# Supplementary material for: Comparative Genomics of Eight Fusarium graminearum Strains with Contrasting Aggressiveness Reveals an Expanded Open Pangenome and Extended Effector Content Signatures
Source: Int J Mol Sci. 2021 Jun 10;22(12):6257. doi: 10.3390/ijms22126257 (PMC8230406; doi:10.3390/ijms22126257)
Supplement: Supplementary file 1 [file ijms-22-06257-s001.zip]

Archive with 13 entries (13 files):
- Table S3-S10.xlsx
- Table S11-S13.xlsx
- Table S14.xlsx
- Table S15.xlsx
- Table S16.xlsx
- Table S17-S19.xlsx
- Table S20.xlsx
- Figure S1.pdf
- Figure S2.pdf
- Figure S3.pdf
- Figure S4.pdf
- Table S1.xlsx
- Table S2.xlsx
