# Supplementary material for: Comparative Genomics of Eight Fusarium graminearum Strains with Contrasting Aggressiveness Reveals an Expanded Open Pangenome and Extended Effector Content Signatures
Source: Int J Mol Sci. 2021 Jun 10;22(12):6257. doi: 10.3390/ijms22126257 (PMC8230406; doi:10.3390/ijms22126257)
Supplement: Supplementary file 1 [file ijms-22-06257-s001.zip › Table S3-S10.xlsx]

## Sheet: Readme
	Additional file 4: Table S3-S10
	This file containing the detailed functional annotation results obtained by InterProScan for each of eight genomes
	Table S3: Detailed functional annotation of MDC_Fg1 genome
	Table S4: Detailed functional annotation of MDC_Fg5 genome
	Table S5: Detailed functional annotation of MDC_Fg8 genome
	Table S6: Detailed functional annotation of MDC_Fg13 genome
	Table S7: Detailed functional annotation of MDC_Fg202 genome
	Table S8: Detailed functional annotation of MDC_Fg593 genome
	Table S9: Detailed functional annotation of MDC_Fg851 genome
	Table S10: Detailed functional annotation of MDC_FgU1 genome

## Sheet: Table S3
	Supplementary Table S3
	Detailed functional annotation of MDC_Fg1 genome
	Gene-ID	Pfam accession	Pfam	E-value	InterPro accession	IPR_Description	Goterms
	FG001_00001	PF00501	AMP-binding enzyme	1.0E-83	IPR000873	AMP-dependent synthetase/ligase	GO:0003824|GO:0008152
	FG001_00002	PF01015	Ribosomal S3Ae family	1.4E-81	IPR001593	Ribosomal protein S3Ae	GO:0003735|GO:0005622|GO:0005840|GO:0006412
	FG001_00003	PF01467	Cytidylyltransferase	1.6E-4	IPR004821	Cytidyltransferase-like domain	GO:0003824|GO:0009058
	FG001_00005	PF00925	GTP cyclohydrolase II	3.5E-12	IPR000926	GTP cyclohydrolase II, RibA	GO:0003935|GO:0009231
	FG001_00006	PF05129	Transcription elongation factor Elf1 like	1.4E-28	IPR007808	Transcription elongation factor 1
	FG001_00007	PF14681	Uracil phosphoribosyltransferase	9.1E-80
	FG001_00008	PF07814	Wings apart-like protein regulation of heterochromatin	7.1E-10	IPR022771	Wings apart-like protein
	FG001_00009	PF00071	Ras family	1.2E-44	IPR001806	Small GTPase superfamily	GO:0005525|GO:0007264
	FG001_00010	PF07910	Peptidase family C78	1.3E-66	IPR012462	Peptidase C78, ubiquitin fold modifier-specific peptidase 1/ 2
	FG001_00011	PF01725	Ham1 family	9.4E-51	IPR002637	Ham1-like protein	GO:0016787
	FG001_00012	PF13238	AAA domain	1.6E-27
	FG001_00013	PF00063	Myosin head (motor domain)	6.3E-244	IPR001609	Myosin head, motor domain	GO:0003774|GO:0005524|GO:0016459
	FG001_00015	PF00389	D-isomer specific 2-hydroxyacid dehydrogenase, catalytic domain	3.0E-34	IPR006139	D-isomer specific 2-hydroxyacid dehydrogenase, catalytic domain	GO:0008152|GO:0016616|GO:0051287|GO:0055114
	FG001_00016	PF00956	Nucleosome assembly protein (NAP)	8.7E-91	IPR002164	Nucleosome assembly protein (NAP)	GO:0005634|GO:0006334
	FG001_00018	PF00122	E1-E2 ATPase	3.7E-26	IPR008250	P-type ATPase, A domain	GO:0000166|GO:0046872
	FG001_00020	PF00179	Ubiquitin-conjugating enzyme	3.6E-22	IPR000608	Ubiquitin-conjugating enzyme E2
	FG001_00022	PF00328	Histidine phosphatase superfamily (branch 2)	2.8E-18	IPR000560	Histidine phosphatase superfamily, clade-2	GO:0003993
	FG001_00023	PF04182	B-block binding subunit of TFIIIC	2.2E-12	IPR007309	B-block binding subunit of TFIIIC
	FG001_00026	PF02560	Cyanate lyase C-terminal domain	2.5E-32	IPR003712	Cyanate lyase, C-terminal	GO:0009439
	FG001_00027	PF05890	Eukaryotic rRNA processing protein EBP2	4.2E-91	IPR008610	Eukaryotic rRNA processing
	FG001_00028	PF01753	MYND finger	3.8E-7	IPR002893	Zinc finger, MYND-type
	FG001_00030	PF01545	Cation efflux family	3.7E-31	IPR002524	Cation efflux protein	GO:0006812|GO:0008324|GO:0016021|GO:0055085
	FG001_00031	PF01031	Dynamin central region	1.1E-9	IPR000375	Dynamin central domain	GO:0005525
	FG001_00032	PF07780	Spb1 C-terminal domain	5.7E-75	IPR012920	Ribosomal RNA methyltransferase, Spb1, C-terminal	GO:0005634|GO:0006364|GO:0008168
	FG001_00033	PF13621	Cupin-like domain	9.5E-63
	FG001_00034	PF12349	Sterol-sensing domain of SREBP cleavage-activation	3.5E-35
	FG001_00036	PF00244	14-3-3 protein	4.2E-8	IPR023410	14-3-3 domain
	FG001_00038	PF13875	Domain of unknown function (DUF4202)	3.2E-74	IPR025255	Protein of unknown function DUF4202
	FG001_00041	PF00856	SET domain	1.0E-22	IPR001214	SET domain	GO:0005515
	FG001_00043	PF12718	Tropomyosin like	9.1E-49	IPR000533	Tropomyosin
	FG001_00044	PF09805	Nucleolar protein 12 (25kDa)	1.6E-35	IPR019186	Nucleolar protein 12
	FG001_00045	PF05827	Vacuolar ATP synthase subunit S1 (ATP6S1)	1.8E-13	IPR024722	BIG/ATPase V1 complex, subunit S1
	FG001_00046	PF03966	Trm112p-like protein	8.4E-16	IPR005651	Uncharacterised protein family UPF0434/Trm112
	FG001_00047	PF00160	Cyclophilin type peptidyl-prolyl cis-trans isomerase/CLD	7.2E-45	IPR002130	Cyclophilin-type peptidyl-prolyl cis-trans isomerase domain	GO:0000413|GO:0003755|GO:0006457
	FG001_00048	PF00416	Ribosomal protein S13/S18	1.9E-22	IPR001892	Ribosomal protein S13	GO:0003723|GO:0003735|GO:0005622|GO:0005840|GO:0006412
	FG001_00049	PF01244	Membrane dipeptidase (Peptidase family M19)	3.0E-101	IPR008257	Renal dipeptidase family	GO:0006508|GO:0016805
	FG001_00050	PF00579	tRNA synthetases class I (W and Y)	3.2E-58	IPR002305	Aminoacyl-tRNA synthetase, class Ic	GO:0000166|GO:0004812|GO:0005524|GO:0006418
	FG001_00053	PF00620	RhoGAP domain	8.9E-16	IPR000198	Rho GTPase-activating protein domain	GO:0007165
	FG001_00054	PF01602	Adaptin N terminal region	8.4E-83	IPR002553	Clathrin/coatomer adaptor, adaptin-like, N-terminal	GO:0006886|GO:0016192|GO:0030117
	FG001_00055	PF03364	Polyketide cyclase / dehydrase and lipid transport	5.4E-23	IPR005031	Streptomyces cyclase/dehydrase
	FG001_00058	PF07719	Tetratricopeptide repeat	0.0014	IPR013105	Tetratricopeptide TPR2
	FG001_00059	PF08242	Methyltransferase domain	2.3E-15	IPR013217	Methyltransferase type 12
	FG001_00060	PF13348	Tyrosine phosphatase family C-terminal region	9.5E-7	IPR025163	Tyrosine-protein phosphatase family, C-terminal domain
	FG001_00062	PF12757	Protein of unknown function (DUF3812)	2.4E-40	IPR024527	Eisosome protein 1
	FG001_00063	PF10277	Frag1/DRAM/Sfk1 family	5.8E-39	IPR019402	Frag1/DRAM/Sfk1
	FG001_00066	PF00069	Protein kinase domain	4.6E-64	IPR000719	Protein kinase domain	GO:0004672|GO:0005524|GO:0006468
	FG001_00067	PF12937	F-box-like	8.2E-7	IPR001810	F-box domain	GO:0005515
	FG001_00068	PF13840	ACT domain	1.6E-9	IPR027795	GATS-like ACT domain
	FG001_00069	PF02257	RFX DNA-binding domain	1.2E-29	IPR003150	DNA-binding RFX-type winged-helix domain	GO:0003677|GO:0006355
	FG001_00070	PF03134	TB2/DP1, HVA22 family	3.2E-31	IPR004345	TB2/DP1/HVA22-related protein
	FG001_00071	PF12929	Stretch-activated Ca2+-permeable channel component	8.8E-129	IPR024338	Stretch-activated cation channel Mid1
	FG001_00074	PF15477	Small acidic protein family	9.8E-19	IPR028124	Small acidic protein-like domain
	FG001_00076	PF09597	IGR protein motif	2.1E-23	IPR019083	IGR protein motif
	FG001_00077	PF13639	Ring finger domain	8.2E-9	IPR001841	Zinc finger, RING-type	GO:0005515|GO:0008270
	FG001_00078	PF03896	Translocon-associated protein (TRAP), alpha subunit	7.6E-9	IPR005595	Translocon-associated protein (TRAP), alpha subunit	GO:0005789
	FG001_00079	PF03595	Voltage-dependent anion channel	2.3E-54	IPR004695	Voltage-dependent anion channel	GO:0016021|GO:0055085
	FG001_00080	PF00710	Asparaginase	4.4E-102	IPR006034	Asparaginase/glutaminase	GO:0006520
	FG001_00081	PF00069	Protein kinase domain	1.7E-64	IPR000719	Protein kinase domain	GO:0004672|GO:0005524|GO:0006468
	FG001_00083	PF04739	5'-AMP-activated protein kinase beta subunit, interation domain	3.6E-30	IPR006828	Association with the SNF1 complex (ASC) domain	GO:0005515
	FG001_00084	PF00814	Glycoprotease family	4.7E-85	IPR000905	Gcp-like domain
	FG001_00085	PF10513	Enhancer of polycomb-like	6.1E-30	IPR019542	Enhancer of polycomb-like, N-terminal
	FG001_00086	PF13499	EF-hand domain pair	3.2E-12	IPR011992	EF-hand domain pair
	FG001_00090	PF00380	Ribosomal protein S9/S16	6.7E-36	IPR000754	Ribosomal protein S9	GO:0003735|GO:0005840|GO:0006412
	FG001_00091	PF00647	Elongation factor 1 gamma, conserved domain	1.6E-43	IPR001662	Translation elongation factor EF1B, gamma chain, conserved	GO:0003746|GO:0006414
	FG001_00092	PF03031	NLI interacting factor-like phosphatase	3.2E-15	IPR004274	NLI interacting factor	GO:0005515
	FG001_00093	PF06102	Domain of unknown function (DUF947)	3.5E-54	IPR009292	Protein of unknown function DUF947
	FG001_00095	PF00795	Carbon-nitrogen hydrolase	2.9E-18	IPR003010	Carbon-nitrogen hydrolase	GO:0006807|GO:0016810
	FG001_00096	PF09751	Nuclear protein Es2	1.1E-98	IPR019148	Nuclear protein DGCR14
	FG001_00097	PF00515	Tetratricopeptide repeat	7.8E-6	IPR001440	Tetratricopeptide TPR1	GO:0005515
	FG001_00099	PF06093	Spt4/RpoE2 zinc finger	1.1E-32	IPR022800	Spt4/RpoE2 zinc finger
	FG001_00100	PF10357	Domain of Kin17 curved DNA-binding protein	1.4E-47	IPR019447	DNA/RNA-binding protein Kin17, conserved domain
	FG001_00101	PF04502	Family of unknown function (DUF572)	1.4E-61	IPR007590	CWC16 protein
	FG001_00104	PF00070	Pyridine nucleotide-disulphide oxidoreductase	3.4E-6	IPR001327	Pyridine nucleotide-disulphide oxidoreductase, NAD-binding domain	GO:0016491|GO:0050660|GO:0055114
	FG001_00105	PF00106	short chain dehydrogenase	1.5E-16	IPR002198	Short-chain dehydrogenase/reductase SDR	GO:0008152|GO:0016491
	FG001_00106	PF08689	Mediator complex subunit Med5	6.1E-220	IPR014801	Mediator complex, subunit Med5, fungi	GO:0001104|GO:0006357|GO:0016592
	FG001_00108	PF13238	AAA domain	6.8E-14
	FG001_00109	PF00282	Pyridoxal-dependent decarboxylase conserved domain	3.1E-40	IPR002129	Pyridoxal phosphate-dependent decarboxylase	GO:0016831|GO:0019752|GO:0030170
	FG001_00111	PF06422	CDR ABC transporter	4.0E-27	IPR010929	CDR ABC transporter	GO:0005524|GO:0006810|GO:0016021|GO:0042626
	FG001_00112	PF00917	MATH domain	2.3E-12	IPR002083	MATH	GO:0005515
	FG001_00113	PF02518	Histidine kinase-, DNA gyrase B-, and HSP90-like ATPase	5.0E-9	IPR003594	Histidine kinase-like ATPase, C-terminal domain
	FG001_00114	PF00735	Septin	1.5E-116	IPR030379	Septin-type guanine nucleotide-binding (G) domain	GO:0005525
	FG001_00115	PF00400	WD domain, G-beta repeat	1.5E-7	IPR001680	WD40 repeat	GO:0005515
	FG001_00116	PF14027	Protein of unknown function (DUF4243)	7.6E-82	IPR025337	Domain of unknown function DUF4243
	FG001_00117	PF00956	Nucleosome assembly protein (NAP)	8.8E-47	IPR002164	Nucleosome assembly protein (NAP)	GO:0005634|GO:0006334
	FG001_00118	PF03932	CutC family	2.8E-21	IPR005627	Copper homeostasis protein CutC	GO:0005507|GO:0055070
	FG001_00120	PF00245	Alkaline phosphatase	3.9E-67	IPR001952	Alkaline phosphatase	GO:0008152|GO:0016791
	FG001_00121	PF01702	Queuine tRNA-ribosyltransferase	3.2E-35	IPR002616	tRNA-guanine(15) transglycosylase-like	GO:0006400|GO:0008479|GO:0008616
	FG001_00123	PF03815	LCCL domain	1.3E-19	IPR004043	LCCL domain
	FG001_00124	PF02230	Phospholipase/Carboxylesterase	1.1E-9	IPR003140	Phospholipase/carboxylesterase/thioesterase	GO:0016787
	FG001_00125	PF04130	Spc97 / Spc98 family	3.3E-67	IPR007259	Gamma-tubulin complex component protein	GO:0000226|GO:0000922|GO:0005815
	FG001_00126	PF01793	Glycolipid 2-alpha-mannosyltransferase	2.2E-134	IPR002685	Glycosyl transferase, family 15	GO:0000030|GO:0006486|GO:0016020
	FG001_00127	PF00400	WD domain, G-beta repeat	1.6E-7	IPR001680	WD40 repeat	GO:0005515
	FG001_00128	PF00172	Fungal Zn(2)-Cys(6) binuclear cluster domain	2.3E-7	IPR001138	Zn(2)-C6 fungal-type DNA-binding domain	GO:0000981|GO:0005634|GO:0006355|GO:0008270
	FG001_00135	PF03879	Cgr1 family	1.1E-36	IPR005579	Cgr1
	FG001_00137	PF00787	PX domain	9.4E-17	IPR001683	Phox homologous domain	GO:0035091
	FG001_00138	PF02910	Fumarate reductase flavoprotein C-term	8.2E-46	IPR015939	Fumarate reductase/succinate dehydrogenase flavoprotein-like, C-terminal	GO:0016491|GO:0055114
	FG001_00140	PF07690	Major Facilitator Superfamily	7.2E-24	IPR011701	Major facilitator superfamily	GO:0016021|GO:0055085
	FG001_00142	PF00226	DnaJ domain	1.6E-11	IPR001623	DnaJ domain
	FG001_00143	PF00326	Prolyl oligopeptidase family	6.1E-50	IPR001375	Peptidase S9, prolyl oligopeptidase, catalytic domain	GO:0006508|GO:0008236
	FG001_00150	PF00232	Glycosyl hydrolase family 1	6.9E-147	IPR001360	Glycoside hydrolase, family 1	GO:0004553|GO:0005975
	FG001_00151	PF00083	Sugar (and other) transporter	1.4E-74	IPR005828	General substrate transporter	GO:0016021|GO:0022857|GO:0055085
	FG001_00152	PF00172	Fungal Zn(2)-Cys(6) binuclear cluster domain	5.4E-5	IPR001138	Zn(2)-C6 fungal-type DNA-binding domain	GO:0000981|GO:0005634|GO:0006355|GO:0008270
	FG001_00154	PF12937	F-box-like	5.0E-6	IPR001810	F-box domain	GO:0005515
	FG001_00155	PF06985	Heterokaryon incompatibility protein (HET)	1.1E-26	IPR010730	Heterokaryon incompatibility
	FG001_00157	PF01151	GNS1/SUR4 family	3.1E-63	IPR002076	ELO family	GO:0016021
	FG001_00158	PF02284	Cytochrome c oxidase subunit Va	3.1E-41	IPR003204	Cytochrome c oxidase, subunit Va/VI	GO:0004129|GO:0005743
	FG001_00160	PF08652	RAI1 like PD-(D/E)XK nuclease	1.5E-29	IPR013961	RAI1-like
	FG001_00161	PF00069	Protein kinase domain	2.5E-68	IPR000719	Protein kinase domain	GO:0004672|GO:0005524|GO:0006468
	FG001_00162	PF07653	Variant SH3 domain	9.9E-8	IPR011511	Variant SH3 domain
	FG001_00163	PF10345	Cohesin loading factor	9.3E-113	IPR019440	Cohesin loading factor
	FG001_00164	PF00076	RNA recognition motif. (a.k.a. RRM, RBD, or RNP domain)	1.0E-15	IPR000504	RNA recognition motif domain	GO:0003676
	FG001_00165	PF08038	TOM7 family	3.9E-17	IPR012621	Mitochondrial import receptor subunit TOM7	GO:0005742|GO:0030150
	FG001_00170	PF13465	Zinc-finger double domain	3.6E-5
	FG001_00171	PF09138	Urm1 (Ubiquitin related modifier)	2.3E-34	IPR015221	Ubiquitin-related modifier 1	GO:0005737|GO:0034227
	FG001_00172	PF00400	WD domain, G-beta repeat	0.0097	IPR001680	WD40 repeat	GO:0005515
	FG001_00173	PF11779	Protein of unknown function (DUF3317)	7.6E-20	IPR024512	Small subunit of serine palmitoyltransferase-like
	FG001_00174	PF00472	RF-1 domain	5.7E-25	IPR000352	Peptide chain release factor class I/class II	GO:0003747|GO:0006415
	FG001_00175	PF00022	Actin	3.1E-159	IPR004000	Actin family
	FG001_00176	PF08609	Nucleotide exchange factor Fes1	3.0E-30	IPR013918	Nucleotide exchange factor Fes1
	FG001_00177	PF00281	Ribosomal protein L5	9.1E-5	IPR002132	Ribosomal protein L5	GO:0003735|GO:0005840|GO:0006412
	FG001_00180	PF13423	Ubiquitin carboxyl-terminal hydrolase	3.1E-87	IPR028881	PAN2 domain
	FG001_00181	PF01459	Eukaryotic porin	3.2E-82	IPR027246	Eukaryotic porin/Tom40	GO:0005741|GO:0055085
	FG001_00182	PF01591	6-phosphofructo-2-kinase	7.2E-59	IPR013079	6-phosphofructo-2-kinase	GO:0003873|GO:0005524|GO:0006000
	FG001_00183	PF00069	Protein kinase domain	3.3E-63	IPR000719	Protein kinase domain	GO:0004672|GO:0005524|GO:0006468
	FG001_00185	PF09090	MIF4G like	9.8E-44	IPR015174	MIF4G-like, type 2	GO:0016070
	FG001_00186	PF12047	Cytosine specific DNA methyltransferase replication foci domain	4.7E-5	IPR022702	DNA (cytosine-5)-methyltransferase 1, replication foci domain
	FG001_00187	PF01509	TruB family pseudouridylate synthase (N terminal domain)	1.8E-43	IPR002501	Pseudouridine synthase II	GO:0006396
	FG001_00188	PF00664	ABC transporter transmembrane region	7.5E-28	IPR011527	ABC transporter type 1, transmembrane domain	GO:0005524|GO:0006810|GO:0016021|GO:0042626|GO:0055085
	FG001_00189	PF10447	Exosome component EXOSC1/CSL4	3.0E-26	IPR019495	Exosome complex component CSL4	GO:0000178|GO:0003723
	FG001_00190	PF06428	GDP/GTP exchange factor Sec2p	8.7E-8	IPR009449	GDPGTP exchange factor Sec2p
	FG001_00192	PF05255	Uncharacterised protein family (UPF0220)	2.6E-63	IPR007919	Uncharacterised protein family UPF0220
	FG001_00194	PF04190	Protein of unknown function (DUF410)	6.6E-50	IPR007317	Uncharacterised protein family UPF0363
	FG001_00195	PF01557	Fumarylacetoacetate (FAA) hydrolase family	3.7E-52	IPR002529	Fumarylacetoacetase, C-terminal	GO:0003824|GO:0008152
	FG001_00196	PF00107	Zinc-binding dehydrogenase	3.6E-14	IPR013149	Alcohol dehydrogenase, C-terminal	GO:0008270|GO:0016491|GO:0055114
	FG001_00197	PF08058	Nuclear pore complex component	1.0E-27	IPR012578	Nuclear pore complex component
	FG001_00199	PF04622	ERG2 and Sigma1 receptor like protein	1.7E-97	IPR006716	ERG2/sigma1 receptor-like
	FG001_00200	PF12706	Beta-lactamase superfamily domain	3.8E-18
	FG001_00201	PF00977	Histidine biosynthesis protein	8.5E-31	IPR006062	Histidine biosynthesis	GO:0000105
	FG001_00202	PF00169	PH domain	1.7E-6	IPR001849	Pleckstrin homology domain
	FG001_00203	PF00400	WD domain, G-beta repeat	3.3E-7	IPR001680	WD40 repeat	GO:0005515
	FG001_00205	PF02200	STE like transcription factor	8.5E-61	IPR003120	Transcription factor, STE-like	GO:0003700|GO:0005634|GO:0006355
	FG001_00207	PF07572	Bucentaur or craniofacial development	2.6E-24	IPR011421	BCNT-C domain
	FG001_00208	PF00400	WD domain, G-beta repeat	3.3E-7	IPR001680	WD40 repeat	GO:0005515
	FG001_00209	PF00439	Bromodomain	2.1E-21	IPR001487	Bromodomain	GO:0005515
	FG001_00211	PF04387	Protein tyrosine phosphatase-like protein, PTPLA	3.6E-53	IPR007482	Protein-tyrosine phosphatase-like, PTPLA
	FG001_00212	PF03171	2OG-Fe(II) oxygenase superfamily	4.9E-17	IPR005123	Oxoglutarate/iron-dependent dioxygenase	GO:0016491|GO:0016706|GO:0055114
	FG001_00213	PF04909	Amidohydrolase	8.1E-42	IPR006992	Amidohydrolase 2	GO:0003824|GO:0008152
	FG001_00214	PF00226	DnaJ domain	3.6E-13	IPR001623	DnaJ domain
	FG001_00215	PF09994	Uncharacterized alpha/beta hydrolase domain (DUF2235)	3.5E-63	IPR018712	Domain of unknown function DUF2235
	FG001_00216	PF01571	Aminomethyltransferase folate-binding domain	1.9E-13	IPR006222	Glycine cleavage T-protein-like, N-terminal
	FG001_00218	PF12850	Calcineurin-like phosphoesterase superfamily domain	1.8E-12	IPR024654	Calcineurin-like phosphoesterase domain, lpxH type
	FG001_00219	PF00270	DEAD/DEAH box helicase	1.3E-39	IPR011545	DEAD/DEAH box helicase domain	GO:0003676|GO:0005524
	FG001_00221	PF00069	Protein kinase domain	3.1E-59	IPR000719	Protein kinase domain	GO:0004672|GO:0005524|GO:0006468
	FG001_00222	PF01142	tRNA pseudouridine synthase D (TruD)	6.5E-51	IPR001656	Pseudouridine synthase, TruD	GO:0001522|GO:0003723|GO:0009451|GO:0009982
	FG001_00223	PF13616	PPIC-type PPIASE domain	1.9E-17
	FG001_00224	PF01248	Ribosomal protein L7Ae/L30e/S12e/Gadd45 family	5.5E-29	IPR004038	Ribosomal protein L7Ae/L30e/S12e/Gadd45
	FG001_00225	PF00410	Ribosomal protein S8	3.8E-25	IPR000630	Ribosomal protein S8	GO:0003735|GO:0005840|GO:0006412
	FG001_00226	PF05686	Glycosyl transferase family 90	4.6E-17	IPR006598	Lipopolysaccharide-modifying protein
	FG001_00227	PF03985	Paf1	7.7E-57	IPR007133	RNA polymerase II associated factor Paf1	GO:0006368|GO:0016570|GO:0016593
	FG001_00228	PF03248	Rer1 family	1.0E-79	IPR004932	Retrieval of early ER protein Rer1	GO:0016021
	FG001_00229	PF00378	Enoyl-CoA hydratase/isomerase family	2.5E-70	IPR001753	Crotonase superfamily	GO:0003824|GO:0008152
	FG001_00230	PF00018	SH3 domain	1.5E-5	IPR001452	SH3 domain	GO:0005515
	FG001_00231	PF00291	Pyridoxal-phosphate dependent enzyme	1.1E-60	IPR001926	Tryptophan synthase beta subunit-like PLP-dependent enzyme
	FG001_00233	PF01245	Ribosomal protein L19	2.2E-15	IPR001857	Ribosomal protein L19	GO:0003735|GO:0005622|GO:0005840|GO:0006412
	FG001_00234	PF00307	Calponin homology (CH) domain	2.2E-19	IPR001715	Calponin homology domain	GO:0005515
	FG001_00236	PF02913	FAD linked oxidases, C-terminal domain	1.7E-52	IPR004113	FAD-linked oxidase, C-terminal	GO:0003824|GO:0050660
	FG001_00237	PF05495	CHY zinc finger	6.1E-14	IPR008913	Zinc finger, CHY-type	GO:0008270
	FG001_00238	PF04851	Type III restriction enzyme, res subunit	3.8E-14	IPR006935	Helicase/UvrB domain	GO:0003677|GO:0005524|GO:0016787
	FG001_00239	PF02386	Cation transport protein	2.9E-115	IPR003445	Cation transporter	GO:0006812|GO:0008324|GO:0055085
	FG001_00240	PF02204	Vacuolar sorting protein 9 (VPS9) domain	1.2E-22	IPR003123	VPS9 domain
	FG001_00241	PF00501	AMP-binding enzyme	4.4E-72	IPR000873	AMP-dependent synthetase/ligase	GO:0003824|GO:0008152
	FG001_00242	PF00248	Aldo/keto reductase family	9.6E-49	IPR023210	NADP-dependent oxidoreductase domain
	FG001_00244	PF00232	Glycosyl hydrolase family 1	1.4E-145	IPR001360	Glycoside hydrolase, family 1	GO:0004553|GO:0005975
	FG001_00245	PF13593	SBF-like CPA transporter family (DUF4137)	4.3E-88	IPR016833	Putative sodium bile acid cotransporter
	FG001_00246	PF10256	Golgin subfamily A member 7/ERF4 family	3.7E-29	IPR019383	Golgin subfamily A member 7/ERF4
	FG001_00249	PF13886	Domain of unknown function (DUF4203)	4.1E-33	IPR025256	Domain of unknown function DUF4203
	FG001_00250	PF02076	Pheromone A receptor	1.2E-35	IPR001499	GPCR fungal pheromone mating factor, STE3	GO:0004932|GO:0007186|GO:0016021
	FG001_00251	PF00436	Single-strand binding protein family	8.3E-22	IPR000424	Primosome PriB/single-strand DNA-binding	GO:0003697
	FG001_00252	PF03199	Eukaryotic glutathione synthase	5.3E-34	IPR004887	Glutathione synthase, substrate-binding, eukaryotic	GO:0004363|GO:0005524|GO:0006750
	FG001_00253	PF00176	SNF2 family N-terminal domain	3.0E-46	IPR000330	SNF2-related	GO:0005524
	FG001_00254	PF00155	Aminotransferase class I and II	6.5E-83	IPR004839	Aminotransferase, class I/classII	GO:0009058|GO:0030170
	FG001_00256	PF02110	Hydroxyethylthiazole kinase family	4.0E-78	IPR000417	Hydroxyethylthiazole kinase	GO:0004417|GO:0009228
	FG001_00257	PF12397	U3 small nucleolar RNA-associated protein 10	8.9E-22	IPR022125	U3 small nucleolar RNA-associated protein 10
	FG001_00258	PF13472	GDSL-like Lipase/Acylhydrolase family	1.6E-20
	FG001_00260	PF00857	Isochorismatase family	2.2E-20	IPR000868	Isochorismatase-like	GO:0003824|GO:0008152
	FG001_00261	PF07728	AAA domain (dynein-related subfamily)	2.4E-14	IPR011704	ATPase, dynein-related, AAA domain	GO:0005524|GO:0016887
	FG001_00262	PF00542	Ribosomal protein L7/L12 C-terminal domain	2.0E-19	IPR013823	Ribosomal protein L7/L12, C-terminal	GO:0003735|GO:0006412
	FG001_00263	PF12243	CTD kinase subunit gamma CTK3	3.4E-55	IPR024638	CTD kinase subunit gamma CTK3
	FG001_00264	PF03807	NADP oxidoreductase coenzyme F420-dependent	6.5E-9	IPR028939	Pyrroline-5-carboxylate reductase, catalytic, N-terminal
	FG001_00265	PF10394	Histone acetyl transferase HAT1 N-terminus	1.7E-38	IPR019467	Histone acetyl transferase HAT1 N-terminal	GO:0004402|GO:0016568
	FG001_00266	PF04791	LMBR1-like membrane protein	1.5E-28	IPR006876	LMBR1-like membrane protein
	FG001_00268	PF00069	Protein kinase domain	3.3E-71	IPR000719	Protein kinase domain	GO:0004672|GO:0005524|GO:0006468
	FG001_00269	PF00107	Zinc-binding dehydrogenase	1.1E-15	IPR013149	Alcohol dehydrogenase, C-terminal	GO:0008270|GO:0016491|GO:0055114
	FG001_00270	PF02953	Tim10/DDP family zinc finger	8.6E-23	IPR004217	Tim10/DDP family zinc finger
	FG001_00271	PF09745	Coiled-coil domain-containing protein 55 (DUF2040)	1.7E-37	IPR018612	Domain of unknown function DUF2040
	FG001_00272	PF14555	UBA-like domain	7.0E-5
	FG001_00273	PF03178	CPSF A subunit region	5.4E-100	IPR004871	Cleavage/polyadenylation specificity factor, A subunit, C-terminal	GO:0003676|GO:0005634
	FG001_00274	PF13824	Zinc-finger of mitochondrial splicing suppressor 51	4.7E-28
	FG001_00275	PF02194	PXA domain	7.4E-38	IPR003114	Phox-associated domain
	FG001_00276	PF04218	CENP-B N-terminal DNA-binding domain	1.1E-10	IPR007889	DNA binding HTH domain, Psq-type	GO:0003677
	FG001_00277	PF01926	50S ribosome-binding GTPase	2.0E-17	IPR006073	GTP binding domain	GO:0005525
	FG001_00278	PF12796	Ankyrin repeats (3 copies)	3.7E-17	IPR020683	Ankyrin repeat-containing domain
	FG001_00280	PF02544	3-oxo-5-alpha-steroid 4-dehydrogenase	3.5E-12	IPR001104	3-oxo-5-alpha-steroid 4-dehydrogenase, C-terminal	GO:0005737|GO:0006629|GO:0016021|GO:0016627
	FG001_00281	PF01822	WSC domain	1.3E-19	IPR002889	Carbohydrate-binding WSC
	FG001_00282	PF01399	PCI domain	1.0E-6	IPR000717	Proteasome component (PCI) domain	GO:0005515
	FG001_00283	PF00631	GGL domain	1.6E-26	IPR015898	G-protein gamma-like domain	GO:0004871|GO:0005834|GO:0007186
	FG001_00284	PF10262	Rdx family	1.2E-28	IPR011893	Selenoprotein, Rdx type	GO:0008430|GO:0045454
	FG001_00285	PF00149	Calcineurin-like phosphoesterase	2.8E-21	IPR004843	Calcineurin-like phosphoesterase domain, apaH type	GO:0016787
	FG001_00286	PF13832	PHD-zinc-finger like domain	5.5E-34
	FG001_00287	PF13855	Leucine rich repeat	6.7E-7	IPR001611	Leucine-rich repeat	GO:0005515
	FG001_00290	PF02817	e3 binding domain	1.2E-8	IPR004167	E3-binding domain	GO:0008152|GO:0016746
	FG001_00291	PF00172	Fungal Zn(2)-Cys(6) binuclear cluster domain	3.1E-6	IPR001138	Zn(2)-C6 fungal-type DNA-binding domain	GO:0000981|GO:0005634|GO:0006355|GO:0008270
	FG001_00292	PF03169	OPT oligopeptide transporter protein	3.2E-187	IPR004813	Oligopeptide transporter, OPT superfamily	GO:0055085
	FG001_00293	PF00109	Beta-ketoacyl synthase, N-terminal domain	1.4E-5	IPR014030	Beta-ketoacyl synthase, N-terminal
	FG001_00294	PF03981	Ubiquinol-cytochrome C chaperone	1.4E-31	IPR021150	Ubiquinol-cytochrome c chaperone/UPF0174
	FG001_00295	PF01323	DSBA-like thioredoxin domain	2.0E-15	IPR001853	DSBA-like thioredoxin domain	GO:0015035
	FG001_00296	PF00106	short chain dehydrogenase	5.9E-20	IPR002198	Short-chain dehydrogenase/reductase SDR	GO:0008152|GO:0016491
	FG001_00297	PF00004	ATPase family associated with various cellular activities (AAA)	6.0E-5	IPR003959	ATPase, AAA-type, core	GO:0005524
	FG001_00299	PF11951	Fungal specific transcription factor domain	1.3E-8	IPR021858	Protein of unknown function DUF3468
	FG001_00304	PF01207	Dihydrouridine synthase (Dus)	4.5E-57	IPR001269	tRNA-dihydrouridine synthase	GO:0008033|GO:0017150|GO:0050660|GO:0055114
	FG001_00305	PF06140	Interferon-induced 6-16 family	7.7E-6	IPR009311	Interferon alpha-inducible protein 6/27	GO:0016021
	FG001_00309	PF02854	MIF4G domain	1.5E-26	IPR003890	MIF4G-like, type 3	GO:0003723|GO:0005515
	FG001_00310	PF07297	Dolichol phosphate-mannose biosynthesis regulatory protein (DPM2)	2.7E-36	IPR009914	Dolichol phosphate-mannose biosynthesis regulatory	GO:0009059|GO:0030176
	FG001_00313	PF00186	Dihydrofolate reductase	4.3E-36	IPR001796	Dihydrofolate reductase domain	GO:0004146|GO:0006545|GO:0009165|GO:0055114
	FG001_00314	PF00854	POT family	2.7E-41	IPR000109	Proton-dependent oligopeptide transporter family	GO:0005215|GO:0006810|GO:0016020
	FG001_00317	PF04616	Glycosyl hydrolases family 43	4.1E-22	IPR006710	Glycoside hydrolase, family 43	GO:0004553|GO:0005975
	FG001_00318	PF01472	PUA domain	2.1E-20	IPR002478	PUA domain	GO:0003723
	FG001_00320	PF00795	Carbon-nitrogen hydrolase	1.2E-10	IPR003010	Carbon-nitrogen hydrolase	GO:0006807|GO:0016810
	FG001_00323	PF04511	Der1-like family	8.7E-24	IPR007599	Derlin
	FG001_00325	PF00004	ATPase family associated with various cellular activities (AAA)	5.5E-11	IPR003959	ATPase, AAA-type, core	GO:0005524
	FG001_00326	PF04900	Fcf1	3.6E-38	IPR006984	rRNA-processing protein Fcf1/Utp23	GO:0032040
	FG001_00327	PF00172	Fungal Zn(2)-Cys(6) binuclear cluster domain	2.2E-7	IPR001138	Zn(2)-C6 fungal-type DNA-binding domain	GO:0000981|GO:0005634|GO:0006355|GO:0008270
	FG001_00329	PF05368	NmrA-like family	8.6E-80	IPR008030	NmrA-like domain
	FG001_00330	PF03399	SAC3/GANP/Nin1/mts3/eIF-3 p25 family	4.8E-40	IPR005062	SAC3/GANP/Nin1/mts3/eIF-3 p25
	FG001_00331	PF01926	50S ribosome-binding GTPase	1.0E-14	IPR006073	GTP binding domain	GO:0005525
	FG001_00333	PF00172	Fungal Zn(2)-Cys(6) binuclear cluster domain	7.3E-8	IPR001138	Zn(2)-C6 fungal-type DNA-binding domain	GO:0000981|GO:0005634|GO:0006355|GO:0008270
	FG001_00334	PF03949	Malic enzyme, NAD binding domain	6.3E-85	IPR012302	Malic enzyme, NAD-binding	GO:0004471|GO:0051287|GO:0055114
	FG001_00336	PF02765	Telomeric single stranded DNA binding POT1/CDC13	6.6E-12	IPR011564	Telomeric single stranded DNA binding POT1/Cdc13	GO:0000723|GO:0000784|GO:0003677
	FG001_00337	PF00743	Flavin-binding monooxygenase-like	1.2E-22	IPR020946	Flavin monooxygenase-like	GO:0004499|GO:0050660|GO:0050661|GO:0055114
	FG001_00338	PF00155	Aminotransferase class I and II	2.1E-4	IPR004839	Aminotransferase, class I/classII	GO:0009058|GO:0030170
	FG001_00340	PF00573	Ribosomal protein L4/L1 family	2.5E-39	IPR002136	Ribosomal protein L4/L1e	GO:0003735|GO:0005840|GO:0006412
	FG001_00342	PF07543	Protein trafficking PGA2	2.0E-27	IPR011431	Protein trafficking Pga2
	FG001_00343	PF03144	Elongation factor Tu domain 2	2.7E-16	IPR004161	Translation elongation factor EFTu/EF1A, domain 2	GO:0005525
	FG001_00344	PF00253	Ribosomal protein S14p/S29e	1.2E-18	IPR001209	Ribosomal protein S14	GO:0003735|GO:0005622|GO:0005840|GO:0006412
	FG001_00345	PF07749	Endoplasmic reticulum protein ERp29, C-terminal domain	1.2E-22	IPR011679	Endoplasmic reticulum, protein ERp29, C-terminal	GO:0005783
	FG001_00346	PF06825	Heat shock factor binding protein 1	2.0E-16	IPR009643	Heat shock factor binding 1
	FG001_00347	PF12678	RING-H2 zinc finger	1.1E-8	IPR024766	Zinc finger, RING-H2-type	GO:0008270
	FG001_00348	PF00172	Fungal Zn(2)-Cys(6) binuclear cluster domain	5.6E-10	IPR001138	Zn(2)-C6 fungal-type DNA-binding domain	GO:0000981|GO:0005634|GO:0006355|GO:0008270
	FG001_00351	PF01694	Rhomboid family	1.1E-39	IPR022764	Peptidase S54, rhomboid domain	GO:0004252|GO:0016021
	FG001_00353	PF00136	DNA polymerase family B	3.4E-144	IPR006134	DNA-directed DNA polymerase, family B, multifunctional domain	GO:0000166|GO:0003677
	FG001_00354	PF00208	Glutamate/Leucine/Phenylalanine/Valine dehydrogenase	7.6E-80	IPR006096	Glutamate/phenylalanine/leucine/valine dehydrogenase, C-terminal	GO:0006520|GO:0016491|GO:0055114
	FG001_00355	PF02515	CoA-transferase family III	5.4E-51	IPR003673	CoA-transferase family III	GO:0003824
	FG001_00356	PF02212	Dynamin GTPase effector domain	1.6E-28	IPR003130	Dynamin GTPase effector	GO:0003924|GO:0005525
	FG001_00357	PF00400	WD domain, G-beta repeat	7.4E-5	IPR001680	WD40 repeat	GO:0005515
	FG001_00359	PF03378	CAS/CSE protein, C-terminus	3.1E-164	IPR005043	CAS/CSE, C-terminal	GO:0005515
	FG001_00360	PF03542	Tuberin	1.9E-27	IPR018515	Tuberin-type domain	GO:0005096|GO:0043547
	FG001_00362	PF00583	Acetyltransferase (GNAT) family	9.9E-7	IPR000182	GNAT domain	GO:0008080
	FG001_00363	PF07778	Mis6	2.1E-111	IPR012485	Centromere protein I	GO:0000776|GO:0034508
	FG001_00364	PF00005	ABC transporter	2.1E-14	IPR003439	ABC transporter-like	GO:0005524|GO:0016887
	FG001_00365	PF04042	DNA polymerase alpha/epsilon subunit B	1.2E-51	IPR007185	DNA polymerase alpha/epsilon, subunit B	GO:0003677|GO:0003887|GO:0006260
	FG001_00367	PF00291	Pyridoxal-phosphate dependent enzyme	3.2E-57	IPR001926	Tryptophan synthase beta subunit-like PLP-dependent enzyme
	FG001_00368	PF15630	Kinetochore component CENP-S	1.6E-36	IPR029003	Kinetochore component CENP-S
	FG001_00370	PF11882	Domain of unknown function (DUF3402)	9.4E-155	IPR021819	Protein of unknown function DUF3402
	FG001_00371	PF09428	Fungal protein of unknown function (DUF2011)	1.1E-22	IPR018555	Protein of unknown function DUF2011
	FG001_00372	PF05224	NDT80 / PhoG like DNA-binding family	7.6E-34	IPR024061	NDT80 DNA-binding domain	GO:0003677
	FG001_00376	PF05773	RWD domain	5.9E-20	IPR006575	RWD domain	GO:0005515
	FG001_00377	PF01569	PAP2 superfamily	4.6E-13	IPR000326	Phosphatidic acid phosphatase type 2/haloperoxidase	GO:0003824|GO:0016020
	FG001_00380	PF11034	Protein of unknown function (DUF2823)	2.4E-21	IPR020100	Glucose-repressible protein Grg1
	FG001_00381	PF05241	Emopamil binding protein	1.6E-71	IPR007905	Emopamil-binding protein	GO:0016021|GO:0016125|GO:0047750
	FG001_00382	PF01513	ATP-NAD kinase	2.4E-69	IPR002504	NAD kinase	GO:0003951|GO:0006741|GO:0008152
	FG001_00383	PF00294	pfkB family carbohydrate kinase	4.9E-11	IPR011611	Carbohydrate kinase PfkB
	FG001_00387	PF00753	Metallo-beta-lactamase superfamily	1.3E-12	IPR001279	Beta-lactamase-like
	FG001_00388	PF01652	Eukaryotic initiation factor 4E	1.4E-36	IPR001040	Translation Initiation factor eIF- 4e	GO:0003723|GO:0003743|GO:0005737|GO:0006413
	FG001_00389	PF01230	HIT domain	7.7E-16	IPR001310	Histidine triad (HIT) protein
	FG001_00391	PF00225	Kinesin motor domain	1.0E-115	IPR001752	Kinesin motor domain	GO:0003777|GO:0005524|GO:0007018|GO:0008017
	FG001_00392	PF00270	DEAD/DEAH box helicase	5.2E-9	IPR011545	DEAD/DEAH box helicase domain	GO:0003676|GO:0005524
	FG001_00393	PF00514	Armadillo/beta-catenin-like repeat	3.4E-14	IPR000225	Armadillo	GO:0005515
	FG001_00394	PF02765	Telomeric single stranded DNA binding POT1/CDC13	9.5E-8	IPR011564	Telomeric single stranded DNA binding POT1/Cdc13	GO:0000723|GO:0000784|GO:0003677
	FG001_00395	PF08514	STAG domain	9.3E-24	IPR013721	STAG
	FG001_00396	PF01774	UreD urease accessory protein	5.3E-55	IPR002669	Urease accessory protein UreD	GO:0006807|GO:0016151
	FG001_00397	PF05132	RNA polymerase III RPC4	2.0E-21	IPR007811	DNA-directed RNA polymerase III subunit RPC4	GO:0003677|GO:0003899|GO:0005666|GO:0006383
	FG001_00399	PF07859	alpha/beta hydrolase fold	3.6E-7	IPR013094	Alpha/beta hydrolase fold-3	GO:0008152|GO:0016787
	FG001_00400	PF07690	Major Facilitator Superfamily	2.3E-34	IPR011701	Major facilitator superfamily	GO:0016021|GO:0055085
	FG001_00405	PF02984	Cyclin, C-terminal domain	1.1E-21	IPR004367	Cyclin, C-terminal domain	GO:0005634
	FG001_00406	PF00153	Mitochondrial carrier protein	1.0E-25	IPR018108	Mitochondrial substrate/solute carrier
	FG001_00408	PF04193	PQ loop repeat	1.4E-16	IPR006603	PQ-loop repeat
	FG001_00409	PF00133	tRNA synthetases class I (I, L, M and V)	7.5E-10	IPR002300	Aminoacyl-tRNA synthetase, class Ia	GO:0000166|GO:0004812|GO:0005524|GO:0006418
	FG001_00410	PF02219	Methylenetetrahydrofolate reductase	6.7E-103	IPR003171	Methylenetetrahydrofolate reductase	GO:0004489|GO:0006555|GO:0055114
	FG001_00412	PF04193	PQ loop repeat	4.7E-13	IPR006603	PQ-loop repeat
	FG001_00414	PF00406	Adenylate kinase	1.6E-43
	FG001_00415	PF06839	GRF zinc finger	1.1E-6	IPR010666	Zinc finger, GRF-type	GO:0008270
	FG001_00417	PF01399	PCI domain	1.8E-14	IPR000717	Proteasome component (PCI) domain	GO:0005515
	FG001_00418	PF00498	FHA domain	4.7E-13	IPR000253	Forkhead-associated (FHA) domain	GO:0005515
	FG001_00419	PF01412	Putative GTPase activating protein for Arf	1.3E-33	IPR001164	Arf GTPase activating protein	GO:0005096
	FG001_00421	PF00168	C2 domain	3.7E-17	IPR000008	C2 domain	GO:0005515
	FG001_00423	PF00512	His Kinase A (phospho-acceptor) domain	6.2E-18	IPR003661	Signal transduction histidine kinase EnvZ-like, dimerisation/phosphoacceptor domain	GO:0000155|GO:0007165|GO:0016020
	FG001_00426	PF00536	SAM domain (Sterile alpha motif)	7.4E-10	IPR021129	Sterile alpha motif, type 1
	FG001_00427	PF05786	Condensin complex subunit 2	2.0E-211	IPR022816	Condensin complex subunit 2/barren	GO:0000796|GO:0007076
	FG001_00428	PF01699	Sodium/calcium exchanger protein	7.5E-25	IPR004837	Sodium/calcium exchanger membrane region	GO:0016021|GO:0055085
	FG001_00429	PF03332	Eukaryotic phosphomannomutase	1.9E-103	IPR005002	Eukaryotic phosphomannomutase	GO:0004615|GO:0005737|GO:0019307
	FG001_00430	PF00397	WW domain	2.8E-9	IPR001202	WW domain	GO:0005515
	FG001_00431	PF05188	MutS domain II	2.7E-11	IPR007860	DNA mismatch repair protein MutS, connector domain	GO:0005524|GO:0006298|GO:0030983
	FG001_00433	PF00432	Prenyltransferase and squalene oxidase repeat	5.3E-13	IPR001330	Prenyltransferase/squalene oxidase	GO:0003824
	FG001_00434	PF12697	Alpha/beta hydrolase family	1.5E-28	IPR000073	Alpha/beta hydrolase fold-1
	FG001_00435	PF00620	RhoGAP domain	1.5E-28	IPR000198	Rho GTPase-activating protein domain	GO:0007165
	FG001_00436	PF04939	Ribosome biogenesis regulatory protein (RRS1)	1.8E-56	IPR007023	Ribosomal biogenesis regulatory protein	GO:0005634|GO:0042254
	FG001_00437	PF10236	Mitochondrial ribosomal death-associated protein 3	2.2E-84	IPR019368	Ribosomal protein S23/S29, mitochondrial
	FG001_00438	PF00493	MCM2/3/5 family	8.2E-135	IPR001208	Mini-chromosome maintenance, DNA-dependent ATPase	GO:0003677|GO:0005524|GO:0006260
	FG001_00439	PF00004	ATPase family associated with various cellular activities (AAA)	1.8E-9	IPR003959	ATPase, AAA-type, core	GO:0005524
	FG001_00440	PF00459	Inositol monophosphatase family	3.6E-43	IPR000760	Inositol monophosphatase	GO:0046854
	FG001_00441	PF00176	SNF2 family N-terminal domain	1.8E-63	IPR000330	SNF2-related	GO:0005524
	FG001_00442	PF00005	ABC transporter	1.6E-14	IPR003439	ABC transporter-like	GO:0005524|GO:0016887
	FG001_00443	PF00397	WW domain	3.7E-8	IPR001202	WW domain	GO:0005515
	FG001_00444	PF12735	TRAPP trafficking subunit Trs65	7.4E-70	IPR024662	TRAPP II complex, Trs65
	FG001_00445	PF08639	DNA replication regulator SLD3	7.1E-111	IPR013948	DNA replication regulator Sld3
	FG001_00446	PF00046	Homeobox domain	8.6E-15	IPR001356	Homeobox domain	GO:0003677
	FG001_00449	PF13419	Haloacid dehalogenase-like hydrolase	1.9E-17	IPR023214	HAD-like domain
	FG001_00451	PF09445	RNA cap guanine-N2 methyltransferase	3.3E-39	IPR019012	RNA cap guanine-N2 methyltransferase	GO:0001510|GO:0008168|GO:0009452
	FG001_00452	PF04495	GRASP55/65 PDZ-like domain	1.0E-41	IPR024958	GRASP55/65 PDZ-like domain
	FG001_00453	PF02109	DAD family	5.7E-37	IPR003038	DAD/Ost2	GO:0004579|GO:0008250|GO:0016021
	FG001_00454	PF03647	Transmembrane proteins 14C	8.9E-24	IPR005349	Uncharacterised protein family UPF0136, Transmembrane	GO:0016020
	FG001_00455	PF08583	Cytochrome c oxidase biogenesis protein Cmc1 like	7.6E-15	IPR013892	Cytochrome c oxidase biogenesis protein Cmc1-like
	FG001_00456	PF01920	Prefoldin subunit	1.9E-25	IPR002777	Prefoldin beta-like	GO:0006457|GO:0016272|GO:0051082
	FG001_00457	PF00808	Histone-like transcription factor (CBF/NF-Y) and archaeal histone	1.7E-26	IPR003958	Transcription factor CBF/NF-Y/archaeal histone	GO:0005622|GO:0043565
	FG001_00459	PF05327	RNA polymerase I specific transcription initiation factor RRN3	4.1E-165	IPR007991	RNA polymerase I specific transcription initiation factor RRN3
	FG001_00461	PF04118	Dopey, N-terminal	1.1E-113	IPR007249	Dopey, N-terminal
	FG001_00462	PF03164	Trafficking protein Mon1	5.3E-116	IPR004353	Vacuolar fusion protein MON1
	FG001_00466	PF00135	Carboxylesterase family	1.1E-97	IPR002018	Carboxylesterase, type B
	FG001_00467	PF00172	Fungal Zn(2)-Cys(6) binuclear cluster domain	3.0E-10	IPR001138	Zn(2)-C6 fungal-type DNA-binding domain	GO:0000981|GO:0005634|GO:0006355|GO:0008270
	FG001_00468	PF13639	Ring finger domain	4.8E-12	IPR001841	Zinc finger, RING-type	GO:0005515|GO:0008270
	FG001_00469	PF08790	LYAR-type C2HC zinc finger	1.8E-13	IPR014898	Zinc finger, C2H2, LYAR-type
	FG001_00471	PF12695	Alpha/beta hydrolase family	1.6E-21	IPR029059	Alpha/beta hydrolase fold-5
	FG001_00472	PF01424	R3H domain	4.6E-8	IPR001374	Single-stranded nucleic acid binding R3H	GO:0003676
	FG001_00474	PF00682	HMGL-like	4.4E-12	IPR000891	Pyruvate carboxyltransferase	GO:0003824
	FG001_00475	PF12874	Zinc-finger of C2H2 type	0.0038
	FG001_00476	PF00682	HMGL-like	2.7E-6	IPR000891	Pyruvate carboxyltransferase	GO:0003824
	FG001_00477	PF03650	Uncharacterised protein family (UPF0041)	3.3E-36	IPR005336	Mitochondrial pyruvate carrier	GO:0005743|GO:0006850
	FG001_00479	PF12273	Chitin synthesis regulation, resistance to Congo red	9.9E-15	IPR020999	Chitin synthesis regulation, Congo red resistance, RCR protein
	FG001_00482	PF12400	Vaculolar membrane protein	2.1E-42	IPR022127	Protein of unknown function DUF3661, vaculolar transmembrane
	FG001_00483	PF02777	Iron/manganese superoxide dismutases, C-terminal domain	4.5E-5	IPR019832	Manganese/iron superoxide dismutase, C-terminal	GO:0004784|GO:0006801|GO:0046872|GO:0055114
	FG001_00484	PF07647	SAM domain (Sterile alpha motif)	1.4E-5	IPR011510	Sterile alpha motif, type 2	GO:0005515
	FG001_00486	PF00172	Fungal Zn(2)-Cys(6) binuclear cluster domain	4.0E-8	IPR001138	Zn(2)-C6 fungal-type DNA-binding domain	GO:0000981|GO:0005634|GO:0006355|GO:0008270
	FG001_00487	PF11807	Domain of unknown function (DUF3328)	2.7E-33	IPR021765	Protein of unknown function DUF3328
	FG001_00489	PF12937	F-box-like	1.3E-5	IPR001810	F-box domain	GO:0005515
	FG001_00492	PF03124	EXS family	3.3E-101	IPR004342	EXS, C-terminal	GO:0016021
	FG001_00495	PF00293	NUDIX domain	8.6E-14	IPR000086	NUDIX hydrolase domain	GO:0016787
	FG001_00496	PF04145	Ctr copper transporter family	7.2E-39	IPR007274	Ctr copper transporter	GO:0005375|GO:0016021|GO:0035434
	FG001_00497	PF06052	3-hydroxyanthranilic acid dioxygenase	1.3E-64	IPR010329	3-hydroxyanthranilic acid dioxygenase	GO:0000334|GO:0005506|GO:0055114
	FG001_00498	PF01557	Fumarylacetoacetate (FAA) hydrolase family	1.4E-53	IPR002529	Fumarylacetoacetase, C-terminal	GO:0003824|GO:0008152
	FG001_00500	PF00400	WD domain, G-beta repeat	0.007	IPR001680	WD40 repeat	GO:0005515
	FG001_00501	PF04045	Arp2/3 complex, 34 kD subunit p34-Arc	2.4E-100	IPR007188	Actin-related protein 2/3 complex subunit 2	GO:0005885|GO:0015629|GO:0030833|GO:0034314
	FG001_00502	PF00565	Staphylococcal nuclease homologue	5.7E-23	IPR016071	Staphylococcal nuclease (SNase-like), OB-fold
	FG001_00503	PF12768	Cortical protein marker for cell polarity	1.4E-84	IPR024982	Rax2
	FG001_00504	PF13465	Zinc-finger double domain	1.1E-5
	FG001_00505	PF08920	Splicing factor 3B subunit 1	2.4E-36	IPR015016	Splicing factor 3B subunit 1
	FG001_00506	PF07934	8-oxoguanine DNA glycosylase, N-terminal domain	3.0E-37	IPR012904	8-oxoguanine DNA glycosylase, N-terminal	GO:0003684|GO:0006289|GO:0008534
	FG001_00507	PF00076	RNA recognition motif. (a.k.a. RRM, RBD, or RNP domain)	2.9E-11	IPR000504	RNA recognition motif domain	GO:0003676
	FG001_00508	PF00312	Ribosomal protein S15	9.0E-22	IPR000589	Ribosomal protein S15	GO:0003735|GO:0005622|GO:0005840|GO:0006412
	FG001_00509	PF05186	Dpy-30 motif	8.5E-15	IPR007858	Dpy-30 motif
	FG001_00510	PF08774	VRR-NUC domain	2.5E-16	IPR014883	VRR-NUC domain	GO:0016788
	FG001_00512	PF01485	IBR domain	1.3E-12	IPR002867	Zinc finger, C6HC-type	GO:0008270
	FG001_00513	PF00867	XPG I-region	5.5E-24	IPR006086	XPG-I domain	GO:0004518
	FG001_00514	PF11176	Protein of unknown function (DUF2962)	6.8E-41	IPR021346	Translation machinery-associated protein 16
	FG001_00515	PF02330	Mitochondrial glycoprotein	4.2E-31	IPR003428	Mitochondrial glycoprotein	GO:0005759
	FG001_00516	PF01237	Oxysterol-binding protein	4.6E-9	IPR000648	Oxysterol-binding protein
	FG001_00523	PF07690	Major Facilitator Superfamily	5.0E-44	IPR011701	Major facilitator superfamily	GO:0016021|GO:0055085
	FG001_00525	PF05071	NADH ubiquinone oxidoreductase subunit NDUFA12	2.8E-13
	FG001_00526	PF00307	Calponin homology (CH) domain	1.1E-11	IPR001715	Calponin homology domain	GO:0005515
	FG001_00528	PF01182	Glucosamine-6-phosphate isomerases/6-phosphogluconolactonase	2.5E-60	IPR006148	Glucosamine/galactosamine-6-phosphate isomerase	GO:0005975
	FG001_00531	PF07690	Major Facilitator Superfamily	6.7E-43	IPR011701	Major facilitator superfamily	GO:0016021|GO:0055085
	FG001_00534	PF01871	AMMECR1	3.5E-45	IPR002733	AMMECR1 domain
	FG001_00535	PF00071	Ras family	7.7E-39	IPR001806	Small GTPase superfamily	GO:0005525|GO:0007264
	FG001_00537	PF00282	Pyridoxal-dependent decarboxylase conserved domain	2.7E-71	IPR002129	Pyridoxal phosphate-dependent decarboxylase	GO:0016831|GO:0019752|GO:0030170
	FG001_00538	PF06991	Splicing factor, Prp19-binding domain	2.4E-37	IPR009730	Micro-fibrillar-associated protein 1, C-terminal
	FG001_00539	PF04042	DNA polymerase alpha/epsilon subunit B	1.0E-41	IPR007185	DNA polymerase alpha/epsilon, subunit B	GO:0003677|GO:0003887|GO:0006260
	FG001_00541	PF00378	Enoyl-CoA hydratase/isomerase family	6.8E-23	IPR001753	Crotonase superfamily	GO:0003824|GO:0008152
	FG001_00542	PF01423	LSM domain	5.0E-18	IPR001163	Ribonucleoprotein LSM domain
	FG001_00543	PF02734	DAK2 domain	1.1E-44	IPR004007	DhaL domain	GO:0004371|GO:0006071
	FG001_00544	PF03663	Glycosyl hydrolase family 76	8.3E-149	IPR005198	Glycoside hydrolase, family 76
	FG001_00545	PF13826	Domain of unknown function (DUF4188)	4.4E-34	IPR025444	Protein of unknown function DUF4188
	FG001_00546	PF13257	Domain of unknown function (DUF4048)	1.2E-11	IPR025122	Domain of unknown function DUF4048
	FG001_00548	PF04675	DNA ligase N terminus	3.3E-7	IPR012308	DNA ligase, ATP-dependent, N-terminal	GO:0003677|GO:0003910|GO:0006281|GO:0006310
	FG001_00549	PF03171	2OG-Fe(II) oxygenase superfamily	4.1E-16	IPR005123	Oxoglutarate/iron-dependent dioxygenase	GO:0016491|GO:0016706|GO:0055114
	FG001_00550	PF00752	XPG N-terminal domain	5.1E-5	IPR006085	XPG N-terminal	GO:0004518|GO:0006281
	FG001_00552	PF13668	Ferritin-like domain	5.7E-39
	FG001_00553	PF00773	RNB domain	2.4E-72
	FG001_00555	PF07817	GLE1-like protein	2.7E-18	IPR012476	GLE1-like	GO:0005643|GO:0016973
	FG001_00556	PF05739	SNARE domain	6.2E-15	IPR000727	Target SNARE coiled-coil domain	GO:0005515
	FG001_00557	PF13679	Methyltransferase domain	1.4E-17	IPR025714	Methyltransferase domain
	FG001_00559	PF13840	ACT domain	5.8E-17	IPR027795	GATS-like ACT domain
	FG001_00560	PF05773	RWD domain	4.5E-5	IPR006575	RWD domain	GO:0005515
	FG001_00561	PF00743	Flavin-binding monooxygenase-like	3.7E-52	IPR020946	Flavin monooxygenase-like	GO:0004499|GO:0050660|GO:0050661|GO:0055114
	FG001_00562	PF00149	Calcineurin-like phosphoesterase	3.2E-13	IPR004843	Calcineurin-like phosphoesterase domain, apaH type	GO:0016787
	FG001_00563	PF08634	Mitochondrial protein Pet127	4.5E-117	IPR013943	Mitochondrial protein Pet127
	FG001_00564	PF12722	High-temperature-induced dauer-formation protein	2.8E-255
	FG001_00565	PF06441	Epoxide hydrolase N terminus	3.1E-17	IPR010497	Epoxide hydrolase, N-terminal
	FG001_00566	PF04048	Sec8 exocyst complex component specific domain	7.9E-49	IPR007191	Sec8 exocyst complex component specific domain	GO:0000145|GO:0006904|GO:0015031
	FG001_00567	PF09346	SMI1 / KNR4 family (SUKH-1)	4.7E-34	IPR018958	SMI1/KNR4-like domain
	FG001_00568	PF02966	Mitosis protein DIM1	2.0E-67	IPR004123	mRNA splicing factor, thioredoxin-like U5 snRNP	GO:0005681|GO:0007067
	FG001_00569	PF05139	Erythromycin esterase	2.9E-134	IPR007815	Erythromycin esterase	GO:0046677
	FG001_00572	PF07510	Protein of unknown function (DUF1524)	1.6E-14	IPR011089	Domain of unknown function DUF1524
	FG001_00573	PF01369	Sec7 domain	1.9E-44	IPR000904	Sec7 domain	GO:0005086|GO:0032012
	FG001_00574	PF00107	Zinc-binding dehydrogenase	1.6E-14	IPR013149	Alcohol dehydrogenase, C-terminal	GO:0008270|GO:0016491|GO:0055114
	FG001_00576	PF05057	Putative serine esterase (DUF676)	3.9E-6	IPR007751	Domain of unknown function DUF676, lipase-like
	FG001_00577	PF00498	FHA domain	4.2E-14	IPR000253	Forkhead-associated (FHA) domain	GO:0005515
	FG001_00581	PF01585	G-patch domain	1.6E-9	IPR000467	G-patch domain	GO:0003676
	FG001_00582	PF04147	Nop14-like family	9.5E-260	IPR007276	Nucleolar protein 14	GO:0032040
	FG001_00584	PF12224	Putative amidoligase enzyme	6.8E-9	IPR022025	Putative amidoligase enzyme
	FG001_00585	PF00566	Rab-GTPase-TBC domain	5.1E-29	IPR000195	Rab-GTPase-TBC domain
	FG001_00587	PF00013	KH domain	4.4E-9	IPR004088	K Homology domain, type 1	GO:0003723
	FG001_00588	PF08449	UAA transporter family	8.7E-73	IPR013657	UAA transporter	GO:0055085
	FG001_00589	PF00782	Dual specificity phosphatase, catalytic domain	1.9E-23	IPR000340	Dual specificity phosphatase, catalytic domain	GO:0006470|GO:0008138
	FG001_00591	PF01885	RNA 2'-phosphotransferase, Tpt1 / KptA family	1.9E-63	IPR002745	Phosphotransferase KptA/Tpt1	GO:0006388|GO:0016772
	FG001_00592	PF10153	Uncharacterised conserved protein (DUF2361)	1.0E-32	IPR019310	rRNA-processing protein EFG1
	FG001_00595	PF00069	Protein kinase domain	2.3E-59	IPR000719	Protein kinase domain	GO:0004672|GO:0005524|GO:0006468
	FG001_00596	PF12937	F-box-like	2.6E-9	IPR001810	F-box domain	GO:0005515
	FG001_00597	PF07716	Basic region leucine zipper	4.4E-5	IPR004827	Basic-leucine zipper domain	GO:0003700|GO:0006355|GO:0043565
	FG001_00598	PF00300	Histidine phosphatase superfamily (branch 1)	1.8E-21	IPR013078	Histidine phosphatase superfamily, clade-1
	FG001_00601	PF08574	Protein of unknown function (DUF1762)	2.3E-8	IPR013883	Transcription factor Iwr1
	FG001_00602	PF00270	DEAD/DEAH box helicase	1.2E-30	IPR011545	DEAD/DEAH box helicase domain	GO:0003676|GO:0005524
	FG001_00604	PF04176	TIP41-like family	2.7E-73	IPR007303	TIP41-like protein
	FG001_00605	PF03657	Uncharacterised protein family (UPF0113)	2.1E-7	IPR005155	Ribosome biogenesis factor NIP7-like
	FG001_00606	PF01472	PUA domain	1.1E-18	IPR002478	PUA domain	GO:0003723
	FG001_00607	PF09768	Peptidase M76 family	2.0E-63	IPR019165	Peptidase M76, ATP23	GO:0004222
	FG001_00608	PF00069	Protein kinase domain	2.3E-71	IPR000719	Protein kinase domain	GO:0004672|GO:0005524|GO:0006468
	FG001_00609	PF00587	tRNA synthetase class II core domain (G, H, P, S and T)	3.9E-69	IPR002314	Aminoacyl-tRNA synthetase, class II (G/ H/ P/ S), conserved domain	GO:0000166|GO:0004812|GO:0005524|GO:0006418
	FG001_00610	PF00069	Protein kinase domain	4.0E-71	IPR000719	Protein kinase domain	GO:0004672|GO:0005524|GO:0006468
	FG001_00612	PF00076	RNA recognition motif. (a.k.a. RRM, RBD, or RNP domain)	2.7E-11	IPR000504	RNA recognition motif domain	GO:0003676
	FG001_00613	PF00628	PHD-finger	2.6E-8	IPR019787	Zinc finger, PHD-finger	GO:0005515
	FG001_00614	PF00557	Metallopeptidase family M24	6.7E-10	IPR000994	Peptidase M24, structural domain
	FG001_00615	PF04855	SNF5 / SMARCB1 / INI1	8.0E-75	IPR006939	SNF5/SMARCB1/INI1	GO:0000228|GO:0006338
	FG001_00619	PF03919	mRNA capping enzyme, C-terminal domain	1.8E-20	IPR013846	mRNA capping enzyme, C-terminal	GO:0004484
	FG001_00620	PF00787	PX domain	4.9E-19	IPR001683	Phox homologous domain	GO:0035091
	FG001_00621	PF13391	HNH endonuclease	1.2E-12	IPR003615	HNH nuclease
	FG001_00622	PF13174	Tetratricopeptide repeat	0.47	IPR019734	Tetratricopeptide repeat	GO:0005515
	FG001_00623	PF00175	Oxidoreductase NAD-binding domain	2.0E-26	IPR001433	Oxidoreductase FAD/NAD(P)-binding	GO:0016491|GO:0055114
	FG001_00625	PF12763	Cytoskeletal-regulatory complex EF hand	3.6E-8
	FG001_00627	PF00250	Fork head domain	1.9E-33	IPR001766	Transcription factor, fork head	GO:0003700|GO:0006355|GO:0043565
	FG001_00628	PF07855	Protein of unknown function (DUF1649)	7.1E-63	IPR012445	Autophagy-related protein 1010
	FG001_00629	PF04882	Peroxin-3	1.2E-144	IPR006966	Peroxin-3	GO:0005779|GO:0007031
	FG001_00630	PF04099	Sybindin-like family	2.1E-21	IPR007233	Sybindin-like protein	GO:0005801|GO:0006888
	FG001_00631	PF00069	Protein kinase domain	3.4E-58	IPR000719	Protein kinase domain	GO:0004672|GO:0005524|GO:0006468
	FG001_00632	PF00069	Protein kinase domain	1.2E-63	IPR000719	Protein kinase domain	GO:0004672|GO:0005524|GO:0006468
	FG001_00634	PF13656	RNA polymerase Rpb3/Rpb11 dimerisation domain	1.7E-31
	FG001_00635	PF13233	Complex1_LYR-like	1.6E-5
	FG001_00636	PF01125	G10 protein	1.9E-60	IPR001748	G10 protein	GO:0005634
	FG001_00637	PF04637	Herpesvirus phosphoprotein 85 (HHV6-7 U14/HCMV UL25)	7.7E-5	IPR006731	Herpesvirus phosphoprotein 85 (HHV6-7 U14/HCMV UL25)
	FG001_00638	PF10374	Telomerase activating protein Est1	4.1E-15	IPR019458	Telomerase activating protein Est1
	FG001_00639	PF00294	pfkB family carbohydrate kinase	3.6E-65	IPR011611	Carbohydrate kinase PfkB
	FG001_00640	PF00181	Ribosomal Proteins L2, RNA binding domain	3.2E-11	IPR022666	Ribosomal Proteins L2, RNA binding domain	GO:0003735|GO:0005622|GO:0005840|GO:0006412
	FG001_00641	PF15612	WSTF, HB1, Itc1p, MBD9 motif 1	8.2E-5	IPR028942	WHIM1 domain
	FG001_00642	PF08589	Fungal protein of unknown function (DUF1770)	5.1E-25	IPR013898	Protein of unknown function DUF1770, fungi
	FG001_00644	PF03464	eRF1 domain 2	9.4E-45	IPR005141	eRF1 domain 2
	FG001_00647	PF11274	Protein of unknown function (DUF3074)	7.7E-54
	FG001_00648	PF10350	Putative death-receptor fusion protein (DUF2428)	2.8E-65	IPR019442	Domain of unknown function DUF2428, death-receptor-like
	FG001_00649	PF00687	Ribosomal protein L1p/L10e family	4.9E-52	IPR028364	Ribosomal protein L1/ribosomal biogenesis protein
	FG001_00650	PF03901	Alg9-like mannosyltransferase family	3.3E-59	IPR005599	GPI mannosyltransferase	GO:0016757
	FG001_00651	PF03931	Skp1 family, tetramerisation domain	1.1E-21	IPR016073	SKP1 component, POZ domain	GO:0006511
	FG001_00652	PF00832	Ribosomal L39 protein	1.5E-21	IPR000077	Ribosomal protein L39e	GO:0003735|GO:0005622|GO:0005840|GO:0006412
	FG001_00653	PF00025	ADP-ribosylation factor family	9.9E-75	IPR006689	Small GTPase superfamily, ARF/SAR type	GO:0005525
	FG001_00654	PF02558	Ketopantoate reductase PanE/ApbA	2.0E-26	IPR013332	Ketopantoate reductase, N-terminal domain	GO:0008677|GO:0055114
	FG001_00655	PF00732	GMC oxidoreductase	1.9E-39	IPR000172	Glucose-methanol-choline oxidoreductase, N-terminal	GO:0016614|GO:0050660|GO:0055114
	FG001_00657	PF07690	Major Facilitator Superfamily	1.2E-34	IPR011701	Major facilitator superfamily	GO:0016021|GO:0055085
	FG001_00658	PF04082	Fungal specific transcription factor domain	2.6E-25	IPR007219	Transcription factor domain, fungi	GO:0003677|GO:0005634|GO:0006351|GO:0008270
	FG001_00659	PF00233	3'5'-cyclic nucleotide phosphodiesterase	6.0E-44	IPR002073	3'5'-cyclic nucleotide phosphodiesterase, catalytic domain	GO:0004114|GO:0007165
	FG001_00664	PF06337	DUSP domain	9.3E-12	IPR006615	Peptidase C19, ubiquitin-specific peptidase, DUSP domain	GO:0004843
	FG001_00665	PF00675	Insulinase (Peptidase family M16)	7.4E-24	IPR011765	Peptidase M16, N-terminal
	FG001_00666	PF00098	Zinc knuckle	6.0E-5	IPR001878	Zinc finger, CCHC-type	GO:0003676|GO:0008270
	FG001_00667	PF10276	Zinc-finger domain	2.9E-15	IPR019401	Zinc finger, CHCC-type
	FG001_00668	PF01894	Uncharacterised protein family UPF0047	1.0E-40	IPR001602	Uncharacterised protein family UPF0047
	FG001_00669	PF13869	Nucleotide hydrolase	2.0E-81	IPR016706	Cleavage/polyadenylation specificity factor subunit 5	GO:0003729|GO:0005849|GO:0006378
	FG001_00672	PF01709	Transcriptional regulator	4.7E-52	IPR002876	Transcriptional regulator TACO1-like
	FG001_00674	PF13893	RNA recognition motif. (a.k.a. RRM, RBD, or RNP domain)	4.3E-7
	FG001_00676	PF04055	Radical SAM superfamily	6.3E-17	IPR007197	Radical SAM	GO:0003824|GO:0051536
	FG001_00678	PF01363	FYVE zinc finger	4.3E-14	IPR000306	FYVE zinc finger	GO:0046872
	FG001_00679	PF01151	GNS1/SUR4 family	5.2E-79	IPR002076	ELO family	GO:0016021
	FG001_00681	PF05388	Carboxypeptidase Y pro-peptide	5.4E-5	IPR008442	Propeptide, carboxypeptidase Y	GO:0004185|GO:0005773
	FG001_00682	PF09377	SBDS protein C-terminal domain	2.8E-52	IPR018978	Ribosome maturation protein SBDS, C-terminal	GO:0042254
	FG001_00683	PF00416	Ribosomal protein S13/S18	2.1E-41	IPR001892	Ribosomal protein S13	GO:0003723|GO:0003735|GO:0005622|GO:0005840|GO:0006412
	FG001_00686	PF13347	MFS/sugar transport protein	2.1E-9
	FG001_00688	PF01124	MAPEG family	1.3E-17	IPR001129	Membrane-associated, eicosanoid/glutathione metabolism (MAPEG) protein
	FG001_00690	PF05637	galactosyl transferase GMA12/MNN10 family	3.6E-65	IPR008630	Galactosyltransferase 34	GO:0005794|GO:0016021|GO:0016757
	FG001_00691	PF00814	Glycoprotease family	6.2E-44	IPR000905	Gcp-like domain
	FG001_00692	PF00227	Proteasome subunit	2.5E-48	IPR001353	Proteasome, subunit alpha/beta	GO:0004298|GO:0005839|GO:0051603
	FG001_00693	PF00168	C2 domain	2.5E-14	IPR000008	C2 domain	GO:0005515
	FG001_00694	PF00580	UvrD/REP helicase N-terminal domain	9.5E-9	IPR014016	UvrD-like Helicase, ATP-binding domain	GO:0005524
	FG001_00695	PF13639	Ring finger domain	1.2E-7	IPR001841	Zinc finger, RING-type	GO:0005515|GO:0008270
	FG001_00696	PF07883	Cupin domain	7.9E-6	IPR013096	Cupin 2, conserved barrel
	FG001_00697	PF00172	Fungal Zn(2)-Cys(6) binuclear cluster domain	7.4E-7	IPR001138	Zn(2)-C6 fungal-type DNA-binding domain	GO:0000981|GO:0005634|GO:0006355|GO:0008270
	FG001_00698	PF12697	Alpha/beta hydrolase family	1.3E-23	IPR000073	Alpha/beta hydrolase fold-1
	FG001_00699	PF00664	ABC transporter transmembrane region	1.4E-35	IPR011527	ABC transporter type 1, transmembrane domain	GO:0005524|GO:0006810|GO:0016021|GO:0042626|GO:0055085
	FG001_00700	PF13393	Histidyl-tRNA synthetase	2.6E-35
	FG001_00703	PF00069	Protein kinase domain	1.6E-69	IPR000719	Protein kinase domain	GO:0004672|GO:0005524|GO:0006468
	FG001_00705	PF00179	Ubiquitin-conjugating enzyme	1.1E-25	IPR000608	Ubiquitin-conjugating enzyme E2
	FG001_00706	PF04433	SWIRM domain	8.1E-7	IPR007526	SWIRM domain	GO:0005515
	FG001_00708	PF00231	ATP synthase	1.5E-70	IPR000131	ATPase, F1 complex, gamma subunit	GO:0015986|GO:0045261|GO:0046933|GO:0046961
	FG001_00709	PF02919	Eukaryotic DNA topoisomerase I, DNA binding fragment	7.3E-91	IPR008336	DNA topoisomerase I, DNA binding, eukaryotic-type	GO:0003677|GO:0003917|GO:0005694|GO:0006265
	FG001_00710	PF00722	Glycosyl hydrolases family 16	1.3E-41	IPR000757	Glycoside hydrolase, family 16	GO:0004553|GO:0005975
	FG001_00717	PF13465	Zinc-finger double domain	5.0E-7
	FG001_00718	PF01902	ATP-binding region	5.0E-17	IPR002761	DUF71 domain
	FG001_00719	PF00248	Aldo/keto reductase family	1.4E-51	IPR023210	NADP-dependent oxidoreductase domain
	FG001_00720	PF13086	AAA domain	1.5E-59
	FG001_00722	PF01432	Peptidase family M3	1.5E-118	IPR001567	Peptidase M3A/M3B	GO:0004222|GO:0006508
	FG001_00723	PF09769	Apolipoprotein O	1.6E-46	IPR019166	Apolipoprotein O
	FG001_00724	PF01207	Dihydrouridine synthase (Dus)	8.5E-45	IPR001269	tRNA-dihydrouridine synthase	GO:0008033|GO:0017150|GO:0050660|GO:0055114
	FG001_00726	PF01237	Oxysterol-binding protein	2.2E-88	IPR000648	Oxysterol-binding protein
	FG001_00727	PF00642	Zinc finger C-x8-C-x5-C-x3-H type (and similar)	4.2E-7	IPR000571	Zinc finger, CCCH-type	GO:0046872
	FG001_00728	PF04727	ELMO/CED-12 family	7.1E-49	IPR006816	Engulfment/cell motility, ELMO
	FG001_00730	PF03208	PRA1 family protein	1.5E-33	IPR004895	Prenylated rab acceptor PRA1
	FG001_00731	PF00179	Ubiquitin-conjugating enzyme	3.2E-31	IPR000608	Ubiquitin-conjugating enzyme E2
	FG001_00732	PF03452	Anp1	1.5E-108	IPR005109	Anp1
	FG001_00733	PF00076	RNA recognition motif. (a.k.a. RRM, RBD, or RNP domain)	1.2E-15	IPR000504	RNA recognition motif domain	GO:0003676
	FG001_00735	PF14420	Clr5 domain	5.9E-14	IPR025676	Clr5 domain
	FG001_00736	PF03446	NAD binding domain of 6-phosphogluconate dehydrogenase	1.8E-8	IPR006115	6-phosphogluconate dehydrogenase, NADP-binding	GO:0004616|GO:0055114
	FG001_00738	PF00133	tRNA synthetases class I (I, L, M and V)	8.1E-214	IPR002300	Aminoacyl-tRNA synthetase, class Ia	GO:0000166|GO:0004812|GO:0005524|GO:0006418
	FG001_00739	PF00270	DEAD/DEAH box helicase	8.4E-41	IPR011545	DEAD/DEAH box helicase domain	GO:0003676|GO:0005524
	FG001_00740	PF00226	DnaJ domain	1.1E-9	IPR001623	DnaJ domain
	FG001_00741	PF00244	14-3-3 protein	6.8E-113	IPR023410	14-3-3 domain
	FG001_00742	PF04568	Mitochondrial ATPase inhibitor, IATP	2.9E-22	IPR007648	ATPase inhibitor, IATP, mitochondria	GO:0004857|GO:0005739|GO:0045980
	FG001_00743	PF05064	Nsp1-like C-terminal region	9.6E-40	IPR007758	Nucleoporin, NSP1-like, C-terminal
	FG001_00745	PF03144	Elongation factor Tu domain 2	5.9E-9	IPR004161	Translation elongation factor EFTu/EF1A, domain 2	GO:0005525
	FG001_00748	PF00270	DEAD/DEAH box helicase	5.1E-44	IPR011545	DEAD/DEAH box helicase domain	GO:0003676|GO:0005524
	FG001_00749	PF12937	F-box-like	1.7E-7	IPR001810	F-box domain	GO:0005515
	FG001_00750	PF08590	Domain of unknown function (DUF1771)	5.6E-13	IPR013899	Domain of unknown function DUF1771
	FG001_00751	PF09335	SNARE associated Golgi protein	1.1E-15
	FG001_00753	PF00561	alpha/beta hydrolase fold	5.0E-10	IPR000073	Alpha/beta hydrolase fold-1
	FG001_00754	PF00651	BTB/POZ domain	2.9E-4	IPR013069	BTB/POZ	GO:0005515
	FG001_00755	PF00270	DEAD/DEAH box helicase	3.1E-14	IPR011545	DEAD/DEAH box helicase domain	GO:0003676|GO:0005524
	FG001_00756	PF01426	BAH domain	6.7E-16	IPR001025	Bromo adjacent homology (BAH) domain	GO:0003682
	FG001_00757	PF00069	Protein kinase domain	3.9E-21	IPR000719	Protein kinase domain	GO:0004672|GO:0005524|GO:0006468
	FG001_00758	PF09261	Alpha mannosidase, middle domain	4.8E-26	IPR015341	Glycoside hydrolase, family 38, central domain	GO:0004553|GO:0008270
	FG001_00760	PF01624	MutS domain I	3.3E-18	IPR007695	DNA mismatch repair protein MutS-like, N-terminal	GO:0005524|GO:0006298|GO:0030983
	FG001_00761	PF00466	Ribosomal protein L10	1.6E-26	IPR001790	Ribosomal protein L10P	GO:0005622|GO:0042254
	FG001_00762	PF00400	WD domain, G-beta repeat	0.027	IPR001680	WD40 repeat	GO:0005515
	FG001_00763	PF00684	DnaJ central domain	4.3E-14	IPR001305	Heat shock protein DnaJ, cysteine-rich domain	GO:0031072|GO:0051082
	FG001_00764	PF11905	Domain of unknown function (DUF3425)	1.2E-19	IPR021833	Protein of unknown function DUF3425
	FG001_00765	PF01302	CAP-Gly domain	6.0E-17	IPR000938	CAP Gly-rich domain
	FG001_00766	PF05693	Glycogen synthase	0.0	IPR008631	Glycogen synthase	GO:0004373|GO:0005978
	FG001_00767	PF00400	WD domain, G-beta repeat	6.4E-4	IPR001680	WD40 repeat	GO:0005515
	FG001_00768	PF01612	3'-5' exonuclease	5.3E-19	IPR002562	3'-5' exonuclease domain	GO:0003676|GO:0006139|GO:0008408
	FG001_00769	PF01423	LSM domain	1.6E-21	IPR001163	Ribonucleoprotein LSM domain
	FG001_00770	PF13656	RNA polymerase Rpb3/Rpb11 dimerisation domain	1.6E-23
	FG001_00771	PF13659	Methyltransferase domain	3.8E-10
	FG001_00772	PF01434	Peptidase family M41	3.2E-75	IPR000642	Peptidase M41	GO:0004222|GO:0005524|GO:0006508
	FG001_00773	PF00955	HCO3- transporter family	1.9E-27	IPR011531	Bicarbonate transporter, C-terminal	GO:0006820|GO:0016021
	FG001_00775	PF05029	Timeless protein C terminal region	4.7E-30	IPR007725	Timeless C-terminal
	FG001_00776	PF02737	3-hydroxyacyl-CoA dehydrogenase, NAD binding domain	1.1E-52	IPR006176	3-hydroxyacyl-CoA dehydrogenase, NAD binding	GO:0003857|GO:0006631|GO:0016491|GO:0055114
	FG001_00777	PF00046	Homeobox domain	1.7E-17	IPR001356	Homeobox domain	GO:0003677
	FG001_00778	PF08633	Rox3 mediator complex subunit	6.0E-41	IPR013942	Mediator complex, subunit Med19, fungi	GO:0001104|GO:0006357|GO:0016592
	FG001_00779	PF00172	Fungal Zn(2)-Cys(6) binuclear cluster domain	9.7E-10	IPR001138	Zn(2)-C6 fungal-type DNA-binding domain	GO:0000981|GO:0005634|GO:0006355|GO:0008270
	FG001_00782	PF07819	PGAP1-like protein	4.4E-6	IPR012908	GPI inositol-deacylase PGAP1-like	GO:0006505|GO:0006886|GO:0016788
	FG001_00783	PF06985	Heterokaryon incompatibility protein (HET)	2.1E-20	IPR010730	Heterokaryon incompatibility
	FG001_00784	PF00501	AMP-binding enzyme	1.9E-4	IPR000873	AMP-dependent synthetase/ligase	GO:0003824|GO:0008152
	FG001_00785	PF00270	DEAD/DEAH box helicase	5.1E-44	IPR011545	DEAD/DEAH box helicase domain	GO:0003676|GO:0005524
	FG001_00786	PF00227	Proteasome subunit	1.6E-39	IPR001353	Proteasome, subunit alpha/beta	GO:0004298|GO:0005839|GO:0051603
	FG001_00787	PF00400	WD domain, G-beta repeat	0.064	IPR001680	WD40 repeat	GO:0005515
	FG001_00788	PF02902	Ulp1 protease family, C-terminal catalytic domain	2.8E-34	IPR003653	Peptidase C48, SUMO/Sentrin/Ubl1	GO:0006508|GO:0008234
	FG001_00789	PF04573	Signal peptidase subunit	7.7E-25	IPR007653	Signal peptidase 22kDa subunit	GO:0005787|GO:0006465|GO:0008233|GO:0016021
	FG001_00790	PF03159	XRN 5'-3' exonuclease N-terminus	1.8E-102	IPR004859	Putative 5-3 exonuclease	GO:0003676|GO:0004527
	FG001_00791	PF00400	WD domain, G-beta repeat	0.0035	IPR001680	WD40 repeat	GO:0005515
	FG001_00792	PF00076	RNA recognition motif. (a.k.a. RRM, RBD, or RNP domain)	1.9E-8	IPR000504	RNA recognition motif domain	GO:0003676
	FG001_00793	PF01679	Proteolipid membrane potential modulator	8.7E-21	IPR000612	Proteolipid membrane potential modulator	GO:0016021
	FG001_00795	PF00069	Protein kinase domain	3.6E-67	IPR000719	Protein kinase domain	GO:0004672|GO:0005524|GO:0006468
	FG001_00797	PF12697	Alpha/beta hydrolase family	6.1E-10	IPR000073	Alpha/beta hydrolase fold-1
	FG001_00799	PF01652	Eukaryotic initiation factor 4E	1.0E-51	IPR001040	Translation Initiation factor eIF- 4e	GO:0003723|GO:0003743|GO:0005737|GO:0006413
	FG001_00800	PF00443	Ubiquitin carboxyl-terminal hydrolase	7.8E-26	IPR001394	Peptidase C19, ubiquitin carboxyl-terminal hydrolase	GO:0006511|GO:0036459
	FG001_00801	PF00400	WD domain, G-beta repeat	3.9E-7	IPR001680	WD40 repeat	GO:0005515
	FG001_00803	PF04321	RmlD substrate binding domain	1.1E-50	IPR029903	RmlD-like substrate binding domain
	FG001_00805	PF00348	Polyprenyl synthetase	8.5E-69	IPR000092	Polyprenyl synthetase	GO:0008299
	FG001_00808	PF00515	Tetratricopeptide repeat	6.8E-5	IPR001440	Tetratricopeptide TPR1	GO:0005515
	FG001_00811	PF07928	Vps54-like protein	1.0E-45	IPR012501	Vps54-like	GO:0042147
	FG001_00812	PF00493	MCM2/3/5 family	5.2E-140	IPR001208	Mini-chromosome maintenance, DNA-dependent ATPase	GO:0003677|GO:0005524|GO:0006260
	FG001_00813	PF01189	NOL1/NOP2/sun family	1.9E-10	IPR001678	SAM-dependent methyltransferase RsmB/NOP2-type	GO:0008168
	FG001_00814	PF09362	Domain of unknown function (DUF1996)	1.4E-60	IPR018535	Domain of unknown function DUF1996
	FG001_00815	PF11754	Velvet factor	5.3E-53	IPR021740	Velvet factor
	FG001_00817	PF00664	ABC transporter transmembrane region	1.1E-47	IPR011527	ABC transporter type 1, transmembrane domain	GO:0005524|GO:0006810|GO:0016021|GO:0042626|GO:0055085
	FG001_00818	PF06682	Protein of unknown function (DUF1183)	4.8E-77	IPR009567	Protein of unknown function DUF1183, TMEM66
	FG001_00819	PF13920	Zinc finger, C3HC4 type (RING finger)	1.8E-8
	FG001_00821	PF09280	XPC-binding domain	2.2E-23	IPR015360	XPC-binding domain	GO:0003684|GO:0006289|GO:0043161
	FG001_00823	PF03441	FAD binding domain of DNA photolyase	1.7E-91	IPR005101	DNA photolyase, FAD-binding/Cryptochrome, C-terminal	GO:0003913|GO:0006281
	FG001_00827	PF13639	Ring finger domain	4.6E-7	IPR001841	Zinc finger, RING-type	GO:0005515|GO:0008270
	FG001_00828	PF00118	TCP-1/cpn60 chaperonin family	6.0E-139	IPR002423	Chaperonin Cpn60/TCP-1 family	GO:0005524
	FG001_00829	PF00505	HMG (high mobility group) box	9.8E-9	IPR009071	High mobility group box domain
	FG001_00830	PF02582	Uncharacterised ACR, YagE family COG1723	1.5E-55	IPR003734	Protein of unknown function DUF155
	FG001_00831	PF03435	Saccharopine dehydrogenase	2.1E-21	IPR005097	Saccharopine dehydrogenase / Homospermidine synthase	GO:0016491|GO:0055114
	FG001_00832	PF01780	Ribosomal L37ae protein family	5.9E-40	IPR002674	Ribosomal protein L37ae	GO:0003735|GO:0005622|GO:0005840|GO:0006412
	FG001_00833	PF00628	PHD-finger	9.0E-10	IPR019787	Zinc finger, PHD-finger	GO:0005515
	FG001_00834	PF11788	39S mitochondrial ribosomal protein L46	4.2E-25	IPR021757	Ribosomal protein L46
	FG001_00835	PF06470	SMC proteins Flexible Hinge Domain	1.2E-26	IPR010935	SMCs flexible hinge	GO:0005515|GO:0005524|GO:0005694|GO:0051276
	FG001_00836	PF00176	SNF2 family N-terminal domain	1.4E-73	IPR000330	SNF2-related	GO:0005524
	FG001_00841	PF00171	Aldehyde dehydrogenase family	6.7E-164	IPR015590	Aldehyde dehydrogenase domain	GO:0008152|GO:0016491|GO:0055114
	FG001_00842	PF00202	Aminotransferase class-III	4.9E-97	IPR005814	Aminotransferase class-III	GO:0008483|GO:0030170
	FG001_00843	PF00172	Fungal Zn(2)-Cys(6) binuclear cluster domain	8.0E-7	IPR001138	Zn(2)-C6 fungal-type DNA-binding domain	GO:0000981|GO:0005634|GO:0006355|GO:0008270
	FG001_00844	PF07946	Protein of unknown function (DUF1682)	1.6E-95	IPR012879	Protein of unknown function DUF1682
	FG001_00847	PF03660	PHF5-like protein	1.4E-48	IPR005345	PHF5-like
	FG001_00848	PF04696	pinin/SDK/memA/ protein conserved region	2.7E-28	IPR006786	Pinin/SDK/MemA protein
	FG001_00849	PF12697	Alpha/beta hydrolase family	2.9E-25	IPR000073	Alpha/beta hydrolase fold-1
	FG001_00850	PF00122	E1-E2 ATPase	3.3E-22	IPR008250	P-type ATPase, A domain	GO:0000166|GO:0046872
	FG001_00851	PF12855	Life-span regulatory factor	2.9E-11	IPR024368	Life-span regulatory factor
	FG001_00852	PF13854	Kelch motif	2.6E-11
	FG001_00854	PF08231	SYF2 splicing factor	5.5E-52	IPR013260	mRNA splicing factor SYF2
	FG001_00855	PF13460	NADH(P)-binding	3.3E-12
	FG001_00856	PF03366	YEATS family	2.9E-29	IPR005033	YEATS	GO:0006355
	FG001_00858	PF06090	Inositol-pentakisphosphate 2-kinase	1.9E-35	IPR009286	Inositol-pentakisphosphate 2-kinase	GO:0005524|GO:0035299
	FG001_00859	PF01733	Nucleoside transporter	4.1E-38	IPR002259	Equilibrative nucleoside transporter	GO:0005337|GO:0006810|GO:0016021
	FG001_00862	PF06985	Heterokaryon incompatibility protein (HET)	4.8E-18	IPR010730	Heterokaryon incompatibility
	FG001_00863	PF00199	Catalase	2.3E-157	IPR011614	Catalase core domain	GO:0004096|GO:0020037|GO:0055114
	FG001_00864	PF13087	AAA domain	6.3E-10
	FG001_00865	PF01910	Domain of unknown function DUF77	1.1E-33	IPR002767	Protein of unknown function DUF77
	FG001_00867	PF03234	Cdc37 N terminal kinase binding	2.5E-60	IPR013855	Cdc37, N-terminal domain	GO:0019901
	FG001_00873	PF12223	Protein of unknown function (DUF3602)	2.8E-4	IPR022024	Protein of unknown function DUF3602
	FG001_00874	PF00561	alpha/beta hydrolase fold	1.5E-12	IPR000073	Alpha/beta hydrolase fold-1
	FG001_00875	PF01246	Ribosomal protein L24e	1.1E-28	IPR000988	Ribosomal protein L24e-related
	FG001_00876	PF00226	DnaJ domain	8.8E-7	IPR001623	DnaJ domain
	FG001_00878	PF02735	Ku70/Ku80 beta-barrel domain	3.1E-23	IPR006164	Ku70/Ku80 beta-barrel domain	GO:0003677|GO:0006303
	FG001_00879	PF13664	Domain of unknown function (DUF4149)	5.6E-22	IPR025423	Domain of unknown function DUF4149
	FG001_00881	PF13242	HAD-hyrolase-like	6.4E-11
	FG001_00882	PF06966	Protein of unknown function (DUF1295)	1.2E-33	IPR010721	Protein of unknown function DUF1295
	FG001_00883	PF01131	DNA topoisomerase	3.3E-85	IPR013497	DNA topoisomerase, type IA, central	GO:0003677|GO:0003916|GO:0006265
	FG001_00885	PF10330	Putative Sin3 binding protein	3.8E-37	IPR018818	Sin3 binding protein
	FG001_00886	PF00096	Zinc finger, C2H2 type	9.9E-6	IPR007087	Zinc finger, C2H2	GO:0046872
	FG001_00890	PF00806	Pumilio-family RNA binding repeat	2.6E-5	IPR001313	Pumilio RNA-binding repeat	GO:0003723
	FG001_00891	PF07798	Protein of unknown function (DUF1640)	6.2E-15	IPR024461	Protein of unknown function DUF1640
	FG001_00892	PF03980	Nnf1	1.8E-30	IPR007128	Polyamine-modulated factor 1/Kinetochore protein NNF1
	FG001_00893	PF00169	PH domain	1.5E-6	IPR001849	Pleckstrin homology domain
	FG001_00894	PF00076	RNA recognition motif. (a.k.a. RRM, RBD, or RNP domain)	3.8E-7	IPR000504	RNA recognition motif domain	GO:0003676
	FG001_00895	PF00466	Ribosomal protein L10	1.3E-20	IPR001790	Ribosomal protein L10P	GO:0005622|GO:0042254
	FG001_00896	PF00076	RNA recognition motif. (a.k.a. RRM, RBD, or RNP domain)	4.5E-16	IPR000504	RNA recognition motif domain	GO:0003676
	FG001_00897	PF05047	Mitochondrial ribosomal protein L51 / S25 / CI-B8 domain	3.1E-13	IPR007741	Ribosomal protein/NADH dehydrogenase domain
	FG001_00898	PF00121	Triosephosphate isomerase	1.1E-87	IPR000652	Triosephosphate isomerase	GO:0004807|GO:0008152
	FG001_00900	PF00172	Fungal Zn(2)-Cys(6) binuclear cluster domain	2.6E-9	IPR001138	Zn(2)-C6 fungal-type DNA-binding domain	GO:0000981|GO:0005634|GO:0006355|GO:0008270
	FG001_00905	PF04418	Domain of unknown function (DUF543)	3.9E-28	IPR007512	Protein of unknown function DUF543
	FG001_00906	PF10441	Urb2/Npa2 family	8.9E-57	IPR018849	Nucleolar 27S pre-rRNA processing, Urb2/Npa2, C-terminal
	FG001_00907	PF00106	short chain dehydrogenase	3.6E-19	IPR002198	Short-chain dehydrogenase/reductase SDR	GO:0008152|GO:0016491
	FG001_00908	PF08424	NRDE-2, necessary for RNA interference	3.5E-82	IPR013633	siRNA-mediated silencing protein NRDE-2
	FG001_00909	PF00387	Phosphatidylinositol-specific phospholipase C, Y domain	3.8E-36	IPR001711	Phospholipase C, phosphatidylinositol-specific, Y domain	GO:0004435|GO:0006629|GO:0007165|GO:0035556
	FG001_00913	PF04140	Isoprenylcysteine carboxyl methyltransferase (ICMT) family	9.9E-27	IPR007269	Isoprenylcysteine carboxyl methyltransferase	GO:0004671|GO:0006481|GO:0016021
	FG001_00914	PF03062	MBOAT, membrane-bound O-acyltransferase family	4.7E-18	IPR004299	Membrane bound O-acyl transferase, MBOAT
	FG001_00915	PF00400	WD domain, G-beta repeat	0.045	IPR001680	WD40 repeat	GO:0005515
	FG001_00916	PF01223	DNA/RNA non-specific endonuclease	2.3E-61	IPR001604	DNA/RNA non-specific endonuclease	GO:0003676|GO:0016787|GO:0046872
	FG001_00917	PF02535	ZIP Zinc transporter	1.2E-32	IPR003689	Zinc/iron permease	GO:0016020|GO:0030001|GO:0046873|GO:0055085
	FG001_00918	PF00096	Zinc finger, C2H2 type	3.6E-5	IPR007087	Zinc finger, C2H2	GO:0046872
	FG001_00919	PF01192	RNA polymerase Rpb6	4.6E-25	IPR006110	RNA polymerase, subunit omega/K/RPB6	GO:0003677|GO:0003899|GO:0006351
	FG001_00920	PF00756	Putative esterase	1.7E-47	IPR000801	Putative esterase
	FG001_00921	PF07792	Docking domain of Afi1 for Arf3 in vesicle trafficking	1.4E-60	IPR012860	Arf3-interacting protein 1, N-terminal domain
	FG001_00922	PF13405	EF-hand domain	1.1E-4	IPR002048	EF-hand domain	GO:0005509
	FG001_00923	PF00515	Tetratricopeptide repeat	3.1E-5	IPR001440	Tetratricopeptide TPR1	GO:0005515
	FG001_00924	PF09748	Transcription factor subunit Med10 of Mediator complex	8.9E-40	IPR019145	Mediator complex, subunit Med10	GO:0001104|GO:0006357|GO:0016592
	FG001_00926	PF00180	Isocitrate/isopropylmalate dehydrogenase	6.7E-133	IPR024084	Isopropylmalate dehydrogenase-like domain	GO:0016616|GO:0055114
	FG001_00927	PF00628	PHD-finger	5.7E-10	IPR019787	Zinc finger, PHD-finger	GO:0005515
	FG001_00928	PF14616	Domain of unknown function (DUF4451)	4.0E-34	IPR028012	Protein of unknown function DUF4451
	FG001_00930	PF09995	Uncharacterized protein conserved in bacteria (DUF2236)	1.7E-8	IPR018713	Domain of unknown function DUF2236
	FG001_00932	PF00022	Actin	1.8E-7	IPR004000	Actin family
	FG001_00933	PF07690	Major Facilitator Superfamily	1.6E-12	IPR011701	Major facilitator superfamily	GO:0016021|GO:0055085
	FG001_00935	PF09598	Stm1	2.0E-4	IPR019084	Stm1, N-terminal
	FG001_00940	PF00170	bZIP transcription factor	7.2E-6	IPR004827	Basic-leucine zipper domain	GO:0003700|GO:0006355|GO:0043565
	FG001_00941	PF00722	Glycosyl hydrolases family 16	2.9E-11	IPR000757	Glycoside hydrolase, family 16	GO:0004553|GO:0005975
	FG001_00942	PF00397	WW domain	7.3E-6	IPR001202	WW domain	GO:0005515
	FG001_00943	PF08167	rRNA processing/ribosome biogenesis	1.6E-35	IPR012583	Pre-rRNA-processing protein RIX1, N-terminal
	FG001_00944	PF13181	Tetratricopeptide repeat	1.4E-4	IPR019734	Tetratricopeptide repeat	GO:0005515
	FG001_00945	PF08389	Exportin 1-like protein	5.8E-35	IPR013598	Exportin-1/Importin-beta-like
	FG001_00947	PF01490	Transmembrane amino acid transporter protein	3.3E-43	IPR013057	Amino acid transporter, transmembrane domain
	FG001_00948	PF04479	RTA1 like protein	2.0E-46	IPR007568	RTA-like protein	GO:0006950|GO:0016021
	FG001_00949	PF02127	Aminopeptidase I zinc metalloprotease (M18)	1.8E-166	IPR001948	Peptidase M18	GO:0004177|GO:0006508|GO:0008270
	FG001_00950	PF08528	Whi5 like	2.4E-10	IPR013734	Transcription factor Nrm1/Whi5
	FG001_00957	PF08450	SMP-30/Gluconolaconase/LRE-like region	4.7E-62	IPR013658	SMP-30/Gluconolactonase/LRE-like region
	FG001_00958	PF00023	Ankyrin repeat	0.0099	IPR002110	Ankyrin repeat	GO:0005515
	FG001_00959	PF10446	Protein of unknown function (DUF2457)	2.0E-132	IPR018853	Protein of unknown function DUF2457
	FG001_00960	PF00025	ADP-ribosylation factor family	6.5E-66	IPR006689	Small GTPase superfamily, ARF/SAR type	GO:0005525
	FG001_00961	PF11815	Domain of unknown function (DUF3336)	9.9E-50	IPR021771	Triacylglycerol lipase	GO:0004806|GO:0006629
	FG001_00962	PF02889	Sec63 Brl domain	2.9E-39	IPR004179	Sec63 domain
	FG001_00963	PF14831	Domain of unknown function (DUF4484)	6.3E-46	IPR028115	Domain of unknown function DUF4484
	FG001_00964	PF01553	Acyltransferase	6.7E-33	IPR002123	Phospholipid/glycerol acyltransferase	GO:0008152|GO:0016746
	FG001_00965	PF13254	Domain of unknown function (DUF4045)	5.9E-20	IPR025118	Domain of unknown function DUF4045
	FG001_00966	PF00025	ADP-ribosylation factor family	1.2E-57	IPR006689	Small GTPase superfamily, ARF/SAR type	GO:0005525
	FG001_00969	PF00069	Protein kinase domain	1.8E-59	IPR000719	Protein kinase domain	GO:0004672|GO:0005524|GO:0006468
	FG001_00971	PF03820	Tricarboxylate carrier	2.0E-91	IPR004686	Tricarboxylate/iron carrier	GO:0006811|GO:0015075|GO:0016020|GO:0055085
	FG001_00972	PF13691	tRNase Z endonuclease	1.3E-17	IPR027794	tRNase Z endonuclease	GO:0008033
	FG001_00973	PF01613	Flavin reductase like domain	9.6E-20	IPR002563	Flavin reductase like domain	GO:0010181
	FG001_00974	PF02112	cAMP phosphodiesterases class-II	4.6E-46	IPR000396	Cyclic-AMP phosphodiesterase, class-II	GO:0004115|GO:0006198
	FG001_00977	PF00501	AMP-binding enzyme	3.1E-15	IPR000873	AMP-dependent synthetase/ligase	GO:0003824|GO:0008152
	FG001_00978	PF09949	Uncharacterized conserved protein (DUF2183)	5.0E-32	IPR019236	Domain of unknown function DUF2183
	FG001_00979	PF00682	HMGL-like	1.5E-61	IPR000891	Pyruvate carboxyltransferase	GO:0003824
	FG001_00982	PF00270	DEAD/DEAH box helicase	5.3E-44	IPR011545	DEAD/DEAH box helicase domain	GO:0003676|GO:0005524
	FG001_00983	PF00307	Calponin homology (CH) domain	2.1E-6	IPR001715	Calponin homology domain	GO:0005515
	FG001_00984	PF05739	SNARE domain	1.7E-10	IPR000727	Target SNARE coiled-coil domain	GO:0005515
	FG001_00987	PF00085	Thioredoxin	5.9E-25	IPR013766	Thioredoxin domain	GO:0045454
	FG001_00989	PF00107	Zinc-binding dehydrogenase	1.1E-7	IPR013149	Alcohol dehydrogenase, C-terminal	GO:0008270|GO:0016491|GO:0055114
	FG001_00990	PF07690	Major Facilitator Superfamily	4.8E-22	IPR011701	Major facilitator superfamily	GO:0016021|GO:0055085
	FG001_00995	PF00107	Zinc-binding dehydrogenase	8.1E-16	IPR013149	Alcohol dehydrogenase, C-terminal	GO:0008270|GO:0016491|GO:0055114
	FG001_00996	PF00400	WD domain, G-beta repeat	0.013	IPR001680	WD40 repeat	GO:0005515
	FG001_01000	PF12708	Pectate lyase superfamily protein	6.3E-65
	FG001_01001	PF12937	F-box-like	9.2E-11	IPR001810	F-box domain	GO:0005515
	FG001_01004	PF10261	Inositol phospholipid synthesis and fat-storage-inducing TM	1.0E-60	IPR019388	Fat storage-inducing transmembrane protein
	FG001_01005	PF07687	Peptidase dimerisation domain	1.0E-6	IPR011650	Peptidase M20, dimerisation domain
	FG001_01007	PF00190	Cupin	1.2E-13	IPR006045	Cupin 1	GO:0045735
	FG001_01009	PF00091	Tubulin/FtsZ family, GTPase domain	1.7E-70	IPR003008	Tubulin/FtsZ, GTPase domain	GO:0003924
	FG001_01010	PF09423	PhoD-like phosphatase	9.6E-151	IPR018946	Alkaline phosphatase D-related
	FG001_01011	PF00583	Acetyltransferase (GNAT) family	1.8E-10	IPR000182	GNAT domain	GO:0008080
	FG001_01015	PF09830	ATP adenylyltransferase	4.7E-16	IPR019200	ATP adenylyltransferase, C-terminal	GO:0003877
	FG001_01017	PF02157	Mannose-6-phosphate receptor	1.1E-10	IPR028927	Mannose-6-phosphate receptor
	FG001_01018	PF01222	Ergosterol biosynthesis ERG4/ERG24 family	5.5E-168	IPR001171	Ergosterol biosynthesis ERG4/ERG24	GO:0016020
	FG001_01019	PF00933	Glycosyl hydrolase family 3 N terminal domain	7.2E-91	IPR001764	Glycoside hydrolase, family 3, N-terminal	GO:0004553|GO:0005975
	FG001_01026	PF01933	Uncharacterised protein family UPF0052	2.2E-49	IPR002882	LPPG:FO 2-phospho-L-lactate transferase CofD/UPF0052
	FG001_01029	PF00107	Zinc-binding dehydrogenase	6.0E-31	IPR013149	Alcohol dehydrogenase, C-terminal	GO:0008270|GO:0016491|GO:0055114
	FG001_01031	PF00199	Catalase	6.6E-146	IPR011614	Catalase core domain	GO:0004096|GO:0020037|GO:0055114
	FG001_01032	PF12695	Alpha/beta hydrolase family	2.3E-9	IPR029059	Alpha/beta hydrolase fold-5
	FG001_01036	PF02469	Fasciclin domain	2.1E-11	IPR000782	FAS1 domain
	FG001_01037	PF06041	Bacterial protein of unknown function (DUF924)	9.4E-47	IPR010323	Protein of unknown function DUF924
	FG001_01040	PF05502	Dynactin p62 family	4.9E-155	IPR008603	Dynactin subunit 4	GO:0005869
	FG001_01041	PF01251	Ribosomal protein S7e	9.6E-84	IPR000554	Ribosomal protein S7e	GO:0003735|GO:0005622|GO:0005840|GO:0006412
	FG001_01043	PF01416	tRNA pseudouridine synthase	2.6E-9	IPR020097	Pseudouridine synthase I, TruA, alpha/beta domain	GO:0001522|GO:0003723|GO:0009451|GO:0009982
	FG001_01045	PF00400	WD domain, G-beta repeat	3.7E-10	IPR001680	WD40 repeat	GO:0005515
	FG001_01048	PF12906	RING-variant domain	8.4E-17	IPR011016	Zinc finger, RING-CH-type	GO:0008270
	FG001_01049	PF04880	NUDE protein, C-terminal conserved region	1.4E-20	IPR006964	NUDE protein, C-terminal
	FG001_01050	PF00289	Carbamoyl-phosphate synthase L chain, N-terminal domain	5.4E-24	IPR005481	Carbamoyl-phosphate synthase, large subunit, N-terminal	GO:0003824|GO:0008152
	FG001_01052	PF01758	Sodium Bile acid symporter family	8.8E-54	IPR002657	Bile acid:sodium symporter/arsenical resistance protein Acr3	GO:0016020
	FG001_01054	PF01722	BolA-like protein	1.5E-14	IPR002634	BolA protein
	FG001_01055	PF03485	Arginyl tRNA synthetase N terminal domain	2.7E-7	IPR005148	Arginyl tRNA synthetase N-terminal domain	GO:0000166|GO:0004814|GO:0005524|GO:0005737|GO:0006420
	FG001_01056	PF01062	Bestrophin, RFP-TM, chloride channel	2.8E-49	IPR021134	Bestrophin/UPF0187
	FG001_01058	PF11913	Protein of unknown function (DUF3431)	3.3E-84	IPR021838	Protein of unknown function DUF3431
	FG001_01059	PF06179	Surfeit locus protein 5 subunit 22 of Mediator complex	1.1E-6	IPR009332	Mediator of RNA polymerase II transcription subunit 22	GO:0001104|GO:0006357|GO:0016592
	FG001_01060	PF06280	Fn3-like domain (DUF1034)	1.5E-14	IPR010435	Peptidase S8A, DUF1034 C-terminal	GO:0004252|GO:0005618|GO:0016020
	FG001_01064	PF07690	Major Facilitator Superfamily	4.4E-27	IPR011701	Major facilitator superfamily	GO:0016021|GO:0055085
	FG001_01066	PF02661	Fic/DOC family	1.9E-18	IPR003812	Fido domain
	FG001_01068	PF00241	Cofilin/tropomyosin-type actin-binding protein	4.5E-12	IPR002108	Actin-depolymerising factor homology domain	GO:0003779|GO:0005622
	FG001_01069	PF00153	Mitochondrial carrier protein	2.0E-22	IPR018108	Mitochondrial substrate/solute carrier
	FG001_01070	PF00664	ABC transporter transmembrane region	1.8E-6	IPR011527	ABC transporter type 1, transmembrane domain	GO:0005524|GO:0006810|GO:0016021|GO:0042626|GO:0055085
	FG001_01073	PF08022	FAD-binding domain	2.3E-14	IPR013112	FAD-binding 8	GO:0016491|GO:0055114
	FG001_01075	PF03169	OPT oligopeptide transporter protein	4.4E-172	IPR004813	Oligopeptide transporter, OPT superfamily	GO:0055085
	FG001_01077	PF00557	Metallopeptidase family M24	2.9E-43	IPR000994	Peptidase M24, structural domain
	FG001_01079	PF10373	Est1 DNA/RNA binding domain	1.7E-7	IPR018834	DNA/RNA-binding domain, Est1-type
	FG001_01080	PF08613	Cyclin	1.9E-38	IPR013922	Cyclin PHO80-like	GO:0000079|GO:0019901
	FG001_01081	PF00205	Thiamine pyrophosphate enzyme, central domain	1.3E-22	IPR012000	Thiamine pyrophosphate enzyme, central domain	GO:0000287|GO:0030976
	FG001_01082	PF01565	FAD binding domain	1.2E-27	IPR006094	FAD linked oxidase, N-terminal	GO:0008762|GO:0016491|GO:0050660|GO:0055114
	FG001_01084	PF00199	Catalase	4.4E-160	IPR011614	Catalase core domain	GO:0004096|GO:0020037|GO:0055114
	FG001_01085	PF09363	XFP C-terminal domain	5.1E-70	IPR018969	Xylulose 5-phosphate/Fructose 6-phosphate phosphoketolase, C-terminal	GO:0005975|GO:0016832
	FG001_01087	PF13520	Amino acid permease	3.0E-25	IPR002293	Amino acid/polyamine transporter I	GO:0003333|GO:0015171|GO:0016020
	FG001_01089	PF03142	Chitin synthase	3.1E-7
	FG001_01090	PF01522	Polysaccharide deacetylase	8.2E-27	IPR002509	Polysaccharide deacetylase	GO:0005975|GO:0016810
	FG001_01091	PF03721	UDP-glucose/GDP-mannose dehydrogenase family, NAD binding domain	8.5E-18	IPR001732	UDP-glucose/GDP-mannose dehydrogenase, N-terminal	GO:0016616|GO:0051287|GO:0055114
	FG001_01096	PF04389	Peptidase family M28	8.8E-37	IPR007484	Peptidase M28
	FG001_01097	PF00571	CBS domain	3.2E-8	IPR000644	CBS domain
	FG001_01098	PF09439	Signal recognition particle receptor beta subunit	7.8E-32	IPR019009	Signal recognition particle receptor, beta subunit
	FG001_01099	PF01529	DHHC palmitoyltransferase	9.6E-35	IPR001594	Zinc finger, DHHC-type, palmitoyltransferase	GO:0008270
	FG001_01102	PF07366	SnoaL-like polyketide cyclase	1.7E-31	IPR009959	Polyketide cyclase SnoaL-like domain
	FG001_01103	PF13738	Pyridine nucleotide-disulphide oxidoreductase	6.8E-19
	FG001_01105	PF01490	Transmembrane amino acid transporter protein	4.5E-52	IPR013057	Amino acid transporter, transmembrane domain
	FG001_01106	PF01266	FAD dependent oxidoreductase	1.2E-51	IPR006076	FAD dependent oxidoreductase	GO:0016491|GO:0055114
	FG001_01111	PF04172	LrgB-like family	2.6E-9	IPR007300	CidB/LrgB family
	FG001_01112	PF00397	WW domain	4.2E-8	IPR001202	WW domain	GO:0005515
	FG001_01115	PF02150	RNA polymerases M/15 Kd subunit	1.4E-10	IPR001529	DNA-directed RNA polymerase, M/15kDa subunit	GO:0003677|GO:0003899|GO:0006351
	FG001_01117	PF00238	Ribosomal protein L14p/L23e	3.2E-43	IPR000218	Ribosomal protein L14b/L23e	GO:0003735|GO:0005840|GO:0006412
	FG001_01118	PF00856	SET domain	1.8E-9	IPR001214	SET domain	GO:0005515
	FG001_01119	PF00724	NADH:flavin oxidoreductase / NADH oxidase family	5.1E-6	IPR001155	NADH:flavin oxidoreductase/NADH oxidase, N-terminal	GO:0010181|GO:0016491|GO:0055114
	FG001_01121	PF04389	Peptidase family M28	2.1E-32	IPR007484	Peptidase M28
	FG001_01124	PF04715	Anthranilate synthase component I, N terminal region	3.8E-27	IPR006805	Anthranilate synthase component I, N-terminal	GO:0009058|GO:0016833
	FG001_01125	PF00651	BTB/POZ domain	1.2E-5	IPR013069	BTB/POZ	GO:0005515
	FG001_01126	PF03061	Thioesterase superfamily	9.2E-12	IPR006683	Thioesterase superfamily
	FG001_01127	PF09351	Domain of unknown function (DUF1993)	9.0E-35	IPR018531	Domain of unknown function DUF1993
	FG001_01128	PF13468	Glyoxalase-like domain	4.9E-15	IPR025870	Glyoxalase-like domain
	FG001_01129	PF13639	Ring finger domain	2.0E-7	IPR001841	Zinc finger, RING-type	GO:0005515|GO:0008270
	FG001_01131	PF13561	Enoyl-(Acyl carrier protein) reductase	4.2E-34
	FG001_01132	PF00920	Dehydratase family	7.9E-157	IPR000581	Dihydroxy-acid/6-phosphogluconate dehydratase	GO:0003824|GO:0008152
	FG001_01133	PF04082	Fungal specific transcription factor domain	1.1E-23	IPR007219	Transcription factor domain, fungi	GO:0003677|GO:0005634|GO:0006351|GO:0008270
	FG001_01134	PF02615	Malate/L-lactate dehydrogenase	7.2E-98	IPR003767	Malate/L-lactate dehydrogenase	GO:0008152|GO:0016491|GO:0055114
	FG001_01136	PF03824	High-affinity nickel-transport protein	7.0E-67	IPR011541	Nickel/cobalt transporter, high-affinity	GO:0015099|GO:0016021|GO:0035444|GO:0046872
	FG001_01137	PF00648	Calpain family cysteine protease	2.8E-13	IPR001300	Peptidase C2, calpain, catalytic domain	GO:0004198|GO:0005622|GO:0006508
	FG001_01138	PF04108	Autophagy protein Apg17	2.9E-95	IPR007240	Autophagy-related protein 17	GO:0006914
	FG001_01139	PF04515	Plasma-membrane choline transporter	2.0E-109	IPR007603	Choline transporter-like
	FG001_01140	PF00324	Amino acid permease	1.7E-128	IPR004841	Amino acid permease/ SLC12A domain	GO:0006810|GO:0016020|GO:0055085
	FG001_01141	PF00501	AMP-binding enzyme	2.2E-81	IPR000873	AMP-dependent synthetase/ligase	GO:0003824|GO:0008152
	FG001_01142	PF03067	Chitin binding domain	4.2E-12	IPR004302	Chitin-binding, domain 3	GO:0019028
	FG001_01144	PF05183	RNA dependent RNA polymerase	1.5E-126	IPR007855	RNA-dependent RNA polymerase, eukaryotic-type	GO:0003968
	FG001_01145	PF00172	Fungal Zn(2)-Cys(6) binuclear cluster domain	8.5E-8	IPR001138	Zn(2)-C6 fungal-type DNA-binding domain	GO:0000981|GO:0005634|GO:0006355|GO:0008270
	FG001_01146	PF01163	RIO1 family	3.1E-70	IPR018934	RIO domain	GO:0003824|GO:0005524
	FG001_01147	PF00026	Eukaryotic aspartyl protease	1.2E-64	IPR001461	Aspartic peptidase	GO:0004190|GO:0006508
	FG001_01148	PF05368	NmrA-like family	3.7E-23	IPR008030	NmrA-like domain
	FG001_01150	PF07992	Pyridine nucleotide-disulphide oxidoreductase	6.4E-15	IPR023753	Pyridine nucleotide-disulphide oxidoreductase, FAD/NAD(P)-binding domain	GO:0016491|GO:0055114
	FG001_01151	PF12697	Alpha/beta hydrolase family	9.3E-16	IPR000073	Alpha/beta hydrolase fold-1
	FG001_01152	PF05195	Aminopeptidase P, N-terminal domain	5.3E-26	IPR007865	Aminopeptidase P, N-terminal	GO:0004177|GO:0030145
	FG001_01153	PF01687	Riboflavin kinase	4.1E-12	IPR015865	Riboflavin kinase domain, bacterial/eukaryotic	GO:0008531|GO:0009231
	FG001_01155	PF03370	Putative phosphatase regulatory subunit	1.8E-32	IPR005036	Putative phosphatase regulatory subunit	GO:0005515
	FG001_01156	PF03033	Glycosyltransferase family 28 N-terminal domain	4.1E-19	IPR004276	Glycosyltransferase family 28, N-terminal domain	GO:0005975|GO:0016758|GO:0030259
	FG001_01159	PF00860	Permease family	1.1E-16	IPR006043	Xanthine/uracil/vitamin C permease	GO:0005215|GO:0006810|GO:0016020|GO:0055085
	FG001_01161	PF10785	NADH-ubiquinone oxidoreductase complex I, 21 kDa subunit	1.8E-33	IPR019721	NADH-ubiquinone oxidoreductase, 21kDa subunit, N-terminal
	FG001_01162	PF07962	Replication Fork Protection Component Swi3	1.7E-29	IPR012923	Replication fork protection component Swi3	GO:0005634|GO:0006974|GO:0007049|GO:0048478
	FG001_01163	PF07716	Basic region leucine zipper	5.4E-7	IPR004827	Basic-leucine zipper domain	GO:0003700|GO:0006355|GO:0043565
	FG001_01164	PF03357	Snf7	7.1E-8	IPR005024	Snf7 family	GO:0007034
	FG001_01165	PF00270	DEAD/DEAH box helicase	7.4E-20	IPR011545	DEAD/DEAH box helicase domain	GO:0003676|GO:0005524
	FG001_01166	PF08498	Sterol methyltransferase C-terminal	9.8E-29	IPR013705	Sterol methyltransferase C-terminal	GO:0006694|GO:0008168
	FG001_01167	PF00076	RNA recognition motif. (a.k.a. RRM, RBD, or RNP domain)	4.3E-10	IPR000504	RNA recognition motif domain	GO:0003676
	FG001_01168	PF05347	Complex 1 protein (LYR family)	3.3E-5	IPR008011	Complex 1 LYR protein
	FG001_01169	PF00226	DnaJ domain	8.5E-20	IPR001623	DnaJ domain
	FG001_01170	PF00664	ABC transporter transmembrane region	1.4E-38	IPR011527	ABC transporter type 1, transmembrane domain	GO:0005524|GO:0006810|GO:0016021|GO:0042626|GO:0055085
	FG001_01171	PF04082	Fungal specific transcription factor domain	2.0E-15	IPR007219	Transcription factor domain, fungi	GO:0003677|GO:0005634|GO:0006351|GO:0008270
	FG001_01172	PF12171	Zinc-finger double-stranded RNA-binding	5.1E-5	IPR022755	Zinc finger, double-stranded RNA binding
	FG001_01173	PF07950	Protein of unknown function (DUF1691)	9.6E-14	IPR012472	Domain of unknown function DUF1691
	FG001_01174	PF12937	F-box-like	1.3E-8	IPR001810	F-box domain	GO:0005515
	FG001_01175	PF04433	SWIRM domain	9.6E-15	IPR007526	SWIRM domain	GO:0005515
	FG001_01176	PF00106	short chain dehydrogenase	2.5E-20	IPR002198	Short-chain dehydrogenase/reductase SDR	GO:0008152|GO:0016491
	FG001_01177	PF01465	GRIP domain	1.7E-14	IPR000237	GRIP	GO:0000042|GO:0005515
	FG001_01178	PF10058	Predicted integral membrane metal-binding protein (DUF2296)	2.9E-19	IPR019273	Domain of unknown function DUF2296
	FG001_01179	PF00069	Protein kinase domain	4.9E-25	IPR000719	Protein kinase domain	GO:0004672|GO:0005524|GO:0006468
	FG001_01182	PF08711	TFIIS helical bundle-like domain	6.9E-13	IPR017923	Transcription factor IIS, N-terminal	GO:0003677|GO:0005634|GO:0006351
	FG001_01183	PF10104	Di-sulfide bridge nucleocytoplasmic transport domain	1.0E-34	IPR018767	Brl1/Brr6 domain	GO:0006406|GO:0006611|GO:0006998|GO:0031965
	FG001_01184	PF04082	Fungal specific transcription factor domain	6.8E-19	IPR007219	Transcription factor domain, fungi	GO:0003677|GO:0005634|GO:0006351|GO:0008270
	FG001_01185	PF13086	AAA domain	4.3E-20
	FG001_01186	PF00400	WD domain, G-beta repeat	0.12	IPR001680	WD40 repeat	GO:0005515
	FG001_01191	PF08610	Peroxisomal membrane protein (Pex16)	2.4E-101	IPR013919	Peroxisome membrane protein, Pex16
	FG001_01192	PF00172	Fungal Zn(2)-Cys(6) binuclear cluster domain	3.2E-6	IPR001138	Zn(2)-C6 fungal-type DNA-binding domain	GO:0000981|GO:0005634|GO:0006355|GO:0008270
	FG001_01194	PF00332	Glycosyl hydrolases family 17	1.3E-6	IPR000490	Glycoside hydrolase, family 17	GO:0004553|GO:0005975
	FG001_01196	PF07985	SRR1	1.3E-4	IPR012942	Sensitivity To Red Light Reduced-like, SRR1
	FG001_01198	PF00400	WD domain, G-beta repeat	4.8E-7	IPR001680	WD40 repeat	GO:0005515
	FG001_01199	PF00400	WD domain, G-beta repeat	0.0038	IPR001680	WD40 repeat	GO:0005515
	FG001_01202	PF00010	Helix-loop-helix DNA-binding domain	8.5E-18	IPR011598	Myc-type, basic helix-loop-helix (bHLH) domain	GO:0046983
	FG001_01203	PF01370	NAD dependent epimerase/dehydratase family	9.8E-9	IPR001509	NAD-dependent epimerase/dehydratase, N-terminal domain	GO:0003824|GO:0050662
	FG001_01204	PF13768	von Willebrand factor type A domain	4.2E-29
	FG001_01209	PF00999	Sodium/hydrogen exchanger family	5.1E-70	IPR006153	Cation/H+ exchanger	GO:0006812|GO:0015299|GO:0016021|GO:0055085
	FG001_01211	PF04982	HPP family	3.6E-36	IPR007065	HPP
	FG001_01213	PF01735	Lysophospholipase catalytic domain	5.8E-78	IPR002642	Lysophospholipase, catalytic domain	GO:0004620|GO:0009395
	FG001_01214	PF00172	Fungal Zn(2)-Cys(6) binuclear cluster domain	1.7E-7	IPR001138	Zn(2)-C6 fungal-type DNA-binding domain	GO:0000981|GO:0005634|GO:0006355|GO:0008270
	FG001_01215	PF08242	Methyltransferase domain	3.6E-10	IPR013217	Methyltransferase type 12
	FG001_01216	PF00646	F-box domain	3.0E-4	IPR001810	F-box domain	GO:0005515
	FG001_01218	PF00106	short chain dehydrogenase	6.7E-31	IPR002198	Short-chain dehydrogenase/reductase SDR	GO:0008152|GO:0016491
	FG001_01219	PF06985	Heterokaryon incompatibility protein (HET)	5.1E-26	IPR010730	Heterokaryon incompatibility
	FG001_01220	PF00378	Enoyl-CoA hydratase/isomerase family	1.6E-38	IPR001753	Crotonase superfamily	GO:0003824|GO:0008152
	FG001_01221	PF11951	Fungal specific transcription factor domain	2.2E-14	IPR021858	Protein of unknown function DUF3468
	FG001_01222	PF08241	Methyltransferase domain	6.0E-12	IPR013216	Methyltransferase type 11	GO:0008152|GO:0008168
	FG001_01223	PF13302	Acetyltransferase (GNAT) domain	9.3E-15	IPR000182	GNAT domain	GO:0008080
	FG001_01224	PF00083	Sugar (and other) transporter	3.0E-79	IPR005828	General substrate transporter	GO:0016021|GO:0022857|GO:0055085
	FG001_01225	PF01229	Glycosyl hydrolases family 39	1.5E-6	IPR000514	Glycoside hydrolase, family 39	GO:0004553|GO:0005975
	FG001_01226	PF00172	Fungal Zn(2)-Cys(6) binuclear cluster domain	1.0E-4	IPR001138	Zn(2)-C6 fungal-type DNA-binding domain	GO:0000981|GO:0005634|GO:0006355|GO:0008270
	FG001_01227	PF07944	Putative glycosyl hydrolase of unknown function (DUF1680)	3.4E-107	IPR012878	Protein of unknown function DUF1680
	FG001_01229	PF00067	Cytochrome P450	1.8E-68	IPR001128	Cytochrome P450	GO:0005506|GO:0016705|GO:0020037|GO:0055114
	FG001_01230	PF00069	Protein kinase domain	4.2E-30	IPR000719	Protein kinase domain	GO:0004672|GO:0005524|GO:0006468
	FG001_01231	PF00854	POT family	1.5E-24	IPR000109	Proton-dependent oligopeptide transporter family	GO:0005215|GO:0006810|GO:0016020
	FG001_01235	PF00891	O-methyltransferase	4.4E-35	IPR001077	O-methyltransferase, family 2	GO:0008171
	FG001_01237	PF00024	PAN domain	7.3E-6	IPR003014	PAN-1 domain
	FG001_01238	PF06422	CDR ABC transporter	8.7E-33	IPR010929	CDR ABC transporter	GO:0005524|GO:0006810|GO:0016021|GO:0042626
	FG001_01240	PF13622	Thioesterase-like superfamily	2.0E-35
	FG001_01243	PF07690	Major Facilitator Superfamily	1.7E-16	IPR011701	Major facilitator superfamily	GO:0016021|GO:0055085
	FG001_01244	PF01557	Fumarylacetoacetate (FAA) hydrolase family	9.4E-49	IPR002529	Fumarylacetoacetase, C-terminal	GO:0003824|GO:0008152
	FG001_01245	PF13417	Glutathione S-transferase, N-terminal domain	3.1E-10	IPR004045	Glutathione S-transferase, N-terminal	GO:0005515
	FG001_01248	PF11905	Domain of unknown function (DUF3425)	6.8E-15	IPR021833	Protein of unknown function DUF3425
	FG001_01249	PF05368	NmrA-like family	1.4E-40	IPR008030	NmrA-like domain
	FG001_01252	PF02469	Fasciclin domain	2.7E-15	IPR000782	FAS1 domain
	FG001_01253	PF00355	Rieske [2Fe-2S] domain	4.2E-12	IPR017941	Rieske [2Fe-2S] iron-sulphur domain	GO:0016491|GO:0051537|GO:0055114
	FG001_01255	PF00583	Acetyltransferase (GNAT) family	1.3E-13	IPR000182	GNAT domain	GO:0008080
	FG001_01256	PF04666	N-Acetylglucosaminyltransferase-IV (GnT-IV) conserved region	2.1E-4	IPR006759	Glycosyl transferase family 54	GO:0005975|GO:0016020|GO:0016758
	FG001_01258	PF00070	Pyridine nucleotide-disulphide oxidoreductase	1.5E-13	IPR001327	Pyridine nucleotide-disulphide oxidoreductase, NAD-binding domain	GO:0016491|GO:0050660|GO:0055114
	FG001_01260	PF07690	Major Facilitator Superfamily	3.3E-39	IPR011701	Major facilitator superfamily	GO:0016021|GO:0055085
	FG001_01261	PF07470	Glycosyl Hydrolase Family 88	2.0E-60	IPR010905	Glycosyl hydrolase, family 88
	FG001_01262	PF13415	Galactose oxidase, central domain	6.8E-7
	FG001_01264	PF07690	Major Facilitator Superfamily	3.8E-53	IPR011701	Major facilitator superfamily	GO:0016021|GO:0055085
	FG001_01266	PF06422	CDR ABC transporter	3.2E-31	IPR010929	CDR ABC transporter	GO:0005524|GO:0006810|GO:0016021|GO:0042626
	FG001_01268	PF00067	Cytochrome P450	3.9E-27	IPR001128	Cytochrome P450	GO:0005506|GO:0016705|GO:0020037|GO:0055114
	FG001_01269	PF00501	AMP-binding enzyme	2.6E-76	IPR000873	AMP-dependent synthetase/ligase	GO:0003824|GO:0008152
	FG001_01271	PF00172	Fungal Zn(2)-Cys(6) binuclear cluster domain	1.4E-5	IPR001138	Zn(2)-C6 fungal-type DNA-binding domain	GO:0000981|GO:0005634|GO:0006355|GO:0008270
	FG001_01272	PF00144	Beta-lactamase	6.3E-45	IPR001466	Beta-lactamase-related
	FG001_01274	PF12796	Ankyrin repeats (3 copies)	3.2E-10	IPR020683	Ankyrin repeat-containing domain
	FG001_01276	PF00004	ATPase family associated with various cellular activities (AAA)	6.0E-5	IPR003959	ATPase, AAA-type, core	GO:0005524
	FG001_01277	PF03404	Mo-co oxidoreductase dimerisation domain	1.0E-23	IPR005066	Moybdenum cofactor oxidoreductase, dimerisation	GO:0016491|GO:0030151|GO:0055114
	FG001_01278	PF00199	Catalase	1.8E-161	IPR011614	Catalase core domain	GO:0004096|GO:0020037|GO:0055114
	FG001_01279	PF04261	Dyp-type peroxidase family	2.9E-92	IPR006314	Dyp-type peroxidase	GO:0004601|GO:0020037|GO:0055114
	FG001_01280	PF00328	Histidine phosphatase superfamily (branch 2)	2.4E-10	IPR000560	Histidine phosphatase superfamily, clade-2	GO:0003993
	FG001_01281	PF04055	Radical SAM superfamily	1.8E-13	IPR007197	Radical SAM	GO:0003824|GO:0051536
	FG001_01283	PF05368	NmrA-like family	1.3E-15	IPR008030	NmrA-like domain
	FG001_01285	PF00685	Sulfotransferase domain	5.1E-49	IPR000863	Sulfotransferase domain	GO:0008146
	FG001_01287	PF01083	Cutinase	3.6E-55	IPR000675	Cutinase	GO:0008152|GO:0016787
	FG001_01288	PF00646	F-box domain	1.9E-6	IPR001810	F-box domain	GO:0005515
	FG001_01289	PF00106	short chain dehydrogenase	1.3E-16	IPR002198	Short-chain dehydrogenase/reductase SDR	GO:0008152|GO:0016491
	FG001_01290	PF03068	Protein-arginine deiminase (PAD)	2.9E-34	IPR013530	Protein-arginine deiminase, C-terminal	GO:0004668|GO:0005509|GO:0005737
	FG001_01291	PF01266	FAD dependent oxidoreductase	2.3E-32	IPR006076	FAD dependent oxidoreductase	GO:0016491|GO:0055114
	FG001_01293	PF13854	Kelch motif	6.8E-9
	FG001_01298	PF13606	Ankyrin repeat	5.5E-5	IPR002110	Ankyrin repeat	GO:0005515
	FG001_01299	PF00884	Sulfatase	9.6E-19	IPR000917	Sulfatase	GO:0008152|GO:0008484
	FG001_01304	PF07217	Heterokaryon incompatibility protein Het-C	1.5E-151	IPR010816	Heterokaryon incompatibility Het-C
	FG001_01307	PF05368	NmrA-like family	4.9E-32	IPR008030	NmrA-like domain
	FG001_01310	PF00848	Ring hydroxylating alpha subunit (catalytic domain)	2.3E-32	IPR015879	Aromatic-ring-hydroxylating dioxygenase, alpha subunit, C-terminal domain	GO:0005506|GO:0016708|GO:0019439|GO:0051537|GO:0055114
	FG001_01320	PF00732	GMC oxidoreductase	6.2E-31	IPR000172	Glucose-methanol-choline oxidoreductase, N-terminal	GO:0016614|GO:0050660|GO:0055114
	FG001_01321	PF00026	Eukaryotic aspartyl protease	6.4E-43	IPR001461	Aspartic peptidase	GO:0004190|GO:0006508
	FG001_01322	PF00172	Fungal Zn(2)-Cys(6) binuclear cluster domain	1.2E-8	IPR001138	Zn(2)-C6 fungal-type DNA-binding domain	GO:0000981|GO:0005634|GO:0006355|GO:0008270
	FG001_01323	PF01055	Glycosyl hydrolases family 31	5.5E-91	IPR000322	Glycoside hydrolase family 31	GO:0004553|GO:0005975
	FG001_01324	PF00848	Ring hydroxylating alpha subunit (catalytic domain)	2.2E-35	IPR015879	Aromatic-ring-hydroxylating dioxygenase, alpha subunit, C-terminal domain	GO:0005506|GO:0016708|GO:0019439|GO:0051537|GO:0055114
	FG001_01325	PF00083	Sugar (and other) transporter	8.6E-20	IPR005828	General substrate transporter	GO:0016021|GO:0022857|GO:0055085
	FG001_01328	PF01266	FAD dependent oxidoreductase	2.3E-54	IPR006076	FAD dependent oxidoreductase	GO:0016491|GO:0055114
	FG001_01334	PF00067	Cytochrome P450	2.9E-56	IPR001128	Cytochrome P450	GO:0005506|GO:0016705|GO:0020037|GO:0055114
	FG001_01335	PF13489	Methyltransferase domain	1.2E-6
	FG001_01336	PF04828	Glutathione-dependent formaldehyde-activating enzyme	1.1E-6	IPR006913	Glutathione-dependent formaldehyde-activating enzyme/centromere protein V	GO:0008152|GO:0016846
	FG001_01341	PF08386	TAP-like protein	6.9E-17	IPR013595	Peptidase S33 tripeptidyl aminopeptidase-like, C-terminal
	FG001_01342	PF00501	AMP-binding enzyme	5.3E-18	IPR000873	AMP-dependent synthetase/ligase	GO:0003824|GO:0008152
	FG001_01345	PF07944	Putative glycosyl hydrolase of unknown function (DUF1680)	1.0E-13	IPR012878	Protein of unknown function DUF1680
	FG001_01347	PF01979	Amidohydrolase family	6.9E-32	IPR006680	Amidohydrolase 1	GO:0016787
	FG001_01348	PF11970	G protein-coupled glucose receptor regulating Gpa2 C-term	1.1E-4	IPR022596	Glucose receptor Git3, C-terminal
	FG001_01349	PF00001	7 transmembrane receptor (rhodopsin family)	2.2E-7	IPR000276	G protein-coupled receptor, rhodopsin-like	GO:0004930|GO:0007186|GO:0016021
	FG001_01350	PF13419	Haloacid dehalogenase-like hydrolase	5.0E-25	IPR023214	HAD-like domain
	FG001_01351	PF00135	Carboxylesterase family	4.0E-100	IPR002018	Carboxylesterase, type B
	FG001_01352	PF07690	Major Facilitator Superfamily	1.8E-28	IPR011701	Major facilitator superfamily	GO:0016021|GO:0055085
	FG001_01353	PF12796	Ankyrin repeats (3 copies)	4.7E-9	IPR020683	Ankyrin repeat-containing domain
	FG001_01354	PF06985	Heterokaryon incompatibility protein (HET)	2.7E-11	IPR010730	Heterokaryon incompatibility
	FG001_01358	PF01490	Transmembrane amino acid transporter protein	1.7E-31	IPR013057	Amino acid transporter, transmembrane domain
	FG001_01359	PF07519	Tannase and feruloyl esterase	2.5E-109	IPR011118	Tannase/feruloyl esterase
	FG001_01360	PF11578	Protein of unknown function (DUF3237)	5.8E-32	IPR020915	Uncharacterised protein family UPF0311
	FG001_01363	PF13278	Putative amidotransferase	1.8E-27	IPR025628	DJ-1 domain, InhA-type
	FG001_01367	PF00082	Subtilase family	6.0E-19	IPR000209	Peptidase S8/S53 domain	GO:0004252|GO:0006508
	FG001_01371	PF02423	Ornithine cyclodeaminase/mu-crystallin family	1.6E-20	IPR003462	Ornithine cyclodeaminase/mu-crystallin
	FG001_01377	PF07690	Major Facilitator Superfamily	1.2E-41	IPR011701	Major facilitator superfamily	GO:0016021|GO:0055085
	FG001_01379	PF10021	Uncharacterized protein conserved in bacteria (DUF2263)	1.6E-20	IPR019261	Domain of unknown function DUF2263
	FG001_01380	PF01184	GPR1/FUN34/yaaH family	2.0E-26	IPR000791	GPR1/FUN34/yaaH	GO:0016021
	FG001_01381	PF00172	Fungal Zn(2)-Cys(6) binuclear cluster domain	1.4E-5	IPR001138	Zn(2)-C6 fungal-type DNA-binding domain	GO:0000981|GO:0005634|GO:0006355|GO:0008270
	FG001_01382	PF00484	Carbonic anhydrase	1.1E-24	IPR001765	Carbonic anhydrase	GO:0004089|GO:0008270
	FG001_01385	PF13426	PAS domain	8.0E-16	IPR000014	PAS domain
	FG001_01387	PF00141	Peroxidase	6.4E-39	IPR002016	Haem peroxidase, plant/fungal/bacterial	GO:0004601|GO:0006979|GO:0020037|GO:0055114
	FG001_01389	PF01161	Phosphatidylethanolamine-binding protein	3.8E-20	IPR008914	Phosphatidylethanolamine-binding protein PEBP
	FG001_01390	PF00082	Subtilase family	2.5E-46	IPR000209	Peptidase S8/S53 domain	GO:0004252|GO:0006508
	FG001_01391	PF03211	Pectate lyase	3.0E-83	IPR004898	Pectate lyase, catalytic	GO:0005576|GO:0030570
	FG001_01392	PF00083	Sugar (and other) transporter	6.9E-132	IPR005828	General substrate transporter	GO:0016021|GO:0022857|GO:0055085
	FG001_01393	PF00387	Phosphatidylinositol-specific phospholipase C, Y domain	2.1E-25	IPR001711	Phospholipase C, phosphatidylinositol-specific, Y domain	GO:0004435|GO:0006629|GO:0007165|GO:0035556
	FG001_01395	PF00067	Cytochrome P450	1.8E-57	IPR001128	Cytochrome P450	GO:0005506|GO:0016705|GO:0020037|GO:0055114
	FG001_01397	PF13489	Methyltransferase domain	4.2E-25
	FG001_01399	PF02453	Reticulon	6.4E-17	IPR003388	Reticulon
	FG001_01400	PF07519	Tannase and feruloyl esterase	1.7E-102	IPR011118	Tannase/feruloyl esterase
	FG001_01402	PF02269	Transcription initiation factor IID, 18kD subunit	3.9E-8	IPR003195	Transcription initiation factor IID, 18kDa subunit	GO:0006366
	FG001_01404	PF07690	Major Facilitator Superfamily	1.1E-41	IPR011701	Major facilitator superfamily	GO:0016021|GO:0055085
	FG001_01405	PF14342	Domain of unknown function (DUF4396)	6.5E-45	IPR025509	Domain of unknown function DUF4396
	FG001_01409	PF06985	Heterokaryon incompatibility protein (HET)	3.9E-25	IPR010730	Heterokaryon incompatibility
	FG001_01410	PF07859	alpha/beta hydrolase fold	5.1E-55	IPR013094	Alpha/beta hydrolase fold-3	GO:0008152|GO:0016787
	FG001_01411	PF07690	Major Facilitator Superfamily	3.6E-37	IPR011701	Major facilitator superfamily	GO:0016021|GO:0055085
	FG001_01413	PF13417	Glutathione S-transferase, N-terminal domain	9.9E-14	IPR004045	Glutathione S-transferase, N-terminal	GO:0005515
	FG001_01414	PF01408	Oxidoreductase family, NAD-binding Rossmann fold	3.7E-20	IPR000683	Oxidoreductase, N-terminal	GO:0016491
	FG001_01415	PF04616	Glycosyl hydrolases family 43	2.8E-50	IPR006710	Glycoside hydrolase, family 43	GO:0004553|GO:0005975
	FG001_01416	PF04616	Glycosyl hydrolases family 43	4.9E-49	IPR006710	Glycoside hydrolase, family 43	GO:0004553|GO:0005975
	FG001_01418	PF02458	Transferase family	4.5E-27	IPR003480	Transferase	GO:0016747
	FG001_01419	PF00545	ribonuclease	4.8E-5	IPR000026	Guanine-specific ribonuclease N1/T1	GO:0003723|GO:0004521
	FG001_01421	PF00067	Cytochrome P450	3.0E-65	IPR001128	Cytochrome P450	GO:0005506|GO:0016705|GO:0020037|GO:0055114
	FG001_01425	PF13489	Methyltransferase domain	2.5E-19
	FG001_01428	PF00135	Carboxylesterase family	1.2E-68	IPR002018	Carboxylesterase, type B
	FG001_01429	PF00246	Zinc carboxypeptidase	5.8E-17	IPR000834	Peptidase M14, carboxypeptidase A	GO:0004181|GO:0006508|GO:0008270
	FG001_01430	PF11578	Protein of unknown function (DUF3237)	7.3E-6	IPR020915	Uncharacterised protein family UPF0311
	FG001_01431	PF03727	Hexokinase	1.8E-72	IPR022673	Hexokinase, C-terminal	GO:0005524|GO:0005975|GO:0016773
	FG001_01432	PF07690	Major Facilitator Superfamily	7.0E-19	IPR011701	Major facilitator superfamily	GO:0016021|GO:0055085
	FG001_01433	PF12697	Alpha/beta hydrolase family	9.9E-30	IPR000073	Alpha/beta hydrolase fold-1
	FG001_01434	PF00722	Glycosyl hydrolases family 16	1.1E-41	IPR000757	Glycoside hydrolase, family 16	GO:0004553|GO:0005975
	FG001_01435	PF00266	Aminotransferase class-V	9.1E-62	IPR000192	Aminotransferase class V domain	GO:0008152
	FG001_01436	PF00205	Thiamine pyrophosphate enzyme, central domain	5.0E-17	IPR012000	Thiamine pyrophosphate enzyme, central domain	GO:0000287|GO:0030976
	FG001_01438	PF00955	HCO3- transporter family	8.3E-21	IPR011531	Bicarbonate transporter, C-terminal	GO:0006820|GO:0016021
	FG001_01443	PF05462	Slime mold cyclic AMP receptor	2.1E-8
	FG001_01444	PF03595	Voltage-dependent anion channel	4.1E-76	IPR004695	Voltage-dependent anion channel	GO:0016021|GO:0055085
	FG001_01446	PF04055	Radical SAM superfamily	3.0E-14	IPR007197	Radical SAM	GO:0003824|GO:0051536
	FG001_01447	PF04389	Peptidase family M28	3.0E-32	IPR007484	Peptidase M28
	FG001_01448	PF12585	Protein of unknown function (DUF3759)	1.4E-39	IPR022234	Protein of unknown function DUF3759
	FG001_01450	PF01670	Glycosyl hydrolase family 12	4.0E-11	IPR002594	Glycoside hydrolase, family 12	GO:0000272|GO:0008810
	FG001_01454	PF00664	ABC transporter transmembrane region	1.8E-12	IPR011527	ABC transporter type 1, transmembrane domain	GO:0005524|GO:0006810|GO:0016021|GO:0042626|GO:0055085
	FG001_01455	PF07690	Major Facilitator Superfamily	2.0E-35	IPR011701	Major facilitator superfamily	GO:0016021|GO:0055085
	FG001_01456	PF00732	GMC oxidoreductase	8.5E-23	IPR000172	Glucose-methanol-choline oxidoreductase, N-terminal	GO:0016614|GO:0050660|GO:0055114
	FG001_01458	PF00106	short chain dehydrogenase	7.3E-11	IPR002198	Short-chain dehydrogenase/reductase SDR	GO:0008152|GO:0016491
	FG001_01459	PF00172	Fungal Zn(2)-Cys(6) binuclear cluster domain	3.6E-9	IPR001138	Zn(2)-C6 fungal-type DNA-binding domain	GO:0000981|GO:0005634|GO:0006355|GO:0008270
	FG001_01460	PF11578	Protein of unknown function (DUF3237)	2.1E-24	IPR020915	Uncharacterised protein family UPF0311
	FG001_01461	PF12697	Alpha/beta hydrolase family	3.6E-25	IPR000073	Alpha/beta hydrolase fold-1
	FG001_01463	PF00107	Zinc-binding dehydrogenase	8.2E-9	IPR013149	Alcohol dehydrogenase, C-terminal	GO:0008270|GO:0016491|GO:0055114
	FG001_01464	PF05368	NmrA-like family	1.5E-19	IPR008030	NmrA-like domain
	FG001_01466	PF00172	Fungal Zn(2)-Cys(6) binuclear cluster domain	6.9E-6	IPR001138	Zn(2)-C6 fungal-type DNA-binding domain	GO:0000981|GO:0005634|GO:0006355|GO:0008270
	FG001_01467	PF04479	RTA1 like protein	1.5E-37	IPR007568	RTA-like protein	GO:0006950|GO:0016021
	FG001_01470	PF01370	NAD dependent epimerase/dehydratase family	2.5E-58	IPR001509	NAD-dependent epimerase/dehydratase, N-terminal domain	GO:0003824|GO:0050662
	FG001_01471	PF04616	Glycosyl hydrolases family 43	3.3E-39	IPR006710	Glycoside hydrolase, family 43	GO:0004553|GO:0005975
	FG001_01472	PF00144	Beta-lactamase	1.2E-14	IPR001466	Beta-lactamase-related
	FG001_01476	PF07690	Major Facilitator Superfamily	1.2E-30	IPR011701	Major facilitator superfamily	GO:0016021|GO:0055085
	FG001_01477	PF05705	Eukaryotic protein of unknown function (DUF829)	1.6E-34	IPR008547	Protein of unknown function DUF829, TMEM53
	FG001_01478	PF13489	Methyltransferase domain	1.7E-22
	FG001_01481	PF03619	Organic solute transporter Ostalpha	2.4E-36	IPR005178	Organic solute transporter subunit alpha/Transmembrane protein 184
	FG001_01482	PF12937	F-box-like	8.2E-9	IPR001810	F-box domain	GO:0005515
	FG001_01483	PF00107	Zinc-binding dehydrogenase	5.0E-29	IPR013149	Alcohol dehydrogenase, C-terminal	GO:0008270|GO:0016491|GO:0055114
	FG001_01484	PF00230	Major intrinsic protein	1.0E-25	IPR000425	Major intrinsic protein	GO:0005215|GO:0006810|GO:0016020
	FG001_01485	PF00909	Ammonium Transporter Family	8.4E-100	IPR024041	Ammonium transporter AmtB-like domain	GO:0008519|GO:0015696|GO:0016020
	FG001_01486	PF01036	Bacteriorhodopsin-like protein	2.0E-59	IPR029730	Archaeal/bacterial/fungal rhodopsin-like	GO:0016020
	FG001_01487	PF13450	NAD(P)-binding Rossmann-like domain	1.9E-13
	FG001_01488	PF00494	Squalene/phytoene synthase	8.8E-65	IPR002060	Squalene/phytoene synthase	GO:0009058|GO:0016740
	FG001_01489	PF03055	Retinal pigment epithelial membrane protein	4.2E-140	IPR004294	Carotenoid oxygenase
	FG001_01490	PF04082	Fungal specific transcription factor domain	5.2E-14	IPR007219	Transcription factor domain, fungi	GO:0003677|GO:0005634|GO:0006351|GO:0008270
	FG001_01491	PF00701	Dihydrodipicolinate synthetase family	2.5E-44	IPR002220	DapA-like	GO:0008152|GO:0016829
	FG001_01494	PF01266	FAD dependent oxidoreductase	6.6E-36	IPR006076	FAD dependent oxidoreductase	GO:0016491|GO:0055114
	FG001_01495	PF09286	Pro-kumamolisin, activation domain	3.9E-33	IPR015366	Peptidase S53, propeptide	GO:0008236
	FG001_01496	PF00171	Aldehyde dehydrogenase family	4.4E-95	IPR015590	Aldehyde dehydrogenase domain	GO:0008152|GO:0016491|GO:0055114
	FG001_01498	PF14748	Pyrroline-5-carboxylate reductase dimerisation	2.6E-27	IPR029036	Pyrroline-5-carboxylate reductase, dimerisation domain
	FG001_01499	PF01619	Proline dehydrogenase	4.0E-36	IPR002872	Proline dehydrogenase domain
	FG001_01500	PF00155	Aminotransferase class I and II	5.8E-72	IPR004839	Aminotransferase, class I/classII	GO:0009058|GO:0030170
	FG001_01503	PF13176	Tetratricopeptide repeat	0.027	IPR019734	Tetratricopeptide repeat	GO:0005515
	FG001_01504	PF07819	PGAP1-like protein	6.8E-5	IPR012908	GPI inositol-deacylase PGAP1-like	GO:0006505|GO:0006886|GO:0016788
	FG001_01507	PF01554	MatE	1.2E-23	IPR002528	Multi antimicrobial extrusion protein	GO:0006855|GO:0015238|GO:0015297|GO:0016020|GO:0055085
	FG001_01508	PF07859	alpha/beta hydrolase fold	3.0E-25	IPR013094	Alpha/beta hydrolase fold-3	GO:0008152|GO:0016787
	FG001_01510	PF00083	Sugar (and other) transporter	5.5E-87	IPR005828	General substrate transporter	GO:0016021|GO:0022857|GO:0055085
	FG001_01513	PF00753	Metallo-beta-lactamase superfamily	1.2E-6	IPR001279	Beta-lactamase-like
	FG001_01514	PF00067	Cytochrome P450	8.6E-67	IPR001128	Cytochrome P450	GO:0005506|GO:0016705|GO:0020037|GO:0055114
	FG001_01517	PF13468	Glyoxalase-like domain	5.5E-19	IPR025870	Glyoxalase-like domain
	FG001_01519	PF01554	MatE	1.9E-16	IPR002528	Multi antimicrobial extrusion protein	GO:0006855|GO:0015238|GO:0015297|GO:0016020|GO:0055085
	FG001_01521	PF13520	Amino acid permease	4.6E-57	IPR002293	Amino acid/polyamine transporter I	GO:0003333|GO:0015171|GO:0016020
	FG001_01523	PF00191	Annexin	3.2E-15	IPR018502	Annexin repeat	GO:0005509|GO:0005544
	FG001_01524	PF13561	Enoyl-(Acyl carrier protein) reductase	6.4E-22
	FG001_01525	PF00135	Carboxylesterase family	1.6E-9	IPR002018	Carboxylesterase, type B
	FG001_01527	PF11951	Fungal specific transcription factor domain	4.5E-5	IPR021858	Protein of unknown function DUF3468
	FG001_01529	PF07690	Major Facilitator Superfamily	6.2E-26	IPR011701	Major facilitator superfamily	GO:0016021|GO:0055085
	FG001_01530	PF12697	Alpha/beta hydrolase family	1.6E-16	IPR000073	Alpha/beta hydrolase fold-1
	FG001_01532	PF00172	Fungal Zn(2)-Cys(6) binuclear cluster domain	2.3E-9	IPR001138	Zn(2)-C6 fungal-type DNA-binding domain	GO:0000981|GO:0005634|GO:0006355|GO:0008270
	FG001_01533	PF00300	Histidine phosphatase superfamily (branch 1)	1.7E-10	IPR013078	Histidine phosphatase superfamily, clade-1
	FG001_01536	PF13450	NAD(P)-binding Rossmann-like domain	7.8E-15
	FG001_01538	PF13520	Amino acid permease	1.7E-68	IPR002293	Amino acid/polyamine transporter I	GO:0003333|GO:0015171|GO:0016020
	FG001_01539	PF00929	Exonuclease	1.8E-21	IPR013520	Exonuclease, RNase T/DNA polymerase III
	FG001_01540	PF00188	Cysteine-rich secretory protein family	5.1E-11	IPR014044	CAP domain
	FG001_01542	PF00474	Sodium:solute symporter family	1.6E-22	IPR001734	Sodium/solute symporter	GO:0005215|GO:0006810|GO:0016020|GO:0055085
	FG001_01544	PF04253	Transferrin receptor-like dimerisation domain	3.2E-17	IPR007365	Transferrin receptor-like, dimerisation domain
	FG001_01545	PF07690	Major Facilitator Superfamily	9.9E-33	IPR011701	Major facilitator superfamily	GO:0016021|GO:0055085
	FG001_01546	PF12697	Alpha/beta hydrolase family	4.8E-22	IPR000073	Alpha/beta hydrolase fold-1
	FG001_01547	PF06985	Heterokaryon incompatibility protein (HET)	2.7E-37	IPR010730	Heterokaryon incompatibility
	FG001_01548	PF01284	Membrane-associating domain	3.7E-9	IPR008253	Marvel domain	GO:0016020
	FG001_01549	PF06544	Protein of unknown function (DUF1115)	8.7E-19	IPR010541	Domain of unknown function DUF1115
	FG001_01550	PF01569	PAP2 superfamily	1.3E-20	IPR000326	Phosphatidic acid phosphatase type 2/haloperoxidase	GO:0003824|GO:0016020
	FG001_01551	PF00544	Pectate lyase	2.0E-20	IPR002022	Pectate lyase/Amb allergen
	FG001_01553	PF02734	DAK2 domain	1.1E-27	IPR004007	DhaL domain	GO:0004371|GO:0006071
	FG001_01554	PF13229	Right handed beta helix region	6.3E-10
	FG001_01555	PF12296	Hydrophobic surface binding protein A	1.2E-24	IPR021054	Cell wall mannoprotein 1
	FG001_01558	PF07779	10 TM Acyl Transferase domain found in Cas1p	4.7E-104	IPR012419	Cas1p 10 TM acyl transferase domain
	FG001_01559	PF00085	Thioredoxin	5.3E-15	IPR013766	Thioredoxin domain	GO:0045454
	FG001_01562	PF00316	Fructose-1-6-bisphosphatase	3.9E-49	IPR000146	Fructose-1,6-bisphosphatase class 1/Sedoheputulose-1,7-bisphosphatase	GO:0005975|GO:0042132|GO:0042578
	FG001_01563	PF13472	GDSL-like Lipase/Acylhydrolase family	6.5E-17
	FG001_01566	PF13229	Right handed beta helix region	5.0E-9
	FG001_01567	PF00069	Protein kinase domain	6.9E-71	IPR000719	Protein kinase domain	GO:0004672|GO:0005524|GO:0006468
	FG001_01568	PF07690	Major Facilitator Superfamily	8.3E-23	IPR011701	Major facilitator superfamily	GO:0016021|GO:0055085
	FG001_01572	PF00205	Thiamine pyrophosphate enzyme, central domain	3.2E-18	IPR012000	Thiamine pyrophosphate enzyme, central domain	GO:0000287|GO:0030976
	FG001_01573	PF02913	FAD linked oxidases, C-terminal domain	1.4E-55	IPR004113	FAD-linked oxidase, C-terminal	GO:0003824|GO:0050660
	FG001_01574	PF00172	Fungal Zn(2)-Cys(6) binuclear cluster domain	1.0E-8	IPR001138	Zn(2)-C6 fungal-type DNA-binding domain	GO:0000981|GO:0005634|GO:0006355|GO:0008270
	FG001_01575	PF01915	Glycosyl hydrolase family 3 C-terminal domain	8.3E-61	IPR002772	Glycoside hydrolase family 3 C-terminal domain	GO:0004553|GO:0005975
	FG001_01576	PF00083	Sugar (and other) transporter	4.1E-77	IPR005828	General substrate transporter	GO:0016021|GO:0022857|GO:0055085
	FG001_01578	PF00324	Amino acid permease	8.6E-64	IPR004841	Amino acid permease/ SLC12A domain	GO:0006810|GO:0016020|GO:0055085
	FG001_01579	PF07470	Glycosyl Hydrolase Family 88	2.4E-62	IPR010905	Glycosyl hydrolase, family 88
	FG001_01580	PF00083	Sugar (and other) transporter	8.2E-74	IPR005828	General substrate transporter	GO:0016021|GO:0022857|GO:0055085
	FG001_01581	PF13417	Glutathione S-transferase, N-terminal domain	2.1E-12	IPR004045	Glutathione S-transferase, N-terminal	GO:0005515
	FG001_01582	PF00069	Protein kinase domain	3.0E-22	IPR000719	Protein kinase domain	GO:0004672|GO:0005524|GO:0006468
	FG001_01583	PF00291	Pyridoxal-phosphate dependent enzyme	9.3E-60	IPR001926	Tryptophan synthase beta subunit-like PLP-dependent enzyme
	FG001_01584	PF07958	Protein of unknown function (DUF1688)	1.1E-166	IPR012469	Protein of unknown function DUF1688
	FG001_01585	PF00583	Acetyltransferase (GNAT) family	1.7E-9	IPR000182	GNAT domain	GO:0008080
	FG001_01586	PF01636	Phosphotransferase enzyme family	2.3E-12	IPR002575	Aminoglycoside phosphotransferase
	FG001_01589	PF01266	FAD dependent oxidoreductase	1.3E-46	IPR006076	FAD dependent oxidoreductase	GO:0016491|GO:0055114
	FG001_01590	PF00651	BTB/POZ domain	2.9E-6	IPR013069	BTB/POZ	GO:0005515
	FG001_01593	PF09994	Uncharacterized alpha/beta hydrolase domain (DUF2235)	1.4E-58	IPR018712	Domain of unknown function DUF2235
	FG001_01594	PF00172	Fungal Zn(2)-Cys(6) binuclear cluster domain	5.0E-8	IPR001138	Zn(2)-C6 fungal-type DNA-binding domain	GO:0000981|GO:0005634|GO:0006355|GO:0008270
	FG001_01595	PF00701	Dihydrodipicolinate synthetase family	2.6E-36	IPR002220	DapA-like	GO:0008152|GO:0016829
	FG001_01596	PF07690	Major Facilitator Superfamily	6.2E-35	IPR011701	Major facilitator superfamily	GO:0016021|GO:0055085
	FG001_01597	PF01226	Formate/nitrite transporter	8.7E-19	IPR000292	Formate/nitrite transporter	GO:0005215|GO:0006810|GO:0016020
	FG001_01598	PF01226	Formate/nitrite transporter	8.6E-49	IPR000292	Formate/nitrite transporter	GO:0005215|GO:0006810|GO:0016020
	FG001_01599	PF13738	Pyridine nucleotide-disulphide oxidoreductase	9.9E-22
	FG001_01601	PF05899	Protein of unknown function (DUF861)	1.0E-6	IPR008579	Domain of unknown function DUF861, cupin-3
	FG001_01603	PF00083	Sugar (and other) transporter	2.4E-81	IPR005828	General substrate transporter	GO:0016021|GO:0022857|GO:0055085
	FG001_01604	PF12708	Pectate lyase superfamily protein	1.4E-8
	FG001_01605	PF03142	Chitin synthase	6.0E-24
	FG001_01606	PF00984	UDP-glucose/GDP-mannose dehydrogenase family, central domain	1.8E-19	IPR014026	UDP-glucose/GDP-mannose dehydrogenase, dimerisation	GO:0016616|GO:0051287|GO:0055114
	FG001_01607	PF01384	Phosphate transporter family	1.8E-99	IPR001204	Phosphate transporter	GO:0005315|GO:0006817|GO:0016020
	FG001_01608	PF12697	Alpha/beta hydrolase family	1.1E-27	IPR000073	Alpha/beta hydrolase fold-1
	FG001_01609	PF00180	Isocitrate/isopropylmalate dehydrogenase	1.8E-85	IPR024084	Isopropylmalate dehydrogenase-like domain	GO:0016616|GO:0055114
	FG001_01611	PF01735	Lysophospholipase catalytic domain	1.9E-13	IPR002642	Lysophospholipase, catalytic domain	GO:0004620|GO:0009395
	FG001_01612	PF01425	Amidase	3.3E-67	IPR000120	Amidase	GO:0016884
	FG001_01614	PF06985	Heterokaryon incompatibility protein (HET)	5.5E-33	IPR010730	Heterokaryon incompatibility
	FG001_01615	PF00578	AhpC/TSA family	5.7E-39	IPR000866	Alkyl hydroperoxide reductase subunit C/ Thiol specific antioxidant	GO:0016209|GO:0016491|GO:0055114
	FG001_01616	PF00282	Pyridoxal-dependent decarboxylase conserved domain	5.0E-70	IPR002129	Pyridoxal phosphate-dependent decarboxylase	GO:0016831|GO:0019752|GO:0030170
	FG001_01617	PF03133	Tubulin-tyrosine ligase family	4.3E-33	IPR004344	Tubulin-tyrosine ligase/Tubulin polyglutamylase	GO:0006464
	FG001_01621	PF00106	short chain dehydrogenase	4.8E-21	IPR002198	Short-chain dehydrogenase/reductase SDR	GO:0008152|GO:0016491
	FG001_01622	PF00172	Fungal Zn(2)-Cys(6) binuclear cluster domain	4.7E-9	IPR001138	Zn(2)-C6 fungal-type DNA-binding domain	GO:0000981|GO:0005634|GO:0006355|GO:0008270
	FG001_01624	PF13489	Methyltransferase domain	1.3E-22
	FG001_01626	PF05899	Protein of unknown function (DUF861)	8.9E-7	IPR008579	Domain of unknown function DUF861, cupin-3
	FG001_01627	PF00067	Cytochrome P450	5.0E-71	IPR001128	Cytochrome P450	GO:0005506|GO:0016705|GO:0020037|GO:0055114
	FG001_01630	PF00295	Glycosyl hydrolases family 28	4.2E-90	IPR000743	Glycoside hydrolase, family 28	GO:0004650|GO:0005975
	FG001_01631	PF00583	Acetyltransferase (GNAT) family	1.2E-6	IPR000182	GNAT domain	GO:0008080
	FG001_01635	PF07173	Protein of unknown function (DUF1399)	2.4E-17	IPR009836	Protein of unknown function DUF1399
	FG001_01636	PF07976	Phenol hydroxylase, C-terminal dimerisation domain	1.9E-54	IPR012941	Phenol hydroxylase, C-terminal dimerisation domain
	FG001_01637	PF00135	Carboxylesterase family	3.2E-48	IPR002018	Carboxylesterase, type B
	FG001_01638	PF00172	Fungal Zn(2)-Cys(6) binuclear cluster domain	1.2E-4	IPR001138	Zn(2)-C6 fungal-type DNA-binding domain	GO:0000981|GO:0005634|GO:0006355|GO:0008270
	FG001_01639	PF00122	E1-E2 ATPase	9.0E-57	IPR008250	P-type ATPase, A domain	GO:0000166|GO:0046872
	FG001_01641	PF02752	Arrestin (or S-antigen), C-terminal domain	1.8E-9	IPR011022	Arrestin C-terminal-like domain
	FG001_01642	PF00172	Fungal Zn(2)-Cys(6) binuclear cluster domain	3.1E-6	IPR001138	Zn(2)-C6 fungal-type DNA-binding domain	GO:0000981|GO:0005634|GO:0006355|GO:0008270
	FG001_01643	PF00106	short chain dehydrogenase	2.5E-13	IPR002198	Short-chain dehydrogenase/reductase SDR	GO:0008152|GO:0016491
	FG001_01645	PF01636	Phosphotransferase enzyme family	4.4E-13	IPR002575	Aminoglycoside phosphotransferase
	FG001_01646	PF00172	Fungal Zn(2)-Cys(6) binuclear cluster domain	4.4E-8	IPR001138	Zn(2)-C6 fungal-type DNA-binding domain	GO:0000981|GO:0005634|GO:0006355|GO:0008270
	FG001_01647	PF07690	Major Facilitator Superfamily	4.5E-41	IPR011701	Major facilitator superfamily	GO:0016021|GO:0055085
	FG001_01648	PF00135	Carboxylesterase family	1.1E-90	IPR002018	Carboxylesterase, type B
	FG001_01649	PF00724	NADH:flavin oxidoreductase / NADH oxidase family	1.6E-84	IPR001155	NADH:flavin oxidoreductase/NADH oxidase, N-terminal	GO:0010181|GO:0016491|GO:0055114
	FG001_01651	PF00704	Glycosyl hydrolases family 18	2.7E-65	IPR001223	Glycoside hydrolase, family 18, catalytic domain	GO:0004553|GO:0005975
	FG001_01652	PF03171	2OG-Fe(II) oxygenase superfamily	1.5E-16	IPR005123	Oxoglutarate/iron-dependent dioxygenase	GO:0016491|GO:0016706|GO:0055114
	FG001_01653	PF00172	Fungal Zn(2)-Cys(6) binuclear cluster domain	8.4E-9	IPR001138	Zn(2)-C6 fungal-type DNA-binding domain	GO:0000981|GO:0005634|GO:0006355|GO:0008270
	FG001_01655	PF08022	FAD-binding domain	6.6E-6	IPR013112	FAD-binding 8	GO:0016491|GO:0055114
	FG001_01657	PF07519	Tannase and feruloyl esterase	1.4E-87	IPR011118	Tannase/feruloyl esterase
	FG001_01658	PF11951	Fungal specific transcription factor domain	2.2E-5	IPR021858	Protein of unknown function DUF3468
	FG001_01660	PF00248	Aldo/keto reductase family	2.9E-44	IPR023210	NADP-dependent oxidoreductase domain
	FG001_01663	PF00884	Sulfatase	4.0E-17	IPR000917	Sulfatase	GO:0008152|GO:0008484
	FG001_01664	PF00106	short chain dehydrogenase	8.2E-22	IPR002198	Short-chain dehydrogenase/reductase SDR	GO:0008152|GO:0016491
	FG001_01666	PF00172	Fungal Zn(2)-Cys(6) binuclear cluster domain	3.1E-8	IPR001138	Zn(2)-C6 fungal-type DNA-binding domain	GO:0000981|GO:0005634|GO:0006355|GO:0008270
	FG001_01667	PF08240	Alcohol dehydrogenase GroES-like domain	3.6E-6	IPR013154	Alcohol dehydrogenase GroES-like	GO:0016491|GO:0055114
	FG001_01668	PF07883	Cupin domain	1.6E-7	IPR013096	Cupin 2, conserved barrel
	FG001_01669	PF01699	Sodium/calcium exchanger protein	7.8E-14	IPR004837	Sodium/calcium exchanger membrane region	GO:0016021|GO:0055085
	FG001_01670	PF11905	Domain of unknown function (DUF3425)	5.2E-16	IPR021833	Protein of unknown function DUF3425
	FG001_01671	PF07690	Major Facilitator Superfamily	1.3E-32	IPR011701	Major facilitator superfamily	GO:0016021|GO:0055085
	FG001_01673	PF00083	Sugar (and other) transporter	6.1E-80	IPR005828	General substrate transporter	GO:0016021|GO:0022857|GO:0055085
	FG001_01675	PF00149	Calcineurin-like phosphoesterase	3.9E-9	IPR004843	Calcineurin-like phosphoesterase domain, apaH type	GO:0016787
	FG001_01678	PF00107	Zinc-binding dehydrogenase	8.8E-24	IPR013149	Alcohol dehydrogenase, C-terminal	GO:0008270|GO:0016491|GO:0055114
	FG001_01679	PF00583	Acetyltransferase (GNAT) family	6.7E-14	IPR000182	GNAT domain	GO:0008080
	FG001_01683	PF03407	Nucleotide-diphospho-sugar transferase	3.0E-5	IPR005069	Nucleotide-diphospho-sugar transferase
	FG001_01684	PF00135	Carboxylesterase family	4.5E-104	IPR002018	Carboxylesterase, type B
	FG001_01685	PF00378	Enoyl-CoA hydratase/isomerase family	2.4E-61	IPR001753	Crotonase superfamily	GO:0003824|GO:0008152
	FG001_01686	PF00501	AMP-binding enzyme	3.0E-18	IPR000873	AMP-dependent synthetase/ligase	GO:0003824|GO:0008152
	FG001_01687	PF00172	Fungal Zn(2)-Cys(6) binuclear cluster domain	6.5E-9	IPR001138	Zn(2)-C6 fungal-type DNA-binding domain	GO:0000981|GO:0005634|GO:0006355|GO:0008270
	FG001_01688	PF02782	FGGY family of carbohydrate kinases, C-terminal domain	2.4E-72	IPR018485	Carbohydrate kinase, FGGY, C-terminal	GO:0005975|GO:0016773
	FG001_01690	PF00230	Major intrinsic protein	1.4E-50	IPR000425	Major intrinsic protein	GO:0005215|GO:0006810|GO:0016020
	FG001_01692	PF01266	FAD dependent oxidoreductase	9.2E-50	IPR006076	FAD dependent oxidoreductase	GO:0016491|GO:0055114
	FG001_01700	PF01501	Glycosyl transferase family 8	3.8E-21	IPR002495	Glycosyl transferase, family 8	GO:0016757
	FG001_01701	PF00248	Aldo/keto reductase family	2.5E-51	IPR023210	NADP-dependent oxidoreductase domain
	FG001_01702	PF00501	AMP-binding enzyme	1.7E-13	IPR000873	AMP-dependent synthetase/ligase	GO:0003824|GO:0008152
	FG001_01703	PF07992	Pyridine nucleotide-disulphide oxidoreductase	6.2E-17	IPR023753	Pyridine nucleotide-disulphide oxidoreductase, FAD/NAD(P)-binding domain	GO:0016491|GO:0055114
	FG001_01704	PF07992	Pyridine nucleotide-disulphide oxidoreductase	6.2E-6	IPR023753	Pyridine nucleotide-disulphide oxidoreductase, FAD/NAD(P)-binding domain	GO:0016491|GO:0055114
	FG001_01705	PF00067	Cytochrome P450	9.6E-6	IPR001128	Cytochrome P450	GO:0005506|GO:0016705|GO:0020037|GO:0055114
	FG001_01707	PF00724	NADH:flavin oxidoreductase / NADH oxidase family	5.4E-91	IPR001155	NADH:flavin oxidoreductase/NADH oxidase, N-terminal	GO:0010181|GO:0016491|GO:0055114
	FG001_01708	PF00642	Zinc finger C-x8-C-x5-C-x3-H type (and similar)	9.1E-8	IPR000571	Zinc finger, CCCH-type	GO:0046872
	FG001_01709	PF00067	Cytochrome P450	1.0E-64	IPR001128	Cytochrome P450	GO:0005506|GO:0016705|GO:0020037|GO:0055114
	FG001_01715	PF02837	Glycosyl hydrolases family 2, sugar binding domain	7.5E-48	IPR006104	Glycosyl hydrolases family 2, sugar binding domain	GO:0004553|GO:0005975
	FG001_01718	PF04082	Fungal specific transcription factor domain	5.6E-12	IPR007219	Transcription factor domain, fungi	GO:0003677|GO:0005634|GO:0006351|GO:0008270
	FG001_01719	PF00083	Sugar (and other) transporter	1.5E-89	IPR005828	General substrate transporter	GO:0016021|GO:0022857|GO:0055085
	FG001_01720	PF13489	Methyltransferase domain	5.0E-19
	FG001_01721	PF15474	Meiotically up-regulated gene family	2.2E-27	IPR029167	Meiotically up-regulated gene 117 protein
	FG001_01725	PF02728	Copper amine oxidase, N3 domain	7.1E-6	IPR015802	Copper amine oxidase, N3-terminal	GO:0005507|GO:0008131|GO:0009308|GO:0048038|GO:0055114
	FG001_01726	PF03169	OPT oligopeptide transporter protein	8.1E-171	IPR004813	Oligopeptide transporter, OPT superfamily	GO:0055085
	FG001_01728	PF00320	GATA zinc finger	8.2E-12	IPR000679	Zinc finger, GATA-type	GO:0003700|GO:0006355|GO:0008270|GO:0043565
	FG001_01729	PF00320	GATA zinc finger	1.2E-10	IPR000679	Zinc finger, GATA-type	GO:0003700|GO:0006355|GO:0008270|GO:0043565
	FG001_01730	PF00172	Fungal Zn(2)-Cys(6) binuclear cluster domain	7.6E-10	IPR001138	Zn(2)-C6 fungal-type DNA-binding domain	GO:0000981|GO:0005634|GO:0006355|GO:0008270
	FG001_01731	PF12697	Alpha/beta hydrolase family	9.3E-24	IPR000073	Alpha/beta hydrolase fold-1
	FG001_01732	PF00069	Protein kinase domain	1.1E-39	IPR000719	Protein kinase domain	GO:0004672|GO:0005524|GO:0006468
	FG001_01733	PF00106	short chain dehydrogenase	2.1E-28	IPR002198	Short-chain dehydrogenase/reductase SDR	GO:0008152|GO:0016491
	FG001_01735	PF05368	NmrA-like family	2.2E-19	IPR008030	NmrA-like domain
	FG001_01736	PF00251	Glycosyl hydrolases family 32 N-terminal domain	8.9E-35	IPR013148	Glycosyl hydrolase family 32, N-terminal
	FG001_01737	PF00083	Sugar (and other) transporter	5.6E-77	IPR005828	General substrate transporter	GO:0016021|GO:0022857|GO:0055085
	FG001_01738	PF06985	Heterokaryon incompatibility protein (HET)	1.1E-18	IPR010730	Heterokaryon incompatibility
	FG001_01739	PF10000	ACT domain	1.1E-18	IPR018717	Domain of unknown function DUF2241
	FG001_01740	PF12697	Alpha/beta hydrolase family	9.4E-21	IPR000073	Alpha/beta hydrolase fold-1
	FG001_01741	PF00172	Fungal Zn(2)-Cys(6) binuclear cluster domain	3.0E-9	IPR001138	Zn(2)-C6 fungal-type DNA-binding domain	GO:0000981|GO:0005634|GO:0006355|GO:0008270
	FG001_01742	PF01408	Oxidoreductase family, NAD-binding Rossmann fold	6.5E-22	IPR000683	Oxidoreductase, N-terminal	GO:0016491
	FG001_01743	PF04082	Fungal specific transcription factor domain	3.9E-20	IPR007219	Transcription factor domain, fungi	GO:0003677|GO:0005634|GO:0006351|GO:0008270
	FG001_01748	PF00385	Chromo (CHRromatin Organisation MOdifier) domain	1.5E-6	IPR023780	Chromo domain
	FG001_01750	PF06985	Heterokaryon incompatibility protein (HET)	4.6E-11	IPR010730	Heterokaryon incompatibility
	FG001_01754	PF11374	Protein of unknown function (DUF3176)	4.7E-16	IPR021514	Protein of unknown function DUF3176
	FG001_01756	PF00106	short chain dehydrogenase	2.4E-17	IPR002198	Short-chain dehydrogenase/reductase SDR	GO:0008152|GO:0016491
	FG001_01757	PF01083	Cutinase	1.2E-39	IPR000675	Cutinase	GO:0008152|GO:0016787
	FG001_01758	PF01753	MYND finger	2.2E-4	IPR002893	Zinc finger, MYND-type
	FG001_01759	PF00083	Sugar (and other) transporter	6.7E-77	IPR005828	General substrate transporter	GO:0016021|GO:0022857|GO:0055085
	FG001_01760	PF01565	FAD binding domain	9.3E-18	IPR006094	FAD linked oxidase, N-terminal	GO:0008762|GO:0016491|GO:0050660|GO:0055114
	FG001_01763	PF01565	FAD binding domain	2.0E-18	IPR006094	FAD linked oxidase, N-terminal	GO:0008762|GO:0016491|GO:0050660|GO:0055114
	FG001_01765	PF08125	Mannitol dehydrogenase C-terminal domain	4.0E-73	IPR013118	Mannitol dehydrogenase, C-terminal	GO:0016491|GO:0050662|GO:0055114
	FG001_01766	PF00188	Cysteine-rich secretory protein family	1.0E-19	IPR014044	CAP domain
	FG001_01768	PF00010	Helix-loop-helix DNA-binding domain	1.1E-9	IPR011598	Myc-type, basic helix-loop-helix (bHLH) domain	GO:0046983
	FG001_01769	PF00106	short chain dehydrogenase	8.2E-26	IPR002198	Short-chain dehydrogenase/reductase SDR	GO:0008152|GO:0016491
	FG001_01770	PF00082	Subtilase family	4.6E-45	IPR000209	Peptidase S8/S53 domain	GO:0004252|GO:0006508
	FG001_01772	PF06516	Purine nucleoside permease (NUP)	1.2E-101	IPR009486	Purine nucleoside permease	GO:0055085
	FG001_01774	PF00106	short chain dehydrogenase	7.0E-20	IPR002198	Short-chain dehydrogenase/reductase SDR	GO:0008152|GO:0016491
	FG001_01775	PF00004	ATPase family associated with various cellular activities (AAA)	4.9E-17	IPR003959	ATPase, AAA-type, core	GO:0005524
	FG001_01776	PF02836	Glycosyl hydrolases family 2, TIM barrel domain	1.1E-13	IPR006103	Glycoside hydrolase, family 2, TIM barrel	GO:0004553|GO:0005975
	FG001_01778	PF00884	Sulfatase	2.5E-17	IPR000917	Sulfatase	GO:0008152|GO:0008484
	FG001_01779	PF00172	Fungal Zn(2)-Cys(6) binuclear cluster domain	1.5E-8	IPR001138	Zn(2)-C6 fungal-type DNA-binding domain	GO:0000981|GO:0005634|GO:0006355|GO:0008270
	FG001_01780	PF00664	ABC transporter transmembrane region	1.6E-43	IPR011527	ABC transporter type 1, transmembrane domain	GO:0005524|GO:0006810|GO:0016021|GO:0042626|GO:0055085
	FG001_01781	PF08477	Miro-like protein	4.9E-8	IPR013684	Mitochondrial Rho-like	GO:0005525|GO:0007264
	FG001_01784	PF00172	Fungal Zn(2)-Cys(6) binuclear cluster domain	1.1E-6	IPR001138	Zn(2)-C6 fungal-type DNA-binding domain	GO:0000981|GO:0005634|GO:0006355|GO:0008270
	FG001_01785	PF04117	Mpv17 / PMP22 family	2.1E-15	IPR007248	Mpv17/PMP22	GO:0016021
	FG001_01786	PF10337	Protein of unknown function (DUF2422)	1.6E-84	IPR018823	Domain of unknown function DUF2422
	FG001_01787	PF07690	Major Facilitator Superfamily	3.3E-17	IPR011701	Major facilitator superfamily	GO:0016021|GO:0055085
	FG001_01788	PF00082	Subtilase family	3.4E-33	IPR000209	Peptidase S8/S53 domain	GO:0004252|GO:0006508
	FG001_01790	PF01368	DHH family	2.5E-8	IPR001667	DDH domain
	FG001_01791	PF12710	haloacid dehalogenase-like hydrolase	9.0E-10
	FG001_01793	PF12697	Alpha/beta hydrolase family	1.6E-20	IPR000073	Alpha/beta hydrolase fold-1
	FG001_01795	PF06985	Heterokaryon incompatibility protein (HET)	8.1E-25	IPR010730	Heterokaryon incompatibility
	FG001_01800	PF08240	Alcohol dehydrogenase GroES-like domain	1.8E-4	IPR013154	Alcohol dehydrogenase GroES-like	GO:0016491|GO:0055114
	FG001_01801	PF13489	Methyltransferase domain	6.2E-17
	FG001_01802	PF07859	alpha/beta hydrolase fold	1.2E-57	IPR013094	Alpha/beta hydrolase fold-3	GO:0008152|GO:0016787
	FG001_01803	PF01301	Glycosyl hydrolases family 35	2.5E-82	IPR001944	Glycoside hydrolase, family 35	GO:0004553|GO:0005975
	FG001_01805	PF07690	Major Facilitator Superfamily	2.1E-26	IPR011701	Major facilitator superfamily	GO:0016021|GO:0055085
	FG001_01806	PF01425	Amidase	6.4E-84	IPR000120	Amidase	GO:0016884
	FG001_01807	PF00854	POT family	1.3E-45	IPR000109	Proton-dependent oligopeptide transporter family	GO:0005215|GO:0006810|GO:0016020
	FG001_01808	PF00264	Common central domain of tyrosinase	1.7E-45	IPR002227	Tyrosinase copper-binding domain	GO:0008152|GO:0016491
	FG001_01809	PF00775	Dioxygenase	2.6E-43	IPR000627	Intradiol ring-cleavage dioxygenase, C-terminal	GO:0003824|GO:0006725|GO:0008199|GO:0055114
	FG001_01811	PF04479	RTA1 like protein	5.6E-42	IPR007568	RTA-like protein	GO:0006950|GO:0016021
	FG001_01813	PF00153	Mitochondrial carrier protein	1.1E-9	IPR018108	Mitochondrial substrate/solute carrier
	FG001_01814	PF04082	Fungal specific transcription factor domain	6.4E-12	IPR007219	Transcription factor domain, fungi	GO:0003677|GO:0005634|GO:0006351|GO:0008270
	FG001_01815	PF01965	DJ-1/PfpI family	1.9E-18	IPR002818	ThiJ/PfpI
	FG001_01816	PF00724	NADH:flavin oxidoreductase / NADH oxidase family	9.8E-89	IPR001155	NADH:flavin oxidoreductase/NADH oxidase, N-terminal	GO:0010181|GO:0016491|GO:0055114
	FG001_01817	PF04828	Glutathione-dependent formaldehyde-activating enzyme	2.2E-15	IPR006913	Glutathione-dependent formaldehyde-activating enzyme/centromere protein V	GO:0008152|GO:0016846
	FG001_01819	PF02230	Phospholipase/Carboxylesterase	1.8E-22	IPR003140	Phospholipase/carboxylesterase/thioesterase	GO:0016787
	FG001_01821	PF07690	Major Facilitator Superfamily	1.1E-33	IPR011701	Major facilitator superfamily	GO:0016021|GO:0055085
	FG001_01822	PF00646	F-box domain	1.3E-4	IPR001810	F-box domain	GO:0005515
	FG001_01823	PF00501	AMP-binding enzyme	2.8E-77	IPR000873	AMP-dependent synthetase/ligase	GO:0003824|GO:0008152
	FG001_01824	PF00144	Beta-lactamase	1.1E-49	IPR001466	Beta-lactamase-related
	FG001_01825	PF03372	Endonuclease/Exonuclease/phosphatase family	1.2E-9	IPR005135	Endonuclease/exonuclease/phosphatase
	FG001_01826	PF00328	Histidine phosphatase superfamily (branch 2)	1.0E-31	IPR000560	Histidine phosphatase superfamily, clade-2	GO:0003993
	FG001_01829	PF00083	Sugar (and other) transporter	6.1E-76	IPR005828	General substrate transporter	GO:0016021|GO:0022857|GO:0055085
	FG001_01830	PF01494	FAD binding domain	9.4E-12	IPR002938	Monooxygenase, FAD-binding
	FG001_01833	PF00732	GMC oxidoreductase	1.3E-57	IPR000172	Glucose-methanol-choline oxidoreductase, N-terminal	GO:0016614|GO:0050660|GO:0055114
	FG001_01835	PF00172	Fungal Zn(2)-Cys(6) binuclear cluster domain	2.5E-8	IPR001138	Zn(2)-C6 fungal-type DNA-binding domain	GO:0000981|GO:0005634|GO:0006355|GO:0008270
	FG001_01836	PF00106	short chain dehydrogenase	7.8E-22	IPR002198	Short-chain dehydrogenase/reductase SDR	GO:0008152|GO:0016491
	FG001_01837	PF06985	Heterokaryon incompatibility protein (HET)	1.1E-24	IPR010730	Heterokaryon incompatibility
	FG001_01841	PF00445	Ribonuclease T2 family	1.9E-43	IPR001568	Ribonuclease T2-like	GO:0003723|GO:0033897
	FG001_01842	PF11051	Mannosyltransferase putative	5.5E-66	IPR022751	Alpha-mannosyltransferase	GO:0006486
	FG001_01844	PF01636	Phosphotransferase enzyme family	9.2E-15	IPR002575	Aminoglycoside phosphotransferase
	FG001_01847	PF00295	Glycosyl hydrolases family 28	1.8E-40	IPR000743	Glycoside hydrolase, family 28	GO:0004650|GO:0005975
	FG001_01848	PF00011	Hsp20/alpha crystallin family	1.7E-8	IPR002068	Alpha crystallin/Hsp20 domain
	FG001_01850	PF01915	Glycosyl hydrolase family 3 C-terminal domain	2.1E-39	IPR002772	Glycoside hydrolase family 3 C-terminal domain	GO:0004553|GO:0005975
	FG001_01852	PF07690	Major Facilitator Superfamily	1.6E-23	IPR011701	Major facilitator superfamily	GO:0016021|GO:0055085
	FG001_01854	PF00172	Fungal Zn(2)-Cys(6) binuclear cluster domain	2.6E-5	IPR001138	Zn(2)-C6 fungal-type DNA-binding domain	GO:0000981|GO:0005634|GO:0006355|GO:0008270
	FG001_01855	PF00282	Pyridoxal-dependent decarboxylase conserved domain	2.0E-65	IPR002129	Pyridoxal phosphate-dependent decarboxylase	GO:0016831|GO:0019752|GO:0030170
	FG001_01857	PF08450	SMP-30/Gluconolaconase/LRE-like region	9.1E-24	IPR013658	SMP-30/Gluconolactonase/LRE-like region
	FG001_01858	PF05630	Necrosis inducing protein (NPP1)	2.1E-64	IPR008701	Necrosis inducing protein
	FG001_01860	PF07690	Major Facilitator Superfamily	3.3E-12	IPR011701	Major facilitator superfamily	GO:0016021|GO:0055085
	FG001_01861	PF00149	Calcineurin-like phosphoesterase	1.6E-9	IPR004843	Calcineurin-like phosphoesterase domain, apaH type	GO:0016787
	FG001_01863	PF00172	Fungal Zn(2)-Cys(6) binuclear cluster domain	3.0E-8	IPR001138	Zn(2)-C6 fungal-type DNA-binding domain	GO:0000981|GO:0005634|GO:0006355|GO:0008270
	FG001_01866	PF00328	Histidine phosphatase superfamily (branch 2)	5.7E-28	IPR000560	Histidine phosphatase superfamily, clade-2	GO:0003993
	FG001_01868	PF00106	short chain dehydrogenase	5.4E-20	IPR002198	Short-chain dehydrogenase/reductase SDR	GO:0008152|GO:0016491
	FG001_01869	PF01425	Amidase	6.8E-83	IPR000120	Amidase	GO:0016884
	FG001_01871	PF00324	Amino acid permease	4.2E-117	IPR004841	Amino acid permease/ SLC12A domain	GO:0006810|GO:0016020|GO:0055085
	FG001_01872	PF01095	Pectinesterase	1.2E-49	IPR000070	Pectinesterase, catalytic	GO:0005618|GO:0030599|GO:0042545
	FG001_01875	PF13561	Enoyl-(Acyl carrier protein) reductase	3.1E-23
	FG001_01877	PF01915	Glycosyl hydrolase family 3 C-terminal domain	3.1E-56	IPR002772	Glycoside hydrolase family 3 C-terminal domain	GO:0004553|GO:0005975
	FG001_01878	PF13489	Methyltransferase domain	1.4E-8
	FG001_01879	PF00324	Amino acid permease	5.2E-139	IPR004841	Amino acid permease/ SLC12A domain	GO:0006810|GO:0016020|GO:0055085
	FG001_01880	PF00107	Zinc-binding dehydrogenase	1.3E-14	IPR013149	Alcohol dehydrogenase, C-terminal	GO:0008270|GO:0016491|GO:0055114
	FG001_01881	PF01266	FAD dependent oxidoreductase	5.5E-59	IPR006076	FAD dependent oxidoreductase	GO:0016491|GO:0055114
	FG001_01882	PF00172	Fungal Zn(2)-Cys(6) binuclear cluster domain	2.6E-8	IPR001138	Zn(2)-C6 fungal-type DNA-binding domain	GO:0000981|GO:0005634|GO:0006355|GO:0008270
	FG001_01883	PF01266	FAD dependent oxidoreductase	6.9E-51	IPR006076	FAD dependent oxidoreductase	GO:0016491|GO:0055114
	FG001_01884	PF00848	Ring hydroxylating alpha subunit (catalytic domain)	1.6E-33	IPR015879	Aromatic-ring-hydroxylating dioxygenase, alpha subunit, C-terminal domain	GO:0005506|GO:0016708|GO:0019439|GO:0051537|GO:0055114
	FG001_01885	PF00743	Flavin-binding monooxygenase-like	5.5E-10	IPR020946	Flavin monooxygenase-like	GO:0004499|GO:0050660|GO:0050661|GO:0055114
	FG001_01886	PF08407	Chitin synthase N-terminal	9.8E-27	IPR013616	Chitin synthase N-terminal	GO:0004100
	FG001_01887	PF00270	DEAD/DEAH box helicase	5.7E-18	IPR011545	DEAD/DEAH box helicase domain	GO:0003676|GO:0005524
	FG001_01889	PF14087	Domain of unknown function (DUF4267)	4.8E-24	IPR025363	Protein of unknown function DUF4267
	FG001_01890	PF03781	Sulfatase-modifying factor enzyme 1	1.5E-16	IPR005532	Sulfatase-modifying factor enzyme
	FG001_01891	PF05870	Phenolic acid decarboxylase (PAD)	1.1E-11	IPR008729	Phenolic acid decarboxylase, bacterial	GO:0016831
	FG001_01893	PF00083	Sugar (and other) transporter	4.5E-77	IPR005828	General substrate transporter	GO:0016021|GO:0022857|GO:0055085
	FG001_01894	PF00106	short chain dehydrogenase	8.6E-23	IPR002198	Short-chain dehydrogenase/reductase SDR	GO:0008152|GO:0016491
	FG001_01895	PF03169	OPT oligopeptide transporter protein	2.2E-125	IPR004813	Oligopeptide transporter, OPT superfamily	GO:0055085
	FG001_01898	PF03547	Membrane transport protein	2.8E-21	IPR004776	Auxin efflux carrier	GO:0016021|GO:0055085
	FG001_01899	PF14087	Domain of unknown function (DUF4267)	1.9E-5	IPR025363	Protein of unknown function DUF4267
	FG001_01900	PF13561	Enoyl-(Acyl carrier protein) reductase	1.0E-15
	FG001_01901	PF00106	short chain dehydrogenase	1.3E-9	IPR002198	Short-chain dehydrogenase/reductase SDR	GO:0008152|GO:0016491
	FG001_01903	PF00465	Iron-containing alcohol dehydrogenase	8.7E-65	IPR001670	Alcohol dehydrogenase, iron-type	GO:0016491|GO:0046872|GO:0055114
	FG001_01904	PF00026	Eukaryotic aspartyl protease	8.5E-66	IPR001461	Aspartic peptidase	GO:0004190|GO:0006508
	FG001_01905	PF11951	Fungal specific transcription factor domain	2.7E-6	IPR021858	Protein of unknown function DUF3468
	FG001_01908	PF01328	Peroxidase, family 2	3.7E-38	IPR000028	Chloroperoxidase	GO:0004601
	FG001_01910	PF13561	Enoyl-(Acyl carrier protein) reductase	9.3E-32
	FG001_01911	PF01070	FMN-dependent dehydrogenase	1.4E-121	IPR000262	FMN-dependent dehydrogenase	GO:0016491
	FG001_01915	PF00004	ATPase family associated with various cellular activities (AAA)	3.4E-15	IPR003959	ATPase, AAA-type, core	GO:0005524
	FG001_01917	PF01222	Ergosterol biosynthesis ERG4/ERG24 family	2.3E-83	IPR001171	Ergosterol biosynthesis ERG4/ERG24	GO:0016020
	FG001_01918	PF01565	FAD binding domain	8.8E-14	IPR006094	FAD linked oxidase, N-terminal	GO:0008762|GO:0016491|GO:0050660|GO:0055114
	FG001_01921	PF07690	Major Facilitator Superfamily	3.3E-36	IPR011701	Major facilitator superfamily	GO:0016021|GO:0055085
	FG001_01922	PF04588	Hypoxia induced protein conserved region	2.5E-6	IPR007667	Hypoxia induced protein, domain
	FG001_01923	PF01926	50S ribosome-binding GTPase	6.7E-7	IPR006073	GTP binding domain	GO:0005525
	FG001_01924	PF01926	50S ribosome-binding GTPase	3.2E-6	IPR006073	GTP binding domain	GO:0005525
	FG001_01925	PF05368	NmrA-like family	6.5E-25	IPR008030	NmrA-like domain
	FG001_01926	PF00884	Sulfatase	3.8E-19	IPR000917	Sulfatase	GO:0008152|GO:0008484
	FG001_01928	PF12697	Alpha/beta hydrolase family	3.0E-17	IPR000073	Alpha/beta hydrolase fold-1
	FG001_01930	PF07859	alpha/beta hydrolase fold	1.8E-8	IPR013094	Alpha/beta hydrolase fold-3	GO:0008152|GO:0016787
	FG001_01931	PF01411	tRNA synthetases class II (A)	7.0E-9	IPR018164	Alanyl-tRNA synthetase, class IIc, N-terminal	GO:0000166|GO:0004813|GO:0005524|GO:0006419
	FG001_01932	PF01083	Cutinase	1.3E-53	IPR000675	Cutinase	GO:0008152|GO:0016787
	FG001_01936	PF03169	OPT oligopeptide transporter protein	3.3E-172	IPR004813	Oligopeptide transporter, OPT superfamily	GO:0055085
	FG001_01937	PF07859	alpha/beta hydrolase fold	4.2E-16	IPR013094	Alpha/beta hydrolase fold-3	GO:0008152|GO:0016787
	FG001_01938	PF01055	Glycosyl hydrolases family 31	3.2E-165	IPR000322	Glycoside hydrolase family 31	GO:0004553|GO:0005975
	FG001_01939	PF07110	EthD domain	3.0E-24	IPR009799	EthD domain
	FG001_01941	PF07690	Major Facilitator Superfamily	1.0E-13	IPR011701	Major facilitator superfamily	GO:0016021|GO:0055085
	FG001_01942	PF00248	Aldo/keto reductase family	1.5E-66	IPR023210	NADP-dependent oxidoreductase domain
	FG001_01943	PF02128	Fungalysin metallopeptidase (M36)	7.3E-158	IPR001842	Peptidase M36, fungalysin	GO:0004222|GO:0005615|GO:0008270
	FG001_01945	PF05970	PIF1-like helicase	1.0E-26	IPR010285	DNA helicase Pif1-like	GO:0000723|GO:0003678|GO:0006281
	FG001_01947	PF12697	Alpha/beta hydrolase family	4.9E-24	IPR000073	Alpha/beta hydrolase fold-1
	FG001_01948	PF12796	Ankyrin repeats (3 copies)	2.6E-12	IPR020683	Ankyrin repeat-containing domain
	FG001_01952	PF00450	Serine carboxypeptidase	6.7E-78	IPR001563	Peptidase S10, serine carboxypeptidase	GO:0004185|GO:0006508
	FG001_01953	PF00732	GMC oxidoreductase	1.7E-57	IPR000172	Glucose-methanol-choline oxidoreductase, N-terminal	GO:0016614|GO:0050660|GO:0055114
	FG001_01955	PF02133	Permease for cytosine/purines, uracil, thiamine, allantoin	6.6E-26	IPR001248	Purine-cytosine permease	GO:0005215|GO:0016020|GO:0055085
	FG001_01958	PF00512	His Kinase A (phospho-acceptor) domain	1.7E-6	IPR003661	Signal transduction histidine kinase EnvZ-like, dimerisation/phosphoacceptor domain	GO:0000155|GO:0007165|GO:0016020
	FG001_01959	PF00583	Acetyltransferase (GNAT) family	1.4E-6	IPR000182	GNAT domain	GO:0008080
	FG001_01961	PF00544	Pectate lyase	8.8E-23	IPR002022	Pectate lyase/Amb allergen
	FG001_01962	PF00106	short chain dehydrogenase	8.0E-13	IPR002198	Short-chain dehydrogenase/reductase SDR	GO:0008152|GO:0016491
	FG001_01963	PF00172	Fungal Zn(2)-Cys(6) binuclear cluster domain	7.1E-7	IPR001138	Zn(2)-C6 fungal-type DNA-binding domain	GO:0000981|GO:0005634|GO:0006355|GO:0008270
	FG001_01964	PF03583	Secretory lipase	5.3E-61	IPR005152	Lipase, secreted	GO:0004806|GO:0016042
	FG001_01965	PF00172	Fungal Zn(2)-Cys(6) binuclear cluster domain	2.8E-8	IPR001138	Zn(2)-C6 fungal-type DNA-binding domain	GO:0000981|GO:0005634|GO:0006355|GO:0008270
	FG001_01966	PF13520	Amino acid permease	2.9E-48	IPR002293	Amino acid/polyamine transporter I	GO:0003333|GO:0015171|GO:0016020
	FG001_01968	PF13087	AAA domain	1.5E-12
	FG001_01974	PF01636	Phosphotransferase enzyme family	2.9E-11	IPR002575	Aminoglycoside phosphotransferase
	FG001_01975	PF13365	Trypsin-like peptidase domain	4.6E-12
	FG001_01976	PF00067	Cytochrome P450	4.4E-29	IPR001128	Cytochrome P450	GO:0005506|GO:0016705|GO:0020037|GO:0055114
	FG001_01978	PF12697	Alpha/beta hydrolase family	1.5E-23	IPR000073	Alpha/beta hydrolase fold-1
	FG001_01979	PF00270	DEAD/DEAH box helicase	6.3E-43	IPR011545	DEAD/DEAH box helicase domain	GO:0003676|GO:0005524
	FG001_01981	PF05730	CFEM domain	1.1E-9	IPR008427	Extracellular membrane protein, CFEM domain
	FG001_01985	PF07732	Multicopper oxidase	4.8E-16	IPR011707	Multicopper oxidase, type 3	GO:0005507
	FG001_01986	PF07732	Multicopper oxidase	4.1E-37	IPR011707	Multicopper oxidase, type 3	GO:0005507
	FG001_01988	PF10067	Predicted membrane protein (DUF2306)	8.5E-11	IPR018750	Protein of unknown function DUF2306, membrane
	FG001_01990	PF06985	Heterokaryon incompatibility protein (HET)	2.7E-12	IPR010730	Heterokaryon incompatibility
	FG001_01991	PF00083	Sugar (and other) transporter	4.1E-121	IPR005828	General substrate transporter	GO:0016021|GO:0022857|GO:0055085
	FG001_01992	PF00106	short chain dehydrogenase	1.5E-16	IPR002198	Short-chain dehydrogenase/reductase SDR	GO:0008152|GO:0016491
	FG001_01993	PF00501	AMP-binding enzyme	4.7E-22	IPR000873	AMP-dependent synthetase/ligase	GO:0003824|GO:0008152
	FG001_01995	PF00107	Zinc-binding dehydrogenase	3.5E-11	IPR013149	Alcohol dehydrogenase, C-terminal	GO:0008270|GO:0016491|GO:0055114
	FG001_01996	PF01490	Transmembrane amino acid transporter protein	3.3E-41	IPR013057	Amino acid transporter, transmembrane domain
	FG001_01997	PF00248	Aldo/keto reductase family	2.6E-46	IPR023210	NADP-dependent oxidoreductase domain
	FG001_02000	PF00383	Cytidine and deoxycytidylate deaminase zinc-binding region	7.8E-7	IPR002125	Cytidine and deoxycytidylate deaminases, zinc-binding	GO:0008270|GO:0016787
	FG001_02001	PF06172	Cupin superfamily (DUF985)	9.9E-34	IPR009327	Protein of unknown function DUF985
	FG001_02003	PF00860	Permease family	2.0E-18	IPR006043	Xanthine/uracil/vitamin C permease	GO:0005215|GO:0006810|GO:0016020|GO:0055085
	FG001_02004	PF05368	NmrA-like family	6.8E-35	IPR008030	NmrA-like domain
	FG001_02005	PF13489	Methyltransferase domain	3.1E-19
	FG001_02007	PF13419	Haloacid dehalogenase-like hydrolase	1.4E-20	IPR023214	HAD-like domain
	FG001_02009	PF00332	Glycosyl hydrolases family 17	3.8E-13	IPR000490	Glycoside hydrolase, family 17	GO:0004553|GO:0005975
	FG001_02011	PF13472	GDSL-like Lipase/Acylhydrolase family	1.7E-16
	FG001_02012	PF00264	Common central domain of tyrosinase	2.2E-39	IPR002227	Tyrosinase copper-binding domain	GO:0008152|GO:0016491
	FG001_02013	PF03583	Secretory lipase	1.4E-98	IPR005152	Lipase, secreted	GO:0004806|GO:0016042
	FG001_02014	PF13813	Membrane bound O-acyl transferase family	2.4E-12
	FG001_02016	PF07428	15-O-acetyltransferase Tri3	8.0E-285	IPR009992	15-O-acetyltransferase Tri3
	FG001_02017	PF00067	Cytochrome P450	1.4E-54	IPR001128	Cytochrome P450	GO:0005506|GO:0016705|GO:0020037|GO:0055114
	FG001_02018	PF13894	C2H2-type zinc finger	0.21
	FG001_02019	PF06330	Trichodiene synthase (TRI5)	1.3E-195	IPR024652	Trichodiene synthase	GO:0016106|GO:0045482
	FG001_02020	PF11951	Fungal specific transcription factor domain	2.1E-65	IPR021858	Protein of unknown function DUF3468
	FG001_02021	PF00067	Cytochrome P450	6.1E-66	IPR001128	Cytochrome P450	GO:0005506|GO:0016705|GO:0020037|GO:0055114
	FG001_02022	PF00067	Cytochrome P450	1.3E-7	IPR001128	Cytochrome P450	GO:0005506|GO:0016705|GO:0020037|GO:0055114
	FG001_02024	PF01522	Polysaccharide deacetylase	2.7E-29	IPR002509	Polysaccharide deacetylase	GO:0005975|GO:0016810
	FG001_02027	PF00725	3-hydroxyacyl-CoA dehydrogenase, C-terminal domain	8.5E-16	IPR006108	3-hydroxyacyl-CoA dehydrogenase, C-terminal	GO:0003857|GO:0006631|GO:0016491|GO:0055114
	FG001_02028	PF00175	Oxidoreductase NAD-binding domain	4.6E-30	IPR001433	Oxidoreductase FAD/NAD(P)-binding	GO:0016491|GO:0055114
	FG001_02029	PF00067	Cytochrome P450	2.1E-71	IPR001128	Cytochrome P450	GO:0005506|GO:0016705|GO:0020037|GO:0055114
	FG001_02032	PF00172	Fungal Zn(2)-Cys(6) binuclear cluster domain	1.4E-8	IPR001138	Zn(2)-C6 fungal-type DNA-binding domain	GO:0000981|GO:0005634|GO:0006355|GO:0008270
	FG001_02034	PF06011	Transient receptor potential (TRP) ion channel	4.1E-134	IPR010308	TRP-like family
	FG001_02035	PF05433	Glycine zipper 2TM domain	6.7E-6	IPR008816	Glycine zipper 2TM domain	GO:0019867
	FG001_02037	PF00400	WD domain, G-beta repeat	7.7E-4	IPR001680	WD40 repeat	GO:0005515
	FG001_02038	PF08240	Alcohol dehydrogenase GroES-like domain	1.4E-5	IPR013154	Alcohol dehydrogenase GroES-like	GO:0016491|GO:0055114
	FG001_02039	PF00339	Arrestin (or S-antigen), N-terminal domain	9.7E-12	IPR011021	Arrestin-like, N-terminal
	FG001_02040	PF01370	NAD dependent epimerase/dehydratase family	7.7E-10	IPR001509	NAD-dependent epimerase/dehydratase, N-terminal domain	GO:0003824|GO:0050662
	FG001_02042	PF03576	Peptidase family S58	3.0E-102	IPR005321	Peptidase S58, DmpA
	FG001_02043	PF04366	Family of unknown function (DUF500)	2.6E-44	IPR007461	Ysc84 actin-binding domain
	FG001_02044	PF00583	Acetyltransferase (GNAT) family	1.3E-14	IPR000182	GNAT domain	GO:0008080
	FG001_02046	PF00172	Fungal Zn(2)-Cys(6) binuclear cluster domain	2.7E-8	IPR001138	Zn(2)-C6 fungal-type DNA-binding domain	GO:0000981|GO:0005634|GO:0006355|GO:0008270
	FG001_02048	PF07690	Major Facilitator Superfamily	4.1E-29	IPR011701	Major facilitator superfamily	GO:0016021|GO:0055085
	FG001_02050	PF13489	Methyltransferase domain	1.1E-18
	FG001_02051	PF00891	O-methyltransferase	2.6E-18	IPR001077	O-methyltransferase, family 2	GO:0008171
	FG001_02052	PF01344	Kelch motif	1.3E-4	IPR006652	Kelch repeat type 1	GO:0005515
	FG001_02053	PF01915	Glycosyl hydrolase family 3 C-terminal domain	8.0E-53	IPR002772	Glycoside hydrolase family 3 C-terminal domain	GO:0004553|GO:0005975
	FG001_02054	PF07690	Major Facilitator Superfamily	1.8E-32	IPR011701	Major facilitator superfamily	GO:0016021|GO:0055085
	FG001_02056	PF05730	CFEM domain	2.0E-7	IPR008427	Extracellular membrane protein, CFEM domain
	FG001_02057	PF01822	WSC domain	1.1E-14	IPR002889	Carbohydrate-binding WSC
	FG001_02058	PF00561	alpha/beta hydrolase fold	5.1E-8	IPR000073	Alpha/beta hydrolase fold-1
	FG001_02059	PF06985	Heterokaryon incompatibility protein (HET)	5.0E-23	IPR010730	Heterokaryon incompatibility
	FG001_02060	PF12831	FAD dependent oxidoreductase	3.2E-107
	FG001_02062	PF00172	Fungal Zn(2)-Cys(6) binuclear cluster domain	5.2E-8	IPR001138	Zn(2)-C6 fungal-type DNA-binding domain	GO:0000981|GO:0005634|GO:0006355|GO:0008270
	FG001_02063	PF00106	short chain dehydrogenase	2.1E-23	IPR002198	Short-chain dehydrogenase/reductase SDR	GO:0008152|GO:0016491
	FG001_02064	PF13563	2'-5' RNA ligase superfamily	7.6E-14
	FG001_02066	PF00487	Fatty acid desaturase	9.7E-10	IPR005804	Fatty acid desaturase, type 1	GO:0006629
	FG001_02067	PF00135	Carboxylesterase family	1.6E-72	IPR002018	Carboxylesterase, type B
	FG001_02073	PF00501	AMP-binding enzyme	1.9E-79	IPR000873	AMP-dependent synthetase/ligase	GO:0003824|GO:0008152
	FG001_02074	PF07366	SnoaL-like polyketide cyclase	1.6E-7	IPR009959	Polyketide cyclase SnoaL-like domain
	FG001_02075	PF00704	Glycosyl hydrolases family 18	8.4E-98	IPR001223	Glycoside hydrolase, family 18, catalytic domain	GO:0004553|GO:0005975
	FG001_02077	PF01565	FAD binding domain	3.2E-21	IPR006094	FAD linked oxidase, N-terminal	GO:0008762|GO:0016491|GO:0050660|GO:0055114
	FG001_02078	PF01253	Translation initiation factor SUI1	1.2E-14	IPR001950	Translation initiation factor SUI1	GO:0003743|GO:0006413
	FG001_02079	PF00025	ADP-ribosylation factor family	2.5E-19	IPR006689	Small GTPase superfamily, ARF/SAR type	GO:0005525
	FG001_02080	PF00610	Domain found in Dishevelled, Egl-10, and Pleckstrin (DEP)	2.9E-13	IPR000591	DEP domain	GO:0035556
	FG001_02082	PF05730	CFEM domain	7.0E-9	IPR008427	Extracellular membrane protein, CFEM domain
	FG001_02085	PF00135	Carboxylesterase family	4.0E-92	IPR002018	Carboxylesterase, type B
	FG001_02086	PF07779	10 TM Acyl Transferase domain found in Cas1p	1.1E-92	IPR012419	Cas1p 10 TM acyl transferase domain
	FG001_02087	PF07690	Major Facilitator Superfamily	2.5E-16	IPR011701	Major facilitator superfamily	GO:0016021|GO:0055085
	FG001_02089	PF04275	Phosphomevalonate kinase	4.2E-8	IPR005919	Higher eukaryotic phosphomevalonate kinase	GO:0004631|GO:0005737|GO:0006695
	FG001_02090	PF07883	Cupin domain	2.6E-17	IPR013096	Cupin 2, conserved barrel
	FG001_02091	PF01557	Fumarylacetoacetate (FAA) hydrolase family	8.5E-58	IPR002529	Fumarylacetoacetase, C-terminal	GO:0003824|GO:0008152
	FG001_02092	PF04082	Fungal specific transcription factor domain	2.7E-27	IPR007219	Transcription factor domain, fungi	GO:0003677|GO:0005634|GO:0006351|GO:0008270
	FG001_02093	PF00933	Glycosyl hydrolase family 3 N terminal domain	1.8E-87	IPR001764	Glycoside hydrolase, family 3, N-terminal	GO:0004553|GO:0005975
	FG001_02094	PF00083	Sugar (and other) transporter	4.9E-88	IPR005828	General substrate transporter	GO:0016021|GO:0022857|GO:0055085
	FG001_02098	PF04616	Glycosyl hydrolases family 43	9.3E-38	IPR006710	Glycoside hydrolase, family 43	GO:0004553|GO:0005975
	FG001_02099	PF00107	Zinc-binding dehydrogenase	7.0E-10	IPR013149	Alcohol dehydrogenase, C-terminal	GO:0008270|GO:0016491|GO:0055114
	FG001_02100	PF05368	NmrA-like family	1.3E-35	IPR008030	NmrA-like domain
	FG001_02101	PF00657	GDSL-like Lipase/Acylhydrolase	1.7E-13	IPR001087	GDSL lipase/esterase	GO:0016788
	FG001_02103	PF05426	Alginate lyase	3.1E-16	IPR008397	Alginate lyase domain	GO:0016829|GO:0042597
	FG001_02104	PF05199	GMC oxidoreductase	4.6E-12	IPR007867	Glucose-methanol-choline oxidoreductase, C-terminal	GO:0016614|GO:0055114
	FG001_02105	PF00445	Ribonuclease T2 family	4.9E-16	IPR001568	Ribonuclease T2-like	GO:0003723|GO:0033897
	FG001_02106	PF01184	GPR1/FUN34/yaaH family	7.0E-54	IPR000791	GPR1/FUN34/yaaH	GO:0016021
	FG001_02107	PF00264	Common central domain of tyrosinase	1.3E-19	IPR002227	Tyrosinase copper-binding domain	GO:0008152|GO:0016491
	FG001_02112	PF00457	Glycosyl hydrolases family 11	2.7E-74	IPR001137	Glycoside hydrolase, family 11	GO:0004553|GO:0005975
	FG001_02115	PF03358	NADPH-dependent FMN reductase	1.5E-24	IPR005025	NADPH-dependent FMN reductase-like	GO:0016491
	FG001_02116	PF00732	GMC oxidoreductase	1.4E-53	IPR000172	Glucose-methanol-choline oxidoreductase, N-terminal	GO:0016614|GO:0050660|GO:0055114
	FG001_02118	PF00734	Fungal cellulose binding domain	9.0E-11	IPR000254	Cellulose-binding domain, fungal	GO:0004553|GO:0005576|GO:0005975|GO:0030248
	FG001_02119	PF07477	Glycosyl hydrolase family 67 C-terminus	5.4E-93	IPR011099	Glycosyl hydrolase family 67, C-terminal	GO:0005576|GO:0045493|GO:0046559
	FG001_02121	PF09346	SMI1 / KNR4 family (SUKH-1)	1.1E-8	IPR018958	SMI1/KNR4-like domain
	FG001_02122	PF03443	Glycosyl hydrolase family 61	8.0E-42	IPR005103	Glycoside hydrolase, family 61
	FG001_02124	PF00378	Enoyl-CoA hydratase/isomerase family	2.8E-19	IPR001753	Crotonase superfamily	GO:0003824|GO:0008152
	FG001_02126	PF13489	Methyltransferase domain	5.8E-17
	FG001_02127	PF07690	Major Facilitator Superfamily	1.8E-29	IPR011701	Major facilitator superfamily	GO:0016021|GO:0055085
	FG001_02128	PF00296	Luciferase-like monooxygenase	9.6E-61	IPR011251	Luciferase-like domain	GO:0016705|GO:0055114
	FG001_02129	PF00732	GMC oxidoreductase	4.7E-64	IPR000172	Glucose-methanol-choline oxidoreductase, N-terminal	GO:0016614|GO:0050660|GO:0055114
	FG001_02134	PF09346	SMI1 / KNR4 family (SUKH-1)	6.6E-7	IPR018958	SMI1/KNR4-like domain
	FG001_02135	PF02958	Ecdysteroid kinase	3.4E-18	IPR004119	Protein of unknown function DUF227
	FG001_02136	PF03595	Voltage-dependent anion channel	9.2E-79	IPR004695	Voltage-dependent anion channel	GO:0016021|GO:0055085
	FG001_02138	PF01188	Mandelate racemase / muconate lactonizing enzyme, C-terminal domain	2.1E-12	IPR013342	Mandelate racemase/muconate lactonizing enzyme, C-terminal
	FG001_02139	PF07690	Major Facilitator Superfamily	7.7E-38	IPR011701	Major facilitator superfamily	GO:0016021|GO:0055085
	FG001_02140	PF00701	Dihydrodipicolinate synthetase family	2.7E-46	IPR002220	DapA-like	GO:0008152|GO:0016829
	FG001_02141	PF00106	short chain dehydrogenase	1.7E-35	IPR002198	Short-chain dehydrogenase/reductase SDR	GO:0008152|GO:0016491
	FG001_02142	PF04082	Fungal specific transcription factor domain	2.2E-35	IPR007219	Transcription factor domain, fungi	GO:0003677|GO:0005634|GO:0006351|GO:0008270
	FG001_02144	PF03747	ADP-ribosylglycohydrolase	6.0E-64	IPR005502	ADP-ribosylation/Crystallin J1
	FG001_02145	PF01370	NAD dependent epimerase/dehydratase family	4.3E-22	IPR001509	NAD-dependent epimerase/dehydratase, N-terminal domain	GO:0003824|GO:0050662
	FG001_02147	PF01184	GPR1/FUN34/yaaH family	9.3E-40	IPR000791	GPR1/FUN34/yaaH	GO:0016021
	FG001_02150	PF02894	Oxidoreductase family, C-terminal alpha/beta domain	2.3E-18	IPR004104	Oxidoreductase, C-terminal	GO:0008152|GO:0016491|GO:0055114
	FG001_02151	PF01370	NAD dependent epimerase/dehydratase family	3.6E-15	IPR001509	NAD-dependent epimerase/dehydratase, N-terminal domain	GO:0003824|GO:0050662
	FG001_02152	PF01494	FAD binding domain	3.0E-17	IPR002938	Monooxygenase, FAD-binding
	FG001_02153	PF12697	Alpha/beta hydrolase family	5.3E-22	IPR000073	Alpha/beta hydrolase fold-1
	FG001_02155	PF12051	Protein of unknown function (DUF3533)	5.2E-78	IPR022703	Domain of unknown function DUF3533
	FG001_02156	PF00106	short chain dehydrogenase	1.7E-30	IPR002198	Short-chain dehydrogenase/reductase SDR	GO:0008152|GO:0016491
	FG001_02158	PF14681	Uracil phosphoribosyltransferase	4.3E-34
	FG001_02162	PF02016	LD-carboxypeptidase	5.8E-55	IPR003507	Peptidase family S66
	FG001_02163	PF00172	Fungal Zn(2)-Cys(6) binuclear cluster domain	9.0E-7	IPR001138	Zn(2)-C6 fungal-type DNA-binding domain	GO:0000981|GO:0005634|GO:0006355|GO:0008270
	FG001_02164	PF02515	CoA-transferase family III	2.0E-29	IPR003673	CoA-transferase family III	GO:0003824
	FG001_02165	PF00775	Dioxygenase	1.4E-49	IPR000627	Intradiol ring-cleavage dioxygenase, C-terminal	GO:0003824|GO:0006725|GO:0008199|GO:0055114
	FG001_02166	PF06985	Heterokaryon incompatibility protein (HET)	3.6E-25	IPR010730	Heterokaryon incompatibility
	FG001_02168	PF00083	Sugar (and other) transporter	1.2E-16	IPR005828	General substrate transporter	GO:0016021|GO:0022857|GO:0055085
	FG001_02169	PF13489	Methyltransferase domain	2.2E-7
	FG001_02170	PF12697	Alpha/beta hydrolase family	5.3E-21	IPR000073	Alpha/beta hydrolase fold-1
	FG001_02171	PF00246	Zinc carboxypeptidase	6.2E-68	IPR000834	Peptidase M14, carboxypeptidase A	GO:0004181|GO:0006508|GO:0008270
	FG001_02172	PF14021	Protein of unknown function (DUF4237)	1.4E-28	IPR025331	Protein of unknown function DUF4237
	FG001_02173	PF11700	Vacuole effluxer Atg22 like	4.8E-130	IPR024671	Autophagy-related protein 22-like
	FG001_02175	PF12796	Ankyrin repeats (3 copies)	3.6E-9	IPR020683	Ankyrin repeat-containing domain
	FG001_02176	PF07985	SRR1	1.0E-6	IPR012942	Sensitivity To Red Light Reduced-like, SRR1
	FG001_02178	PF00230	Major intrinsic protein	2.0E-44	IPR000425	Major intrinsic protein	GO:0005215|GO:0006810|GO:0016020
	FG001_02180	PF00583	Acetyltransferase (GNAT) family	3.4E-8	IPR000182	GNAT domain	GO:0008080
	FG001_02181	PF00172	Fungal Zn(2)-Cys(6) binuclear cluster domain	4.6E-9	IPR001138	Zn(2)-C6 fungal-type DNA-binding domain	GO:0000981|GO:0005634|GO:0006355|GO:0008270
	FG001_02183	PF00067	Cytochrome P450	1.0E-52	IPR001128	Cytochrome P450	GO:0005506|GO:0016705|GO:0020037|GO:0055114
	FG001_02184	PF00135	Carboxylesterase family	4.3E-94	IPR002018	Carboxylesterase, type B
	FG001_02186	PF01453	D-mannose binding lectin	2.5E-13	IPR001480	Bulb-type lectin domain
	FG001_02190	PF08030	Ferric reductase NAD binding domain	1.5E-11	IPR013121	Ferric reductase, NAD binding	GO:0016491|GO:0055114
	FG001_02191	PF04145	Ctr copper transporter family	3.4E-10	IPR007274	Ctr copper transporter	GO:0005375|GO:0016021|GO:0035434
	FG001_02192	PF00206	Lyase	9.1E-72	IPR022761	Fumarate lyase, N-terminal
	FG001_02193	PF03443	Glycosyl hydrolase family 61	5.2E-73	IPR005103	Glycoside hydrolase, family 61
	FG001_02195	PF13450	NAD(P)-binding Rossmann-like domain	2.1E-6
	FG001_02196	PF00083	Sugar (and other) transporter	4.2E-80	IPR005828	General substrate transporter	GO:0016021|GO:0022857|GO:0055085
	FG001_02200	PF00067	Cytochrome P450	1.8E-69	IPR001128	Cytochrome P450	GO:0005506|GO:0016705|GO:0020037|GO:0055114
	FG001_02202	PF00172	Fungal Zn(2)-Cys(6) binuclear cluster domain	6.4E-9	IPR001138	Zn(2)-C6 fungal-type DNA-binding domain	GO:0000981|GO:0005634|GO:0006355|GO:0008270
	FG001_02203	PF00128	Alpha amylase, catalytic domain	3.4E-98	IPR006047	Glycosyl hydrolase, family 13, catalytic domain	GO:0003824|GO:0005975|GO:0043169
	FG001_02206	PF01040	UbiA prenyltransferase family	1.6E-19	IPR000537	UbiA prenyltransferase family	GO:0004659|GO:0016021
	FG001_02208	PF05730	CFEM domain	4.8E-13	IPR008427	Extracellular membrane protein, CFEM domain
	FG001_02209	PF01328	Peroxidase, family 2	1.0E-7	IPR000028	Chloroperoxidase	GO:0004601
	FG001_02210	PF01070	FMN-dependent dehydrogenase	1.0E-114	IPR000262	FMN-dependent dehydrogenase	GO:0016491
	FG001_02211	PF00724	NADH:flavin oxidoreductase / NADH oxidase family	1.6E-44	IPR001155	NADH:flavin oxidoreductase/NADH oxidase, N-terminal	GO:0010181|GO:0016491|GO:0055114
	FG001_02212	PF00083	Sugar (and other) transporter	4.8E-129	IPR005828	General substrate transporter	GO:0016021|GO:0022857|GO:0055085
	FG001_02213	PF07690	Major Facilitator Superfamily	2.8E-12	IPR011701	Major facilitator superfamily	GO:0016021|GO:0055085
	FG001_02215	PF00320	GATA zinc finger	1.5E-15	IPR000679	Zinc finger, GATA-type	GO:0003700|GO:0006355|GO:0008270|GO:0043565
	FG001_02218	PF00091	Tubulin/FtsZ family, GTPase domain	3.2E-72	IPR003008	Tubulin/FtsZ, GTPase domain	GO:0003924
	FG001_02219	PF00638	RanBP1 domain	4.1E-12	IPR000156	Ran binding domain	GO:0046907
	FG001_02220	PF00569	Zinc finger, ZZ type	2.4E-7	IPR000433	Zinc finger, ZZ-type	GO:0008270
	FG001_02221	PF09405	CASC3/Barentsz eIF4AIII binding	6.4E-28	IPR018545	Btz domain
	FG001_02224	PF02780	Transketolase, C-terminal domain	1.8E-13	IPR005476	Transketolase, C-terminal	GO:0003824|GO:0008152
	FG001_02225	PF11312	Protein of unknown function (DUF3115)	1.7E-86	IPR021463	Protein of unknown function DUF3115
	FG001_02226	PF02383	SacI homology domain	2.4E-99	IPR002013	SAC domain	GO:0042578
	FG001_02227	PF01248	Ribosomal protein L7Ae/L30e/S12e/Gadd45 family	1.5E-25	IPR004038	Ribosomal protein L7Ae/L30e/S12e/Gadd45
	FG001_02228	PF00137	ATP synthase subunit C	1.1E-12	IPR002379	V-ATPase proteolipid subunit C-like domain	GO:0015078|GO:0015991|GO:0033177
	FG001_02229	PF01222	Ergosterol biosynthesis ERG4/ERG24 family	4.0E-134	IPR001171	Ergosterol biosynthesis ERG4/ERG24	GO:0016020
	FG001_02230	PF00734	Fungal cellulose binding domain	8.1E-10	IPR000254	Cellulose-binding domain, fungal	GO:0004553|GO:0005576|GO:0005975|GO:0030248
	FG001_02231	PF01467	Cytidylyltransferase	2.0E-22	IPR004821	Cytidyltransferase-like domain	GO:0003824|GO:0009058
	FG001_02232	PF13894	C2H2-type zinc finger	0.24
	FG001_02233	PF02666	Phosphatidylserine decarboxylase	2.4E-51	IPR003817	Phosphatidylserine decarboxylase-related	GO:0004609|GO:0008654
	FG001_02237	PF00861	Ribosomal L18p/L5e family	1.4E-43	IPR005484	Ribosomal protein L18/L5	GO:0003735|GO:0005622|GO:0005840|GO:0006412
	FG001_02238	PF13419	Haloacid dehalogenase-like hydrolase	5.7E-15	IPR023214	HAD-like domain
	FG001_02239	PF13847	Methyltransferase domain	1.6E-18	IPR025714	Methyltransferase domain
	FG001_02240	PF13455	Meiotically up-regulated gene 113	2.0E-18
	FG001_02242	PF02891	MIZ/SP-RING zinc finger	6.1E-9	IPR004181	Zinc finger, MIZ-type	GO:0008270
	FG001_02243	PF14604	Variant SH3 domain	6.1E-12	IPR001452	SH3 domain	GO:0005515
	FG001_02244	PF00250	Fork head domain	2.1E-10	IPR001766	Transcription factor, fork head	GO:0003700|GO:0006355|GO:0043565
	FG001_02245	PF00916	Sulfate transporter family	6.9E-5	IPR011547	Sulphate transporter	GO:0008272|GO:0015116|GO:0016021
	FG001_02247	PF12697	Alpha/beta hydrolase family	1.2E-10	IPR000073	Alpha/beta hydrolase fold-1
	FG001_02248	PF00339	Arrestin (or S-antigen), N-terminal domain	5.4E-8	IPR011021	Arrestin-like, N-terminal
	FG001_02249	PF04479	RTA1 like protein	7.3E-18	IPR007568	RTA-like protein	GO:0006950|GO:0016021
	FG001_02252	PF13561	Enoyl-(Acyl carrier protein) reductase	4.1E-27
	FG001_02253	PF00106	short chain dehydrogenase	4.5E-28	IPR002198	Short-chain dehydrogenase/reductase SDR	GO:0008152|GO:0016491
	FG001_02254	PF08030	Ferric reductase NAD binding domain	1.0E-22	IPR013121	Ferric reductase, NAD binding	GO:0016491|GO:0055114
	FG001_02256	PF07690	Major Facilitator Superfamily	8.6E-30	IPR011701	Major facilitator superfamily	GO:0016021|GO:0055085
	FG001_02257	PF04082	Fungal specific transcription factor domain	8.8E-22	IPR007219	Transcription factor domain, fungi	GO:0003677|GO:0005634|GO:0006351|GO:0008270
	FG001_02260	PF01487	Type I 3-dehydroquinase	5.7E-54	IPR001381	3-dehydroquinate dehydratase type I	GO:0003855
	FG001_02261	PF10516	SHNi-TPR	3.4E-12	IPR019544	Tetratricopeptide, SHNi-TPR domain
	FG001_02262	PF04006	Mpp10 protein	1.5E-90	IPR012173	U3 small nucleolar ribonucleoprotein complex, subunit Mpp10	GO:0005634|GO:0005732|GO:0006364|GO:0034457
	FG001_02263	PF01217	Clathrin adaptor complex small chain	2.2E-49	IPR022775	AP complex, mu/sigma subunit
	FG001_02266	PF09174	Maf1 regulator	5.3E-55	IPR015257	Repressor of RNA polymerase III transcription Maf1	GO:0016480
	FG001_02267	PF00248	Aldo/keto reductase family	4.4E-11	IPR023210	NADP-dependent oxidoreductase domain
	FG001_02268	PF00069	Protein kinase domain	8.7E-9	IPR000719	Protein kinase domain	GO:0004672|GO:0005524|GO:0006468
	FG001_02270	PF02627	Carboxymuconolactone decarboxylase family	9.2E-9	IPR003779	Carboxymuconolactone decarboxylase-like	GO:0051920|GO:0055114
	FG001_02271	PF08644	FACT complex subunit (SPT16/CDC68)	5.0E-58	IPR013953	FACT complex subunit Spt16p/Cdc68p
	FG001_02272	PF03381	LEM3 (ligand-effect modulator 3) family / CDC50 family	4.2E-100	IPR005045	CDC50/LEM3 family	GO:0016020
	FG001_02274	PF00512	His Kinase A (phospho-acceptor) domain	1.8E-12	IPR003661	Signal transduction histidine kinase EnvZ-like, dimerisation/phosphoacceptor domain	GO:0000155|GO:0007165|GO:0016020
	FG001_02275	PF04909	Amidohydrolase	3.7E-28	IPR006992	Amidohydrolase 2	GO:0003824|GO:0008152
	FG001_02276	PF07690	Major Facilitator Superfamily	2.2E-18	IPR011701	Major facilitator superfamily	GO:0016021|GO:0055085
	FG001_02280	PF00018	SH3 domain	1.9E-14	IPR001452	SH3 domain	GO:0005515
	FG001_02281	PF00266	Aminotransferase class-V	2.0E-94	IPR000192	Aminotransferase class V domain	GO:0008152
	FG001_02282	PF05532	CsbD-like	2.7E-12	IPR008462	CsbD-like
	FG001_02285	PF01284	Membrane-associating domain	2.9E-15	IPR008253	Marvel domain	GO:0016020
	FG001_02286	PF04106	Autophagy protein Apg5	1.1E-43	IPR007239	Autophagy-related protein 5	GO:0005737|GO:0006914
	FG001_02287	PF00400	WD domain, G-beta repeat	3.3E-5	IPR001680	WD40 repeat	GO:0005515
	FG001_02292	PF00172	Fungal Zn(2)-Cys(6) binuclear cluster domain	1.2E-8	IPR001138	Zn(2)-C6 fungal-type DNA-binding domain	GO:0000981|GO:0005634|GO:0006355|GO:0008270
	FG001_02294	PF00270	DEAD/DEAH box helicase	2.3E-19	IPR011545	DEAD/DEAH box helicase domain	GO:0003676|GO:0005524
	FG001_02295	PF00400	WD domain, G-beta repeat	5.1E-7	IPR001680	WD40 repeat	GO:0005515
	FG001_02296	PF00168	C2 domain	6.8E-12	IPR000008	C2 domain	GO:0005515
	FG001_02298	PF07766	LETM1-like protein	1.1E-9	IPR011685	LETM1-like
	FG001_02299	PF03060	Nitronate monooxygenase	1.6E-44	IPR004136	2-nitropropane dioxygenase, NPD	GO:0018580|GO:0055114
	FG001_02300	PF00069	Protein kinase domain	3.9E-35	IPR000719	Protein kinase domain	GO:0004672|GO:0005524|GO:0006468
	FG001_02301	PF01105	emp24/gp25L/p24 family/GOLD	4.5E-52	IPR009038	GOLD	GO:0006810|GO:0016021
	FG001_02305	PF00172	Fungal Zn(2)-Cys(6) binuclear cluster domain	7.8E-9	IPR001138	Zn(2)-C6 fungal-type DNA-binding domain	GO:0000981|GO:0005634|GO:0006355|GO:0008270
	FG001_02306	PF00172	Fungal Zn(2)-Cys(6) binuclear cluster domain	4.2E-7	IPR001138	Zn(2)-C6 fungal-type DNA-binding domain	GO:0000981|GO:0005634|GO:0006355|GO:0008270
	FG001_02307	PF12854	PPR repeat	3.9E-7	IPR002885	Pentatricopeptide repeat
	FG001_02308	PF08315	cwf18 pre-mRNA splicing factor	3.6E-45	IPR013169	mRNA splicing factor, Cwf18
	FG001_02309	PF13917	Zinc knuckle	4.9E-11
	FG001_02310	PF01424	R3H domain	3.6E-7	IPR001374	Single-stranded nucleic acid binding R3H	GO:0003676
	FG001_02311	PF01398	JAB1/Mov34/MPN/PAD-1 ubiquitin protease	4.2E-16	IPR000555	JAB1/MPN/MOV34 metalloenzyme domain	GO:0005515
	FG001_02312	PF06862	Protein of unknown function (DUF1253)	2.9E-166	IPR010678	Digestive organ expansion factor, predicted	GO:0005634
	FG001_02313	PF01196	Ribosomal protein L17	5.9E-27	IPR000456	Ribosomal protein L17	GO:0003735|GO:0005622|GO:0005840|GO:0006412
	FG001_02316	PF00490	Delta-aminolevulinic acid dehydratase	3.3E-118	IPR001731	Delta-aminolevulinic acid dehydratase	GO:0004655|GO:0033014|GO:0046872
	FG001_02317	PF01757	Acyltransferase family	4.0E-45	IPR002656	Acyltransferase 3	GO:0016747
	FG001_02318	PF07969	Amidohydrolase family	6.0E-56	IPR013108	Amidohydrolase 3
	FG001_02323	PF12697	Alpha/beta hydrolase family	2.3E-28	IPR000073	Alpha/beta hydrolase fold-1
	FG001_02324	PF00270	DEAD/DEAH box helicase	1.5E-31	IPR011545	DEAD/DEAH box helicase domain	GO:0003676|GO:0005524
	FG001_02325	PF01585	G-patch domain	3.8E-13	IPR000467	G-patch domain	GO:0003676
	FG001_02328	PF00730	HhH-GPD superfamily base excision DNA repair protein	5.8E-13	IPR003265	HhH-GPD domain	GO:0006284
	FG001_02329	PF03452	Anp1	6.7E-48	IPR005109	Anp1
	FG001_02330	PF03357	Snf7	2.5E-37	IPR005024	Snf7 family	GO:0007034
	FG001_02333	PF00069	Protein kinase domain	9.0E-57	IPR000719	Protein kinase domain	GO:0004672|GO:0005524|GO:0006468
	FG001_02334	PF06398	Integral peroxisomal membrane peroxin	3.9E-96	IPR010482	Peroxin/Dysferlin domain
	FG001_02335	PF00348	Polyprenyl synthetase	7.3E-57	IPR000092	Polyprenyl synthetase	GO:0008299
	FG001_02336	PF07690	Major Facilitator Superfamily	1.9E-41	IPR011701	Major facilitator superfamily	GO:0016021|GO:0055085
	FG001_02337	PF13419	Haloacid dehalogenase-like hydrolase	1.4E-24	IPR023214	HAD-like domain
	FG001_02338	PF08045	Cell division control protein 14, SIN component	2.8E-92	IPR012535	Cell division protein Cdc14
	FG001_02340	PF00710	Asparaginase	3.7E-37	IPR006034	Asparaginase/glutaminase	GO:0006520
	FG001_02342	PF08193	INO80 complex subunit Ies4	5.3E-67	IPR013175	INO80 complex, subunit Ies4
	FG001_02343	PF00622	SPRY domain	5.8E-23	IPR003877	SPRY domain	GO:0005515
	FG001_02346	PF10544	T5orf172 domain	1.7E-9	IPR018306	Bacteriophage T5, Orf172 DNA-binding
	FG001_02347	PF05724	Thiopurine S-methyltransferase (TPMT)	1.4E-30	IPR008854	TPMT family	GO:0008757
	FG001_02348	PF02338	OTU-like cysteine protease	2.7E-18	IPR003323	OTU domain
	FG001_02349	PF12814	Meiotic cell cortex C-terminal pleckstrin homology	3.2E-47	IPR024774	Pleckstrin homology domain, Mcp5-type	GO:0005515|GO:0005543|GO:0005938|GO:0032065
	FG001_02352	PF13419	Haloacid dehalogenase-like hydrolase	3.3E-25	IPR023214	HAD-like domain
	FG001_02354	PF00071	Ras family	4.1E-51	IPR001806	Small GTPase superfamily	GO:0005525|GO:0007264
	FG001_02355	PF09463	Opy2 protein	4.1E-5	IPR018571	Membrane anchor Opy2, N-terminal
	FG001_02356	PF08407	Chitin synthase N-terminal	2.1E-26	IPR013616	Chitin synthase N-terminal	GO:0004100
	FG001_02357	PF07991	Acetohydroxy acid isomeroreductase, catalytic domain	8.4E-45	IPR013116	Acetohydroxy acid isomeroreductase, catalytic	GO:0004455|GO:0008652|GO:0055114
	FG001_02358	PF00291	Pyridoxal-phosphate dependent enzyme	3.4E-64	IPR001926	Tryptophan synthase beta subunit-like PLP-dependent enzyme
	FG001_02359	PF07690	Major Facilitator Superfamily	6.2E-45	IPR011701	Major facilitator superfamily	GO:0016021|GO:0055085
	FG001_02360	PF00171	Aldehyde dehydrogenase family	7.4E-14	IPR015590	Aldehyde dehydrogenase domain	GO:0008152|GO:0016491|GO:0055114
	FG001_02361	PF01336	OB-fold nucleic acid binding domain	1.5E-12	IPR004365	OB-fold nucleic acid binding domain, AA-tRNA synthetase-type	GO:0003676
	FG001_02362	PF01738	Dienelactone hydrolase family	1.7E-21	IPR002925	Dienelactone hydrolase	GO:0016787
	FG001_02363	PF00107	Zinc-binding dehydrogenase	4.8E-27	IPR013149	Alcohol dehydrogenase, C-terminal	GO:0008270|GO:0016491|GO:0055114
	FG001_02365	PF00501	AMP-binding enzyme	1.7E-73	IPR000873	AMP-dependent synthetase/ligase	GO:0003824|GO:0008152
	FG001_02366	PF00533	BRCA1 C Terminus (BRCT) domain	1.6E-5	IPR001357	BRCT domain
	FG001_02370	PF12709	Central kinetochore-associated	2.1E-20	IPR024312	Central kinetochore-associated
	FG001_02371	PF04909	Amidohydrolase	3.2E-21	IPR006992	Amidohydrolase 2	GO:0003824|GO:0008152
	FG001_02377	PF06220	U1 zinc finger	7.2E-22	IPR013085	Zinc finger, U1-C type	GO:0008270
	FG001_02378	PF01105	emp24/gp25L/p24 family/GOLD	1.5E-42	IPR009038	GOLD	GO:0006810|GO:0016021
	FG001_02379	PF00579	tRNA synthetases class I (W and Y)	4.0E-25	IPR002305	Aminoacyl-tRNA synthetase, class Ic	GO:0000166|GO:0004812|GO:0005524|GO:0006418
	FG001_02380	PF03937	Flavinator of succinate dehydrogenase	2.9E-23	IPR005631	Flavinator of succinate dehydrogenase
	FG001_02381	PF08202	Mis12-Mtw1 protein family	5.4E-59	IPR013218	Kinetochore-associated protein Dsn1/Mis13	GO:0000444|GO:0007059|GO:0051301
	FG001_02382	PF00170	bZIP transcription factor	3.5E-13	IPR004827	Basic-leucine zipper domain	GO:0003700|GO:0006355|GO:0043565
	FG001_02383	PF00098	Zinc knuckle	1.5E-6	IPR001878	Zinc finger, CCHC-type	GO:0003676|GO:0008270
	FG001_02384	PF05093	Cytokine-induced anti-apoptosis inhibitor 1, Fe-S biogenesis	3.6E-35	IPR007785	Anamorsin	GO:0005737|GO:0016226|GO:0051536
	FG001_02385	PF00450	Serine carboxypeptidase	5.9E-113	IPR001563	Peptidase S10, serine carboxypeptidase	GO:0004185|GO:0006508
	FG001_02386	PF04252	Predicted SAM-dependent RNA methyltransferase	1.8E-46	IPR007364	SAM-dependent RNA methyltransferase, predicted
	FG001_02387	PF02911	Formyl transferase, C-terminal domain	3.9E-5	IPR005793	Formyl transferase, C-terminal	GO:0009058|GO:0016742
	FG001_02388	PF10744	Mediator of RNA polymerase II transcription subunit 1	4.1E-38	IPR019680	Mediator complex, subunit Med1, metazoa/fungi	GO:0001104|GO:0006357|GO:0016592
	FG001_02390	PF06687	SUR7/PalI family	9.6E-22	IPR009571	Actin cortical patch SUR7/pH-response regulator PalI
	FG001_02391	PF01596	O-methyltransferase	1.3E-33	IPR002935	O-methyltransferase, family 3	GO:0008171
	FG001_02392	PF04061	ORMDL family	1.6E-58	IPR007203	ORMDL family	GO:0005789|GO:0016021
	FG001_02396	PF01323	DSBA-like thioredoxin domain	7.9E-19	IPR001853	DSBA-like thioredoxin domain	GO:0015035
	FG001_02397	PF00076	RNA recognition motif. (a.k.a. RRM, RBD, or RNP domain)	9.0E-11	IPR000504	RNA recognition motif domain	GO:0003676
	FG001_02398	PF08559	Cut8 six-helix bundle	4.9E-45	IPR013868	Cut8 six-helix bundle	GO:0005634|GO:0031144|GO:0071630
	FG001_02399	PF04098	Rad52/22 family double-strand break repair protein	2.1E-61	IPR007232	DNA repair protein Rad52/59/22	GO:0006281|GO:0006310
	FG001_02401	PF00173	Cytochrome b5-like Heme/Steroid binding domain	7.2E-14	IPR001199	Cytochrome b5-like heme/steroid binding domain
	FG001_02403	PF00096	Zinc finger, C2H2 type	6.0E-5	IPR007087	Zinc finger, C2H2	GO:0046872
	FG001_02407	PF01987	Mitochondrial biogenesis AIM24	3.3E-54	IPR002838	Mitochondrial biogenesis protein AIM24
	FG001_02411	PF06011	Transient receptor potential (TRP) ion channel	6.5E-151	IPR010308	TRP-like family
	FG001_02412	PF11915	Protein of unknown function (DUF3433)	8.8E-21	IPR021840	Protein of unknown function DUF3433
	FG001_02414	PF06687	SUR7/PalI family	4.9E-34	IPR009571	Actin cortical patch SUR7/pH-response regulator PalI
	FG001_02418	PF00176	SNF2 family N-terminal domain	6.0E-55	IPR000330	SNF2-related	GO:0005524
	FG001_02419	PF00588	SpoU rRNA Methylase family	2.1E-24	IPR001537	tRNA/rRNA methyltransferase, SpoU type	GO:0003723|GO:0006396|GO:0008173
	FG001_02421	PF04828	Glutathione-dependent formaldehyde-activating enzyme	1.1E-22	IPR006913	Glutathione-dependent formaldehyde-activating enzyme/centromere protein V	GO:0008152|GO:0016846
	FG001_02422	PF07103	Protein of unknown function (DUF1365)	2.4E-7	IPR010775	Protein of unknown function DUF1365
	FG001_02423	PF01381	Helix-turn-helix	2.6E-10	IPR001387	Cro/C1-type helix-turn-helix domain	GO:0043565
	FG001_02424	PF04733	Coatomer epsilon subunit	3.8E-64	IPR006822	Coatomer, epsilon subunit	GO:0005198|GO:0006890
	FG001_02425	PF00935	Ribosomal protein L44	1.5E-34	IPR000552	Ribosomal protein L44e	GO:0003735|GO:0005622|GO:0005840|GO:0006412
	FG001_02426	PF04115	Ureidoglycolate hydrolase	2.3E-46	IPR007247	Ureidoglycolate lyase	GO:0000256|GO:0050385
	FG001_02427	PF00388	Phosphatidylinositol-specific phospholipase C, X domain	2.2E-5	IPR000909	Phospholipase C, phosphatidylinositol-specific , X domain
	FG001_02428	PF00226	DnaJ domain	3.6E-13	IPR001623	DnaJ domain
	FG001_02429	PF07690	Major Facilitator Superfamily	4.3E-30	IPR011701	Major facilitator superfamily	GO:0016021|GO:0055085
	FG001_02430	PF02229	Transcriptional Coactivator p15 (PC4)	5.3E-21	IPR003173	Transcriptional coactivator p15 (PC4)	GO:0003677|GO:0003713|GO:0006355
	FG001_02431	PF00787	PX domain	3.0E-5	IPR001683	Phox homologous domain	GO:0035091
	FG001_02432	PF15456	Up-regulated During Septation	2.2E-32	IPR029191	Up-regulated during septation protein 1
	FG001_02433	PF01433	Peptidase family M1	2.7E-73	IPR014782	Peptidase M1, membrane alanine aminopeptidase, N-terminal	GO:0008237|GO:0008270
	FG001_02434	PF06108	Protein of unknown function (DUF952)	7.7E-20	IPR009297	Protein of unknown function DUF952
	FG001_02435	PF00225	Kinesin motor domain	1.8E-107	IPR001752	Kinesin motor domain	GO:0003777|GO:0005524|GO:0007018|GO:0008017
	FG001_02437	PF13489	Methyltransferase domain	3.5E-12
	FG001_02438	PF06172	Cupin superfamily (DUF985)	1.6E-27	IPR009327	Protein of unknown function DUF985
	FG001_02439	PF01435	Peptidase family M48	7.2E-39	IPR001915	Peptidase M48	GO:0004222|GO:0006508|GO:0016020
	FG001_02440	PF00173	Cytochrome b5-like Heme/Steroid binding domain	9.1E-19	IPR001199	Cytochrome b5-like heme/steroid binding domain
	FG001_02441	PF00282	Pyridoxal-dependent decarboxylase conserved domain	2.5E-28	IPR002129	Pyridoxal phosphate-dependent decarboxylase	GO:0016831|GO:0019752|GO:0030170
	FG001_02442	PF09495	Protein of unknown function (DUF2462)	7.5E-7	IPR019034	Uncharacterised protein family UPF0390
	FG001_02443	PF00069	Protein kinase domain	8.3E-9	IPR000719	Protein kinase domain	GO:0004672|GO:0005524|GO:0006468
	FG001_02445	PF00694	Aconitase C-terminal domain	3.1E-37	IPR000573	Aconitase A/isopropylmalate dehydratase small subunit, swivel domain	GO:0008152
	FG001_02446	PF07575	Nup85 Nucleoporin	1.6E-7	IPR011502	Nucleoporin Nup85-like
	FG001_02447	PF00107	Zinc-binding dehydrogenase	3.9E-19	IPR013149	Alcohol dehydrogenase, C-terminal	GO:0008270|GO:0016491|GO:0055114
	FG001_02448	PF00633	Helix-hairpin-helix motif	4.6E-6	IPR000445	Helix-hairpin-helix motif	GO:0003677
	FG001_02449	PF01428	AN1-like Zinc finger	1.1E-10	IPR000058	Zinc finger, AN1-type	GO:0008270
	FG001_02450	PF02538	Hydantoinase B/oxoprolinase	7.5E-195	IPR003692	Hydantoinase B/oxoprolinase	GO:0003824
	FG001_02451	PF05368	NmrA-like family	2.5E-12	IPR008030	NmrA-like domain
	FG001_02452	PF00962	Adenosine/AMP deaminase	4.2E-46	IPR001365	Adenosine/AMP deaminase domain	GO:0019239
	FG001_02454	PF02770	Acyl-CoA dehydrogenase, middle domain	2.1E-4	IPR006091	Acyl-CoA oxidase/dehydrogenase, central domain	GO:0003995|GO:0055114
	FG001_02456	PF13279	Thioesterase-like superfamily	1.0E-5
	FG001_02457	PF00701	Dihydrodipicolinate synthetase family	4.1E-30	IPR002220	DapA-like	GO:0008152|GO:0016829
	FG001_02458	PF00288	GHMP kinases N terminal domain	5.1E-13	IPR006204	GHMP kinase N-terminal domain	GO:0005524
	FG001_02459	PF07249	Cerato-platanin	3.3E-49	IPR010829	Cerato-platanin
	FG001_02461	PF12937	F-box-like	2.1E-6	IPR001810	F-box domain	GO:0005515
	FG001_02462	PF00892	EamA-like transporter family	5.6E-6	IPR000620	EamA domain	GO:0016020|GO:0016021
	FG001_02463	PF00248	Aldo/keto reductase family	2.2E-54	IPR023210	NADP-dependent oxidoreductase domain
	FG001_02464	PF13812	Pentatricopeptide repeat domain	0.0059	IPR002885	Pentatricopeptide repeat
	FG001_02465	PF01084	Ribosomal protein S18	4.8E-9	IPR001648	Ribosomal protein S18	GO:0003735|GO:0005622|GO:0005840|GO:0006412
	FG001_02466	PF01479	S4 domain	3.3E-13	IPR002942	RNA-binding S4 domain	GO:0003723
	FG001_02468	PF13489	Methyltransferase domain	3.5E-11
	FG001_02469	PF00176	SNF2 family N-terminal domain	4.5E-53	IPR000330	SNF2-related	GO:0005524
	FG001_02470	PF06699	GPI biosynthesis protein family Pig-F	2.9E-59	IPR009580	GPI biosynthesis protein Pig-F	GO:0005789|GO:0006506|GO:0016021
	FG001_02473	PF00899	ThiF family	5.7E-30	IPR000594	UBA/THIF-type NAD/FAD binding fold	GO:0008641
	FG001_02474	PF00383	Cytidine and deoxycytidylate deaminase zinc-binding region	1.3E-25	IPR002125	Cytidine and deoxycytidylate deaminases, zinc-binding	GO:0008270|GO:0016787
	FG001_02477	PF00069	Protein kinase domain	1.1E-46	IPR000719	Protein kinase domain	GO:0004672|GO:0005524|GO:0006468
	FG001_02478	PF01266	FAD dependent oxidoreductase	1.7E-56	IPR006076	FAD dependent oxidoreductase	GO:0016491|GO:0055114
	FG001_02479	PF00501	AMP-binding enzyme	1.3E-82	IPR000873	AMP-dependent synthetase/ligase	GO:0003824|GO:0008152
	FG001_02480	PF01257	Thioredoxin-like [2Fe-2S] ferredoxin	1.2E-58
	FG001_02481	PF13415	Galactose oxidase, central domain	7.1E-8
	FG001_02483	PF08217	Fungal domain of unknown function (DUF1712)	4.3E-11	IPR013176	Protein of unknown function DUF1712, fungi
	FG001_02486	PF10294	Putative methyltransferase	1.2E-44	IPR019410	Nicotinamide N-methyltransferase-like
	FG001_02487	PF05345	Putative Ig domain	8.9E-7	IPR008009	Putative Ig
	FG001_02489	PF00481	Protein phosphatase 2C	1.5E-84	IPR001932	PPM-type phosphatase domain	GO:0003824
	FG001_02492	PF06424	PRP1 splicing factor, N-terminal	7.5E-50	IPR010491	PRP1 splicing factor, N-terminal	GO:0000398|GO:0005634
	FG001_02493	PF12751	Vacuolar segregation subunit 7	6.5E-16	IPR024260	Vacuolar segregation subunit 7
	FG001_02494	PF12751	Vacuolar segregation subunit 7	9.3E-13	IPR024260	Vacuolar segregation subunit 7
	FG001_02497	PF01248	Ribosomal protein L7Ae/L30e/S12e/Gadd45 family	7.0E-26	IPR004038	Ribosomal protein L7Ae/L30e/S12e/Gadd45
	FG001_02498	PF00252	Ribosomal protein L16p/L10e	2.9E-32	IPR016180	Ribosomal protein L10e/L16	GO:0003735|GO:0005840|GO:0006412
	FG001_02502	PF01564	Spermine/spermidine synthase	2.8E-97
	FG001_02503	PF00795	Carbon-nitrogen hydrolase	2.4E-32	IPR003010	Carbon-nitrogen hydrolase	GO:0006807|GO:0016810
	FG001_02505	PF00400	WD domain, G-beta repeat	1.4E-7	IPR001680	WD40 repeat	GO:0005515
	FG001_02506	PF10346	Conidiation protein 6	4.7E-15	IPR018824	Conidiation-specific protein 6
	FG001_02507	PF10639	Uncharacterised protein family UPF0546	1.5E-35	IPR018908	Uncharacterised protein family UPF0546
	FG001_02509	PF10584	Proteasome subunit A N-terminal signature	6.4E-10	IPR000426	Proteasome alpha-subunit, N-terminal domain	GO:0004175|GO:0006511|GO:0019773
	FG001_02510	PF10180	Uncharacterised conserved protein (DUF2373)	4.2E-21	IPR019327	Protein of unknown function DUF2373
	FG001_02511	PF05721	Phytanoyl-CoA dioxygenase (PhyH)	3.4E-61	IPR008775	Phytanoyl-CoA dioxygenase
	FG001_02512	PF13903	PMP-22/EMP/MP20/Claudin tight junction	6.8E-8	IPR004031	PMP-22/EMP/MP20/Claudin superfamily	GO:0016021
	FG001_02513	PF05004	Interferon-related developmental regulator (IFRD)	4.0E-22	IPR007701	Interferon-related developmental regulator, N-terminal
	FG001_02514	PF00498	FHA domain	2.5E-9	IPR000253	Forkhead-associated (FHA) domain	GO:0005515
	FG001_02515	PF11559	Afadin- and alpha -actinin-Binding	5.9E-38	IPR021622	Afadin/alpha-actinin-binding
	FG001_02516	PF12923	Ribosomal RNA-processing protein 7 (RRP7)	8.0E-34	IPR024326	Ribosomal RNA-processing protein 7
	FG001_02520	PF03951	Glutamine synthetase, beta-Grasp domain	5.9E-20	IPR008147	Glutamine synthetase, beta-Grasp	GO:0004356|GO:0006542|GO:0006807
	FG001_02521	PF01940	Integral membrane protein DUF92	2.6E-64	IPR002794	Protein of unknown function DUF92, TMEM19	GO:0016021
	FG001_02522	PF00172	Fungal Zn(2)-Cys(6) binuclear cluster domain	1.3E-5	IPR001138	Zn(2)-C6 fungal-type DNA-binding domain	GO:0000981|GO:0005634|GO:0006355|GO:0008270
	FG001_02523	PF00763	Tetrahydrofolate dehydrogenase/cyclohydrolase, catalytic domain	5.1E-38	IPR020630	Tetrahydrofolate dehydrogenase/cyclohydrolase, catalytic domain	GO:0003824|GO:0004488|GO:0009396|GO:0055114
	FG001_02524	PF00400	WD domain, G-beta repeat	8.4E-11	IPR001680	WD40 repeat	GO:0005515
	FG001_02525	PF09111	SLIDE	7.4E-44	IPR015195	SLIDE domain	GO:0003676|GO:0005524|GO:0005634|GO:0006338|GO:0016818
	FG001_02527	PF00076	RNA recognition motif. (a.k.a. RRM, RBD, or RNP domain)	1.6E-16	IPR000504	RNA recognition motif domain	GO:0003676
	FG001_02528	PF00632	HECT-domain (ubiquitin-transferase)	6.8E-92	IPR000569	HECT	GO:0004842
	FG001_02529	PF00076	RNA recognition motif. (a.k.a. RRM, RBD, or RNP domain)	1.5E-17	IPR000504	RNA recognition motif domain	GO:0003676
	FG001_02531	PF00566	Rab-GTPase-TBC domain	1.4E-48	IPR000195	Rab-GTPase-TBC domain
	FG001_02532	PF05686	Glycosyl transferase family 90	2.7E-11	IPR006598	Lipopolysaccharide-modifying protein
	FG001_02533	PF01058	NADH ubiquinone oxidoreductase, 20 Kd subunit	1.7E-22	IPR006137	NADH:ubiquinone oxidoreductase-like, 20kDa subunit	GO:0051536|GO:0055114
	FG001_02534	PF00098	Zinc knuckle	1.8E-5	IPR001878	Zinc finger, CCHC-type	GO:0003676|GO:0008270
	FG001_02539	PF00400	WD domain, G-beta repeat	1.7E-4	IPR001680	WD40 repeat	GO:0005515
	FG001_02542	PF01501	Glycosyl transferase family 8	6.5E-23	IPR002495	Glycosyl transferase, family 8	GO:0016757
	FG001_02543	PF09333	ATG C terminal domain	1.1E-26	IPR015412	Autophagy-related, C-terminal
	FG001_02544	PF01593	Flavin containing amine oxidoreductase	4.0E-42	IPR002937	Amine oxidase	GO:0016491|GO:0055114
	FG001_02545	PF02770	Acyl-CoA dehydrogenase, middle domain	8.1E-19	IPR006091	Acyl-CoA oxidase/dehydrogenase, central domain	GO:0003995|GO:0055114
	FG001_02546	PF00098	Zinc knuckle	1.5E-8	IPR001878	Zinc finger, CCHC-type	GO:0003676|GO:0008270
	FG001_02547	PF00144	Beta-lactamase	3.6E-29	IPR001466	Beta-lactamase-related
	FG001_02548	PF03595	Voltage-dependent anion channel	2.2E-83	IPR004695	Voltage-dependent anion channel	GO:0016021|GO:0055085
	FG001_02549	PF06985	Heterokaryon incompatibility protein (HET)	4.9E-22	IPR010730	Heterokaryon incompatibility
	FG001_02550	PF00730	HhH-GPD superfamily base excision DNA repair protein	9.1E-19	IPR003265	HhH-GPD domain	GO:0006284
	FG001_02551	PF08573	DNA repair protein endonuclease SAE2/CtIP C-terminus	1.1E-23	IPR013882	Com1/Ctip family	GO:0000014|GO:0000077|GO:0006281
	FG001_02552	PF00443	Ubiquitin carboxyl-terminal hydrolase	2.5E-48	IPR001394	Peptidase C19, ubiquitin carboxyl-terminal hydrolase	GO:0006511|GO:0036459
	FG001_02553	PF02271	Ubiquinol-cytochrome C reductase complex 14kD subunit	2.5E-41	IPR003197	Cytochrome b-c1 complex subunit 7	GO:0005750|GO:0006122
	FG001_02554	PF00153	Mitochondrial carrier protein	1.3E-19	IPR018108	Mitochondrial substrate/solute carrier
	FG001_02555	PF00578	AhpC/TSA family	2.7E-25	IPR000866	Alkyl hydroperoxide reductase subunit C/ Thiol specific antioxidant	GO:0016209|GO:0016491|GO:0055114
	FG001_02557	PF09811	Essential protein Yae1, N terminal	3.3E-9	IPR019191	Essential protein Yae1, N-terminal
	FG001_02558	PF00106	short chain dehydrogenase	1.2E-30	IPR002198	Short-chain dehydrogenase/reductase SDR	GO:0008152|GO:0016491
	FG001_02559	PF00583	Acetyltransferase (GNAT) family	4.1E-13	IPR000182	GNAT domain	GO:0008080
	FG001_02560	PF15496	Domain of unknown function (DUF4646)	2.2E-5	IPR028018	Protein of unknown function DUF4646
	FG001_02561	PF01008	Initiation factor 2 subunit family	5.3E-45	IPR000649	Initiation factor 2B-related	GO:0044237
	FG001_02562	PF03031	NLI interacting factor-like phosphatase	3.4E-51	IPR004274	NLI interacting factor	GO:0005515
	FG001_02563	PF08570	Protein of unknown function (DUF1761)	3.4E-23	IPR013879	Protein of unknown function DUF1761
	FG001_02564	PF01248	Ribosomal protein L7Ae/L30e/S12e/Gadd45 family	5.7E-21	IPR004038	Ribosomal protein L7Ae/L30e/S12e/Gadd45
	FG001_02565	PF02939	UcrQ family	3.8E-22	IPR004205	Cytochrome b-c1 complex subunit 8	GO:0008121
	FG001_02566	PF01145	SPFH domain / Band 7 family	4.8E-25	IPR001107	Band 7 protein
	FG001_02567	PF00929	Exonuclease	7.7E-5	IPR013520	Exonuclease, RNase T/DNA polymerase III
	FG001_02568	PF05057	Putative serine esterase (DUF676)	9.0E-55	IPR007751	Domain of unknown function DUF676, lipase-like
	FG001_02569	PF04707	PRELI-like family	8.8E-17	IPR006797	PRELI/MSF1
	FG001_02570	PF07690	Major Facilitator Superfamily	3.1E-33	IPR011701	Major facilitator superfamily	GO:0016021|GO:0055085
	FG001_02571	PF12681	Glyoxalase-like domain	1.5E-10	IPR025870	Glyoxalase-like domain
	FG001_02572	PF01451	Low molecular weight phosphotyrosine protein phosphatase	8.0E-38	IPR023485	Phosphotyrosine protein phosphatase I superfamily
	FG001_02573	PF00069	Protein kinase domain	5.7E-72	IPR000719	Protein kinase domain	GO:0004672|GO:0005524|GO:0006468
	FG001_02576	PF14602	Hexapeptide repeat of succinyl-transferase	6.0E-5
	FG001_02577	PF11937	Protein of unknown function (DUF3455)	1.2E-26	IPR021851	Protein of unknown function DUF3455
	FG001_02578	PF07690	Major Facilitator Superfamily	6.9E-37	IPR011701	Major facilitator superfamily	GO:0016021|GO:0055085
	FG001_02579	PF01425	Amidase	4.0E-101	IPR000120	Amidase	GO:0016884
	FG001_02580	PF04707	PRELI-like family	2.0E-40	IPR006797	PRELI/MSF1
	FG001_02581	PF00557	Metallopeptidase family M24	1.4E-45	IPR000994	Peptidase M24, structural domain
	FG001_02582	PF13911	AhpC/TSA antioxidant enzyme	5.2E-17
	FG001_02583	PF13207	AAA domain	6.5E-7
	FG001_02586	PF05368	NmrA-like family	3.8E-40	IPR008030	NmrA-like domain
	FG001_02588	PF08407	Chitin synthase N-terminal	4.0E-29	IPR013616	Chitin synthase N-terminal	GO:0004100
	FG001_02589	PF05368	NmrA-like family	2.2E-35	IPR008030	NmrA-like domain
	FG001_02590	PF00067	Cytochrome P450	1.1E-49	IPR001128	Cytochrome P450	GO:0005506|GO:0016705|GO:0020037|GO:0055114
	FG001_02591	PF01494	FAD binding domain	1.7E-13	IPR002938	Monooxygenase, FAD-binding
	FG001_02592	PF00891	O-methyltransferase	7.2E-27	IPR001077	O-methyltransferase, family 2	GO:0008171
	FG001_02597	PF00106	short chain dehydrogenase	3.8E-6	IPR002198	Short-chain dehydrogenase/reductase SDR	GO:0008152|GO:0016491
	FG001_02598	PF01822	WSC domain	7.4E-13	IPR002889	Carbohydrate-binding WSC
	FG001_02599	PF08241	Methyltransferase domain	8.6E-5	IPR013216	Methyltransferase type 11	GO:0008152|GO:0008168
	FG001_02600	PF04082	Fungal specific transcription factor domain	5.8E-7	IPR007219	Transcription factor domain, fungi	GO:0003677|GO:0005634|GO:0006351|GO:0008270
	FG001_02601	PF00083	Sugar (and other) transporter	1.1E-103	IPR005828	General substrate transporter	GO:0016021|GO:0022857|GO:0055085
	FG001_02605	PF00082	Subtilase family	1.0E-7	IPR000209	Peptidase S8/S53 domain	GO:0004252|GO:0006508
	FG001_02607	PF01997	Translin family	7.5E-47	IPR002848	Translin	GO:0043565
	FG001_02608	PF00642	Zinc finger C-x8-C-x5-C-x3-H type (and similar)	1.3E-4	IPR000571	Zinc finger, CCCH-type	GO:0046872
	FG001_02609	PF00995	Sec1 family	1.5E-150	IPR001619	Sec1-like protein	GO:0006904|GO:0016192
	FG001_02610	PF14612	IEC3 subunit of the Ino80 complex, chromatin re-modelling	5.9E-7
	FG001_02611	PF00180	Isocitrate/isopropylmalate dehydrogenase	9.1E-74	IPR024084	Isopropylmalate dehydrogenase-like domain	GO:0016616|GO:0055114
	FG001_02615	PF04065	Not1 N-terminal domain, CCR4-Not complex component	5.5E-99	IPR007207	CCR4-Not complex component, Not N-terminal domain	GO:0005634|GO:0006355
	FG001_02616	PF02580	D-Tyr-tRNA(Tyr) deacylase	9.6E-45	IPR003732	D-aminoacyl-tRNA deacylase DTD	GO:0005737|GO:0016788|GO:0019478
	FG001_02617	PF00160	Cyclophilin type peptidyl-prolyl cis-trans isomerase/CLD	1.2E-45	IPR002130	Cyclophilin-type peptidyl-prolyl cis-trans isomerase domain	GO:0000413|GO:0003755|GO:0006457
	FG001_02618	PF00616	GTPase-activator protein for Ras-like GTPase	7.4E-44	IPR001936	Ras GTPase-activating protein	GO:0043087
	FG001_02620	PF12824	Mitochondrial ribosomal protein subunit L20	1.4E-49	IPR024388	Ribosomal protein L20, mitochondrial
	FG001_02624	PF07690	Major Facilitator Superfamily	3.5E-30	IPR011701	Major facilitator superfamily	GO:0016021|GO:0055085
	FG001_02625	PF00958	GMP synthase C terminal domain	8.0E-32	IPR001674	GMP synthase, C-terminal	GO:0003922|GO:0005524|GO:0006164|GO:0006177
	FG001_02626	PF06983	3-demethylubiquinone-9 3-methyltransferase	2.6E-40	IPR028973	3-demethylubiquinone-9 3-methyltransferase
	FG001_02627	PF13894	C2H2-type zinc finger	0.41
	FG001_02628	PF14604	Variant SH3 domain	2.9E-12	IPR001452	SH3 domain	GO:0005515
	FG001_02629	PF00501	AMP-binding enzyme	1.1E-81	IPR000873	AMP-dependent synthetase/ligase	GO:0003824|GO:0008152
	FG001_02631	PF00172	Fungal Zn(2)-Cys(6) binuclear cluster domain	2.5E-5	IPR001138	Zn(2)-C6 fungal-type DNA-binding domain	GO:0000981|GO:0005634|GO:0006355|GO:0008270
	FG001_02633	PF03795	YCII-related domain	1.8E-7	IPR005545	YCII-related
	FG001_02634	PF10303	Protein of unknown function (DUF2408)	8.7E-26	IPR018810	Uncharacterised protein family UPF0662
	FG001_02635	PF00428	60s Acidic ribosomal protein	2.4E-25
	FG001_02636	PF00789	UBX domain	1.3E-4	IPR001012	UBX domain	GO:0005515
	FG001_02641	PF00635	MSP (Major sperm protein) domain	1.4E-23	IPR000535	MSP domain
	FG001_02642	PF00487	Fatty acid desaturase	2.2E-32	IPR005804	Fatty acid desaturase, type 1	GO:0006629
	FG001_02643	PF01490	Transmembrane amino acid transporter protein	2.4E-29	IPR013057	Amino acid transporter, transmembrane domain
	FG001_02644	PF08426	ICE2	7.4E-137	IPR013635	ICE2
	FG001_02645	PF12695	Alpha/beta hydrolase family	2.1E-10	IPR029059	Alpha/beta hydrolase fold-5
	FG001_02646	PF02698	DUF218 domain	1.5E-6	IPR003848	Domain of unknown function DUF218
	FG001_02647	PF08245	Mur ligase middle domain	2.5E-6	IPR013221	Mur ligase, central	GO:0005524|GO:0009058
	FG001_02649	PF00069	Protein kinase domain	3.3E-70	IPR000719	Protein kinase domain	GO:0004672|GO:0005524|GO:0006468
	FG001_02652	PF00023	Ankyrin repeat	2.4E-6	IPR002110	Ankyrin repeat	GO:0005515
	FG001_02653	PF00022	Actin	6.3E-131	IPR004000	Actin family
	FG001_02654	PF12223	Protein of unknown function (DUF3602)	8.1E-8	IPR022024	Protein of unknown function DUF3602
	FG001_02655	PF03663	Glycosyl hydrolase family 76	1.8E-153	IPR005198	Glycoside hydrolase, family 76
	FG001_02656	PF07970	Endoplasmic reticulum vesicle transporter	3.6E-36	IPR012936	Endoplasmic reticulum vesicle transporter, C-terminal
	FG001_02659	PF00684	DnaJ central domain	2.6E-15	IPR001305	Heat shock protein DnaJ, cysteine-rich domain	GO:0031072|GO:0051082
	FG001_02660	PF04408	Helicase associated domain (HA2)	1.1E-22	IPR007502	Helicase-associated domain	GO:0004386
	FG001_02661	PF13640	2OG-Fe(II) oxygenase superfamily	1.5E-9	IPR005123	Oxoglutarate/iron-dependent dioxygenase	GO:0016491|GO:0016706|GO:0055114
	FG001_02663	PF00324	Amino acid permease	7.4E-130	IPR004841	Amino acid permease/ SLC12A domain	GO:0006810|GO:0016020|GO:0055085
	FG001_02664	PF07732	Multicopper oxidase	1.3E-42	IPR011707	Multicopper oxidase, type 3	GO:0005507
	FG001_02666	PF12681	Glyoxalase-like domain	5.8E-10	IPR025870	Glyoxalase-like domain
	FG001_02668	PF06330	Trichodiene synthase (TRI5)	9.1E-13	IPR024652	Trichodiene synthase	GO:0016106|GO:0045482
	FG001_02670	PF12850	Calcineurin-like phosphoesterase superfamily domain	8.3E-10	IPR024654	Calcineurin-like phosphoesterase domain, lpxH type
	FG001_02672	PF01467	Cytidylyltransferase	1.5E-5	IPR004821	Cytidyltransferase-like domain	GO:0003824|GO:0009058
	FG001_02673	PF08642	Histone deacetylation protein Rxt3	3.6E-25	IPR013951	Histone deacetylation protein Rxt3
	FG001_02674	PF07896	Protein of unknown function (DUF1674)	3.8E-14	IPR012875	Protein of unknown function DUF1674
	FG001_02675	PF01384	Phosphate transporter family	2.8E-103	IPR001204	Phosphate transporter	GO:0005315|GO:0006817|GO:0016020
	FG001_02676	PF00023	Ankyrin repeat	0.004	IPR002110	Ankyrin repeat	GO:0005515
	FG001_02683	PF01507	Phosphoadenosine phosphosulfate reductase family	4.1E-5	IPR002500	Phosphoadenosine phosphosulphate reductase	GO:0003824|GO:0008152
	FG001_02684	PF00734	Fungal cellulose binding domain	3.8E-12	IPR000254	Cellulose-binding domain, fungal	GO:0004553|GO:0005576|GO:0005975|GO:0030248
	FG001_02687	PF00719	Inorganic pyrophosphatase	3.7E-39	IPR008162	Inorganic pyrophosphatase	GO:0000287|GO:0004427|GO:0005737|GO:0006796
	FG001_02689	PF07690	Major Facilitator Superfamily	5.7E-33	IPR011701	Major facilitator superfamily	GO:0016021|GO:0055085
	FG001_02690	PF00085	Thioredoxin	2.7E-26	IPR013766	Thioredoxin domain	GO:0045454
	FG001_02691	PF05637	galactosyl transferase GMA12/MNN10 family	2.2E-6	IPR008630	Galactosyltransferase 34	GO:0005794|GO:0016021|GO:0016757
	FG001_02692	PF02487	CLN3 protein	6.7E-97	IPR003492	Batten's disease protein Cln3	GO:0016020
	FG001_02695	PF01265	Cytochrome c/c1 heme lyase	8.4E-84	IPR000511	Cytochrome c/c1 haem-lyase	GO:0004408|GO:0005739
	FG001_02696	PF04884	Vitamin B6 photo-protection and homoeostasis	2.8E-85	IPR006968	Root UVB sensitive family
	FG001_02697	PF00288	GHMP kinases N terminal domain	1.1E-8	IPR006204	GHMP kinase N-terminal domain	GO:0005524
	FG001_02698	PF04678	Protein of unknown function, DUF607	4.8E-37	IPR006769	Coiled-coil domain containing protein 109, C-terminal
	FG001_02699	PF13523	Acetyltransferase (GNAT) domain	2.7E-33
	FG001_02700	PF01565	FAD binding domain	1.6E-27	IPR006094	FAD linked oxidase, N-terminal	GO:0008762|GO:0016491|GO:0050660|GO:0055114
	FG001_02701	PF12697	Alpha/beta hydrolase family	2.9E-18	IPR000073	Alpha/beta hydrolase fold-1
	FG001_02702	PF05729	NACHT domain	3.7E-9
	FG001_02704	PF00172	Fungal Zn(2)-Cys(6) binuclear cluster domain	1.8E-7	IPR001138	Zn(2)-C6 fungal-type DNA-binding domain	GO:0000981|GO:0005634|GO:0006355|GO:0008270
	FG001_02706	PF13768	von Willebrand factor type A domain	1.8E-23
	FG001_02707	PF00082	Subtilase family	8.3E-15	IPR000209	Peptidase S8/S53 domain	GO:0004252|GO:0006508
	FG001_02708	PF05368	NmrA-like family	3.2E-26	IPR008030	NmrA-like domain
	FG001_02709	PF13417	Glutathione S-transferase, N-terminal domain	2.1E-5	IPR004045	Glutathione S-transferase, N-terminal	GO:0005515
	FG001_02710	PF01822	WSC domain	5.4E-16	IPR002889	Carbohydrate-binding WSC
	FG001_02712	PF07690	Major Facilitator Superfamily	6.1E-46	IPR011701	Major facilitator superfamily	GO:0016021|GO:0055085
	FG001_02714	PF06395	CDC24 Calponin	6.0E-13	IPR010481	CDC24 calponin
	FG001_02715	PF12796	Ankyrin repeats (3 copies)	5.1E-13	IPR020683	Ankyrin repeat-containing domain
	FG001_02716	PF00170	bZIP transcription factor	1.9E-7	IPR004827	Basic-leucine zipper domain	GO:0003700|GO:0006355|GO:0043565
	FG001_02717	PF00010	Helix-loop-helix DNA-binding domain	8.3E-5	IPR011598	Myc-type, basic helix-loop-helix (bHLH) domain	GO:0046983
	FG001_02721	PF00056	lactate/malate dehydrogenase, NAD binding domain	3.9E-27	IPR001236	Lactate/malate dehydrogenase, N-terminal	GO:0016491|GO:0055114
	FG001_02722	PF01326	Pyruvate phosphate dikinase, PEP/pyruvate binding domain	2.8E-93	IPR002192	Pyruvate phosphate dikinase, PEP/pyruvate-binding	GO:0005524|GO:0016301|GO:0016310
	FG001_02724	PF00205	Thiamine pyrophosphate enzyme, central domain	5.0E-22	IPR012000	Thiamine pyrophosphate enzyme, central domain	GO:0000287|GO:0030976
	FG001_02730	PF00724	NADH:flavin oxidoreductase / NADH oxidase family	6.9E-52	IPR001155	NADH:flavin oxidoreductase/NADH oxidase, N-terminal	GO:0010181|GO:0016491|GO:0055114
	FG001_02731	PF00067	Cytochrome P450	2.0E-86	IPR001128	Cytochrome P450	GO:0005506|GO:0016705|GO:0020037|GO:0055114
	FG001_02734	PF00484	Carbonic anhydrase	2.0E-21	IPR001765	Carbonic anhydrase	GO:0004089|GO:0008270
	FG001_02735	PF03595	Voltage-dependent anion channel	1.7E-65	IPR004695	Voltage-dependent anion channel	GO:0016021|GO:0055085
	FG001_02739	PF00172	Fungal Zn(2)-Cys(6) binuclear cluster domain	5.0E-6	IPR001138	Zn(2)-C6 fungal-type DNA-binding domain	GO:0000981|GO:0005634|GO:0006355|GO:0008270
	FG001_02740	PF00501	AMP-binding enzyme	6.8E-23	IPR000873	AMP-dependent synthetase/ligase	GO:0003824|GO:0008152
	FG001_02741	PF00107	Zinc-binding dehydrogenase	2.2E-13	IPR013149	Alcohol dehydrogenase, C-terminal	GO:0008270|GO:0016491|GO:0055114
	FG001_02742	PF00067	Cytochrome P450	5.4E-64	IPR001128	Cytochrome P450	GO:0005506|GO:0016705|GO:0020037|GO:0055114
	FG001_02743	PF03959	Serine hydrolase (FSH1)	3.7E-27	IPR005645	Serine hydrolase FSH
	FG001_02744	PF08242	Methyltransferase domain	3.7E-17	IPR013217	Methyltransferase type 12
	FG001_02746	PF01566	Natural resistance-associated macrophage protein	2.0E-85	IPR001046	NRAMP family	GO:0005215|GO:0006810|GO:0016020
	FG001_02748	PF00172	Fungal Zn(2)-Cys(6) binuclear cluster domain	2.7E-5	IPR001138	Zn(2)-C6 fungal-type DNA-binding domain	GO:0000981|GO:0005634|GO:0006355|GO:0008270
	FG001_02749	PF06985	Heterokaryon incompatibility protein (HET)	2.0E-22	IPR010730	Heterokaryon incompatibility
	FG001_02750	PF00096	Zinc finger, C2H2 type	2.9E-5	IPR007087	Zinc finger, C2H2	GO:0046872
	FG001_02752	PF00176	SNF2 family N-terminal domain	1.2E-63	IPR000330	SNF2-related	GO:0005524
	FG001_02756	PF00083	Sugar (and other) transporter	4.6E-90	IPR005828	General substrate transporter	GO:0016021|GO:0022857|GO:0055085
	FG001_02757	PF06985	Heterokaryon incompatibility protein (HET)	3.8E-35	IPR010730	Heterokaryon incompatibility
	FG001_02763	PF06884	Protein of unknown function (DUF1264)	2.6E-74	IPR010686	Protein of unknown function DUF1264
	FG001_02764	PF09637	Med18 protein	9.3E-22	IPR019095	Mediator complex, subunit Med18, metazoa/fungi	GO:0001104|GO:0006357|GO:0016592
	FG001_02765	PF08645	Polynucleotide kinase 3 phosphatase	1.8E-57	IPR013954	Polynucleotide kinase 3 phosphatase
	FG001_02766	PF00083	Sugar (and other) transporter	4.5E-82	IPR005828	General substrate transporter	GO:0016021|GO:0022857|GO:0055085
	FG001_02771	PF01391	Collagen triple helix repeat (20 copies)	5.2E-6	IPR008160	Collagen triple helix repeat
	FG001_02773	PF00397	WW domain	4.7E-8	IPR001202	WW domain	GO:0005515
	FG001_02775	PF00400	WD domain, G-beta repeat	1.6E-4	IPR001680	WD40 repeat	GO:0005515
	FG001_02778	PF00753	Metallo-beta-lactamase superfamily	1.9E-5	IPR001279	Beta-lactamase-like
	FG001_02779	PF11696	Protein of unknown function (DUF3292)	1.1E-229	IPR021709	Protein of unknown function DUF3292
	FG001_02781	PF00070	Pyridine nucleotide-disulphide oxidoreductase	2.0E-7	IPR001327	Pyridine nucleotide-disulphide oxidoreductase, NAD-binding domain	GO:0016491|GO:0050660|GO:0055114
	FG001_02786	PF03357	Snf7	2.3E-43	IPR005024	Snf7 family	GO:0007034
	FG001_02787	PF12937	F-box-like	1.0E-12	IPR001810	F-box domain	GO:0005515
	FG001_02788	PF13374	Tetratricopeptide repeat	4.3E-7
	FG001_02789	PF00172	Fungal Zn(2)-Cys(6) binuclear cluster domain	6.6E-9	IPR001138	Zn(2)-C6 fungal-type DNA-binding domain	GO:0000981|GO:0005634|GO:0006355|GO:0008270
	FG001_02790	PF07690	Major Facilitator Superfamily	3.0E-28	IPR011701	Major facilitator superfamily	GO:0016021|GO:0055085
	FG001_02791	PF05705	Eukaryotic protein of unknown function (DUF829)	2.2E-54	IPR008547	Protein of unknown function DUF829, TMEM53
	FG001_02795	PF00621	RhoGEF domain	1.8E-31	IPR000219	Dbl homology (DH) domain	GO:0005089|GO:0035023
	FG001_02797	PF10601	LITAF-like zinc ribbon domain	2.1E-20	IPR006629	LPS-induced tumour necrosis factor alpha factor
	FG001_02798	PF08512	Histone chaperone Rttp106-like	1.0E-26	IPR013719	Domain of unknown function DUF1747
	FG001_02799	PF08432	AAA-ATPase Vps4-associated protein 1	6.8E-52	IPR013640	VPS4-associated protein 1
	FG001_02800	PF00782	Dual specificity phosphatase, catalytic domain	8.8E-9	IPR000340	Dual specificity phosphatase, catalytic domain	GO:0006470|GO:0008138
	FG001_02807	PF00106	short chain dehydrogenase	3.3E-14	IPR002198	Short-chain dehydrogenase/reductase SDR	GO:0008152|GO:0016491
	FG001_02808	PF03169	OPT oligopeptide transporter protein	1.7E-173	IPR004813	Oligopeptide transporter, OPT superfamily	GO:0055085
	FG001_02810	PF00501	AMP-binding enzyme	9.9E-33	IPR000873	AMP-dependent synthetase/ligase	GO:0003824|GO:0008152
	FG001_02812	PF04499	SIT4 phosphatase-associated protein	8.2E-78	IPR007587	SIT4 phosphatase-associated protein family
	FG001_02813	PF00082	Subtilase family	3.0E-51	IPR000209	Peptidase S8/S53 domain	GO:0004252|GO:0006508
	FG001_02814	PF01585	G-patch domain	1.0E-14	IPR000467	G-patch domain	GO:0003676
	FG001_02815	PF00410	Ribosomal protein S8	8.8E-23	IPR000630	Ribosomal protein S8	GO:0003735|GO:0005840|GO:0006412
	FG001_02817	PF11911	Protein of unknown function (DUF3429)	1.2E-39	IPR021836	Protein of unknown function DUF3429
	FG001_02818	PF12624	N-terminal region of Chorein, a TM vesicle-mediated sorter	3.1E-41	IPR026854	Vacuolar protein sorting-associated protein 13A N-terminal domain
	FG001_02819	PF07662	Na+ dependent nucleoside transporter C-terminus	3.6E-65	IPR011657	Concentrative nucleoside transporter C-terminal domain
	FG001_02820	PF11204	Protein of unknown function (DUF2985)	2.3E-28	IPR021369	Protein of unknown function DUF2985
	FG001_02821	PF04082	Fungal specific transcription factor domain	1.8E-15	IPR007219	Transcription factor domain, fungi	GO:0003677|GO:0005634|GO:0006351|GO:0008270
	FG001_02822	PF00202	Aminotransferase class-III	2.0E-86	IPR005814	Aminotransferase class-III	GO:0008483|GO:0030170
	FG001_02823	PF00651	BTB/POZ domain	6.3E-12	IPR013069	BTB/POZ	GO:0005515
	FG001_02824	PF00172	Fungal Zn(2)-Cys(6) binuclear cluster domain	3.6E-7	IPR001138	Zn(2)-C6 fungal-type DNA-binding domain	GO:0000981|GO:0005634|GO:0006355|GO:0008270
	FG001_02825	PF01266	FAD dependent oxidoreductase	1.9E-19	IPR006076	FAD dependent oxidoreductase	GO:0016491|GO:0055114
	FG001_02826	PF01042	Endoribonuclease L-PSP	1.3E-32	IPR006175	YjgF/YER057c/UK114 family
	FG001_02830	PF12796	Ankyrin repeats (3 copies)	6.7E-13	IPR020683	Ankyrin repeat-containing domain
	FG001_02833	PF00501	AMP-binding enzyme	4.3E-82	IPR000873	AMP-dependent synthetase/ligase	GO:0003824|GO:0008152
	FG001_02834	PF03959	Serine hydrolase (FSH1)	8.8E-38	IPR005645	Serine hydrolase FSH
	FG001_02836	PF00664	ABC transporter transmembrane region	1.6E-18	IPR011527	ABC transporter type 1, transmembrane domain	GO:0005524|GO:0006810|GO:0016021|GO:0042626|GO:0055085
	FG001_02837	PF00107	Zinc-binding dehydrogenase	1.2E-11	IPR013149	Alcohol dehydrogenase, C-terminal	GO:0008270|GO:0016491|GO:0055114
	FG001_02840	PF09044	Kp4	6.4E-21	IPR015131	Killer toxin, Kp4
	FG001_02850	PF06985	Heterokaryon incompatibility protein (HET)	2.1E-24	IPR010730	Heterokaryon incompatibility
	FG001_02853	PF00704	Glycosyl hydrolases family 18	6.1E-48	IPR001223	Glycoside hydrolase, family 18, catalytic domain	GO:0004553|GO:0005975
	FG001_02855	PF01476	LysM domain	0.0014	IPR018392	LysM domain
	FG001_02858	PF12255	Insecticide toxin TcdB middle/C-terminal region	1.4E-24	IPR022044	Insecticide toxin TcdB middle/C-terminal
	FG001_02860	PF00176	SNF2 family N-terminal domain	8.6E-60	IPR000330	SNF2-related	GO:0005524
	FG001_02861	PF12796	Ankyrin repeats (3 copies)	1.7E-11	IPR020683	Ankyrin repeat-containing domain
	FG001_02862	PF00083	Sugar (and other) transporter	1.4E-93	IPR005828	General substrate transporter	GO:0016021|GO:0022857|GO:0055085
	FG001_02863	PF00067	Cytochrome P450	4.8E-69	IPR001128	Cytochrome P450	GO:0005506|GO:0016705|GO:0020037|GO:0055114
	FG001_02865	PF01823	MAC/Perforin domain	1.1E-12	IPR020864	Membrane attack complex component/perforin (MACPF) domain
	FG001_02866	PF01261	Xylose isomerase-like TIM barrel	1.8E-30	IPR013022	Xylose isomerase-like, TIM barrel domain
	FG001_02867	PF01048	Phosphorylase superfamily	4.5E-7	IPR000845	Nucleoside phosphorylase domain	GO:0003824|GO:0009116
	FG001_02868	PF13839	GDSL/SGNH-like Acyl-Esterase family found in Pmr5 and Cas1p	1.7E-8	IPR026057	PC-Esterase
	FG001_02869	PF06422	CDR ABC transporter	5.6E-24	IPR010929	CDR ABC transporter	GO:0005524|GO:0006810|GO:0016021|GO:0042626
	FG001_02870	PF06985	Heterokaryon incompatibility protein (HET)	1.8E-18	IPR010730	Heterokaryon incompatibility
	FG001_02871	PF07690	Major Facilitator Superfamily	7.8E-41	IPR011701	Major facilitator superfamily	GO:0016021|GO:0055085
	FG001_02872	PF00294	pfkB family carbohydrate kinase	2.8E-14	IPR011611	Carbohydrate kinase PfkB
	FG001_02873	PF13637	Ankyrin repeats (many copies)	4.1E-8
	FG001_02874	PF00082	Subtilase family	2.7E-16	IPR000209	Peptidase S8/S53 domain	GO:0004252|GO:0006508
	FG001_02881	PF01179	Copper amine oxidase, enzyme domain	4.4E-102	IPR015798	Copper amine oxidase, C-terminal	GO:0005507|GO:0008131|GO:0009308|GO:0048038|GO:0055114
	FG001_02885	PF00069	Protein kinase domain	7.5E-25	IPR000719	Protein kinase domain	GO:0004672|GO:0005524|GO:0006468
	FG001_02889	PF00082	Subtilase family	1.2E-39	IPR000209	Peptidase S8/S53 domain	GO:0004252|GO:0006508
	FG001_02890	PF00023	Ankyrin repeat	3.8E-6	IPR002110	Ankyrin repeat	GO:0005515
	FG001_02893	PF07969	Amidohydrolase family	4.4E-47	IPR013108	Amidohydrolase 3
	FG001_02894	PF11558	Het-s 218-289	4.0E-13	IPR021084	Het-s prion-forming domain
	FG001_02895	PF00400	WD domain, G-beta repeat	0.022	IPR001680	WD40 repeat	GO:0005515
	FG001_02898	PF07732	Multicopper oxidase	2.1E-37	IPR011707	Multicopper oxidase, type 3	GO:0005507
	FG001_02900	PF00141	Peroxidase	2.9E-46	IPR002016	Haem peroxidase, plant/fungal/bacterial	GO:0004601|GO:0006979|GO:0020037|GO:0055114
	FG001_02902	PF03184	DDE superfamily endonuclease	3.7E-13	IPR004875	DDE superfamily endonuclease, CENP-B-like	GO:0003676
	FG001_02905	PF00106	short chain dehydrogenase	4.9E-15	IPR002198	Short-chain dehydrogenase/reductase SDR	GO:0008152|GO:0016491
	FG001_02906	PF01565	FAD binding domain	2.8E-26	IPR006094	FAD linked oxidase, N-terminal	GO:0008762|GO:0016491|GO:0050660|GO:0055114
	FG001_02907	PF00067	Cytochrome P450	1.2E-11	IPR001128	Cytochrome P450	GO:0005506|GO:0016705|GO:0020037|GO:0055114
	FG001_02908	PF01565	FAD binding domain	6.0E-29	IPR006094	FAD linked oxidase, N-terminal	GO:0008762|GO:0016491|GO:0050660|GO:0055114
	FG001_02909	PF01494	FAD binding domain	6.5E-29	IPR002938	Monooxygenase, FAD-binding
	FG001_02910	PF01040	UbiA prenyltransferase family	2.9E-37	IPR000537	UbiA prenyltransferase family	GO:0004659|GO:0016021
	FG001_02912	PF00933	Glycosyl hydrolase family 3 N terminal domain	2.4E-81	IPR001764	Glycoside hydrolase, family 3, N-terminal	GO:0004553|GO:0005975
	FG001_02913	PF00400	WD domain, G-beta repeat	0.021	IPR001680	WD40 repeat	GO:0005515
	FG001_02914	PF00501	AMP-binding enzyme	1.2E-28	IPR000873	AMP-dependent synthetase/ligase	GO:0003824|GO:0008152
	FG001_02916	PF03142	Chitin synthase	5.3E-33
	FG001_02918	PF00984	UDP-glucose/GDP-mannose dehydrogenase family, central domain	1.4E-17	IPR014026	UDP-glucose/GDP-mannose dehydrogenase, dimerisation	GO:0016616|GO:0051287|GO:0055114
	FG001_02919	PF00722	Glycosyl hydrolases family 16	3.4E-6	IPR000757	Glycoside hydrolase, family 16	GO:0004553|GO:0005975
	FG001_02920	PF08881	CVNH domain	6.4E-16	IPR011058	Cyanovirin-N
	FG001_02922	PF00763	Tetrahydrofolate dehydrogenase/cyclohydrolase, catalytic domain	5.2E-21	IPR020630	Tetrahydrofolate dehydrogenase/cyclohydrolase, catalytic domain	GO:0003824|GO:0004488|GO:0009396|GO:0055114
	FG001_02925	PF02567	Phenazine biosynthesis-like protein	1.1E-42	IPR003719	Phenazine biosynthesis PhzF protein	GO:0003824|GO:0009058
	FG001_02926	PF04082	Fungal specific transcription factor domain	4.6E-17	IPR007219	Transcription factor domain, fungi	GO:0003677|GO:0005634|GO:0006351|GO:0008270
	FG001_02929	PF00067	Cytochrome P450	9.8E-29	IPR001128	Cytochrome P450	GO:0005506|GO:0016705|GO:0020037|GO:0055114
	FG001_02931	PF01565	FAD binding domain	7.0E-23	IPR006094	FAD linked oxidase, N-terminal	GO:0008762|GO:0016491|GO:0050660|GO:0055114
	FG001_02932	PF05729	NACHT domain	1.5E-8
	FG001_02933	PF00622	SPRY domain	5.2E-14	IPR003877	SPRY domain	GO:0005515
	FG001_02934	PF01083	Cutinase	1.3E-42	IPR000675	Cutinase	GO:0008152|GO:0016787
	FG001_02937	PF00838	Translationally controlled tumour protein	1.5E-41	IPR018105	Translationally controlled tumour protein
	FG001_02938	PF00326	Prolyl oligopeptidase family	2.2E-7	IPR001375	Peptidase S9, prolyl oligopeptidase, catalytic domain	GO:0006508|GO:0008236
	FG001_02939	PF07883	Cupin domain	2.4E-8	IPR013096	Cupin 2, conserved barrel
	FG001_02940	PF00172	Fungal Zn(2)-Cys(6) binuclear cluster domain	8.4E-9	IPR001138	Zn(2)-C6 fungal-type DNA-binding domain	GO:0000981|GO:0005634|GO:0006355|GO:0008270
	FG001_02941	PF12006	Protein of unknown function (DUF3500)	1.5E-99	IPR021889	Protein of unknown function DUF3500
	FG001_02942	PF01557	Fumarylacetoacetate (FAA) hydrolase family	9.3E-13	IPR002529	Fumarylacetoacetase, C-terminal	GO:0003824|GO:0008152
	FG001_02944	PF01494	FAD binding domain	5.1E-17	IPR002938	Monooxygenase, FAD-binding
	FG001_02947	PF01593	Flavin containing amine oxidoreductase	4.9E-57	IPR002937	Amine oxidase	GO:0016491|GO:0055114
	FG001_02949	PF08241	Methyltransferase domain	3.0E-16	IPR013216	Methyltransferase type 11	GO:0008152|GO:0008168
	FG001_02950	PF12770	CHAT domain	2.2E-28	IPR024983	CHAT domain
	FG001_02953	PF01494	FAD binding domain	1.2E-5	IPR002938	Monooxygenase, FAD-binding
	FG001_02954	PF07690	Major Facilitator Superfamily	1.7E-20	IPR011701	Major facilitator superfamily	GO:0016021|GO:0055085
	FG001_02956	PF00753	Metallo-beta-lactamase superfamily	2.5E-8	IPR001279	Beta-lactamase-like
	FG001_02957	PF04082	Fungal specific transcription factor domain	1.7E-6	IPR007219	Transcription factor domain, fungi	GO:0003677|GO:0005634|GO:0006351|GO:0008270
	FG001_02958	PF08030	Ferric reductase NAD binding domain	2.3E-20	IPR013121	Ferric reductase, NAD binding	GO:0016491|GO:0055114
	FG001_02961	PF06985	Heterokaryon incompatibility protein (HET)	2.3E-23	IPR010730	Heterokaryon incompatibility
	FG001_02962	PF00710	Asparaginase	1.5E-71	IPR006034	Asparaginase/glutaminase	GO:0006520
	FG001_02964	PF00083	Sugar (and other) transporter	2.6E-65	IPR005828	General substrate transporter	GO:0016021|GO:0022857|GO:0055085
	FG001_02965	PF00128	Alpha amylase, catalytic domain	8.5E-98	IPR006047	Glycosyl hydrolase, family 13, catalytic domain	GO:0003824|GO:0005975|GO:0043169
	FG001_02968	PF04116	Fatty acid hydroxylase superfamily	6.8E-17	IPR006694	Fatty acid hydroxylase	GO:0005506|GO:0006633|GO:0016491|GO:0055114
	FG001_02969	PF07690	Major Facilitator Superfamily	1.6E-17	IPR011701	Major facilitator superfamily	GO:0016021|GO:0055085
	FG001_02971	PF00731	AIR carboxylase	8.6E-58	IPR000031	Phosphoribosylaminoimidazole carboxylase PurE domain	GO:0006189
	FG001_02972	PF01083	Cutinase	1.3E-46	IPR000675	Cutinase	GO:0008152|GO:0016787
	FG001_02973	PF00180	Isocitrate/isopropylmalate dehydrogenase	1.6E-104	IPR024084	Isopropylmalate dehydrogenase-like domain	GO:0016616|GO:0055114
	FG001_02974	PF00106	short chain dehydrogenase	1.5E-28	IPR002198	Short-chain dehydrogenase/reductase SDR	GO:0008152|GO:0016491
	FG001_02975	PF00171	Aldehyde dehydrogenase family	2.7E-143	IPR015590	Aldehyde dehydrogenase domain	GO:0008152|GO:0016491|GO:0055114
	FG001_02976	PF00172	Fungal Zn(2)-Cys(6) binuclear cluster domain	4.6E-6	IPR001138	Zn(2)-C6 fungal-type DNA-binding domain	GO:0000981|GO:0005634|GO:0006355|GO:0008270
	FG001_02977	PF08450	SMP-30/Gluconolaconase/LRE-like region	4.4E-10	IPR013658	SMP-30/Gluconolactonase/LRE-like region
	FG001_02978	PF05792	Candida agglutinin-like (ALS)	0.039	IPR008440	Agglutinin-like protein repeat	GO:0007155
	FG001_02979	PF02727	Copper amine oxidase, N2 domain	6.4E-5	IPR015800	Copper amine oxidase, N2-terminal	GO:0005507|GO:0008131|GO:0009308|GO:0048038|GO:0055114
	FG001_02980	PF13091	PLD-like domain	1.2E-8	IPR025202	Phospholipase D-like domain
	FG001_02982	PF00389	D-isomer specific 2-hydroxyacid dehydrogenase, catalytic domain	2.0E-11	IPR006139	D-isomer specific 2-hydroxyacid dehydrogenase, catalytic domain	GO:0008152|GO:0016616|GO:0051287|GO:0055114
	FG001_02983	PF07690	Major Facilitator Superfamily	2.0E-37	IPR011701	Major facilitator superfamily	GO:0016021|GO:0055085
	FG001_02986	PF05592	Bacterial alpha-L-rhamnosidase	3.2E-27	IPR008902	Bacterial alpha-L-rhamnosidase
	FG001_02987	PF00172	Fungal Zn(2)-Cys(6) binuclear cluster domain	3.1E-8	IPR001138	Zn(2)-C6 fungal-type DNA-binding domain	GO:0000981|GO:0005634|GO:0006355|GO:0008270
	FG001_02988	PF00083	Sugar (and other) transporter	9.1E-76	IPR005828	General substrate transporter	GO:0016021|GO:0022857|GO:0055085
	FG001_02989	PF08531	Alpha-L-rhamnosidase N-terminal domain	1.3E-53	IPR013737	Bacterial alpha-L-rhamnosidase N-terminal
	FG001_02991	PF01565	FAD binding domain	1.4E-6	IPR006094	FAD linked oxidase, N-terminal	GO:0008762|GO:0016491|GO:0050660|GO:0055114
	FG001_02992	PF01565	FAD binding domain	2.7E-7	IPR006094	FAD linked oxidase, N-terminal	GO:0008762|GO:0016491|GO:0050660|GO:0055114
	FG001_02998	PF01735	Lysophospholipase catalytic domain	1.7E-171	IPR002642	Lysophospholipase, catalytic domain	GO:0004620|GO:0009395
	FG001_03000	PF04082	Fungal specific transcription factor domain	4.4E-5	IPR007219	Transcription factor domain, fungi	GO:0003677|GO:0005634|GO:0006351|GO:0008270
	FG001_03003	PF12013	Protein of unknown function (DUF3505)	5.3E-14	IPR022698	Protein of unknown function DUF3505
	FG001_03004	PF00176	SNF2 family N-terminal domain	3.8E-13	IPR000330	SNF2-related	GO:0005524
	FG001_03005	PF14295	PAN domain	0.085	IPR029469	PAN-4 domain
	FG001_03009	PF07690	Major Facilitator Superfamily	3.8E-28	IPR011701	Major facilitator superfamily	GO:0016021|GO:0055085
	FG001_03011	PF04003	Dip2/Utp12 Family	1.6E-21	IPR007148	Small-subunit processome, Utp12
	FG001_03012	PF00439	Bromodomain	3.2E-11	IPR001487	Bromodomain	GO:0005515
	FG001_03016	PF00293	NUDIX domain	1.6E-4	IPR000086	NUDIX hydrolase domain	GO:0016787
	FG001_03017	PF00012	Hsp70 protein	8.5E-8	IPR013126	Heat shock protein 70 family
	FG001_03018	PF00069	Protein kinase domain	6.6E-61	IPR000719	Protein kinase domain	GO:0004672|GO:0005524|GO:0006468
	FG001_03019	PF12898	Stc1 domain	3.8E-13	IPR024630	Stc1 domain
	FG001_03020	PF10436	Mitochondrial branched-chain alpha-ketoacid dehydrogenase kinase	3.0E-69	IPR018955	Branched-chain alpha-ketoacid dehydrogenase kinase/Pyruvate dehydrogenase kinase, N-terminal
	FG001_03023	PF00282	Pyridoxal-dependent decarboxylase conserved domain	1.0E-19	IPR002129	Pyridoxal phosphate-dependent decarboxylase	GO:0016831|GO:0019752|GO:0030170
	FG001_03024	PF05637	galactosyl transferase GMA12/MNN10 family	9.1E-67	IPR008630	Galactosyltransferase 34	GO:0005794|GO:0016021|GO:0016757
	FG001_03025	PF12906	RING-variant domain	1.7E-8	IPR011016	Zinc finger, RING-CH-type	GO:0008270
	FG001_03026	PF10584	Proteasome subunit A N-terminal signature	3.8E-11	IPR000426	Proteasome alpha-subunit, N-terminal domain	GO:0004175|GO:0006511|GO:0019773
	FG001_03027	PF13540	Regulator of chromosome condensation (RCC1) repeat	1.1E-5
	FG001_03028	PF00270	DEAD/DEAH box helicase	6.6E-16	IPR011545	DEAD/DEAH box helicase domain	GO:0003676|GO:0005524
	FG001_03029	PF13207	AAA domain	6.4E-7
	FG001_03030	PF09258	Glycosyl transferase family 64 domain	8.7E-52	IPR015338	Exostosin , C-terminal	GO:0006024|GO:0015012|GO:0016021
	FG001_03031	PF01981	Peptidyl-tRNA hydrolase PTH2	1.1E-46	IPR002833	Peptidyl-tRNA hydrolase, PTH2	GO:0004045
	FG001_03033	PF00400	WD domain, G-beta repeat	6.1E-4	IPR001680	WD40 repeat	GO:0005515
	FG001_03034	PF08142	AARP2CN (NUC121) domain	1.7E-20	IPR012948	AARP2CN	GO:0005634|GO:0042254
	FG001_03035	PF02492	CobW/HypB/UreG, nucleotide-binding domain	1.4E-31	IPR003495	CobW/HypB/UreG domain
	FG001_03039	PF00071	Ras family	1.1E-55	IPR001806	Small GTPase superfamily	GO:0005525|GO:0007264
	FG001_03040	PF01490	Transmembrane amino acid transporter protein	1.1E-70	IPR013057	Amino acid transporter, transmembrane domain
	FG001_03041	PF00026	Eukaryotic aspartyl protease	6.7E-65	IPR001461	Aspartic peptidase	GO:0004190|GO:0006508
	FG001_03043	PF04420	CHD5-like protein	5.0E-57	IPR028945	WRB/Get1 family	GO:0071816
	FG001_03045	PF10375	GRIP-related Arf-binding domain	1.1E-8	IPR019459	GRIP-related Arf-binding domain
	FG001_03046	PF00076	RNA recognition motif. (a.k.a. RRM, RBD, or RNP domain)	5.3E-15	IPR000504	RNA recognition motif domain	GO:0003676
	FG001_03047	PF06003	Survival motor neuron protein (SMN)	7.2E-5	IPR010304	Survival motor neuron	GO:0003723|GO:0005634|GO:0005737|GO:0006397
	FG001_03049	PF00069	Protein kinase domain	1.7E-70	IPR000719	Protein kinase domain	GO:0004672|GO:0005524|GO:0006468
	FG001_03051	PF00587	tRNA synthetase class II core domain (G, H, P, S and T)	2.2E-24	IPR002314	Aminoacyl-tRNA synthetase, class II (G/ H/ P/ S), conserved domain	GO:0000166|GO:0004812|GO:0005524|GO:0006418
	FG001_03052	PF00022	Actin	2.7E-20	IPR004000	Actin family
	FG001_03053	PF00867	XPG I-region	2.5E-24	IPR006086	XPG-I domain	GO:0004518
	FG001_03054	PF00004	ATPase family associated with various cellular activities (AAA)	8.5E-14	IPR003959	ATPase, AAA-type, core	GO:0005524
	FG001_03055	PF00790	VHS domain	6.8E-5	IPR002014	VHS	GO:0006886
	FG001_03057	PF00082	Subtilase family	4.7E-31	IPR000209	Peptidase S8/S53 domain	GO:0004252|GO:0006508
	FG001_03059	PF04828	Glutathione-dependent formaldehyde-activating enzyme	1.7E-8	IPR006913	Glutathione-dependent formaldehyde-activating enzyme/centromere protein V	GO:0008152|GO:0016846
	FG001_03060	PF00168	C2 domain	0.0015	IPR000008	C2 domain	GO:0005515
	FG001_03062	PF13668	Ferritin-like domain	1.2E-5
	FG001_03063	PF13424	Tetratricopeptide repeat	1.1E-11
	FG001_03064	PF00135	Carboxylesterase family	1.4E-88	IPR002018	Carboxylesterase, type B
	FG001_03067	PF13460	NADH(P)-binding	4.9E-15
	FG001_03068	PF07690	Major Facilitator Superfamily	1.9E-38	IPR011701	Major facilitator superfamily	GO:0016021|GO:0055085
	FG001_03069	PF00083	Sugar (and other) transporter	4.9E-108	IPR005828	General substrate transporter	GO:0016021|GO:0022857|GO:0055085
	FG001_03071	PF03915	Actin interacting protein 3	3.9E-155	IPR022782	Actin interacting protein 3, C-terminal
	FG001_03073	PF10469	AKAP7 2'5' RNA ligase-like domain	1.5E-34	IPR019510	Protein kinase A anchor protein, nuclear localisation signal domain
	FG001_03074	PF01627	Hpt domain	8.6E-13	IPR008207	Signal transduction histidine kinase, phosphotransfer (Hpt) domain	GO:0000160|GO:0004871
	FG001_03075	PF13136	Protein of unknown function (DUF3984)	2.9E-73	IPR025040	Protein of unknown function DUF3984
	FG001_03076	PF04762	IKI3 family	0.0	IPR006849	IKI3
	FG001_03079	PF01171	PP-loop family	1.7E-9	IPR011063	tRNA(Ile)-lysidine/2-thiocytidine synthase
	FG001_03081	PF00153	Mitochondrial carrier protein	5.9E-25	IPR018108	Mitochondrial substrate/solute carrier
	FG001_03082	PF00134	Cyclin, N-terminal domain	5.5E-11	IPR006671	Cyclin, N-terminal
	FG001_03083	PF03473	MOSC domain	2.9E-16	IPR005302	Molybdenum cofactor sulfurase, C-terminal	GO:0003824|GO:0030151|GO:0030170
	FG001_03084	PF14618	Domain of unknown function (DUF4452)	1.6E-67	IPR027915	Protein of unknown function DUF4452
	FG001_03086	PF00153	Mitochondrial carrier protein	4.9E-17	IPR018108	Mitochondrial substrate/solute carrier
	FG001_03087	PF00400	WD domain, G-beta repeat	2.0E-4	IPR001680	WD40 repeat	GO:0005515
	FG001_03089	PF00270	DEAD/DEAH box helicase	2.9E-42	IPR011545	DEAD/DEAH box helicase domain	GO:0003676|GO:0005524
	FG001_03090	PF00013	KH domain	2.8E-13	IPR004088	K Homology domain, type 1	GO:0003723
	FG001_03093	PF05705	Eukaryotic protein of unknown function (DUF829)	8.6E-39	IPR008547	Protein of unknown function DUF829, TMEM53
	FG001_03094	PF00201	UDP-glucoronosyl and UDP-glucosyl transferase	2.2E-10	IPR002213	UDP-glucuronosyl/UDP-glucosyltransferase	GO:0008152|GO:0016758
[truncated: 6,539 more rows]

## Sheet: Table S4
	Detailed functional annotation of MDC_Fg5 genome
	Gene-ID	Pfam accession	Pfam	E-value	InterPro accession	IPR_Description	Goterms
	FG005_00003	PF00724	NADH:flavin oxidoreductase / NADH oxidase family	7.2E-96	IPR001155	NADH:flavin oxidoreductase/NADH oxidase, N-terminal	GO:0010181|GO:0016491|GO:0055114
	FG005_00004	PF01118	Semialdehyde dehydrogenase, NAD binding domain	1.3E-4	IPR000534	Semialdehyde dehydrogenase, NAD-binding	GO:0016620|GO:0051287|GO:0055114
	FG005_00005	PF00083	Sugar (and other) transporter	1.8E-74	IPR005828	General substrate transporter	GO:0016021|GO:0022857|GO:0055085
	FG005_00006	PF02065	Melibiase	1.4E-151	IPR000111	Glycoside hydrolase, clan GH-D	GO:0004553|GO:0005975
	FG005_00007	PF00172	Fungal Zn(2)-Cys(6) binuclear cluster domain	3.8E-8	IPR001138	Zn(2)-C6 fungal-type DNA-binding domain	GO:0000981|GO:0005634|GO:0006355|GO:0008270
	FG005_00008	PF00083	Sugar (and other) transporter	7.5E-75	IPR005828	General substrate transporter	GO:0016021|GO:0022857|GO:0055085
	FG005_00011	PF00067	Cytochrome P450	1.8E-38	IPR001128	Cytochrome P450	GO:0005506|GO:0016705|GO:0020037|GO:0055114
	FG005_00013	PF00106	short chain dehydrogenase	9.7E-13	IPR002198	Short-chain dehydrogenase/reductase SDR	GO:0008152|GO:0016491
	FG005_00014	PF03473	MOSC domain	6.4E-20	IPR005302	Molybdenum cofactor sulfurase, C-terminal	GO:0003824|GO:0030151|GO:0030170
	FG005_00015	PF01490	Transmembrane amino acid transporter protein	8.9E-26	IPR013057	Amino acid transporter, transmembrane domain
	FG005_00016	PF07859	alpha/beta hydrolase fold	1.8E-51	IPR013094	Alpha/beta hydrolase fold-3	GO:0008152|GO:0016787
	FG005_00017	PF00248	Aldo/keto reductase family	4.8E-61	IPR023210	NADP-dependent oxidoreductase domain
	FG005_00019	PF00797	N-acetyltransferase	3.2E-41	IPR001447	Arylamine N-acetyltransferase	GO:0008152|GO:0016407
	FG005_00020	PF00172	Fungal Zn(2)-Cys(6) binuclear cluster domain	1.9E-9	IPR001138	Zn(2)-C6 fungal-type DNA-binding domain	GO:0000981|GO:0005634|GO:0006355|GO:0008270
	FG005_00021	PF00135	Carboxylesterase family	2.9E-68	IPR002018	Carboxylesterase, type B
	FG005_00022	PF07690	Major Facilitator Superfamily	6.1E-24	IPR011701	Major facilitator superfamily	GO:0016021|GO:0055085
	FG005_00023	PF00083	Sugar (and other) transporter	2.4E-77	IPR005828	General substrate transporter	GO:0016021|GO:0022857|GO:0055085
	FG005_00024	PF01915	Glycosyl hydrolase family 3 C-terminal domain	1.7E-64	IPR002772	Glycoside hydrolase family 3 C-terminal domain	GO:0004553|GO:0005975
	FG005_00025	PF00172	Fungal Zn(2)-Cys(6) binuclear cluster domain	3.5E-7	IPR001138	Zn(2)-C6 fungal-type DNA-binding domain	GO:0000981|GO:0005634|GO:0006355|GO:0008270
	FG005_00026	PF01738	Dienelactone hydrolase family	1.3E-21	IPR002925	Dienelactone hydrolase	GO:0016787
	FG005_00027	PF00725	3-hydroxyacyl-CoA dehydrogenase, C-terminal domain	3.7E-9	IPR006108	3-hydroxyacyl-CoA dehydrogenase, C-terminal	GO:0003857|GO:0006631|GO:0016491|GO:0055114
	FG005_00028	PF02515	CoA-transferase family III	2.3E-22	IPR003673	CoA-transferase family III	GO:0003824
	FG005_00029	PF01425	Amidase	2.7E-97	IPR000120	Amidase	GO:0016884
	FG005_00030	PF01494	FAD binding domain	4.8E-15	IPR002938	Monooxygenase, FAD-binding
	FG005_00033	PF07690	Major Facilitator Superfamily	1.4E-44	IPR011701	Major facilitator superfamily	GO:0016021|GO:0055085
	FG005_00034	PF00703	Glycosyl hydrolases family 2	1.7E-8	IPR006102	Glycoside hydrolase, family 2, immunoglobulin-like beta-sandwich	GO:0004553|GO:0005975
	FG005_00038	PF00194	Eukaryotic-type carbonic anhydrase	1.1E-17	IPR001148	Alpha carbonic anhydrase
	FG005_00039	PF01565	FAD binding domain	7.7E-20	IPR006094	FAD linked oxidase, N-terminal	GO:0008762|GO:0016491|GO:0050660|GO:0055114
	FG005_00041	PF00172	Fungal Zn(2)-Cys(6) binuclear cluster domain	3.6E-5	IPR001138	Zn(2)-C6 fungal-type DNA-binding domain	GO:0000981|GO:0005634|GO:0006355|GO:0008270
	FG005_00042	PF01425	Amidase	1.6E-52	IPR000120	Amidase	GO:0016884
	FG005_00046	PF03596	Cadmium resistance transporter	3.3E-30	IPR004676	Cadmium resistance transporter
	FG005_00047	PF07779	10 TM Acyl Transferase domain found in Cas1p	9.2E-104	IPR012419	Cas1p 10 TM acyl transferase domain
	FG005_00048	PF00083	Sugar (and other) transporter	1.3E-126	IPR005828	General substrate transporter	GO:0016021|GO:0022857|GO:0055085
	FG005_00049	PF07690	Major Facilitator Superfamily	7.0E-28	IPR011701	Major facilitator superfamily	GO:0016021|GO:0055085
	FG005_00050	PF01063	Aminotransferase class IV	1.5E-35	IPR001544	Aminotransferase, class IV	GO:0003824|GO:0008152
	FG005_00051	PF01544	CorA-like Mg2+ transporter protein	5.0E-11	IPR002523	Mg2+ transporter protein, CorA-like/Zinc transport protein ZntB	GO:0016020|GO:0030001|GO:0046873|GO:0055085
	FG005_00057	PF13520	Amino acid permease	1.8E-48	IPR002293	Amino acid/polyamine transporter I	GO:0003333|GO:0015171|GO:0016020
	FG005_00058	PF00583	Acetyltransferase (GNAT) family	1.3E-10	IPR000182	GNAT domain	GO:0008080
	FG005_00059	PF01490	Transmembrane amino acid transporter protein	3.5E-36	IPR013057	Amino acid transporter, transmembrane domain
	FG005_00063	PF00082	Subtilase family	1.4E-17	IPR000209	Peptidase S8/S53 domain	GO:0004252|GO:0006508
	FG005_00065	PF00023	Ankyrin repeat	2.6E-4	IPR002110	Ankyrin repeat	GO:0005515
	FG005_00066	PF12697	Alpha/beta hydrolase family	8.7E-19	IPR000073	Alpha/beta hydrolase fold-1
	FG005_00067	PF00172	Fungal Zn(2)-Cys(6) binuclear cluster domain	1.1E-7	IPR001138	Zn(2)-C6 fungal-type DNA-binding domain	GO:0000981|GO:0005634|GO:0006355|GO:0008270
	FG005_00068	PF05686	Glycosyl transferase family 90	1.4E-10	IPR006598	Lipopolysaccharide-modifying protein
	FG005_00069	PF00067	Cytochrome P450	1.9E-12	IPR001128	Cytochrome P450	GO:0005506|GO:0016705|GO:0020037|GO:0055114
	FG005_00070	PF14479	Prion-inhibition and propagation	1.3E-5	IPR029498	Prion-inhibition and propagation, HeLo domain
	FG005_00072	PF00069	Protein kinase domain	1.0E-18	IPR000719	Protein kinase domain	GO:0004672|GO:0005524|GO:0006468
	FG005_00073	PF06985	Heterokaryon incompatibility protein (HET)	5.4E-18	IPR010730	Heterokaryon incompatibility
	FG005_00074	PF01544	CorA-like Mg2+ transporter protein	2.5E-7	IPR002523	Mg2+ transporter protein, CorA-like/Zinc transport protein ZntB	GO:0016020|GO:0030001|GO:0046873|GO:0055085
	FG005_00075	PF06355	Aegerolysin	6.7E-6	IPR009413	Hemolysin, aegerolysin type	GO:0019836
	FG005_00077	PF01490	Transmembrane amino acid transporter protein	2.5E-44	IPR013057	Amino acid transporter, transmembrane domain
	FG005_00078	PF00701	Dihydrodipicolinate synthetase family	1.3E-61	IPR002220	DapA-like	GO:0008152|GO:0016829
	FG005_00079	PF00171	Aldehyde dehydrogenase family	2.5E-182	IPR015590	Aldehyde dehydrogenase domain	GO:0008152|GO:0016491|GO:0055114
	FG005_00080	PF12796	Ankyrin repeats (3 copies)	2.9E-9	IPR020683	Ankyrin repeat-containing domain
	FG005_00082	PF07732	Multicopper oxidase	1.4E-33	IPR011707	Multicopper oxidase, type 3	GO:0005507
	FG005_00083	PF01055	Glycosyl hydrolases family 31	2.6E-96	IPR000322	Glycoside hydrolase family 31	GO:0004553|GO:0005975
	FG005_00084	PF01070	FMN-dependent dehydrogenase	1.3E-91	IPR000262	FMN-dependent dehydrogenase	GO:0016491
	FG005_00085	PF04082	Fungal specific transcription factor domain	1.1E-11	IPR007219	Transcription factor domain, fungi	GO:0003677|GO:0005634|GO:0006351|GO:0008270
	FG005_00086	PF00172	Fungal Zn(2)-Cys(6) binuclear cluster domain	4.1E-10	IPR001138	Zn(2)-C6 fungal-type DNA-binding domain	GO:0000981|GO:0005634|GO:0006355|GO:0008270
	FG005_00087	PF07690	Major Facilitator Superfamily	1.5E-34	IPR011701	Major facilitator superfamily	GO:0016021|GO:0055085
	FG005_00088	PF00172	Fungal Zn(2)-Cys(6) binuclear cluster domain	3.4E-8	IPR001138	Zn(2)-C6 fungal-type DNA-binding domain	GO:0000981|GO:0005634|GO:0006355|GO:0008270
	FG005_00089	PF00107	Zinc-binding dehydrogenase	7.1E-20	IPR013149	Alcohol dehydrogenase, C-terminal	GO:0008270|GO:0016491|GO:0055114
	FG005_00093	PF07690	Major Facilitator Superfamily	2.6E-31	IPR011701	Major facilitator superfamily	GO:0016021|GO:0055085
	FG005_00094	PF04082	Fungal specific transcription factor domain	4.1E-15	IPR007219	Transcription factor domain, fungi	GO:0003677|GO:0005634|GO:0006351|GO:0008270
	FG005_00100	PF01636	Phosphotransferase enzyme family	2.9E-7	IPR002575	Aminoglycoside phosphotransferase
	FG005_00103	PF13520	Amino acid permease	4.8E-65	IPR002293	Amino acid/polyamine transporter I	GO:0003333|GO:0015171|GO:0016020
	FG005_00104	PF02668	Taurine catabolism dioxygenase TauD, TfdA family	1.4E-31	IPR003819	Taurine catabolism dioxygenase TauD/TfdA	GO:0016491|GO:0055114
	FG005_00109	PF07470	Glycosyl Hydrolase Family 88	1.1E-88	IPR010905	Glycosyl hydrolase, family 88
	FG005_00110	PF01915	Glycosyl hydrolase family 3 C-terminal domain	2.8E-51	IPR002772	Glycoside hydrolase family 3 C-terminal domain	GO:0004553|GO:0005975
	FG005_00111	PF05729	NACHT domain	3.9E-5
	FG005_00112	PF00253	Ribosomal protein S14p/S29e	9.6E-16	IPR001209	Ribosomal protein S14	GO:0003735|GO:0005622|GO:0005840|GO:0006412
	FG005_00113	PF12542	Pre-mRNA splicing factor	6.0E-27	IPR022209	Pre-mRNA splicing factor
	FG005_00114	PF00071	Ras family	2.6E-53	IPR001806	Small GTPase superfamily	GO:0005525|GO:0007264
	FG005_00116	PF13087	AAA domain	6.4E-33
	FG005_00117	PF13417	Glutathione S-transferase, N-terminal domain	2.0E-18	IPR004045	Glutathione S-transferase, N-terminal	GO:0005515
	FG005_00118	PF00722	Glycosyl hydrolases family 16	1.7E-34	IPR000757	Glycoside hydrolase, family 16	GO:0004553|GO:0005975
	FG005_00119	PF00583	Acetyltransferase (GNAT) family	1.5E-8	IPR000182	GNAT domain	GO:0008080
	FG005_00120	PF00285	Citrate synthase	2.6E-102	IPR002020	Citrate synthase-like	GO:0044262|GO:0046912
	FG005_00121	PF00463	Isocitrate lyase family	7.2E-200	IPR006254	Isocitrate lyase	GO:0004451|GO:0019752
	FG005_00122	PF00106	short chain dehydrogenase	3.9E-26	IPR002198	Short-chain dehydrogenase/reductase SDR	GO:0008152|GO:0016491
	FG005_00123	PF00120	Glutamine synthetase, catalytic domain	2.0E-66	IPR008146	Glutamine synthetase, catalytic domain	GO:0004356|GO:0006807
	FG005_00124	PF00293	NUDIX domain	6.1E-18	IPR000086	NUDIX hydrolase domain	GO:0016787
	FG005_00125	PF00293	NUDIX domain	2.3E-5	IPR000086	NUDIX hydrolase domain	GO:0016787
	FG005_00126	PF13489	Methyltransferase domain	2.3E-15
	FG005_00128	PF10275	Peptidase C65 Otubain	3.3E-55	IPR019400	Peptidase C65, otubain
	FG005_00129	PF01399	PCI domain	8.0E-16	IPR000717	Proteasome component (PCI) domain	GO:0005515
	FG005_00130	PF00722	Glycosyl hydrolases family 16	1.6E-7	IPR000757	Glycoside hydrolase, family 16	GO:0004553|GO:0005975
	FG005_00132	PF00561	alpha/beta hydrolase fold	2.9E-17	IPR000073	Alpha/beta hydrolase fold-1
	FG005_00134	PF06246	Isy1-like splicing family	6.0E-86	IPR009360	Isy1-like splicing
	FG005_00135	PF03345	Oligosaccharyltransferase 48 kDa subunit beta	5.7E-150	IPR005013	Dolichyl-diphosphooligosaccharide--protein glycosyltransferase subunit WBP1	GO:0004579|GO:0005789|GO:0018279
	FG005_00137	PF00400	WD domain, G-beta repeat	0.01	IPR001680	WD40 repeat	GO:0005515
	FG005_00140	PF00082	Subtilase family	1.1E-51	IPR000209	Peptidase S8/S53 domain	GO:0004252|GO:0006508
	FG005_00142	PF03403	Platelet-activating factor acetylhydrolase, isoform II	5.2E-41	IPR005065	Platelet-activating factor acetylhydrolase	GO:0003847|GO:0016042
	FG005_00143	PF07690	Major Facilitator Superfamily	5.0E-14	IPR011701	Major facilitator superfamily	GO:0016021|GO:0055085
	FG005_00144	PF11951	Fungal specific transcription factor domain	6.7E-11	IPR021858	Protein of unknown function DUF3468
	FG005_00145	PF07690	Major Facilitator Superfamily	8.2E-31	IPR011701	Major facilitator superfamily	GO:0016021|GO:0055085
	FG005_00146	PF05960	Bacterial protein of unknown function (DUF885)	5.0E-54	IPR010281	Protein of unknown function DUF885
	FG005_00148	PF00732	GMC oxidoreductase	8.6E-59	IPR000172	Glucose-methanol-choline oxidoreductase, N-terminal	GO:0016614|GO:0050660|GO:0055114
	FG005_00150	PF01031	Dynamin central region	1.5E-13	IPR000375	Dynamin central domain	GO:0005525
	FG005_00151	PF06912	Protein of unknown function (DUF1275)	8.1E-45	IPR010699	Protein of unknown function DUF1275
	FG005_00153	PF00172	Fungal Zn(2)-Cys(6) binuclear cluster domain	7.9E-6	IPR001138	Zn(2)-C6 fungal-type DNA-binding domain	GO:0000981|GO:0005634|GO:0006355|GO:0008270
	FG005_00154	PF05729	NACHT domain	2.0E-18
	FG005_00155	PF00400	WD domain, G-beta repeat	0.0057	IPR001680	WD40 repeat	GO:0005515
	FG005_00158	PF01734	Patatin-like phospholipase	2.2E-23	IPR002641	Patatin/Phospholipase A2-related	GO:0006629
	FG005_00163	PF04479	RTA1 like protein	3.8E-47	IPR007568	RTA-like protein	GO:0006950|GO:0016021
	FG005_00165	PF00106	short chain dehydrogenase	4.9E-18	IPR002198	Short-chain dehydrogenase/reductase SDR	GO:0008152|GO:0016491
	FG005_00167	PF00072	Response regulator receiver domain	2.5E-10	IPR001789	Signal transduction response regulator, receiver domain	GO:0000160
	FG005_00168	PF13695	Zinc-binding domain	1.7E-20	IPR027377	Zinc-binding domain
	FG005_00169	PF00172	Fungal Zn(2)-Cys(6) binuclear cluster domain	2.5E-9	IPR001138	Zn(2)-C6 fungal-type DNA-binding domain	GO:0000981|GO:0005634|GO:0006355|GO:0008270
	FG005_00170	PF01244	Membrane dipeptidase (Peptidase family M19)	2.1E-99	IPR008257	Renal dipeptidase family	GO:0006508|GO:0016805
	FG005_00171	PF07690	Major Facilitator Superfamily	4.2E-24	IPR011701	Major facilitator superfamily	GO:0016021|GO:0055085
	FG005_00172	PF00209	Sodium:neurotransmitter symporter family	3.0E-32	IPR000175	Sodium:neurotransmitter symporter	GO:0005328|GO:0006836|GO:0016021
	FG005_00174	PF01073	3-beta hydroxysteroid dehydrogenase/isomerase family	6.1E-26	IPR002225	3-beta hydroxysteroid dehydrogenase/isomerase	GO:0003854|GO:0006694|GO:0016616|GO:0055114
	FG005_00175	PF09994	Uncharacterized alpha/beta hydrolase domain (DUF2235)	2.8E-44	IPR018712	Domain of unknown function DUF2235
	FG005_00176	PF13419	Haloacid dehalogenase-like hydrolase	6.5E-32	IPR023214	HAD-like domain
	FG005_00177	PF07690	Major Facilitator Superfamily	2.0E-45	IPR011701	Major facilitator superfamily	GO:0016021|GO:0055085
	FG005_00178	PF00172	Fungal Zn(2)-Cys(6) binuclear cluster domain	1.3E-7	IPR001138	Zn(2)-C6 fungal-type DNA-binding domain	GO:0000981|GO:0005634|GO:0006355|GO:0008270
	FG005_00180	PF00004	ATPase family associated with various cellular activities (AAA)	9.5E-16	IPR003959	ATPase, AAA-type, core	GO:0005524
	FG005_00184	PF00107	Zinc-binding dehydrogenase	9.1E-17	IPR013149	Alcohol dehydrogenase, C-terminal	GO:0008270|GO:0016491|GO:0055114
	FG005_00187	PF12311	Protein of unknown function (DUF3632)	1.9E-7	IPR022085	Protein of unknown function DUF3632
	FG005_00188	PF00107	Zinc-binding dehydrogenase	2.0E-12	IPR013149	Alcohol dehydrogenase, C-terminal	GO:0008270|GO:0016491|GO:0055114
	FG005_00189	PF00107	Zinc-binding dehydrogenase	8.7E-31	IPR013149	Alcohol dehydrogenase, C-terminal	GO:0008270|GO:0016491|GO:0055114
	FG005_00190	PF00172	Fungal Zn(2)-Cys(6) binuclear cluster domain	3.6E-5	IPR001138	Zn(2)-C6 fungal-type DNA-binding domain	GO:0000981|GO:0005634|GO:0006355|GO:0008270
	FG005_00191	PF00491	Arginase family	5.4E-29	IPR006035	Ureohydrolase	GO:0046872
	FG005_00193	PF12796	Ankyrin repeats (3 copies)	1.8E-7	IPR020683	Ankyrin repeat-containing domain
	FG005_00194	PF00328	Histidine phosphatase superfamily (branch 2)	1.7E-8	IPR000560	Histidine phosphatase superfamily, clade-2	GO:0003993
	FG005_00195	PF00096	Zinc finger, C2H2 type	0.023	IPR007087	Zinc finger, C2H2	GO:0046872
	FG005_00196	PF00004	ATPase family associated with various cellular activities (AAA)	5.5E-14	IPR003959	ATPase, AAA-type, core	GO:0005524
	FG005_00198	PF01596	O-methyltransferase	1.7E-13	IPR002935	O-methyltransferase, family 3	GO:0008171
	FG005_00201	PF13911	AhpC/TSA antioxidant enzyme	1.3E-10
	FG005_00203	PF01909	Nucleotidyltransferase domain	3.1E-6	IPR002934	Nucleotidyl transferase domain	GO:0016779
	FG005_00206	PF01344	Kelch motif	2.8E-6	IPR006652	Kelch repeat type 1	GO:0005515
	FG005_00211	PF06027	Eukaryotic protein of unknown function (DUF914)	4.0E-103	IPR009262	Solute carrier family 35 member SLC35F1/F2/F6	GO:0006810|GO:0016021
	FG005_00215	PF07774	Protein of unknown function (DUF1620)	4.2E-62	IPR011678	Domain of unknown function DUF1620
	FG005_00218	PF13232	Complex1_LYR-like	1.1E-19	IPR008011	Complex 1 LYR protein
	FG005_00219	PF00400	WD domain, G-beta repeat	3.1E-5	IPR001680	WD40 repeat	GO:0005515
	FG005_00222	PF02487	CLN3 protein	3.1E-29	IPR003492	Batten's disease protein Cln3	GO:0016020
	FG005_00223	PF04095	Nicotinate phosphoribosyltransferase (NAPRTase) family	2.0E-54	IPR007229	Nicotinate phosphoribosyltransferase family
	FG005_00224	PF00400	WD domain, G-beta repeat	0.056	IPR001680	WD40 repeat	GO:0005515
	FG005_00225	PF03835	Rad4 transglutaminase-like domain	7.6E-16	IPR018325	Rad4/PNGase transglutaminase-like fold	GO:0003684|GO:0005634|GO:0006289
	FG005_00226	PF13639	Ring finger domain	1.0E-10	IPR001841	Zinc finger, RING-type	GO:0005515|GO:0008270
	FG005_00227	PF08240	Alcohol dehydrogenase GroES-like domain	8.8E-11	IPR013154	Alcohol dehydrogenase GroES-like	GO:0016491|GO:0055114
	FG005_00231	PF04193	PQ loop repeat	6.8E-9	IPR006603	PQ-loop repeat
	FG005_00233	PF04055	Radical SAM superfamily	6.2E-16	IPR007197	Radical SAM	GO:0003824|GO:0051536
	FG005_00236	PF00439	Bromodomain	2.7E-25	IPR001487	Bromodomain	GO:0005515
	FG005_00237	PF02144	Repair protein Rad1/Rec1/Rad17	6.3E-82	IPR003021	Rad1/Rec1/Rad17	GO:0005634|GO:0006281
	FG005_00239	PF10471	Anaphase-promoting complex APC subunit 1	9.6E-13	IPR018860	Anaphase-promoting complex, subunit CDC26	GO:0005680|GO:0030071|GO:0031145
	FG005_00240	PF00149	Calcineurin-like phosphoesterase	9.7E-11	IPR004843	Calcineurin-like phosphoesterase domain, apaH type	GO:0016787
	FG005_00244	PF01652	Eukaryotic initiation factor 4E	3.0E-59	IPR001040	Translation Initiation factor eIF- 4e	GO:0003723|GO:0003743|GO:0005737|GO:0006413
	FG005_00245	PF00501	AMP-binding enzyme	3.1E-70	IPR000873	AMP-dependent synthetase/ligase	GO:0003824|GO:0008152
	FG005_00246	PF01722	BolA-like protein	1.1E-29	IPR002634	BolA protein
	FG005_00248	PF00118	TCP-1/cpn60 chaperonin family	2.0E-25	IPR002423	Chaperonin Cpn60/TCP-1 family	GO:0005524
	FG005_00249	PF03997	VPS28 protein	3.1E-55	IPR007143	Vacuolar protein sorting-associated, VPS28
	FG005_00250	PF03715	Noc2p family	1.2E-118	IPR005343	Nucleolar complex protein 2
	FG005_00251	PF06657	Centrosome microtubule-binding domain of Cep57	3.7E-26	IPR024957	Cep57 centrosome microtubule-binding domain	GO:0008017
	FG005_00252	PF03663	Glycosyl hydrolase family 76	7.3E-18	IPR005198	Glycoside hydrolase, family 76
	FG005_00254	PF00585	C-terminal regulatory domain of Threonine dehydratase	4.4E-19	IPR001721	ACT-like domain
	FG005_00255	PF00628	PHD-finger	5.5E-10	IPR019787	Zinc finger, PHD-finger	GO:0005515
	FG005_00256	PF01255	Putative undecaprenyl diphosphate synthase	3.3E-87	IPR001441	Decaprenyl diphosphate synthase-like	GO:0016765
	FG005_00258	PF03200	Mannosyl oligosaccharide glucosidase	1.8E-6	IPR004888	Glycoside hydrolase, family 63	GO:0004573|GO:0009311
	FG005_00259	PF00213	ATP synthase delta (OSCP) subunit	2.3E-44	IPR000711	ATPase, OSCP/delta subunit	GO:0015986|GO:0046933
	FG005_00260	PF03637	Mob1/phocein family	6.4E-68	IPR005301	MOB kinase activator family
	FG005_00261	PF05011	Lariat debranching enzyme, C-terminal domain	3.4E-47	IPR007708	Lariat debranching enzyme, C-terminal	GO:0006397|GO:0016788
	FG005_00262	PF03931	Skp1 family, tetramerisation domain	3.0E-11	IPR016073	SKP1 component, POZ domain	GO:0006511
	FG005_00263	PF00071	Ras family	4.0E-48	IPR001806	Small GTPase superfamily	GO:0005525|GO:0007264
	FG005_00264	PF01025	GrpE	2.1E-49	IPR000740	GrpE nucleotide exchange factor	GO:0000774|GO:0006457|GO:0042803|GO:0051087
	FG005_00265	PF01399	PCI domain	3.1E-19	IPR000717	Proteasome component (PCI) domain	GO:0005515
	FG005_00267	PF00153	Mitochondrial carrier protein	4.0E-16	IPR018108	Mitochondrial substrate/solute carrier
	FG005_00268	PF04112	Mak10 subunit, NatC N(alpha)-terminal acetyltransferase	3.6E-51	IPR007244	NatC N(alpha)-terminal acetyltransferase, Mak10 subunit
	FG005_00269	PF04627	Mitochondrial ATP synthase epsilon chain	1.2E-17	IPR006721	ATPase, F1 complex, epsilon subunit, mitochondrial	GO:0000275|GO:0015986|GO:0046933|GO:0046961
	FG005_00270	PF06772	Bacterial low temperature requirement A protein (LtrA)	2.9E-24	IPR010640	Low temperature requirement A
	FG005_00272	PF00172	Fungal Zn(2)-Cys(6) binuclear cluster domain	1.6E-7	IPR001138	Zn(2)-C6 fungal-type DNA-binding domain	GO:0000981|GO:0005634|GO:0006355|GO:0008270
	FG005_00274	PF11790	Glycosyl hydrolase catalytic core	1.0E-51	IPR024655	Uncharacterised protein family, glycosyl hydrolase catalytic domain
	FG005_00276	PF13639	Ring finger domain	2.5E-14	IPR001841	Zinc finger, RING-type	GO:0005515|GO:0008270
	FG005_00277	PF14560	Ubiquitin-like domain	8.3E-20	IPR000626	Ubiquitin-like	GO:0005515
	FG005_00278	PF00249	Myb-like DNA-binding domain	1.8E-9	IPR001005	SANT/Myb domain
	FG005_00279	PF08241	Methyltransferase domain	1.8E-10	IPR013216	Methyltransferase type 11	GO:0008152|GO:0008168
	FG005_00280	PF01408	Oxidoreductase family, NAD-binding Rossmann fold	7.3E-17	IPR000683	Oxidoreductase, N-terminal	GO:0016491
	FG005_00281	PF00248	Aldo/keto reductase family	5.4E-19	IPR023210	NADP-dependent oxidoreductase domain
	FG005_00283	PF01916	Deoxyhypusine synthase	2.0E-144	IPR002773	Deoxyhypusine synthase	GO:0008612
	FG005_00284	PF08649	DASH complex subunit Dad1	4.2E-22	IPR013958	DASH complex subunit Dad1	GO:0030472|GO:0042729|GO:0072686
	FG005_00286	PF08519	Replication factor RFC1 C terminal domain	1.4E-52	IPR013725	DNA replication factor RFC1, C-terminal	GO:0003689|GO:0005524|GO:0005663|GO:0006260
	FG005_00287	PF00252	Ribosomal protein L16p/L10e	1.4E-28	IPR016180	Ribosomal protein L10e/L16	GO:0003735|GO:0005840|GO:0006412
	FG005_00288	PF08542	Replication factor C C-terminal domain	4.5E-23	IPR013748	Replication factor C, C-terminal domain
	FG005_00289	PF00501	AMP-binding enzyme	2.4E-89	IPR000873	AMP-dependent synthetase/ligase	GO:0003824|GO:0008152
	FG005_00290	PF00200	Disintegrin	1.0E-17	IPR001762	Blood coagulation inhibitor, Disintegrin
	FG005_00292	PF08513	LisH	1.1E-5	IPR006594	LIS1 homology motif	GO:0005515
	FG005_00295	PF08022	FAD-binding domain	9.1E-7	IPR013112	FAD-binding 8	GO:0016491|GO:0055114
	FG005_00296	PF00076	RNA recognition motif. (a.k.a. RRM, RBD, or RNP domain)	5.6E-8	IPR000504	RNA recognition motif domain	GO:0003676
	FG005_00297	PF00472	RF-1 domain	8.5E-13	IPR000352	Peptide chain release factor class I/class II	GO:0003747|GO:0006415
	FG005_00298	PF00069	Protein kinase domain	1.2E-66	IPR000719	Protein kinase domain	GO:0004672|GO:0005524|GO:0006468
	FG005_00299	PF01569	PAP2 superfamily	3.3E-13	IPR000326	Phosphatidic acid phosphatase type 2/haloperoxidase	GO:0003824|GO:0016020
	FG005_00300	PF08208	DNA-directed RNA polymerase I subunit RPA34.5	2.6E-27	IPR013240	DNA-directed RNA polymerase I, subunit RPA34.5
	FG005_00301	PF03205	Molybdopterin guanine dinucleotide synthesis protein B	6.3E-5	IPR029007	MobB-type P-loop domain
	FG005_00302	PF04082	Fungal specific transcription factor domain	3.3E-18	IPR007219	Transcription factor domain, fungi	GO:0003677|GO:0005634|GO:0006351|GO:0008270
	FG005_00306	PF00096	Zinc finger, C2H2 type	1.6E-6	IPR007087	Zinc finger, C2H2	GO:0046872
	FG005_00307	PF08596	Lethal giant larvae(Lgl) like, C-terminal	5.0E-120	IPR013905	Lethal giant larvae (Lgl)-like, C-terminal domain
	FG005_00309	PF07690	Major Facilitator Superfamily	2.3E-31	IPR011701	Major facilitator superfamily	GO:0016021|GO:0055085
	FG005_00311	PF03435	Saccharopine dehydrogenase	8.1E-116	IPR005097	Saccharopine dehydrogenase / Homospermidine synthase	GO:0016491|GO:0055114
	FG005_00313	PF02171	Piwi domain	8.3E-77	IPR003165	Piwi domain	GO:0003676
	FG005_00314	PF05843	Suppressor of forked protein (Suf)	2.7E-81	IPR008847	Suppressor of forked	GO:0005634|GO:0006397
	FG005_00315	PF04729	ASF1 like histone chaperone	2.1E-66	IPR006818	Histone chaperone, ASF1-like	GO:0005634|GO:0006333
	FG005_00316	PF01544	CorA-like Mg2+ transporter protein	3.3E-17	IPR002523	Mg2+ transporter protein, CorA-like/Zinc transport protein ZntB	GO:0016020|GO:0030001|GO:0046873|GO:0055085
	FG005_00317	PF02045	CCAAT-binding transcription factor (CBF-B/NF-YA) subunit B	1.6E-30	IPR001289	CCAAT-binding transcription factor, subunit B	GO:0003700|GO:0006355
	FG005_00318	PF08534	Redoxin	1.7E-27	IPR013740	Redoxin	GO:0016491
	FG005_00321	PF03836	RasGAP C-terminus	8.6E-30	IPR000593	RasGAP protein, C-terminal	GO:0005096|GO:0007264
	FG005_00322	PF01636	Phosphotransferase enzyme family	1.1E-41	IPR002575	Aminoglycoside phosphotransferase
	FG005_00323	PF13659	Methyltransferase domain	2.7E-18
	FG005_00324	PF01423	LSM domain	3.5E-17	IPR001163	Ribonucleoprotein LSM domain
	FG005_00325	PF10557	Cullin protein neddylation domain	1.2E-27	IPR019559	Cullin protein, neddylation domain	GO:0006511|GO:0031461|GO:0031625
	FG005_00326	PF01423	LSM domain	5.0E-16	IPR001163	Ribonucleoprotein LSM domain
	FG005_00327	PF12706	Beta-lactamase superfamily domain	3.6E-11
	FG005_00329	PF00069	Protein kinase domain	2.0E-56	IPR000719	Protein kinase domain	GO:0004672|GO:0005524|GO:0006468
	FG005_00330	PF10193	Telomere length regulation protein	3.5E-35	IPR019337	Telomere length regulation protein, conserved domain
	FG005_00331	PF02134	Repeat in ubiquitin-activating (UBA) protein	5.1E-25	IPR000127	Ubiquitin-activating enzyme repeat	GO:0005524|GO:0006464|GO:0008641
	FG005_00332	PF01000	RNA polymerase Rpb3/RpoA insert domain	1.7E-24	IPR011262	DNA-directed RNA polymerase, insert domain	GO:0003899|GO:0006351|GO:0046983
	FG005_00334	PF13634	Nucleoporin FG repeat region	1.4E-5	IPR025574	Nucleoporin FG repeat
	FG005_00335	PF00227	Proteasome subunit	6.6E-47	IPR001353	Proteasome, subunit alpha/beta	GO:0004298|GO:0005839|GO:0051603
	FG005_00336	PF08238	Sel1 repeat	0.007	IPR006597	Sel1-like
	FG005_00338	PF13850	Endoplasmic Reticulum-Golgi Intermediate Compartment (ERGIC)	7.9E-34
	FG005_00339	PF00076	RNA recognition motif. (a.k.a. RRM, RBD, or RNP domain)	1.1E-21	IPR000504	RNA recognition motif domain	GO:0003676
	FG005_00340	PF01544	CorA-like Mg2+ transporter protein	9.0E-41	IPR002523	Mg2+ transporter protein, CorA-like/Zinc transport protein ZntB	GO:0016020|GO:0030001|GO:0046873|GO:0055085
	FG005_00341	PF03914	CBF/Mak21 family	6.7E-47	IPR005612	CCAAT-binding factor
	FG005_00342	PF05405	Mitochondrial ATP synthase B chain precursor (ATP-synt_B)	3.2E-51	IPR008688	ATPase, F0 complex, B chain/subunit B/MI25	GO:0015078|GO:0015986
	FG005_00343	PF09402	Man1-Src1p-C-terminal domain	8.7E-101	IPR018996	Inner nuclear membrane protein MAN1	GO:0005639
	FG005_00344	PF01494	FAD binding domain	2.9E-23	IPR002938	Monooxygenase, FAD-binding
	FG005_00345	PF00346	Respiratory-chain NADH dehydrogenase, 49 Kd subunit	2.2E-133	IPR001135	NADH-quinone oxidoreductase, subunit D	GO:0016651|GO:0048038|GO:0051287|GO:0055114
	FG005_00346	PF13302	Acetyltransferase (GNAT) domain	2.2E-26	IPR000182	GNAT domain	GO:0008080
	FG005_00349	PF00024	PAN domain	4.2E-5	IPR003014	PAN-1 domain
	FG005_00350	PF00443	Ubiquitin carboxyl-terminal hydrolase	1.4E-4	IPR001394	Peptidase C19, ubiquitin carboxyl-terminal hydrolase	GO:0006511|GO:0036459
	FG005_00352	PF10377	Autophagy-related protein 11	1.1E-40	IPR019460	Autophagy-related protein 11
	FG005_00353	PF05837	Centromere protein H (CENP-H)	1.2E-21	IPR008426	Centromere protein H	GO:0000776|GO:0051382
	FG005_00355	PF00505	HMG (high mobility group) box	7.1E-25	IPR009071	High mobility group box domain
	FG005_00357	PF02880	Phosphoglucomutase/phosphomannomutase, alpha/beta/alpha domain III	3.5E-25	IPR005846	Alpha-D-phosphohexomutase, alpha/beta/alpha domain III	GO:0005975|GO:0016868
	FG005_00358	PF01408	Oxidoreductase family, NAD-binding Rossmann fold	1.7E-8	IPR000683	Oxidoreductase, N-terminal	GO:0016491
	FG005_00364	PF00203	Ribosomal protein S19	2.0E-33	IPR002222	Ribosomal protein S19/S15	GO:0003735|GO:0005840|GO:0006412
	FG005_00366	PF00091	Tubulin/FtsZ family, GTPase domain	7.7E-65	IPR003008	Tubulin/FtsZ, GTPase domain	GO:0003924
	FG005_00367	PF00076	RNA recognition motif. (a.k.a. RRM, RBD, or RNP domain)	2.8E-10	IPR000504	RNA recognition motif domain	GO:0003676
	FG005_00368	PF08598	Sds3-like	9.5E-18	IPR013907	Sds3-like
	FG005_00369	PF09813	Coiled-coil domain-containing protein 56	4.6E-5	IPR018628	Coiled-coil domain-containing protein 56
	FG005_00370	PF11935	Domain of unknown function (DUF3453)	9.6E-67
	FG005_00373	PF00172	Fungal Zn(2)-Cys(6) binuclear cluster domain	4.9E-8	IPR001138	Zn(2)-C6 fungal-type DNA-binding domain	GO:0000981|GO:0005634|GO:0006355|GO:0008270
	FG005_00375	PF07690	Major Facilitator Superfamily	1.5E-29	IPR011701	Major facilitator superfamily	GO:0016021|GO:0055085
	FG005_00376	PF00328	Histidine phosphatase superfamily (branch 2)	2.1E-7	IPR000560	Histidine phosphatase superfamily, clade-2	GO:0003993
	FG005_00377	PF13561	Enoyl-(Acyl carrier protein) reductase	4.4E-24
	FG005_00381	PF00069	Protein kinase domain	2.3E-66	IPR000719	Protein kinase domain	GO:0004672|GO:0005524|GO:0006468
	FG005_00382	PF00383	Cytidine and deoxycytidylate deaminase zinc-binding region	2.2E-15	IPR002125	Cytidine and deoxycytidylate deaminases, zinc-binding	GO:0008270|GO:0016787
	FG005_00388	PF00400	WD domain, G-beta repeat	1.9E-11	IPR001680	WD40 repeat	GO:0005515
	FG005_00390	PF10342	Ser-Thr-rich glycosyl-phosphatidyl-inositol-anchored membrane family	8.1E-20	IPR018466	Ser-Thr-rich glycosyl-phosphatidyl-inositol-anchored membrane family
	FG005_00391	PF07690	Major Facilitator Superfamily	1.2E-28	IPR011701	Major facilitator superfamily	GO:0016021|GO:0055085
	FG005_00392	PF00763	Tetrahydrofolate dehydrogenase/cyclohydrolase, catalytic domain	4.7E-18	IPR020630	Tetrahydrofolate dehydrogenase/cyclohydrolase, catalytic domain	GO:0003824|GO:0004488|GO:0009396|GO:0055114
	FG005_00395	PF03029	Conserved hypothetical ATP binding protein	1.4E-70	IPR004130	GPN-loop GTPase
	FG005_00396	PF02772	S-adenosylmethionine synthetase, central domain	3.9E-26	IPR022629	S-adenosylmethionine synthetase, central domain	GO:0004478|GO:0006556
	FG005_00400	PF00388	Phosphatidylinositol-specific phospholipase C, X domain	8.5E-13	IPR000909	Phospholipase C, phosphatidylinositol-specific , X domain
	FG005_00403	PF00560	Leucine Rich Repeat	0.73	IPR001611	Leucine-rich repeat	GO:0005515
	FG005_00404	PF00248	Aldo/keto reductase family	2.8E-43	IPR023210	NADP-dependent oxidoreductase domain
	FG005_00405	PF00400	WD domain, G-beta repeat	1.5E-8	IPR001680	WD40 repeat	GO:0005515
	FG005_00406	PF05680	ATP synthase E chain	3.9E-24	IPR008386	ATPase, F0 complex, subunit E, mitochondrial	GO:0000276|GO:0015078|GO:0015986
	FG005_00407	PF02516	Oligosaccharyl transferase STT3 subunit	2.9E-122	IPR003674	Oligosaccharyl transferase, STT3 subunit	GO:0004576|GO:0006486|GO:0016020
	FG005_00409	PF00069	Protein kinase domain	4.9E-63	IPR000719	Protein kinase domain	GO:0004672|GO:0005524|GO:0006468
	FG005_00412	PF04900	Fcf1	2.5E-24	IPR006984	rRNA-processing protein Fcf1/Utp23	GO:0032040
	FG005_00413	PF05277	Protein of unknown function (DUF726)	4.4E-126	IPR007941	Protein of unknown function DUF726
	FG005_00415	PF05832	Eukaryotic protein of unknown function (DUF846)	9.8E-52	IPR008564	Protein of unknown function DUF846, eukaryotic	GO:0016021
	FG005_00416	PF03328	HpcH/HpaI aldolase/citrate lyase family	6.5E-46	IPR005000	HpcH/HpaI aldolase/citrate lyase domain	GO:0003824
	FG005_00418	PF00076	RNA recognition motif. (a.k.a. RRM, RBD, or RNP domain)	1.0E-20	IPR000504	RNA recognition motif domain	GO:0003676
	FG005_00419	PF04752	ChaC-like protein	2.3E-35	IPR006840	ChaC-like protein
	FG005_00420	PF13405	EF-hand domain	7.0E-4	IPR002048	EF-hand domain	GO:0005509
	FG005_00424	PF07052	Hepatocellular carcinoma-associated antigen 59	2.2E-10	IPR010756	Hepatocellular carcinoma-associated antigen 59
	FG005_00425	PF00708	Acylphosphatase	1.2E-25	IPR001792	Acylphosphatase-like domain
	FG005_00426	PF00270	DEAD/DEAH box helicase	3.4E-7	IPR011545	DEAD/DEAH box helicase domain	GO:0003676|GO:0005524
	FG005_00427	PF00400	WD domain, G-beta repeat	3.3E-5	IPR001680	WD40 repeat	GO:0005515
	FG005_00429	PF03936	Terpene synthase family, metal binding domain	7.2E-14	IPR005630	Terpene synthase, metal-binding domain	GO:0000287|GO:0010333|GO:0016829
	FG005_00430	PF01522	Polysaccharide deacetylase	5.2E-21	IPR002509	Polysaccharide deacetylase	GO:0005975|GO:0016810
	FG005_00432	PF01053	Cys/Met metabolism PLP-dependent enzyme	4.0E-63	IPR000277	Cys/Met metabolism, pyridoxal phosphate-dependent enzyme	GO:0030170
	FG005_00434	PF12847	Methyltransferase domain	3.2E-6
	FG005_00435	PF01423	LSM domain	2.6E-19	IPR001163	Ribonucleoprotein LSM domain
	FG005_00436	PF11976	Ubiquitin-2 like Rad60 SUMO-like	6.9E-15	IPR022617	Rad60/SUMO-like domain
	FG005_00437	PF02146	Sir2 family	6.4E-23	IPR003000	Sirtuin family	GO:0070403
	FG005_00438	PF01694	Rhomboid family	2.8E-18	IPR022764	Peptidase S54, rhomboid domain	GO:0004252|GO:0016021
	FG005_00442	PF01156	Inosine-uridine preferring nucleoside hydrolase	7.8E-58	IPR001910	Inosine/uridine-preferring nucleoside hydrolase domain
	FG005_00443	PF01423	LSM domain	6.9E-14	IPR001163	Ribonucleoprotein LSM domain
	FG005_00444	PF00400	WD domain, G-beta repeat	1.0E-4	IPR001680	WD40 repeat	GO:0005515
	FG005_00448	PF10775	ATP synthase complex subunit h	1.7E-23	IPR019711	ATPase, F0 complex, subunit H
	FG005_00449	PF00168	C2 domain	8.0	IPR000008	C2 domain	GO:0005515
	FG005_00454	PF02906	Iron only hydrogenase large subunit, C-terminal domain	1.2E-62	IPR004108	Iron hydrogenase, large subunit, C-terminal
	FG005_00456	PF13465	Zinc-finger double domain	4.5E-6
	FG005_00457	PF00793	DAHP synthetase I family	4.0E-98	IPR006218	DAHP synthetase I/KDSA	GO:0009058
	FG005_00459	PF00160	Cyclophilin type peptidyl-prolyl cis-trans isomerase/CLD	1.3E-49	IPR002130	Cyclophilin-type peptidyl-prolyl cis-trans isomerase domain	GO:0000413|GO:0003755|GO:0006457
	FG005_00460	PF04750	FAR-17a/AIG1-like protein	1.2E-55	IPR006838	FAR-17a/AIG1-like protein	GO:0016021
	FG005_00465	PF04227	Indigoidine synthase A like protein	1.5E-100	IPR007342	Pseudouridine-5'-phosphate glycosidase	GO:0016798
	FG005_00467	PF00106	short chain dehydrogenase	1.8E-24	IPR002198	Short-chain dehydrogenase/reductase SDR	GO:0008152|GO:0016491
	FG005_00468	PF07976	Phenol hydroxylase, C-terminal dimerisation domain	2.2E-34	IPR012941	Phenol hydroxylase, C-terminal dimerisation domain
	FG005_00469	PF00171	Aldehyde dehydrogenase family	1.1E-132	IPR015590	Aldehyde dehydrogenase domain	GO:0008152|GO:0016491|GO:0055114
	FG005_00470	PF00262	Calreticulin family	1.6E-160	IPR001580	Calreticulin/calnexin	GO:0005509|GO:0005783|GO:0006457|GO:0051082
	FG005_00472	PF00596	Class II Aldolase and Adducin N-terminal domain	9.0E-40	IPR001303	Class II aldolase/adducin N-terminal
	FG005_00473	PF03908	Sec20	8.9E-14	IPR005606	Sec20
	FG005_00474	PF10780	39S ribosomal protein L53/MRP-L53	2.0E-18	IPR019716	Ribosomal protein L53, mitochondrial
	FG005_00475	PF13805	Eisosome component PIL1	3.0E-105	IPR028245	Eisosome component PIL1/LSP1
	FG005_00477	PF04597	Ribophorin I	9.9E-142	IPR007676	Ribophorin I	GO:0004579|GO:0005783|GO:0006486|GO:0016021
	FG005_00478	PF03727	Hexokinase	1.5E-88	IPR022673	Hexokinase, C-terminal	GO:0005524|GO:0005975|GO:0016773
	FG005_00480	PF02656	Domain of unknown function (DUF202)	1.1E-12	IPR003807	Domain of unknown function DUF202
	FG005_00481	PF01053	Cys/Met metabolism PLP-dependent enzyme	4.0E-26	IPR000277	Cys/Met metabolism, pyridoxal phosphate-dependent enzyme	GO:0030170
	FG005_00482	PF00493	MCM2/3/5 family	7.1E-139	IPR001208	Mini-chromosome maintenance, DNA-dependent ATPase	GO:0003677|GO:0005524|GO:0006260
	FG005_00483	PF01217	Clathrin adaptor complex small chain	8.2E-16	IPR022775	AP complex, mu/sigma subunit
	FG005_00484	PF01300	Telomere recombination	1.4E-54	IPR006070	YrdC-like domain	GO:0003725
	FG005_00485	PF00122	E1-E2 ATPase	2.6E-71	IPR008250	P-type ATPase, A domain	GO:0000166|GO:0046872
	FG005_00486	PF04824	Conserved region of Rad21 / Rec8 like protein	1.2E-7	IPR006909	Rad21/Rec8-like protein, C-terminal, eukaryotic	GO:0000228
	FG005_00487	PF02970	Tubulin binding cofactor A	3.7E-18	IPR004226	Tubulin binding cofactor A	GO:0007021|GO:0015631|GO:0051082
	FG005_00488	PF05615	Tho complex subunit 7	7.6E-30	IPR008501	THO complex subunit 7/Mft1	GO:0000445|GO:0006397
	FG005_00489	PF00642	Zinc finger C-x8-C-x5-C-x3-H type (and similar)	1.7E-5	IPR000571	Zinc finger, CCCH-type	GO:0046872
	FG005_00491	PF08238	Sel1 repeat	6.7E-5	IPR006597	Sel1-like
	FG005_00492	PF03131	bZIP Maf transcription factor	5.1E-7	IPR004826	Basic leucine zipper domain, Maf-type	GO:0003677|GO:0005634|GO:0006355
	FG005_00495	PF11578	Protein of unknown function (DUF3237)	2.6E-20	IPR020915	Uncharacterised protein family UPF0311
	FG005_00496	PF03637	Mob1/phocein family	1.2E-20	IPR005301	MOB kinase activator family
	FG005_00497	PF11815	Domain of unknown function (DUF3336)	1.4E-33	IPR021771	Triacylglycerol lipase	GO:0004806|GO:0006629
	FG005_00501	PF10342	Ser-Thr-rich glycosyl-phosphatidyl-inositol-anchored membrane family	8.2E-14	IPR018466	Ser-Thr-rich glycosyl-phosphatidyl-inositol-anchored membrane family
	FG005_00503	PF01704	UTP--glucose-1-phosphate uridylyltransferase	5.5E-187	IPR002618	UTP--glucose-1-phosphate uridylyltransferase family	GO:0008152|GO:0070569
	FG005_00504	PF12239	Protein of unknown function (DUF3605)	1.4E-54	IPR022036	Protein of unknown function DUF3605
	FG005_00505	PF02152	Dihydroneopterin aldolase	7.1E-15	IPR006157	Dihydroneopterin aldolase/epimerase domain	GO:0004150|GO:0006760
	FG005_00506	PF00002	7 transmembrane receptor (Secretin family)	2.1E-5	IPR000832	GPCR, family 2, secretin-like	GO:0004930|GO:0007186|GO:0016021
	FG005_00508	PF00150	Cellulase (glycosyl hydrolase family 5)	5.4E-34	IPR001547	Glycoside hydrolase, family 5	GO:0004553|GO:0005975
	FG005_00509	PF08728	CRT10	1.8E-16	IPR014839	Ribonucleotide reductase, transcriptional regulator Crt10	GO:0006357
	FG005_00510	PF00909	Ammonium Transporter Family	1.4E-113	IPR024041	Ammonium transporter AmtB-like domain	GO:0008519|GO:0015696|GO:0016020
	FG005_00511	PF00328	Histidine phosphatase superfamily (branch 2)	1.4E-45	IPR000560	Histidine phosphatase superfamily, clade-2	GO:0003993
	FG005_00512	PF02668	Taurine catabolism dioxygenase TauD, TfdA family	4.5E-20	IPR003819	Taurine catabolism dioxygenase TauD/TfdA	GO:0016491|GO:0055114
	FG005_00514	PF00728	Glycosyl hydrolase family 20, catalytic domain	1.0E-45	IPR015883	Glycoside hydrolase family 20, catalytic core	GO:0004553|GO:0005975
	FG005_00515	PF00069	Protein kinase domain	7.2E-5	IPR000719	Protein kinase domain	GO:0004672|GO:0005524|GO:0006468
	FG005_00517	PF00076	RNA recognition motif. (a.k.a. RRM, RBD, or RNP domain)	2.6E-18	IPR000504	RNA recognition motif domain	GO:0003676
	FG005_00519	PF02077	SURF4 family	1.7E-96	IPR002995	Surfeit locus 4	GO:0016021
	FG005_00521	PF13302	Acetyltransferase (GNAT) domain	1.5E-33	IPR000182	GNAT domain	GO:0008080
	FG005_00522	PF00664	ABC transporter transmembrane region	4.0E-36	IPR011527	ABC transporter type 1, transmembrane domain	GO:0005524|GO:0006810|GO:0016021|GO:0042626|GO:0055085
	FG005_00523	PF14479	Prion-inhibition and propagation	5.3E-41	IPR029498	Prion-inhibition and propagation, HeLo domain
	FG005_00524	PF00782	Dual specificity phosphatase, catalytic domain	1.4E-16	IPR000340	Dual specificity phosphatase, catalytic domain	GO:0006470|GO:0008138
	FG005_00525	PF09341	Transcription factor Pcc1	3.7E-15	IPR015419	CTAG/Pcc1 family
	FG005_00526	PF00010	Helix-loop-helix DNA-binding domain	4.7E-10	IPR011598	Myc-type, basic helix-loop-helix (bHLH) domain	GO:0046983
	FG005_00530	PF03943	TAP C-terminal domain	1.3E-14	IPR005637	TAP C-terminal (TAP-C) domain	GO:0005634|GO:0051028
	FG005_00531	PF00270	DEAD/DEAH box helicase	1.4E-18	IPR011545	DEAD/DEAH box helicase domain	GO:0003676|GO:0005524
	FG005_00532	PF00023	Ankyrin repeat	0.0041	IPR002110	Ankyrin repeat	GO:0005515
	FG005_00533	PF00270	DEAD/DEAH box helicase	1.2E-19	IPR011545	DEAD/DEAH box helicase domain	GO:0003676|GO:0005524
	FG005_00534	PF08580	Yeast cortical protein KAR9	8.0E-146	IPR013889	Karyogamy protein, KAR9
	FG005_00536	PF00011	Hsp20/alpha crystallin family	1.4E-10	IPR002068	Alpha crystallin/Hsp20 domain
	FG005_00537	PF07859	alpha/beta hydrolase fold	1.6E-38	IPR013094	Alpha/beta hydrolase fold-3	GO:0008152|GO:0016787
	FG005_00538	PF05051	Cytochrome C oxidase copper chaperone (COX17)	5.4E-20	IPR007745	Cytochrome c oxidase copper chaperone	GO:0005507|GO:0005758|GO:0006825|GO:0016531
	FG005_00540	PF00118	TCP-1/cpn60 chaperonin family	9.4E-138	IPR002423	Chaperonin Cpn60/TCP-1 family	GO:0005524
	FG005_00541	PF00004	ATPase family associated with various cellular activities (AAA)	1.6E-40	IPR003959	ATPase, AAA-type, core	GO:0005524
	FG005_00543	PF02167	Cytochrome C1 family	1.6E-80	IPR002326	Cytochrome c1	GO:0009055|GO:0020037
	FG005_00544	PF13516	Leucine Rich repeat	0.61
	FG005_00546	PF10584	Proteasome subunit A N-terminal signature	5.2E-10	IPR000426	Proteasome alpha-subunit, N-terminal domain	GO:0004175|GO:0006511|GO:0019773
	FG005_00547	PF04931	DNA polymerase phi	4.5E-53	IPR007015	DNA polymerase V	GO:0003677|GO:0003887|GO:0006351
	FG005_00548	PF00581	Rhodanese-like domain	5.2E-12	IPR001763	Rhodanese-like domain
	FG005_00549	PF04676	Protein similar to CwfJ C-terminus 2	9.7E-24	IPR006767	Cwf19-like protein, C-terminal domain-2
	FG005_00550	PF07539	Down-regulated in metastasis	1.1E-41	IPR011430	Down-regulated-in-metastasis protein
	FG005_00551	PF05180	DNL zinc finger	1.8E-25	IPR007853	Zinc finger, DNL-type	GO:0008270
	FG005_00552	PF00188	Cysteine-rich secretory protein family	2.7E-10	IPR014044	CAP domain
	FG005_00553	PF04855	SNF5 / SMARCB1 / INI1	6.8E-85	IPR006939	SNF5/SMARCB1/INI1	GO:0000228|GO:0006338
	FG005_00555	PF00734	Fungal cellulose binding domain	1.1E-13	IPR000254	Cellulose-binding domain, fungal	GO:0004553|GO:0005576|GO:0005975|GO:0030248
	FG005_00556	PF00083	Sugar (and other) transporter	1.1E-102	IPR005828	General substrate transporter	GO:0016021|GO:0022857|GO:0055085
	FG005_00558	PF00172	Fungal Zn(2)-Cys(6) binuclear cluster domain	3.7E-7	IPR001138	Zn(2)-C6 fungal-type DNA-binding domain	GO:0000981|GO:0005634|GO:0006355|GO:0008270
	FG005_00559	PF00172	Fungal Zn(2)-Cys(6) binuclear cluster domain	2.3E-6	IPR001138	Zn(2)-C6 fungal-type DNA-binding domain	GO:0000981|GO:0005634|GO:0006355|GO:0008270
	FG005_00561	PF00080	Copper/zinc superoxide dismutase (SODC)	9.1E-13	IPR001424	Superoxide dismutase, copper/zinc binding domain	GO:0006801|GO:0046872|GO:0055114
	FG005_00563	PF06985	Heterokaryon incompatibility protein (HET)	6.2E-19	IPR010730	Heterokaryon incompatibility
	FG005_00564	PF14124	Domain of unknown function (DUF4291)	1.5E-64	IPR025633	Protein of unknown function DUF4291
	FG005_00565	PF02845	CUE domain	9.8E-8	IPR003892	Ubiquitin system component Cue	GO:0005515
	FG005_00566	PF09414	RNA ligase	2.9E-12	IPR021122	RNA ligase domain, REL/Rln2
	FG005_00567	PF14558	ML-like domain	2.0E-33
	FG005_00568	PF00096	Zinc finger, C2H2 type	6.8E-4	IPR007087	Zinc finger, C2H2	GO:0046872
	FG005_00570	PF00172	Fungal Zn(2)-Cys(6) binuclear cluster domain	3.7E-5	IPR001138	Zn(2)-C6 fungal-type DNA-binding domain	GO:0000981|GO:0005634|GO:0006355|GO:0008270
	FG005_00571	PF12697	Alpha/beta hydrolase family	6.5E-23	IPR000073	Alpha/beta hydrolase fold-1
	FG005_00572	PF05730	CFEM domain	8.0E-15	IPR008427	Extracellular membrane protein, CFEM domain
	FG005_00573	PF10637	Oxoglutarate and iron-dependent oxygenase degradation C-term	4.1E-90	IPR019601	Oxoglutarate/iron-dependent oxygenase, C-terminal degradation domain	GO:0005506|GO:0016706|GO:0031418|GO:0055114
	FG005_00575	PF02845	CUE domain	3.3E-7	IPR003892	Ubiquitin system component Cue	GO:0005515
	FG005_00576	PF07690	Major Facilitator Superfamily	9.4E-39	IPR011701	Major facilitator superfamily	GO:0016021|GO:0055085
	FG005_00577	PF03435	Saccharopine dehydrogenase	1.5E-17	IPR005097	Saccharopine dehydrogenase / Homospermidine synthase	GO:0016491|GO:0055114
	FG005_00578	PF00122	E1-E2 ATPase	5.5E-18	IPR008250	P-type ATPase, A domain	GO:0000166|GO:0046872
	FG005_00579	PF00710	Asparaginase	8.2E-69	IPR006034	Asparaginase/glutaminase	GO:0006520
	FG005_00580	PF00382	Transcription factor TFIIB repeat	9.4E-21	IPR013150	Transcription factor TFIIB, cyclin-like domain	GO:0017025
	FG005_00581	PF00591	Glycosyl transferase family, a/b domain	7.1E-62	IPR000312	Glycosyl transferase, family 3	GO:0008152|GO:0016757
	FG005_00583	PF02515	CoA-transferase family III	4.6E-58	IPR003673	CoA-transferase family III	GO:0003824
	FG005_00587	PF00733	Asparagine synthase	1.3E-57	IPR001962	Asparagine synthase	GO:0004066|GO:0006529
	FG005_00591	PF11735	Cryptococcal mannosyltransferase 1	1.5E-85	IPR021047	Mannosyltransferase 1, CMT1
	FG005_00592	PF02366	Dolichyl-phosphate-mannose-protein mannosyltransferase	1.8E-79	IPR003342	Glycosyl transferase, family 39	GO:0000030|GO:0006493|GO:0016020
	FG005_00593	PF01042	Endoribonuclease L-PSP	6.3E-41	IPR006175	YjgF/YER057c/UK114 family
	FG005_00594	PF00400	WD domain, G-beta repeat	1.8E-4	IPR001680	WD40 repeat	GO:0005515
	FG005_00595	PF13893	RNA recognition motif. (a.k.a. RRM, RBD, or RNP domain)	8.8E-11
	FG005_00596	PF03987	Autophagocytosis associated protein, active-site domain	1.0E-12	IPR007135	Autophagy-related protein 3
	FG005_00597	PF01532	Glycosyl hydrolase family 47	1.2E-168	IPR001382	Glycoside hydrolase, family 47	GO:0004571|GO:0005509|GO:0016020
	FG005_00599	PF00324	Amino acid permease	6.7E-137	IPR004841	Amino acid permease/ SLC12A domain	GO:0006810|GO:0016020|GO:0055085
	FG005_00603	PF11635	Mediator complex subunit 16	6.1E-118	IPR021665	Mediator complex, subunit Med16
	FG005_00606	PF00909	Ammonium Transporter Family	3.5E-118	IPR024041	Ammonium transporter AmtB-like domain	GO:0008519|GO:0015696|GO:0016020
	FG005_00607	PF10391	Fingers domain of DNA polymerase lambda	2.2E-19	IPR018944	DNA polymerase lambda, fingers domain	GO:0003677|GO:0005634|GO:0034061
	FG005_00608	PF02466	Tim17/Tim22/Tim23/Pmp24 family	2.1E-25	IPR003397	Mitochondrial inner membrane translocase subunit Tim17/Tim22/Tim23/peroxisomal protein PMP24
	FG005_00609	PF01399	PCI domain	1.4E-12	IPR000717	Proteasome component (PCI) domain	GO:0005515
	FG005_00612	PF00172	Fungal Zn(2)-Cys(6) binuclear cluster domain	3.6E-6	IPR001138	Zn(2)-C6 fungal-type DNA-binding domain	GO:0000981|GO:0005634|GO:0006355|GO:0008270
	FG005_00613	PF00270	DEAD/DEAH box helicase	2.8E-15	IPR011545	DEAD/DEAH box helicase domain	GO:0003676|GO:0005524
	FG005_00614	PF13855	Leucine rich repeat	2.5E-7	IPR001611	Leucine-rich repeat	GO:0005515
	FG005_00615	PF06320	GCN5-like protein 1 (GCN5L1)	2.5E-8	IPR009395	GCN5-like 1
	FG005_00616	PF02544	3-oxo-5-alpha-steroid 4-dehydrogenase	5.8E-28	IPR001104	3-oxo-5-alpha-steroid 4-dehydrogenase, C-terminal	GO:0005737|GO:0006629|GO:0016021|GO:0016627
	FG005_00618	PF01201	Ribosomal protein S8e	8.0E-47	IPR022309	Ribosomal protein S8e/ribosomal biogenesis NSA2
	FG005_00619	PF00566	Rab-GTPase-TBC domain	1.0E-45	IPR000195	Rab-GTPase-TBC domain
	FG005_00620	PF00632	HECT-domain (ubiquitin-transferase)	2.2E-93	IPR000569	HECT	GO:0004842
	FG005_00621	PF01092	Ribosomal protein S6e	1.2E-62	IPR001377	Ribosomal protein S6e	GO:0003735|GO:0005622|GO:0005840|GO:0006412
	FG005_00622	PF09696	Ctf8	5.5E-33	IPR018607	Chromosome transmission fidelity protein 8
	FG005_00623	PF01866	Putative diphthamide synthesis protein	5.0E-113	IPR016435	Diphthamide synthesis DPH1/DPH2
	FG005_00624	PF00682	HMGL-like	2.9E-36	IPR000891	Pyruvate carboxyltransferase	GO:0003824
	FG005_00626	PF00397	WW domain	9.4E-8	IPR001202	WW domain	GO:0005515
	FG005_00628	PF06741	LsmAD domain	1.6E-21	IPR009604	LsmAD domain
	FG005_00629	PF05193	Peptidase M16 inactive domain	5.7E-12	IPR007863	Peptidase M16, C-terminal domain
	FG005_00630	PF05645	RNA polymerase III subunit RPC82	4.6E-50	IPR008806	RNA polymerase III Rpc82, C -terminal	GO:0003677|GO:0003899|GO:0006351
	FG005_00631	PF00153	Mitochondrial carrier protein	1.7E-6	IPR018108	Mitochondrial substrate/solute carrier
	FG005_00633	PF08656	DASH complex subunit Dad3	4.1E-28	IPR013965	DASH complex subunit Dad3	GO:0008608|GO:0042729|GO:0072686
	FG005_00634	PF00333	Ribosomal protein S5, N-terminal domain	1.9E-7	IPR013810	Ribosomal protein S5, N-terminal	GO:0003723|GO:0003735|GO:0005840|GO:0006412
	FG005_00636	PF00617	RasGEF domain	1.3E-44	IPR001895	Ras guanine-nucleotide exchange factors catalytic domain	GO:0005085|GO:0007264
	FG005_00638	PF04438	HIT zinc finger	6.4E-10	IPR007529	Zinc finger, HIT-type
	FG005_00639	PF01106	NifU-like domain	1.6E-20	IPR001075	NIF system FeS cluster assembly, NifU, C-terminal	GO:0005506|GO:0016226|GO:0051536
	FG005_00640	PF04718	Mitochondrial ATP synthase g subunit	1.8E-28	IPR006808	ATPase, F0 complex, subunit G, mitochondrial	GO:0000276|GO:0015078|GO:0015986
	FG005_00642	PF01532	Glycosyl hydrolase family 47	1.9E-157	IPR001382	Glycoside hydrolase, family 47	GO:0004571|GO:0005509|GO:0016020
	FG005_00643	PF00400	WD domain, G-beta repeat	0.066	IPR001680	WD40 repeat	GO:0005515
	FG005_00644	PF00651	BTB/POZ domain	5.5E-9	IPR013069	BTB/POZ	GO:0005515
	FG005_00647	PF04588	Hypoxia induced protein conserved region	9.2E-7	IPR007667	Hypoxia induced protein, domain
	FG005_00648	PF01344	Kelch motif	8.4E-8	IPR006652	Kelch repeat type 1	GO:0005515
	FG005_00649	PF01207	Dihydrouridine synthase (Dus)	1.4E-7	IPR001269	tRNA-dihydrouridine synthase	GO:0008033|GO:0017150|GO:0050660|GO:0055114
	FG005_00650	PF04088	Peroxin 13, N-terminal region	3.0E-56	IPR007223	Peroxin 13, N-terminal	GO:0005777|GO:0016021|GO:0016560
	FG005_00651	PF00400	WD domain, G-beta repeat	0.0037	IPR001680	WD40 repeat	GO:0005515
	FG005_00652	PF00664	ABC transporter transmembrane region	9.0E-7	IPR011527	ABC transporter type 1, transmembrane domain	GO:0005524|GO:0006810|GO:0016021|GO:0042626|GO:0055085
	FG005_00654	PF00366	Ribosomal protein S17	1.4E-29	IPR000266	Ribosomal protein S17	GO:0003735|GO:0005622|GO:0005840|GO:0006412
	FG005_00655	PF15402	N-terminus of kinetochore NMS complex subunit Spc7	6.8E-142
	FG005_00657	PF10186	UV radiation resistance protein and autophagy-related subunit 14	6.3E-78	IPR018791	UV radiation resistance protein/autophagy-related protein 14	GO:0010508
	FG005_00658	PF12720	Protein of unknown function (DUF3807)	2.2E-38	IPR024526	Protein of unknown function DUF3807
	FG005_00659	PF00069	Protein kinase domain	7.8E-59	IPR000719	Protein kinase domain	GO:0004672|GO:0005524|GO:0006468
	FG005_00660	PF10384	Centromere protein Scm3	3.5E-20	IPR018465	Centromere protein Scm3/HJURP	GO:0005634|GO:0042393
	FG005_00661	PF04111	Autophagy protein Apg6	4.1E-120	IPR007243	Atg6/Beclin	GO:0006914
	FG005_00662	PF00004	ATPase family associated with various cellular activities (AAA)	2.2E-12	IPR003959	ATPase, AAA-type, core	GO:0005524
	FG005_00664	PF13758	Prefoldin subunit	1.0E-25
	FG005_00665	PF04828	Glutathione-dependent formaldehyde-activating enzyme	9.4E-6	IPR006913	Glutathione-dependent formaldehyde-activating enzyme/centromere protein V	GO:0008152|GO:0016846
	FG005_00666	PF09731	Mitochondrial inner membrane protein	5.3E-140	IPR019133	Mitochondrial inner membrane protein Mitofilin
	FG005_00667	PF00071	Ras family	1.2E-58	IPR001806	Small GTPase superfamily	GO:0005525|GO:0007264
	FG005_00668	PF02383	SacI homology domain	1.1E-89	IPR002013	SAC domain	GO:0042578
	FG005_00670	PF00133	tRNA synthetases class I (I, L, M and V)	1.1E-154	IPR002300	Aminoacyl-tRNA synthetase, class Ia	GO:0000166|GO:0004812|GO:0005524|GO:0006418
	FG005_00675	PF10568	Outer mitochondrial membrane transport complex protein	9.7E-23	IPR019564	Mitochondrial outer membrane transport complex, Sam37/metaxin	GO:0005741|GO:0006626
	FG005_00676	PF06728	GPI transamidase subunit PIG-U	1.7E-122	IPR009600	GPI transamidase subunit PIG-U	GO:0006506|GO:0016021
	FG005_00677	PF06732	Pescadillo N-terminus	1.0E-112	IPR010613	Pescadillo	GO:0005730|GO:0042254
	FG005_00678	PF00225	Kinesin motor domain	1.1E-109	IPR001752	Kinesin motor domain	GO:0003777|GO:0005524|GO:0007018|GO:0008017
	FG005_00679	PF00622	SPRY domain	2.5E-5	IPR003877	SPRY domain	GO:0005515
	FG005_00680	PF01699	Sodium/calcium exchanger protein	4.8E-23	IPR004837	Sodium/calcium exchanger membrane region	GO:0016021|GO:0055085
	FG005_00681	PF00069	Protein kinase domain	2.7E-63	IPR000719	Protein kinase domain	GO:0004672|GO:0005524|GO:0006468
	FG005_00682	PF06423	GWT1	1.9E-43	IPR009447	GWT1	GO:0005789|GO:0006506|GO:0016021|GO:0016746
	FG005_00685	PF13641	Glycosyltransferase like family 2	5.4E-18
	FG005_00690	PF00378	Enoyl-CoA hydratase/isomerase family	1.4E-41	IPR001753	Crotonase superfamily	GO:0003824|GO:0008152
	FG005_00691	PF14420	Clr5 domain	4.9E-21	IPR025676	Clr5 domain
	FG005_00692	PF02913	FAD linked oxidases, C-terminal domain	1.8E-58	IPR004113	FAD-linked oxidase, C-terminal	GO:0003824|GO:0050660
	FG005_00693	PF03676	Uncharacterised protein family (UPF0183)	7.5E-28	IPR005373	Uncharacterised protein family UPF0183
	FG005_00694	PF01425	Amidase	3.4E-64	IPR000120	Amidase	GO:0016884
	FG005_00696	PF00320	GATA zinc finger	2.3E-15	IPR000679	Zinc finger, GATA-type	GO:0003700|GO:0006355|GO:0008270|GO:0043565
	FG005_00697	PF13558	Putative exonuclease SbcCD, C subunit	1.0E-10
	FG005_00698	PF07690	Major Facilitator Superfamily	1.1E-51	IPR011701	Major facilitator superfamily	GO:0016021|GO:0055085
	FG005_00699	PF00743	Flavin-binding monooxygenase-like	3.1E-26	IPR020946	Flavin monooxygenase-like	GO:0004499|GO:0050660|GO:0050661|GO:0055114
	FG005_00700	PF00172	Fungal Zn(2)-Cys(6) binuclear cluster domain	3.3E-7	IPR001138	Zn(2)-C6 fungal-type DNA-binding domain	GO:0000981|GO:0005634|GO:0006355|GO:0008270
	FG005_00703	PF13445	RING-type zinc-finger	6.9E-17	IPR027370	RING-type zinc-finger, LisH dimerisation motif
	FG005_00705	PF00171	Aldehyde dehydrogenase family	1.2E-142	IPR015590	Aldehyde dehydrogenase domain	GO:0008152|GO:0016491|GO:0055114
	FG005_00707	PF00172	Fungal Zn(2)-Cys(6) binuclear cluster domain	4.9E-6	IPR001138	Zn(2)-C6 fungal-type DNA-binding domain	GO:0000981|GO:0005634|GO:0006355|GO:0008270
	FG005_00711	PF01532	Glycosyl hydrolase family 47	7.7E-130	IPR001382	Glycoside hydrolase, family 47	GO:0004571|GO:0005509|GO:0016020
	FG005_00712	PF00156	Phosphoribosyl transferase domain	3.3E-19	IPR000836	Phosphoribosyltransferase domain	GO:0009116
	FG005_00713	PF12832	MFS_1 like family	2.2E-16	IPR024989	Major facilitator superfamily associated domain
	FG005_00714	PF00172	Fungal Zn(2)-Cys(6) binuclear cluster domain	5.9E-8	IPR001138	Zn(2)-C6 fungal-type DNA-binding domain	GO:0000981|GO:0005634|GO:0006355|GO:0008270
	FG005_00716	PF13639	Ring finger domain	7.0E-11	IPR001841	Zinc finger, RING-type	GO:0005515|GO:0008270
	FG005_00717	PF07217	Heterokaryon incompatibility protein Het-C	5.4E-256	IPR010816	Heterokaryon incompatibility Het-C
	FG005_00719	PF00505	HMG (high mobility group) box	5.1E-7	IPR009071	High mobility group box domain
	FG005_00720	PF04117	Mpv17 / PMP22 family	1.4E-27	IPR007248	Mpv17/PMP22	GO:0016021
	FG005_00721	PF08213	Mitochondrial domain of unknown function (DUF1713)	2.8E-12	IPR013177	Domain of unknown function DUF1713, mitochondria
	FG005_00722	PF13718	GNAT acetyltransferase 2	9.0E-82	IPR000182	GNAT domain	GO:0008080
	FG005_00725	PF08325	WLM domain	3.6E-55	IPR013536	WLM
	FG005_00729	PF00512	His Kinase A (phospho-acceptor) domain	3.8E-21	IPR003661	Signal transduction histidine kinase EnvZ-like, dimerisation/phosphoacceptor domain	GO:0000155|GO:0007165|GO:0016020
	FG005_00730	PF00168	C2 domain	2.8E-4	IPR000008	C2 domain	GO:0005515
	FG005_00731	PF08030	Ferric reductase NAD binding domain	2.9E-21	IPR013121	Ferric reductase, NAD binding	GO:0016491|GO:0055114
	FG005_00732	PF00547	Urease, gamma subunit	3.3E-40	IPR002026	Urease, gamma/gamma-beta subunit	GO:0016151|GO:0043419
	FG005_00733	PF10198	Histone acetyltransferases subunit 3	1.0E-44	IPR019340	Histone acetyltransferases subunit 3
	FG005_00734	PF13489	Methyltransferase domain	9.7E-12
	FG005_00735	PF05328	CybS	2.1E-50
	FG005_00737	PF00579	tRNA synthetases class I (W and Y)	2.0E-74	IPR002305	Aminoacyl-tRNA synthetase, class Ic	GO:0000166|GO:0004812|GO:0005524|GO:0006418
	FG005_00738	PF06218	Nitrogen permease regulator 2	7.9E-98	IPR009348	Nitrogen permease regulator 2
	FG005_00739	PF00240	Ubiquitin family	7.1E-19	IPR000626	Ubiquitin-like	GO:0005515
	FG005_00740	PF00107	Zinc-binding dehydrogenase	2.2E-33	IPR013149	Alcohol dehydrogenase, C-terminal	GO:0008270|GO:0016491|GO:0055114
	FG005_00741	PF03810	Importin-beta N-terminal domain	8.7E-13	IPR001494	Importin-beta, N-terminal domain	GO:0006886|GO:0008536
	FG005_00742	PF00587	tRNA synthetase class II core domain (G, H, P, S and T)	1.3E-47	IPR002314	Aminoacyl-tRNA synthetase, class II (G/ H/ P/ S), conserved domain	GO:0000166|GO:0004812|GO:0005524|GO:0006418
	FG005_00743	PF00010	Helix-loop-helix DNA-binding domain	1.3E-7	IPR011598	Myc-type, basic helix-loop-helix (bHLH) domain	GO:0046983
	FG005_00744	PF02545	Maf-like protein	2.4E-44	IPR003697	Maf-like protein	GO:0005737
	FG005_00745	PF00439	Bromodomain	4.6E-13	IPR001487	Bromodomain	GO:0005515
	FG005_00747	PF12955	Domain of unknown function (DUF3844)	5.5E-33	IPR024382	Domain of unknown function DUF3844
	FG005_00749	PF00750	tRNA synthetases class I (R)	9.5E-45	IPR001278	Arginine-tRNA ligase	GO:0004814|GO:0005524|GO:0006420
	FG005_00750	PF15458	Nineteen complex-related protein 2	7.7E-70	IPR028211	Pre-mRNA-splicing factor Ntr2	GO:0000390|GO:0071008
	FG005_00751	PF01423	LSM domain	6.1E-19	IPR001163	Ribonucleoprotein LSM domain
	FG005_00753	PF13738	Pyridine nucleotide-disulphide oxidoreductase	1.6E-28
	FG005_00754	PF00076	RNA recognition motif. (a.k.a. RRM, RBD, or RNP domain)	6.0E-8	IPR000504	RNA recognition motif domain	GO:0003676
	FG005_00755	PF10601	LITAF-like zinc ribbon domain	1.6E-11	IPR006629	LPS-induced tumour necrosis factor alpha factor
	FG005_00756	PF13417	Glutathione S-transferase, N-terminal domain	1.2E-10	IPR004045	Glutathione S-transferase, N-terminal	GO:0005515
	FG005_00757	PF14441	OTT_1508-like deaminase	7.8E-20	IPR027796	OTT_1508-like deaminase
	FG005_00759	PF00096	Zinc finger, C2H2 type	0.0028	IPR007087	Zinc finger, C2H2	GO:0046872
	FG005_00760	PF00042	Globin	4.6E-7	IPR000971	Globin	GO:0005506|GO:0020037
	FG005_00761	PF00515	Tetratricopeptide repeat	3.4E-5	IPR001440	Tetratricopeptide TPR1	GO:0005515
	FG005_00762	PF01915	Glycosyl hydrolase family 3 C-terminal domain	8.6E-57	IPR002772	Glycoside hydrolase family 3 C-terminal domain	GO:0004553|GO:0005975
	FG005_00763	PF02535	ZIP Zinc transporter	2.5E-53	IPR003689	Zinc/iron permease	GO:0016020|GO:0030001|GO:0046873|GO:0055085
	FG005_00764	PF01814	Hemerythrin HHE cation binding domain	2.7E-11	IPR012312	Haemerythrin/HHE cation-binding motif
	FG005_00766	PF13460	NADH(P)-binding	1.8E-18
	FG005_00768	PF00172	Fungal Zn(2)-Cys(6) binuclear cluster domain	5.6E-8	IPR001138	Zn(2)-C6 fungal-type DNA-binding domain	GO:0000981|GO:0005634|GO:0006355|GO:0008270
	FG005_00770	PF01417	ENTH domain	1.6E-46	IPR013809	ENTH domain
	FG005_00771	PF00160	Cyclophilin type peptidyl-prolyl cis-trans isomerase/CLD	1.7E-39	IPR002130	Cyclophilin-type peptidyl-prolyl cis-trans isomerase domain	GO:0000413|GO:0003755|GO:0006457
	FG005_00772	PF05158	RNA polymerase Rpc34 subunit	3.8E-97	IPR007832	RNA polymerase Rpc34	GO:0003677|GO:0003899|GO:0006351
	FG005_00773	PF00850	Histone deacetylase domain	9.4E-79	IPR023801	Histone deacetylase domain
	FG005_00774	PF01398	JAB1/Mov34/MPN/PAD-1 ubiquitin protease	5.8E-35	IPR000555	JAB1/MPN/MOV34 metalloenzyme domain	GO:0005515
	FG005_00776	PF01083	Cutinase	2.0E-37	IPR000675	Cutinase	GO:0008152|GO:0016787
	FG005_00778	PF00069	Protein kinase domain	6.4E-73	IPR000719	Protein kinase domain	GO:0004672|GO:0005524|GO:0006468
	FG005_00779	PF07690	Major Facilitator Superfamily	1.2E-30	IPR011701	Major facilitator superfamily	GO:0016021|GO:0055085
	FG005_00780	PF06912	Protein of unknown function (DUF1275)	9.9E-35	IPR010699	Protein of unknown function DUF1275
	FG005_00781	PF00596	Class II Aldolase and Adducin N-terminal domain	2.9E-46	IPR001303	Class II aldolase/adducin N-terminal
	FG005_00782	PF00326	Prolyl oligopeptidase family	1.8E-38	IPR001375	Peptidase S9, prolyl oligopeptidase, catalytic domain	GO:0006508|GO:0008236
	FG005_00783	PF00069	Protein kinase domain	3.5E-36	IPR000719	Protein kinase domain	GO:0004672|GO:0005524|GO:0006468
	FG005_00785	PF09732	Cactus-binding C-terminus of cactin protein	1.0E-49	IPR019134	Cactin, C-terminal	GO:0005515
	FG005_00786	PF00250	Fork head domain	6.0E-12	IPR001766	Transcription factor, fork head	GO:0003700|GO:0006355|GO:0043565
	FG005_00787	PF09302	XLF (XRCC4-like factor)	3.0E-26	IPR015381	XLF family	GO:0005634|GO:0006302
	FG005_00788	PF03441	FAD binding domain of DNA photolyase	1.7E-105	IPR005101	DNA photolyase, FAD-binding/Cryptochrome, C-terminal	GO:0003913|GO:0006281
	FG005_00789	PF01249	Ribosomal protein S21e	3.1E-41	IPR001931	Ribosomal protein S21e	GO:0003735|GO:0005622|GO:0005840|GO:0006412
	FG005_00790	PF09494	Slx4 endonuclease	3.2E-22	IPR018574	Structure-specific endonuclease subunit Slx4	GO:0005634|GO:0006260|GO:0006281|GO:0017108|GO:0033557
	FG005_00791	PF00172	Fungal Zn(2)-Cys(6) binuclear cluster domain	2.4E-9	IPR001138	Zn(2)-C6 fungal-type DNA-binding domain	GO:0000981|GO:0005634|GO:0006355|GO:0008270
	FG005_00792	PF00293	NUDIX domain	5.1E-10	IPR000086	NUDIX hydrolase domain	GO:0016787
	FG005_00793	PF00238	Ribosomal protein L14p/L23e	6.9E-32	IPR000218	Ribosomal protein L14b/L23e	GO:0003735|GO:0005840|GO:0006412
	FG005_00795	PF10310	Protein of unknown function (DUF2413)	1.1E-136	IPR018814	Maintenance of telomere capping protein 1, Mtc1
	FG005_00796	PF03949	Malic enzyme, NAD binding domain	2.4E-78	IPR012302	Malic enzyme, NAD-binding	GO:0004471|GO:0051287|GO:0055114
	FG005_00797	PF00082	Subtilase family	3.0E-44	IPR000209	Peptidase S8/S53 domain	GO:0004252|GO:0006508
	FG005_00799	PF02837	Glycosyl hydrolases family 2, sugar binding domain	1.5E-12	IPR006104	Glycosyl hydrolases family 2, sugar binding domain	GO:0004553|GO:0005975
	FG005_00800	PF00071	Ras family	9.1E-43	IPR001806	Small GTPase superfamily	GO:0005525|GO:0007264
	FG005_00801	PF00106	short chain dehydrogenase	8.4E-23	IPR002198	Short-chain dehydrogenase/reductase SDR	GO:0008152|GO:0016491
	FG005_00802	PF00230	Major intrinsic protein	1.4E-43	IPR000425	Major intrinsic protein	GO:0005215|GO:0006810|GO:0016020
	FG005_00804	PF04082	Fungal specific transcription factor domain	6.3E-23	IPR007219	Transcription factor domain, fungi	GO:0003677|GO:0005634|GO:0006351|GO:0008270
	FG005_00805	PF04909	Amidohydrolase	2.2E-24	IPR006992	Amidohydrolase 2	GO:0003824|GO:0008152
	FG005_00806	PF01625	Peptide methionine sulfoxide reductase	1.7E-58	IPR002569	Peptide methionine sulphoxide reductase MsrA	GO:0008113|GO:0055114
	FG005_00807	PF00646	F-box domain	1.9E-8	IPR001810	F-box domain	GO:0005515
	FG005_00810	PF01496	V-type ATPase 116kDa subunit family	3.3E-297	IPR002490	V-type ATPase, V0 complex, 116kDa subunit family	GO:0015078|GO:0015991|GO:0033179
	FG005_00811	PF11718	Pre-mRNA 3'-end-processing endonuclease polyadenylation factor C-term	1.5E-76	IPR021718	Pre-mRNA 3'-end-processing endonuclease polyadenylation factor C-term
	FG005_00814	PF00795	Carbon-nitrogen hydrolase	1.5E-20	IPR003010	Carbon-nitrogen hydrolase	GO:0006807|GO:0016810
	FG005_00817	PF04699	ARP2/3 complex 16 kDa subunit (p16-Arc)	1.5E-57	IPR006789	Actin-related protein 2/3 complex subunit 5	GO:0005885|GO:0015629|GO:0030833|GO:0034314
	FG005_00818	PF08241	Methyltransferase domain	1.5E-9	IPR013216	Methyltransferase type 11	GO:0008152|GO:0008168
	FG005_00819	PF01602	Adaptin N terminal region	1.8E-121	IPR002553	Clathrin/coatomer adaptor, adaptin-like, N-terminal	GO:0006886|GO:0016192|GO:0030117
	FG005_00820	PF01168	Alanine racemase, N-terminal domain	1.4E-38	IPR001608	Alanine racemase, N-terminal
	FG005_00822	PF08598	Sds3-like	4.5E-50	IPR013907	Sds3-like
	FG005_00824	PF09441	ARS binding protein 2	2.0E-75	IPR018562	ARS binding protein 2
	FG005_00825	PF00083	Sugar (and other) transporter	9.1E-71	IPR005828	General substrate transporter	GO:0016021|GO:0022857|GO:0055085
	FG005_00827	PF00924	Mechanosensitive ion channel	6.4E-18	IPR006685	Mechanosensitive ion channel MscS	GO:0016020|GO:0055085
	FG005_00828	PF01738	Dienelactone hydrolase family	5.2E-26	IPR002925	Dienelactone hydrolase	GO:0016787
	FG005_00829	PF05879	Root hair defective 3 GTP-binding protein (RHD3)	0.0	IPR008803	RHD3/Sey1
	FG005_00830	PF01351	Ribonuclease HII	2.8E-44	IPR024567	Ribonuclease HII/HIII domain
	FG005_00831	PF15624	Kinetochore CENP-C fungal homologue, Mif2, N-terminal	4.3E-31	IPR028929	Mif2/cnp3, N-terminal
	FG005_00832	PF00076	RNA recognition motif. (a.k.a. RRM, RBD, or RNP domain)	4.2E-6	IPR000504	RNA recognition motif domain	GO:0003676
	FG005_00833	PF11326	Protein of unknown function (DUF3128)	6.0E-28	IPR021475	Protein of unknown function DUF3128
	FG005_00834	PF00012	Hsp70 protein	2.5E-268	IPR013126	Heat shock protein 70 family
	FG005_00836	PF07690	Major Facilitator Superfamily	2.3E-31	IPR011701	Major facilitator superfamily	GO:0016021|GO:0055085
	FG005_00838	PF00755	Choline/Carnitine o-acyltransferase	1.4E-12	IPR000542	Acyltransferase ChoActase/COT/CPT	GO:0016746
	FG005_00839	PF00806	Pumilio-family RNA binding repeat	1.7E-4	IPR001313	Pumilio RNA-binding repeat	GO:0003723
	FG005_00841	PF04561	RNA polymerase Rpb2, domain 2	1.7E-28	IPR007642	RNA polymerase Rpb2, domain 2	GO:0003677|GO:0003899|GO:0006351
	FG005_00842	PF08423	Rad51	1.6E-27	IPR013632	DNA recombination and repair protein Rad51, C-terminal
	FG005_00843	PF00827	Ribosomal L15	1.9E-89	IPR000439	Ribosomal protein L15e	GO:0003735|GO:0005840|GO:0006412
	FG005_00844	PF04468	PSP1 C-terminal conserved region	8.6E-31	IPR007557	PSP1, C-terminal
	FG005_00846	PF00400	WD domain, G-beta repeat	5.6E-8	IPR001680	WD40 repeat	GO:0005515
	FG005_00847	PF06687	SUR7/PalI family	3.3E-29	IPR009571	Actin cortical patch SUR7/pH-response regulator PalI
	FG005_00851	PF00149	Calcineurin-like phosphoesterase	1.0E-38	IPR004843	Calcineurin-like phosphoesterase domain, apaH type	GO:0016787
	FG005_00853	PF01765	Ribosome recycling factor	1.5E-26	IPR023584	Ribosome recycling factor domain
	FG005_00854	PF00171	Aldehyde dehydrogenase family	1.7E-165	IPR015590	Aldehyde dehydrogenase domain	GO:0008152|GO:0016491|GO:0055114
	FG005_00856	PF00512	His Kinase A (phospho-acceptor) domain	1.8E-7	IPR003661	Signal transduction histidine kinase EnvZ-like, dimerisation/phosphoacceptor domain	GO:0000155|GO:0007165|GO:0016020
	FG005_00857	PF15406	Pleckstrin homology domain	1.2E-43
	FG005_00862	PF13232	Complex1_LYR-like	1.0E-14	IPR008011	Complex 1 LYR protein
	FG005_00863	PF00583	Acetyltransferase (GNAT) family	2.1E-13	IPR000182	GNAT domain	GO:0008080
	FG005_00864	PF04749	PLAC8 family	8.7E-8	IPR006461	PLAC8 motif-containing protein
	FG005_00865	PF00478	IMP dehydrogenase / GMP reductase domain	4.3E-130	IPR001093	IMP dehydrogenase/GMP reductase	GO:0003824|GO:0055114
	FG005_00866	PF05193	Peptidase M16 inactive domain	2.0E-39	IPR007863	Peptidase M16, C-terminal domain
	FG005_00867	PF02291	Transcription initiation factor IID, 31kD subunit	1.0E-25	IPR003162	Transcription initiation factor TAFII31	GO:0006352
	FG005_00868	PF00815	Histidinol dehydrogenase	1.1E-178	IPR012131	Histidinol dehydrogenase	GO:0000105|GO:0004399|GO:0008270|GO:0051287|GO:0055114
	FG005_00869	PF08235	LNS2 (Lipin/Ned1/Smp2)	4.2E-71	IPR013209	LNS2, Lipin/Ned1/Smp2
	FG005_00871	PF00293	NUDIX domain	9.5E-15	IPR000086	NUDIX hydrolase domain	GO:0016787
	FG005_00872	PF00041	Fibronectin type III domain	7.7E-10	IPR003961	Fibronectin type III	GO:0005515
	FG005_00873	PF04100	Vps53-like, N-terminal	3.0E-105	IPR007234	Vps53-like, N-terminal
	FG005_00874	PF00070	Pyridine nucleotide-disulphide oxidoreductase	6.8E-12	IPR001327	Pyridine nucleotide-disulphide oxidoreductase, NAD-binding domain	GO:0016491|GO:0050660|GO:0055114
	FG005_00875	PF01704	UTP--glucose-1-phosphate uridylyltransferase	5.8E-56	IPR002618	UTP--glucose-1-phosphate uridylyltransferase family	GO:0008152|GO:0070569
	FG005_00876	PF03167	Uracil DNA glycosylase superfamily	1.5E-22	IPR005122	Uracil-DNA glycosylase-like
	FG005_00877	PF00022	Actin	1.6E-148	IPR004000	Actin family
	FG005_00878	PF00152	tRNA synthetases class II (D, K and N)	7.1E-70	IPR004364	Aminoacyl-tRNA synthetase, class II (D/K/N)	GO:0000166|GO:0004812|GO:0005524|GO:0006418
	FG005_00879	PF10287	Putative TOS1-like glycosyl hydrolase (DUF2401)	4.1E-84	IPR018805	Cell wall protein YJL171C/Tos1
	FG005_00880	PF00270	DEAD/DEAH box helicase	5.1E-24	IPR011545	DEAD/DEAH box helicase domain	GO:0003676|GO:0005524
	FG005_00883	PF01544	CorA-like Mg2+ transporter protein	3.7E-12	IPR002523	Mg2+ transporter protein, CorA-like/Zinc transport protein ZntB	GO:0016020|GO:0030001|GO:0046873|GO:0055085
	FG005_00884	PF08510	PIG-P	1.9E-41	IPR013717	PIG-P
	FG005_00885	PF12572	Protein of unknown function (DUF3752)	8.0E-41	IPR022226	Protein of unknown function DUF3752
	FG005_00886	PF13639	Ring finger domain	6.8E-13	IPR001841	Zinc finger, RING-type	GO:0005515|GO:0008270
	FG005_00888	PF00160	Cyclophilin type peptidyl-prolyl cis-trans isomerase/CLD	1.2E-48	IPR002130	Cyclophilin-type peptidyl-prolyl cis-trans isomerase domain	GO:0000413|GO:0003755|GO:0006457
	FG005_00890	PF00076	RNA recognition motif. (a.k.a. RRM, RBD, or RNP domain)	1.1E-19	IPR000504	RNA recognition motif domain	GO:0003676
	FG005_00891	PF01221	Dynein light chain type 1	5.1E-6	IPR001372	Dynein light chain, type 1/2	GO:0005875|GO:0007017
	FG005_00896	PF10294	Putative methyltransferase	1.1E-19	IPR019410	Nicotinamide N-methyltransferase-like
	FG005_00901	PF01194	RNA polymerases N / 8 kDa subunit	1.5E-28	IPR000268	DNA-directed RNA polymerase, subunit N/Rpb10	GO:0003677|GO:0003899|GO:0006351
	FG005_00902	PF00400	WD domain, G-beta repeat	7.1E-4	IPR001680	WD40 repeat	GO:0005515
	FG005_00903	PF03171	2OG-Fe(II) oxygenase superfamily	1.1E-14	IPR005123	Oxoglutarate/iron-dependent dioxygenase	GO:0016491|GO:0016706|GO:0055114
	FG005_00904	PF04419	4F5 protein family	5.9E-6	IPR007513	Uncharacterised protein family SERF
	FG005_00905	PF01565	FAD binding domain	5.8E-29	IPR006094	FAD linked oxidase, N-terminal	GO:0008762|GO:0016491|GO:0050660|GO:0055114
	FG005_00906	PF00856	SET domain	2.2E-20	IPR001214	SET domain	GO:0005515
	FG005_00907	PF13805	Eisosome component PIL1	7.8E-153	IPR028245	Eisosome component PIL1/LSP1
	FG005_00908	PF01423	LSM domain	2.2E-9	IPR001163	Ribonucleoprotein LSM domain
	FG005_00909	PF00867	XPG I-region	3.2E-27	IPR006086	XPG-I domain	GO:0004518
	FG005_00910	PF01096	Transcription factor S-II (TFIIS)	5.7E-17	IPR001222	Zinc finger, TFIIS-type	GO:0003676|GO:0006351|GO:0008270
	FG005_00911	PF00291	Pyridoxal-phosphate dependent enzyme	2.3E-57	IPR001926	Tryptophan synthase beta subunit-like PLP-dependent enzyme
	FG005_00912	PF02636	Putative S-adenosyl-L-methionine-dependent methyltransferase	5.0E-36	IPR003788	Putative S-adenosyl-L-methionine-dependent methyltransferase MidA
	FG005_00913	PF01411	tRNA synthetases class II (A)	1.7E-213	IPR018164	Alanyl-tRNA synthetase, class IIc, N-terminal	GO:0000166|GO:0004813|GO:0005524|GO:0006419
	FG005_00915	PF12273	Chitin synthesis regulation, resistance to Congo red	1.3E-8	IPR020999	Chitin synthesis regulation, Congo red resistance, RCR protein
	FG005_00916	PF08238	Sel1 repeat	0.001	IPR006597	Sel1-like
	FG005_00917	PF08101	Domain of unknown function (DUF1708)	1.4E-155	IPR012965	Domain of unknown function DUF1708
	FG005_00918	PF03167	Uracil DNA glycosylase superfamily	8.4E-26	IPR005122	Uracil-DNA glycosylase-like
	FG005_00919	PF05277	Protein of unknown function (DUF726)	8.6E-107	IPR007941	Protein of unknown function DUF726
	FG005_00921	PF04446	tRNAHis guanylyltransferase	1.5E-47	IPR024956	tRNAHis guanylyltransferase catalytic domain	GO:0000287|GO:0006400|GO:0008193
	FG005_00922	PF00400	WD domain, G-beta repeat	0.0013	IPR001680	WD40 repeat	GO:0005515
	FG005_00923	PF04992	RNA polymerase Rpb1, domain 6	4.4E-53	IPR007075	RNA polymerase Rpb1, domain 6	GO:0003677|GO:0003899|GO:0006351
	FG005_00929	PF01370	NAD dependent epimerase/dehydratase family	1.7E-4	IPR001509	NAD-dependent epimerase/dehydratase, N-terminal domain	GO:0003824|GO:0050662
	FG005_00930	PF00012	Hsp70 protein	3.7E-232	IPR013126	Heat shock protein 70 family
	FG005_00933	PF12937	F-box-like	1.1E-12	IPR001810	F-box domain	GO:0005515
	FG005_00934	PF10263	SprT-like family	2.8E-14	IPR006640	Domain of unknown function SprT-like
	FG005_00935	PF07690	Major Facilitator Superfamily	2.6E-12	IPR011701	Major facilitator superfamily	GO:0016021|GO:0055085
	FG005_00937	PF04389	Peptidase family M28	6.9E-15	IPR007484	Peptidase M28
	FG005_00938	PF00175	Oxidoreductase NAD-binding domain	3.6E-29	IPR001433	Oxidoreductase FAD/NAD(P)-binding	GO:0016491|GO:0055114
	FG005_00940	PF00018	SH3 domain	1.1E-8	IPR001452	SH3 domain	GO:0005515
	FG005_00942	PF04722	Ssu72-like protein	4.8E-86	IPR006811	RNA polymerase II subunit A	GO:0004721|GO:0005634|GO:0006397
	FG005_00943	PF07247	Alcohol acetyltransferase	4.5E-19	IPR010828	Alcohol acetyltransferase	GO:0004026|GO:0006066
	FG005_00944	PF00201	UDP-glucoronosyl and UDP-glucosyl transferase	6.8E-16	IPR002213	UDP-glucuronosyl/UDP-glucosyltransferase	GO:0008152|GO:0016758
	FG005_00946	PF02373	JmjC domain, hydroxylase	5.8E-20	IPR003347	JmjC domain
	FG005_00947	PF14610	Protein of unknown function (DUF4448)	4.0E-32	IPR028000	Protein of unknown function DUF4448
	FG005_00948	PF00646	F-box domain	3.4E-4	IPR001810	F-box domain	GO:0005515
	FG005_00951	PF00226	DnaJ domain	1.1E-10	IPR001623	DnaJ domain
	FG005_00952	PF00160	Cyclophilin type peptidyl-prolyl cis-trans isomerase/CLD	5.0E-47	IPR002130	Cyclophilin-type peptidyl-prolyl cis-trans isomerase domain	GO:0000413|GO:0003755|GO:0006457
	FG005_00954	PF02984	Cyclin, C-terminal domain	3.4E-11	IPR004367	Cyclin, C-terminal domain	GO:0005634
	FG005_00962	PF00160	Cyclophilin type peptidyl-prolyl cis-trans isomerase/CLD	1.0E-39	IPR002130	Cyclophilin-type peptidyl-prolyl cis-trans isomerase domain	GO:0000413|GO:0003755|GO:0006457
	FG005_00963	PF00447	HSF-type DNA-binding	2.9E-28	IPR000232	Heat shock factor (HSF)-type, DNA-binding	GO:0003700|GO:0005634|GO:0006355|GO:0043565
	FG005_00964	PF01545	Cation efflux family	2.0E-77	IPR002524	Cation efflux protein	GO:0006812|GO:0008324|GO:0016021|GO:0055085
	FG005_00965	PF13606	Ankyrin repeat	0.0035	IPR002110	Ankyrin repeat	GO:0005515
	FG005_00966	PF01875	Memo-like protein	1.9E-74	IPR002737	MEMO1 family
	FG005_00967	PF05739	SNARE domain	8.3E-13	IPR000727	Target SNARE coiled-coil domain	GO:0005515
	FG005_00969	PF00704	Glycosyl hydrolases family 18	6.7E-73	IPR001223	Glycoside hydrolase, family 18, catalytic domain	GO:0004553|GO:0005975
	FG005_00970	PF00642	Zinc finger C-x8-C-x5-C-x3-H type (and similar)	5.3E-8	IPR000571	Zinc finger, CCCH-type	GO:0046872
	FG005_00971	PF08643	Fungal family of unknown function (DUF1776)	7.8E-105	IPR013952	Protein of unknown function DUF1776, fungi
	FG005_00974	PF08737	Rgp1	1.1E-120	IPR014848	Reduced growth phenotype protein 1
	FG005_00975	PF00400	WD domain, G-beta repeat	0.015	IPR001680	WD40 repeat	GO:0005515
	FG005_00976	PF00439	Bromodomain	1.3E-9	IPR001487	Bromodomain	GO:0005515
	FG005_00977	PF08288	PIGA (GPI anchor biosynthesis)	3.4E-47	IPR013234	PIGA, GPI anchor biosynthesis	GO:0006506
	FG005_00978	PF00270	DEAD/DEAH box helicase	5.2E-13	IPR011545	DEAD/DEAH box helicase domain	GO:0003676|GO:0005524
	FG005_00979	PF00335	Tetraspanin family	3.3E-8	IPR018499	Tetraspanin/Peripherin	GO:0016021
	FG005_00980	PF10615	Protein of unknown function (DUF2470)	3.9E-18	IPR019595	Domain of unknown function DUF2470
	FG005_00981	PF00023	Ankyrin repeat	0.0041	IPR002110	Ankyrin repeat	GO:0005515
	FG005_00983	PF00172	Fungal Zn(2)-Cys(6) binuclear cluster domain	5.2E-7	IPR001138	Zn(2)-C6 fungal-type DNA-binding domain	GO:0000981|GO:0005634|GO:0006355|GO:0008270
	FG005_00984	PF13472	GDSL-like Lipase/Acylhydrolase family	2.2E-19
	FG005_00985	PF01808	AICARFT/IMPCHase bienzyme	5.9E-113	IPR002695	AICARFT/IMPCHase bienzyme	GO:0003937|GO:0004643|GO:0006164
	FG005_00986	PF03215	Rad17 cell cycle checkpoint protein	2.8E-53
	FG005_00987	PF14027	Protein of unknown function (DUF4243)	1.4E-75	IPR025337	Domain of unknown function DUF4243
	FG005_00988	PF09814	HECT-like Ubiquitin-conjugating enzyme (E2)-binding	1.6E-64	IPR019193	Ubiquitin-conjugating enzyme E2-binding protein
	FG005_00993	PF00176	SNF2 family N-terminal domain	2.8E-33	IPR000330	SNF2-related	GO:0005524
	FG005_00998	PF00171	Aldehyde dehydrogenase family	5.9E-185	IPR015590	Aldehyde dehydrogenase domain	GO:0008152|GO:0016491|GO:0055114
	FG005_01001	PF02541	Ppx/GppA phosphatase family	2.6E-25	IPR003695	Ppx/GppA phosphatase
	FG005_01006	PF00191	Annexin	3.1E-11	IPR018502	Annexin repeat	GO:0005509|GO:0005544
	FG005_01010	PF09284	Rhamnogalacturonase B, N-terminal	5.3E-102	IPR015364	Rhamnogalacturonase B, N-terminal	GO:0005975|GO:0016837|GO:0030246
	FG005_01011	PF00106	short chain dehydrogenase	9.9E-8	IPR002198	Short-chain dehydrogenase/reductase SDR	GO:0008152|GO:0016491
	FG005_01017	PF02205	WH2 motif	7.8E-10	IPR003124	WH2 domain	GO:0003779
	FG005_01018	PF08561	Mitochondrial ribosomal protein L37	7.1E-28	IPR013870	Ribosomal protein L37, mitochondrial
	FG005_01019	PF00076	RNA recognition motif. (a.k.a. RRM, RBD, or RNP domain)	1.6E-15	IPR000504	RNA recognition motif domain	GO:0003676
	FG005_01021	PF00067	Cytochrome P450	2.9E-72	IPR001128	Cytochrome P450	GO:0005506|GO:0016705|GO:0020037|GO:0055114
	FG005_01022	PF11274	Protein of unknown function (DUF3074)	1.2E-34
	FG005_01024	PF04658	TAFII55 protein conserved region	1.3E-49	IPR006751	TAFII55 protein, conserved region	GO:0005669|GO:0006367
	FG005_01026	PF00225	Kinesin motor domain	2.5E-95	IPR001752	Kinesin motor domain	GO:0003777|GO:0005524|GO:0007018|GO:0008017
	FG005_01029	PF10494	Serine-threonine protein kinase 19	6.0E-44	IPR018865	Serine-threonine protein kinase 19
	FG005_01030	PF00916	Sulfate transporter family	2.6E-33	IPR011547	Sulphate transporter	GO:0008272|GO:0015116|GO:0016021
	FG005_01031	PF05916	GINS complex protein	6.2E-13	IPR021151	GINS complex
	FG005_01032	PF00736	EF-1 guanine nucleotide exchange domain	4.0E-31	IPR014038	Translation elongation factor EF1B, beta/delta subunit, guanine nucleotide exchange	GO:0003746|GO:0005853|GO:0006414
	FG005_01033	PF04683	Proteasome complex subunit Rpn13 ubiquitin receptor	2.8E-28	IPR006773	26S proteasome complex ubiquitin receptor, subunit Rpn13	GO:0005634|GO:0005737
	FG005_01035	PF11885	Protein of unknown function (DUF3405)	7.7E-180	IPR021822	Protein of unknown function DUF3405
	FG005_01036	PF01105	emp24/gp25L/p24 family/GOLD	7.8E-45	IPR009038	GOLD	GO:0006810|GO:0016021
	FG005_01037	PF00025	ADP-ribosylation factor family	7.5E-80	IPR006689	Small GTPase superfamily, ARF/SAR type	GO:0005525
	FG005_01038	PF00004	ATPase family associated with various cellular activities (AAA)	9.6E-11	IPR003959	ATPase, AAA-type, core	GO:0005524
	FG005_01039	PF01159	Ribosomal protein L6e	1.3E-37	IPR000915	60S ribosomal protein L6E	GO:0003735|GO:0005622|GO:0005840|GO:0006412
	FG005_01040	PF03571	Peptidase family M49	1.7E-229
	FG005_01041	PF01202	Shikimate kinase	3.7E-13	IPR000623	Shikimate kinase/Threonine synthase-like 1
	FG005_01042	PF00198	2-oxoacid dehydrogenases acyltransferase (catalytic domain)	4.5E-75	IPR001078	2-oxoacid dehydrogenase acyltransferase, catalytic domain	GO:0008152|GO:0016746
	FG005_01043	PF05176	ATP10 protein	1.1E-83	IPR007849	ATPase assembly factor ATP10
	FG005_01044	PF12352	Snare region anchored in the vesicle membrane C-terminus	8.9E-15
	FG005_01045	PF00831	Ribosomal L29 protein	8.3E-20	IPR001854	Ribosomal protein L29	GO:0003735|GO:0005622|GO:0005840|GO:0006412
	FG005_01046	PF00096	Zinc finger, C2H2 type	0.0022	IPR007087	Zinc finger, C2H2	GO:0046872
	FG005_01048	PF00270	DEAD/DEAH box helicase	7.9E-44	IPR011545	DEAD/DEAH box helicase domain	GO:0003676|GO:0005524
	FG005_01049	PF07818	HCNGP-like protein	3.4E-31	IPR012479	SAP30-binding protein	GO:0006355
	FG005_01050	PF01070	FMN-dependent dehydrogenase	3.3E-100	IPR000262	FMN-dependent dehydrogenase	GO:0016491
	FG005_01051	PF07743	HSCB C-terminal oligomerisation domain	2.8E-16	IPR009073	Co-chaperone HscB, C-terminal oligomerisation domain	GO:0051259
	FG005_01052	PF00339	Arrestin (or S-antigen), N-terminal domain	6.2E-17	IPR011021	Arrestin-like, N-terminal
	FG005_01053	PF13401	AAA domain	3.7E-16
	FG005_01054	PF03073	TspO/MBR family	6.0E-42	IPR004307	TspO/MBR-related protein	GO:0016021
	FG005_01055	PF00153	Mitochondrial carrier protein	1.7E-15	IPR018108	Mitochondrial substrate/solute carrier
	FG005_01056	PF08229	ER membrane protein SH3	4.9E-67	IPR013248	Shr3 amino acid permease chaperone
	FG005_01057	PF01822	WSC domain	2.4E-18	IPR002889	Carbohydrate-binding WSC
	FG005_01058	PF00817	impB/mucB/samB family	1.7E-38	IPR001126	DNA-repair protein, UmuC-like	GO:0003684|GO:0003887|GO:0006281
	FG005_01059	PF07808	RED-like protein N-terminal region	6.7E-10	IPR012916	RED-like, N-terminal	GO:0005634
	FG005_01060	PF01156	Inosine-uridine preferring nucleoside hydrolase	3.5E-86	IPR001910	Inosine/uridine-preferring nucleoside hydrolase domain
	FG005_01061	PF00153	Mitochondrial carrier protein	4.4E-21	IPR018108	Mitochondrial substrate/solute carrier
	FG005_01063	PF00172	Fungal Zn(2)-Cys(6) binuclear cluster domain	7.3E-6	IPR001138	Zn(2)-C6 fungal-type DNA-binding domain	GO:0000981|GO:0005634|GO:0006355|GO:0008270
	FG005_01064	PF13813	Membrane bound O-acyl transferase family	9.5E-15
	FG005_01065	PF12009	Telomerase ribonucleoprotein complex - RNA binding domain	7.8E-45	IPR021891	Telomerase ribonucleoprotein complex - RNA-binding domain	GO:0003964
	FG005_01066	PF00621	RhoGEF domain	5.6E-31	IPR000219	Dbl homology (DH) domain	GO:0005089|GO:0035023
	FG005_01067	PF13347	MFS/sugar transport protein	3.6E-15
	FG005_01068	PF08636	ER protein Pkr1	4.3E-34	IPR013945	Endoplasmic reticulum, protein Pkr1
	FG005_01071	PF00888	Cullin family	2.0E-49	IPR001373	Cullin, N-terminal	GO:0006511|GO:0031625
	FG005_01072	PF12678	RING-H2 zinc finger	1.5E-12	IPR024766	Zinc finger, RING-H2-type	GO:0008270
	FG005_01073	PF00067	Cytochrome P450	5.2E-82	IPR001128	Cytochrome P450	GO:0005506|GO:0016705|GO:0020037|GO:0055114
	FG005_01076	PF02747	Proliferating cell nuclear antigen, C-terminal domain	1.5E-48	IPR022649	Proliferating cell nuclear antigen, PCNA, C-terminal	GO:0003677|GO:0006275
	FG005_01077	PF08543	Phosphomethylpyrimidine kinase	1.5E-10	IPR013749	Pyridoxamine kinase/Phosphomethylpyrimidine kinase
	FG005_01079	PF00013	KH domain	2.7E-10	IPR004088	K Homology domain, type 1	GO:0003723
	FG005_01081	PF03372	Endonuclease/Exonuclease/phosphatase family	5.3E-16	IPR005135	Endonuclease/exonuclease/phosphatase
	FG005_01082	PF00069	Protein kinase domain	1.8E-31	IPR000719	Protein kinase domain	GO:0004672|GO:0005524|GO:0006468
	FG005_01083	PF13278	Putative amidotransferase	1.6E-12	IPR025628	DJ-1 domain, InhA-type
	FG005_01084	PF13632	Glycosyl transferase family group 2	2.9E-18
	FG005_01085	PF00303	Thymidylate synthase	8.4E-115	IPR000398	Thymidylate synthase	GO:0004799|GO:0006231
	FG005_01086	PF03006	Haemolysin-III related	2.8E-54	IPR004254	AdipoR/Haemolysin-III-related	GO:0016021
	FG005_01087	PF00566	Rab-GTPase-TBC domain	2.9E-27	IPR000195	Rab-GTPase-TBC domain
	FG005_01088	PF00916	Sulfate transporter family	8.9E-74	IPR011547	Sulphate transporter	GO:0008272|GO:0015116|GO:0016021
	FG005_01089	PF08325	WLM domain	1.2E-50	IPR013536	WLM
	FG005_01092	PF01256	Carbohydrate kinase	9.8E-53	IPR000631	ATP-dependent (S)-NAD(P)H-hydrate dehydratase	GO:0052855
	FG005_01094	PF00620	RhoGAP domain	5.9E-42	IPR000198	Rho GTPase-activating protein domain	GO:0007165
	FG005_01095	PF09351	Domain of unknown function (DUF1993)	9.1E-46	IPR018531	Domain of unknown function DUF1993
	FG005_01096	PF00651	BTB/POZ domain	2.0E-4	IPR013069	BTB/POZ	GO:0005515
	FG005_01103	PF00006	ATP synthase alpha/beta family, nucleotide-binding domain	1.4E-69	IPR000194	ATPase, F1/V1/A1 complex, alpha/beta subunit, nucleotide-binding domain	GO:0005524
	FG005_01104	PF00281	Ribosomal protein L5	4.0E-21	IPR002132	Ribosomal protein L5	GO:0003735|GO:0005840|GO:0006412
	FG005_01105	PF01423	LSM domain	3.6E-15	IPR001163	Ribonucleoprotein LSM domain
	FG005_01106	PF00226	DnaJ domain	4.7E-20	IPR001623	DnaJ domain
	FG005_01107	PF14420	Clr5 domain	4.7E-18	IPR025676	Clr5 domain
	FG005_01108	PF00085	Thioredoxin	2.5E-27	IPR013766	Thioredoxin domain	GO:0045454
	FG005_01109	PF00205	Thiamine pyrophosphate enzyme, central domain	4.7E-37	IPR012000	Thiamine pyrophosphate enzyme, central domain	GO:0000287|GO:0030976
	FG005_01117	PF01513	ATP-NAD kinase	5.7E-71	IPR002504	NAD kinase	GO:0003951|GO:0006741|GO:0008152
	FG005_01119	PF01138	3' exoribonuclease family, domain 1	4.1E-15	IPR001247	Exoribonuclease, phosphorolytic domain 1
	FG005_01120	PF03095	Phosphotyrosyl phosphate activator (PTPA) protein	7.1E-112	IPR004327	Phosphotyrosyl phosphatase activator, PTPA	GO:0019211
	FG005_01123	PF09340	Histone acetyltransferase subunit NuA4	1.9E-21	IPR015418	Histone H4 acetyltransferase, NuA4 complex, Eaf6
	FG005_01124	PF00326	Prolyl oligopeptidase family	5.8E-57	IPR001375	Peptidase S9, prolyl oligopeptidase, catalytic domain	GO:0006508|GO:0008236
	FG005_01125	PF07524	Bromodomain associated	1.1E-8	IPR006565	Bromodomain transcription factor
	FG005_01126	PF01480	PWI domain	1.8E-28	IPR002483	PWI domain	GO:0006397
	FG005_01129	PF00071	Ras family	3.6E-49	IPR001806	Small GTPase superfamily	GO:0005525|GO:0007264
	FG005_01130	PF00046	Homeobox domain	4.7E-13	IPR001356	Homeobox domain	GO:0003677
	FG005_01131	PF13041	PPR repeat family	2.0E-7	IPR002885	Pentatricopeptide repeat
	FG005_01132	PF01137	RNA 3'-terminal phosphate cyclase	3.2E-30	IPR023797	RNA 3'-terminal phosphate cyclase domain
	FG005_01133	PF08508	Fungal domain of unknown function (DUF1746)	1.2E-34	IPR013715	Domain of unknown function DUF1746, fungi
	FG005_01134	PF01409	tRNA synthetases class II core domain (F)	9.6E-87	IPR002319	Phenylalanyl-tRNA synthetase	GO:0000049|GO:0004812|GO:0005524|GO:0005737|GO:0043039
	FG005_01136	PF01585	G-patch domain	3.5E-5	IPR000467	G-patch domain	GO:0003676
	FG005_01137	PF12066	Domain of unknown function (DUF3546)	5.2E-26	IPR021933	Protein of unknown function DUF3546
	FG005_01138	PF03473	MOSC domain	8.1E-20	IPR005302	Molybdenum cofactor sulfurase, C-terminal	GO:0003824|GO:0030151|GO:0030170
	FG005_01139	PF00723	Glycosyl hydrolases family 15	7.6E-48	IPR011613	Glycoside hydrolase family 15/Phosphorylase b kinase regulatory chain family
	FG005_01140	PF03151	Triose-phosphate Transporter family	2.4E-30	IPR004853	Triose-phosphate transporter domain
	FG005_01142	PF00076	RNA recognition motif. (a.k.a. RRM, RBD, or RNP domain)	3.9E-17	IPR000504	RNA recognition motif domain	GO:0003676
	FG005_01143	PF08549	Fungal domain of unknown function (DUF1750)	1.1E-209	IPR013859	Protein of unknown function DUF1750, fungi
	FG005_01144	PF00704	Glycosyl hydrolases family 18	4.5E-82	IPR001223	Glycoside hydrolase, family 18, catalytic domain	GO:0004553|GO:0005975
	FG005_01147	PF12710	haloacid dehalogenase-like hydrolase	3.5E-17
	FG005_01148	PF02270	Transcription initiation factor IIF, beta subunit	3.5E-63	IPR003196	Transcription initiation factor IIF, beta subunit	GO:0005674|GO:0006366|GO:0006367
	FG005_01149	PF06881	RNA polymerase II transcription factor SIII (Elongin) subunit A	4.7E-14	IPR010684	RNA polymerase II transcription factor SIII, subunit A	GO:0005634|GO:0006355|GO:0016021
	FG005_01150	PF01145	SPFH domain / Band 7 family	8.2E-23	IPR001107	Band 7 protein
	FG005_01151	PF08241	Methyltransferase domain	2.1E-11	IPR013216	Methyltransferase type 11	GO:0008152|GO:0008168
	FG005_01152	PF01253	Translation initiation factor SUI1	4.0E-20	IPR001950	Translation initiation factor SUI1	GO:0003743|GO:0006413
	FG005_01153	PF10444	Nbl1 / Borealin N terminal	1.4E-20	IPR018851	Borealin-like, N-terminal
	FG005_01154	PF13519	von Willebrand factor type A domain	7.2E-14
	FG005_01155	PF04099	Sybindin-like family	7.0E-54	IPR007233	Sybindin-like protein	GO:0005801|GO:0006888
	FG005_01156	PF03874	RNA polymerase Rpb4	3.6E-28	IPR005574	RNA polymerase II, Rpb4	GO:0003899|GO:0006351
	FG005_01157	PF09994	Uncharacterized alpha/beta hydrolase domain (DUF2235)	2.7E-63	IPR018712	Domain of unknown function DUF2235
	FG005_01159	PF08144	CPL (NUC119) domain	4.3E-21	IPR012959	CPL	GO:0003723
	FG005_01160	PF05773	RWD domain	2.7E-25	IPR006575	RWD domain	GO:0005515
	FG005_01161	PF13374	Tetratricopeptide repeat	0.0084
	FG005_01162	PF00677	Lumazine binding domain	2.2E-21	IPR026017	Lumazine-binding domain
	FG005_01163	PF02732	ERCC4 domain	3.1E-30	IPR006166	ERCC4 domain	GO:0003677|GO:0004518
	FG005_01164	PF02878	Phosphoglucomutase/phosphomannomutase, alpha/beta/alpha domain I	3.0E-6	IPR005844	Alpha-D-phosphohexomutase, alpha/beta/alpha domain I	GO:0005975|GO:0016868
	FG005_01165	PF00069	Protein kinase domain	3.8E-47	IPR000719	Protein kinase domain	GO:0004672|GO:0005524|GO:0006468
	FG005_01167	PF04080	Per1-like	2.7E-102	IPR007217	Per1-like
	FG005_01168	PF00010	Helix-loop-helix DNA-binding domain	1.9E-13	IPR011598	Myc-type, basic helix-loop-helix (bHLH) domain	GO:0046983
	FG005_01170	PF00171	Aldehyde dehydrogenase family	6.0E-105	IPR015590	Aldehyde dehydrogenase domain	GO:0008152|GO:0016491|GO:0055114
	FG005_01171	PF09423	PhoD-like phosphatase	1.2E-7	IPR018946	Alkaline phosphatase D-related
	FG005_01173	PF08578	Protein of unknown function (DUF1765)	2.0E-41	IPR013887	Uncharacterised protein family UPF0592
	FG005_01174	PF04828	Glutathione-dependent formaldehyde-activating enzyme	4.8E-5	IPR006913	Glutathione-dependent formaldehyde-activating enzyme/centromere protein V	GO:0008152|GO:0016846
	FG005_01177	PF00172	Fungal Zn(2)-Cys(6) binuclear cluster domain	3.0E-7	IPR001138	Zn(2)-C6 fungal-type DNA-binding domain	GO:0000981|GO:0005634|GO:0006355|GO:0008270
	FG005_01178	PF00149	Calcineurin-like phosphoesterase	5.1E-7	IPR004843	Calcineurin-like phosphoesterase domain, apaH type	GO:0016787
	FG005_01179	PF08669	Glycine cleavage T-protein C-terminal barrel domain	1.7E-22	IPR013977	Glycine cleavage T-protein, C-terminal barrel domain
	FG005_01180	PF11698	V-ATPase subunit H	7.2E-38	IPR011987	ATPase, V1 complex, subunit H, C-terminal	GO:0000221|GO:0015991|GO:0016820
	FG005_01182	PF00347	Ribosomal protein L6	4.8E-12	IPR020040	Ribosomal protein L6, alpha-beta domain	GO:0003735|GO:0005840|GO:0006412|GO:0019843
	FG005_01183	PF03643	Vacuolar protein sorting-associated protein 26	7.7E-130	IPR028934	Vacuolar protein sorting protein 26 related
	FG005_01184	PF08423	Rad51	1.9E-134	IPR013632	DNA recombination and repair protein Rad51, C-terminal
	FG005_01185	PF00011	Hsp20/alpha crystallin family	8.3E-12	IPR002068	Alpha crystallin/Hsp20 domain
	FG005_01186	PF04146	YT521-B-like domain	2.2E-55	IPR007275	YTH domain
	FG005_01189	PF00227	Proteasome subunit	2.0E-26	IPR001353	Proteasome, subunit alpha/beta	GO:0004298|GO:0005839|GO:0051603
	FG005_01190	PF00454	Phosphatidylinositol 3- and 4-kinase	5.0E-39	IPR000403	Phosphatidylinositol 3-/4-kinase, catalytic domain	GO:0016773
	FG005_01191	PF01545	Cation efflux family	1.2E-31	IPR002524	Cation efflux protein	GO:0006812|GO:0008324|GO:0016021|GO:0055085
	FG005_01194	PF00885	6,7-dimethyl-8-ribityllumazine synthase	1.6E-16	IPR002180	6,7-dimethyl-8-ribityllumazine synthase	GO:0009231|GO:0009349
	FG005_01195	PF01119	DNA mismatch repair protein, C-terminal domain	8.4E-7	IPR013507	DNA mismatch repair protein, C-terminal	GO:0005524|GO:0006298|GO:0030983
	FG005_01196	PF14558	ML-like domain	9.3E-16
	FG005_01197	PF00856	SET domain	7.9E-10	IPR001214	SET domain	GO:0005515
	FG005_01198	PF00462	Glutaredoxin	2.9E-13	IPR002109	Glutaredoxin	GO:0009055|GO:0015035|GO:0045454
	FG005_01201	PF00107	Zinc-binding dehydrogenase	3.4E-10	IPR013149	Alcohol dehydrogenase, C-terminal	GO:0008270|GO:0016491|GO:0055114
	FG005_01202	PF00172	Fungal Zn(2)-Cys(6) binuclear cluster domain	1.2E-8	IPR001138	Zn(2)-C6 fungal-type DNA-binding domain	GO:0000981|GO:0005634|GO:0006355|GO:0008270
	FG005_01203	PF00010	Helix-loop-helix DNA-binding domain	1.7E-12	IPR011598	Myc-type, basic helix-loop-helix (bHLH) domain	GO:0046983
	FG005_01204	PF00515	Tetratricopeptide repeat	0.0015	IPR001440	Tetratricopeptide TPR1	GO:0005515
	FG005_01205	PF04427	Brix domain	2.8E-38	IPR007109	Brix domain
	FG005_01206	PF00172	Fungal Zn(2)-Cys(6) binuclear cluster domain	3.3E-8	IPR001138	Zn(2)-C6 fungal-type DNA-binding domain	GO:0000981|GO:0005634|GO:0006355|GO:0008270
	FG005_01207	PF01053	Cys/Met metabolism PLP-dependent enzyme	1.5E-138	IPR000277	Cys/Met metabolism, pyridoxal phosphate-dependent enzyme	GO:0030170
	FG005_01210	PF12224	Putative amidoligase enzyme	1.3E-21	IPR022025	Putative amidoligase enzyme
	FG005_01212	PF00808	Histone-like transcription factor (CBF/NF-Y) and archaeal histone	1.9E-8	IPR003958	Transcription factor CBF/NF-Y/archaeal histone	GO:0005622|GO:0043565
	FG005_01213	PF08624	Chromatin remodelling complex Rsc7/Swp82 subunit	6.1E-55	IPR013933	Chromatin-remodelling complex, RSC SWI/SNF subunit Rsc7/Swp82
	FG005_01215	PF00773	RNB domain	1.3E-93
	FG005_01216	PF01926	50S ribosome-binding GTPase	6.2E-15	IPR006073	GTP binding domain	GO:0005525
	FG005_01217	PF00202	Aminotransferase class-III	2.1E-50	IPR005814	Aminotransferase class-III	GO:0008483|GO:0030170
	FG005_01218	PF00069	Protein kinase domain	1.1E-14	IPR000719	Protein kinase domain	GO:0004672|GO:0005524|GO:0006468
	FG005_01219	PF11711	Inner membrane protein import complex subunit Tim54	7.5E-120	IPR021056	Mitochondrial import inner membrane translocase subunit Tim54
	FG005_01220	PF08613	Cyclin	3.4E-10	IPR013922	Cyclin PHO80-like	GO:0000079|GO:0019901
	FG005_01224	PF08624	Chromatin remodelling complex Rsc7/Swp82 subunit	7.6E-59	IPR013933	Chromatin-remodelling complex, RSC SWI/SNF subunit Rsc7/Swp82
	FG005_01225	PF02207	Putative zinc finger in N-recognin (UBR box)	9.9E-17	IPR003126	Zinc finger, N-recognin	GO:0008270
	FG005_01226	PF00122	E1-E2 ATPase	2.1E-58	IPR008250	P-type ATPase, A domain	GO:0000166|GO:0046872
	FG005_01227	PF09282	Mago binding	6.4E-11	IPR015362	WIBG family
	FG005_01228	PF00004	ATPase family associated with various cellular activities (AAA)	8.1E-43	IPR003959	ATPase, AAA-type, core	GO:0005524
	FG005_01229	PF01380	SIS domain	5.4E-30	IPR001347	Sugar isomerase (SIS)	GO:0005975|GO:0030246
	FG005_01230	PF00227	Proteasome subunit	1.4E-29	IPR001353	Proteasome, subunit alpha/beta	GO:0004298|GO:0005839|GO:0051603
	FG005_01231	PF00505	HMG (high mobility group) box	1.9E-9	IPR009071	High mobility group box domain
	FG005_01233	PF01073	3-beta hydroxysteroid dehydrogenase/isomerase family	3.3E-68	IPR002225	3-beta hydroxysteroid dehydrogenase/isomerase	GO:0003854|GO:0006694|GO:0016616|GO:0055114
	FG005_01234	PF00620	RhoGAP domain	3.0E-34	IPR000198	Rho GTPase-activating protein domain	GO:0007165
	FG005_01235	PF10329	Region of unknown function (DUF2417)	1.7E-76	IPR019431	Protein of unknown function DUF2417
	FG005_01238	PF00179	Ubiquitin-conjugating enzyme	1.3E-26	IPR000608	Ubiquitin-conjugating enzyme E2
	FG005_01239	PF00004	ATPase family associated with various cellular activities (AAA)	9.7E-16	IPR003959	ATPase, AAA-type, core	GO:0005524
	FG005_01241	PF00270	DEAD/DEAH box helicase	4.2E-31	IPR011545	DEAD/DEAH box helicase domain	GO:0003676|GO:0005524
	FG005_01242	PF00855	PWWP domain	1.4E-13	IPR000313	PWWP domain
	FG005_01243	PF07034	Origin recognition complex (ORC) subunit 3 N-terminus	3.7E-36	IPR020795	Origin recognition complex, subunit 3	GO:0003677|GO:0005664|GO:0006260
	FG005_01245	PF09802	Preprotein translocase subunit Sec66	1.9E-74	IPR018624	Sec62/63 complex, subunit Sec66
	FG005_01246	PF05020	NPL4 family, putative zinc binding region	1.3E-66	IPR007716	NPL4, zinc-binding putative
	FG005_01247	PF00289	Carbamoyl-phosphate synthase L chain, N-terminal domain	2.8E-16	IPR005481	Carbamoyl-phosphate synthase, large subunit, N-terminal	GO:0003824|GO:0008152
	FG005_01250	PF06127	Protein of unknown function (DUF962)	1.7E-26	IPR009305	Protein of unknown function DUF962
	FG005_01251	PF00575	S1 RNA binding domain	4.5E-11	IPR003029	Ribosomal protein S1, RNA-binding domain	GO:0003676
	FG005_01252	PF05768	Glutaredoxin-like domain (DUF836)	6.7E-14	IPR008554	Glutaredoxin-like
	FG005_01253	PF04969	CS domain	5.1E-13	IPR007052	CS domain
	FG005_01254	PF00657	GDSL-like Lipase/Acylhydrolase	4.3E-15	IPR001087	GDSL lipase/esterase	GO:0016788
	FG005_01255	PF12223	Protein of unknown function (DUF3602)	2.3E-13	IPR022024	Protein of unknown function DUF3602
	FG005_01256	PF11700	Vacuole effluxer Atg22 like	5.4E-199	IPR024671	Autophagy-related protein 22-like
	FG005_01257	PF01426	BAH domain	4.0E-8	IPR001025	Bromo adjacent homology (BAH) domain	GO:0003682
	FG005_01258	PF01115	F-actin capping protein, beta subunit	4.7E-109	IPR001698	F-actin-capping protein subunit beta	GO:0008290|GO:0051016
	FG005_01260	PF01370	NAD dependent epimerase/dehydratase family	5.8E-17	IPR001509	NAD-dependent epimerase/dehydratase, N-terminal domain	GO:0003824|GO:0050662
	FG005_01263	PF00153	Mitochondrial carrier protein	7.3E-11	IPR018108	Mitochondrial substrate/solute carrier
	FG005_01265	PF00443	Ubiquitin carboxyl-terminal hydrolase	2.4E-49	IPR001394	Peptidase C19, ubiquitin carboxyl-terminal hydrolase	GO:0006511|GO:0036459
	FG005_01266	PF08571	Yos1-like	5.7E-29	IPR013880	Yos1-like
	FG005_01267	PF03901	Alg9-like mannosyltransferase family	5.1E-38	IPR005599	GPI mannosyltransferase	GO:0016757
	FG005_01268	PF08509	Adenylate cyclase G-alpha binding domain	5.7E-20	IPR013716	Adenylate cyclase G-alpha binding	GO:0000287|GO:0004016|GO:0006171
	FG005_01269	PF00128	Alpha amylase, catalytic domain	9.3E-102	IPR006047	Glycosyl hydrolase, family 13, catalytic domain	GO:0003824|GO:0005975|GO:0043169
	FG005_01270	PF00227	Proteasome subunit	1.3E-39	IPR001353	Proteasome, subunit alpha/beta	GO:0004298|GO:0005839|GO:0051603
	FG005_01271	PF11470	GLUT4 regulating protein TUG	1.3E-22	IPR021569	UBX domain containing protein TUG/UBX4
	FG005_01272	PF01158	Ribosomal protein L36e	2.3E-41	IPR000509	Ribosomal protein L36e	GO:0003735|GO:0005622|GO:0005840|GO:0006412
	FG005_01274	PF01764	Lipase (class 3)	1.6E-30	IPR002921	Fungal lipase-like domain	GO:0006629
	FG005_01275	PF00244	14-3-3 protein	3.5E-114	IPR023410	14-3-3 domain
	FG005_01277	PF02383	SacI homology domain	3.9E-84	IPR002013	SAC domain	GO:0042578
	FG005_01279	PF00141	Peroxidase	2.7E-48	IPR002016	Haem peroxidase, plant/fungal/bacterial	GO:0004601|GO:0006979|GO:0020037|GO:0055114
	FG005_01280	PF00724	NADH:flavin oxidoreductase / NADH oxidase family	5.2E-74	IPR001155	NADH:flavin oxidoreductase/NADH oxidase, N-terminal	GO:0010181|GO:0016491|GO:0055114
	FG005_01281	PF00085	Thioredoxin	1.0E-31	IPR013766	Thioredoxin domain	GO:0045454
	FG005_01283	PF04438	HIT zinc finger	2.0E-9	IPR007529	Zinc finger, HIT-type
	FG005_01284	PF00587	tRNA synthetase class II core domain (G, H, P, S and T)	8.1E-43	IPR002314	Aminoacyl-tRNA synthetase, class II (G/ H/ P/ S), conserved domain	GO:0000166|GO:0004812|GO:0005524|GO:0006418
	FG005_01285	PF00400	WD domain, G-beta repeat	4.7E-7	IPR001680	WD40 repeat	GO:0005515
	FG005_01288	PF00773	RNB domain	1.3E-53
	FG005_01289	PF08550	Fungal protein of unknown function (DUF1752)	2.1E-9	IPR013860	Protein of unknown function DUF1752, fungi
	FG005_01292	PF02475	Met-10+ like-protein	1.5E-72	IPR030382	SAM-dependent methyltransferase TRM5/TYW2-type
	FG005_01293	PF13532	2OG-Fe(II) oxygenase superfamily	9.7E-30	IPR027450	Alpha-ketoglutarate-dependent dioxygenase AlkB-like
	FG005_01294	PF01255	Putative undecaprenyl diphosphate synthase	1.9E-8	IPR001441	Decaprenyl diphosphate synthase-like	GO:0016765
	FG005_01295	PF07393	Exocyst complex component Sec10	1.5E-222	IPR009976	Exocyst complex component Sec10-like	GO:0005737|GO:0006887|GO:0048278
	FG005_01296	PF01207	Dihydrouridine synthase (Dus)	7.5E-32	IPR001269	tRNA-dihydrouridine synthase	GO:0008033|GO:0017150|GO:0050660|GO:0055114
	FG005_01300	PF01200	Ribosomal protein S28e	3.1E-19	IPR000289	Ribosomal protein S28e	GO:0003735|GO:0005622|GO:0005840|GO:0006412
	FG005_01301	PF14474	RTC4-like domain	7.0E-30	IPR028094	Restriction of telomere capping protein 4, C-terminal
	FG005_01302	PF00122	E1-E2 ATPase	3.6E-62	IPR008250	P-type ATPase, A domain	GO:0000166|GO:0046872
	FG005_01303	PF00621	RhoGEF domain	2.5E-27	IPR000219	Dbl homology (DH) domain	GO:0005089|GO:0035023
	FG005_01305	PF01172	Shwachman-Bodian-Diamond syndrome (SBDS) protein	2.1E-23	IPR019783	Ribosome maturation protein SBDS, N-terminal
	FG005_01307	PF07047	Optic atrophy 3 protein (OPA3)	4.8E-43	IPR010754	Optic atrophy 3-like
	FG005_01309	PF00069	Protein kinase domain	3.5E-69	IPR000719	Protein kinase domain	GO:0004672|GO:0005524|GO:0006468
	FG005_01310	PF00173	Cytochrome b5-like Heme/Steroid binding domain	1.3E-11	IPR001199	Cytochrome b5-like heme/steroid binding domain
	FG005_01312	PF08238	Sel1 repeat	3.7E-5	IPR006597	Sel1-like
	FG005_01315	PF00176	SNF2 family N-terminal domain	3.8E-59	IPR000330	SNF2-related	GO:0005524
	FG005_01316	PF09446	VMA21-like domain	1.4E-17	IPR019013	Vacuolar ATPase assembly integral membrane protein Vma21	GO:0070072
	FG005_01317	PF10295	Uncharacterised protein (DUF2406)	8.2E-19	IPR018809	Protein of unknown function DUF2406
	FG005_01318	PF01247	Ribosomal protein L35Ae	1.1E-41	IPR001780	Ribosomal protein L35A	GO:0003735|GO:0005622|GO:0005840|GO:0006412
	FG005_01319	PF08638	Mediator complex subunit MED14	1.1E-66	IPR013947	Mediator complex, subunit Med14	GO:0001104|GO:0006357|GO:0016592
	FG005_01320	PF01593	Flavin containing amine oxidoreductase	6.3E-5	IPR002937	Amine oxidase	GO:0016491|GO:0055114
	FG005_01321	PF14608	Zinc finger C-x8-C-x5-C-x3-H type	0.38
	FG005_01322	PF00728	Glycosyl hydrolase family 20, catalytic domain	2.9E-91	IPR015883	Glycoside hydrolase family 20, catalytic core	GO:0004553|GO:0005975
	FG005_01323	PF00067	Cytochrome P450	7.0E-59	IPR001128	Cytochrome P450	GO:0005506|GO:0016705|GO:0020037|GO:0055114
	FG005_01324	PF00155	Aminotransferase class I and II	3.1E-17	IPR004839	Aminotransferase, class I/classII	GO:0009058|GO:0030170
	FG005_01325	PF07064	RIC1	3.0E-84	IPR009771	Ribosome control protein 1
	FG005_01326	PF01214	Casein kinase II regulatory subunit	6.7E-73	IPR000704	Casein kinase II, regulatory subunit	GO:0005956|GO:0019887
	FG005_01327	PF01569	PAP2 superfamily	2.5E-16	IPR000326	Phosphatidic acid phosphatase type 2/haloperoxidase	GO:0003824|GO:0016020
	FG005_01328	PF00181	Ribosomal Proteins L2, RNA binding domain	5.9E-24	IPR022666	Ribosomal Proteins L2, RNA binding domain	GO:0003735|GO:0005622|GO:0005840|GO:0006412
	FG005_01329	PF02984	Cyclin, C-terminal domain	1.1E-32	IPR004367	Cyclin, C-terminal domain	GO:0005634
	FG005_01330	PF00400	WD domain, G-beta repeat	1.9E-6	IPR001680	WD40 repeat	GO:0005515
	FG005_01331	PF00172	Fungal Zn(2)-Cys(6) binuclear cluster domain	9.6E-9	IPR001138	Zn(2)-C6 fungal-type DNA-binding domain	GO:0000981|GO:0005634|GO:0006355|GO:0008270
	FG005_01332	PF00083	Sugar (and other) transporter	2.6E-11	IPR005828	General substrate transporter	GO:0016021|GO:0022857|GO:0055085
	FG005_01334	PF00871	Acetokinase family	8.4E-90	IPR000890	Aliphatic acid kinase, short-chain	GO:0005622|GO:0008152|GO:0016301|GO:0016310|GO:0016774
	FG005_01335	PF13894	C2H2-type zinc finger	0.0011
	FG005_01337	PF09785	Prp31 C terminal domain	4.9E-43	IPR019175	Prp31 C-terminal
	FG005_01338	PF02184	HAT (Half-A-TPR) repeat	1.2E-11	IPR003107	HAT (Half-A-TPR) repeat	GO:0005622|GO:0006396
	FG005_01340	PF07690	Major Facilitator Superfamily	1.2E-33	IPR011701	Major facilitator superfamily	GO:0016021|GO:0055085
	FG005_01342	PF05383	La domain	1.4E-16	IPR006630	RNA-binding protein Lupus La
	FG005_01344	PF04178	Got1/Sft2-like family	1.0E-30	IPR007305	Vesicle transport protein, Got1/SFT2-like	GO:0016192
	FG005_01345	PF00010	Helix-loop-helix DNA-binding domain	2.5E-12	IPR011598	Myc-type, basic helix-loop-helix (bHLH) domain	GO:0046983
	FG005_01346	PF03666	Nitrogen Permease regulator of amino acid transport activity 3	7.6E-128	IPR005365	Nitrogen permease regulator 3
	FG005_01347	PF01633	Choline/ethanolamine kinase	4.1E-48
	FG005_01352	PF00083	Sugar (and other) transporter	7.8E-13	IPR005828	General substrate transporter	GO:0016021|GO:0022857|GO:0055085
	FG005_01353	PF00072	Response regulator receiver domain	8.8E-14	IPR001789	Signal transduction response regulator, receiver domain	GO:0000160
	FG005_01355	PF05091	Eukaryotic translation initiation factor 3 subunit 7 (eIF-3)	1.8E-193	IPR007783	Eukaryotic translation initiation factor 3 subunit D	GO:0003743|GO:0005737|GO:0005852
	FG005_01357	PF00241	Cofilin/tropomyosin-type actin-binding protein	7.5E-12	IPR002108	Actin-depolymerising factor homology domain	GO:0003779|GO:0005622
	FG005_01358	PF00462	Glutaredoxin	7.4E-17	IPR002109	Glutaredoxin	GO:0009055|GO:0015035|GO:0045454
	FG005_01359	PF04082	Fungal specific transcription factor domain	5.1E-18	IPR007219	Transcription factor domain, fungi	GO:0003677|GO:0005634|GO:0006351|GO:0008270
	FG005_01361	PF02212	Dynamin GTPase effector domain	7.0E-31	IPR003130	Dynamin GTPase effector	GO:0003924|GO:0005525
	FG005_01364	PF00412	LIM domain	5.5E-8	IPR001781	Zinc finger, LIM-type	GO:0008270
	FG005_01365	PF11976	Ubiquitin-2 like Rad60 SUMO-like	1.6E-21	IPR022617	Rad60/SUMO-like domain
	FG005_01366	PF04121	Nuclear pore protein 84 / 107	3.7E-62	IPR007252	Nuclear pore protein 84/107	GO:0005643|GO:0006810
	FG005_01368	PF00646	F-box domain	1.1E-5	IPR001810	F-box domain	GO:0005515
	FG005_01370	PF03223	V-ATPase subunit C	2.6E-111	IPR004907	ATPase, V1 complex, subunit C	GO:0015078|GO:0015991|GO:0033180
	FG005_01371	PF01583	Adenylylsulphate kinase	5.1E-72	IPR002891	Adenylyl-sulfate kinase	GO:0000103|GO:0004020|GO:0005524
	FG005_01372	PF03061	Thioesterase superfamily	1.7E-10	IPR006683	Thioesterase superfamily
	FG005_01374	PF03914	CBF/Mak21 family	3.3E-46	IPR005612	CCAAT-binding factor
	FG005_01375	PF00587	tRNA synthetase class II core domain (G, H, P, S and T)	6.8E-33	IPR002314	Aminoacyl-tRNA synthetase, class II (G/ H/ P/ S), conserved domain	GO:0000166|GO:0004812|GO:0005524|GO:0006418
	FG005_01377	PF01426	BAH domain	1.9E-6	IPR001025	Bromo adjacent homology (BAH) domain	GO:0003682
	FG005_01378	PF00400	WD domain, G-beta repeat	7.1E-8	IPR001680	WD40 repeat	GO:0005515
	FG005_01379	PF12796	Ankyrin repeats (3 copies)	1.5E-10	IPR020683	Ankyrin repeat-containing domain
	FG005_01380	PF12325	TATA element modulatory factor 1 TATA binding	4.0E-40	IPR022091	TATA element modulatory factor 1 TATA binding
	FG005_01383	PF13465	Zinc-finger double domain	4.7E-8
	FG005_01384	PF01786	Alternative oxidase	2.2E-88	IPR002680	Alternative oxidase	GO:0009916|GO:0055114
	FG005_01385	PF08597	Translation initiation factor eIF3 subunit	2.1E-65	IPR013906	Eukaryotic translation initiation factor 3 subunit J	GO:0003743|GO:0005737|GO:0005852
	FG005_01386	PF08118	Yeast mitochondrial distribution and morphology (MDM) proteins	1.5E-182	IPR012571	Mitochondrial distribution and morphology protein family 31/32, fungi	GO:0005743|GO:0007005
	FG005_01387	PF00013	KH domain	5.4E-5	IPR004088	K Homology domain, type 1	GO:0003723
	FG005_01388	PF03952	Enolase, N-terminal domain	2.1E-56	IPR020811	Enolase, N-terminal	GO:0000015|GO:0000287|GO:0004634|GO:0006096
	FG005_01389	PF01261	Xylose isomerase-like TIM barrel	6.0E-28	IPR013022	Xylose isomerase-like, TIM barrel domain
	FG005_01390	PF03982	Diacylglycerol acyltransferase	1.4E-97	IPR007130	Diacylglycerol acyltransferase	GO:0016747
	FG005_01391	PF13465	Zinc-finger double domain	9.8E-5
	FG005_01392	PF03856	Beta-glucosidase (SUN family)	4.3E-87	IPR005556	SUN
	FG005_01393	PF07690	Major Facilitator Superfamily	3.9E-12	IPR011701	Major facilitator superfamily	GO:0016021|GO:0055085
	FG005_01394	PF00850	Histone deacetylase domain	6.4E-78	IPR023801	Histone deacetylase domain
	FG005_01395	PF00628	PHD-finger	4.3E-8	IPR019787	Zinc finger, PHD-finger	GO:0005515
	FG005_01397	PF05347	Complex 1 protein (LYR family)	6.8E-9	IPR008011	Complex 1 LYR protein
	FG005_01398	PF00270	DEAD/DEAH box helicase	2.0E-6	IPR011545	DEAD/DEAH box helicase domain	GO:0003676|GO:0005524
	FG005_01400	PF00009	Elongation factor Tu GTP binding domain	3.5E-10
	FG005_01401	PF07019	Rab5-interacting protein (Rab5ip)	4.4E-21	IPR029008	Rab5-interacting protein family
	FG005_01402	PF01208	Uroporphyrinogen decarboxylase (URO-D)	8.0E-123	IPR000257	Uroporphyrinogen decarboxylase (URO-D)	GO:0004853|GO:0006779
	FG005_01403	PF12223	Protein of unknown function (DUF3602)	9.6E-11	IPR022024	Protein of unknown function DUF3602
	FG005_01404	PF11754	Velvet factor	2.1E-70	IPR021740	Velvet factor
	FG005_01405	PF08029	HisG, C-terminal domain	8.6E-27	IPR013115	Histidine biosynthesis HisG, C-terminal	GO:0000105|GO:0000287|GO:0003879|GO:0005737
	FG005_01407	PF00520	Ion transport protein	4.3E-17	IPR005821	Ion transport domain	GO:0005216|GO:0006811|GO:0016020|GO:0055085
	FG005_01408	PF00628	PHD-finger	1.6E-8	IPR019787	Zinc finger, PHD-finger	GO:0005515
	FG005_01409	PF00488	MutS domain V	9.8E-52	IPR000432	DNA mismatch repair protein MutS, C-terminal	GO:0005524|GO:0006298|GO:0030983
	FG005_01413	PF08449	UAA transporter family	5.4E-86	IPR013657	UAA transporter	GO:0055085
	FG005_01414	PF00962	Adenosine/AMP deaminase	4.0E-110	IPR001365	Adenosine/AMP deaminase domain	GO:0019239
	FG005_01415	PF14604	Variant SH3 domain	1.0E-9	IPR001452	SH3 domain	GO:0005515
	FG005_01416	PF03798	TLC domain	7.3E-45	IPR006634	TRAM/LAG1/CLN8 homology domain	GO:0016021
	FG005_01417	PF04124	Dor1-like family	6.8E-46	IPR007255	Conserved oligomeric Golgi complex subunit 8	GO:0017119
	FG005_01419	PF00172	Fungal Zn(2)-Cys(6) binuclear cluster domain	6.7E-5	IPR001138	Zn(2)-C6 fungal-type DNA-binding domain	GO:0000981|GO:0005634|GO:0006355|GO:0008270
	FG005_01421	PF01423	LSM domain	8.5E-19	IPR001163	Ribonucleoprotein LSM domain
	FG005_01422	PF01490	Transmembrane amino acid transporter protein	8.5E-78	IPR013057	Amino acid transporter, transmembrane domain
	FG005_01424	PF02698	DUF218 domain	2.6E-8	IPR003848	Domain of unknown function DUF218
	FG005_01425	PF01926	50S ribosome-binding GTPase	6.1E-14	IPR006073	GTP binding domain	GO:0005525
	FG005_01427	PF00005	ABC transporter	1.1E-24	IPR003439	ABC transporter-like	GO:0005524|GO:0016887
	FG005_01428	PF00155	Aminotransferase class I and II	3.1E-37	IPR004839	Aminotransferase, class I/classII	GO:0009058|GO:0030170
	FG005_01429	PF00026	Eukaryotic aspartyl protease	3.5E-59	IPR001461	Aspartic peptidase	GO:0004190|GO:0006508
	FG005_01430	PF00180	Isocitrate/isopropylmalate dehydrogenase	6.6E-98	IPR024084	Isopropylmalate dehydrogenase-like domain	GO:0016616|GO:0055114
	FG005_01432	PF00410	Ribosomal protein S8	5.6E-23	IPR000630	Ribosomal protein S8	GO:0003735|GO:0005840|GO:0006412
	FG005_01433	PF01494	FAD binding domain	1.4E-17	IPR002938	Monooxygenase, FAD-binding
	FG005_01435	PF00557	Metallopeptidase family M24	5.5E-45	IPR000994	Peptidase M24, structural domain
	FG005_01436	PF03311	Cornichon protein	3.6E-54	IPR003377	Cornichon	GO:0016020|GO:0035556
	FG005_01437	PF00400	WD domain, G-beta repeat	0.039	IPR001680	WD40 repeat	GO:0005515
	FG005_01438	PF00856	SET domain	3.9E-9	IPR001214	SET domain	GO:0005515
	FG005_01441	PF00258	Flavodoxin	1.5E-11	IPR008254	Flavodoxin/nitric oxide synthase	GO:0010181|GO:0016491
	FG005_01444	PF00817	impB/mucB/samB family	4.5E-43	IPR001126	DNA-repair protein, UmuC-like	GO:0003684|GO:0003887|GO:0006281
	FG005_01445	PF02386	Cation transport protein	2.3E-89	IPR003445	Cation transporter	GO:0006812|GO:0008324|GO:0055085
	FG005_01446	PF00254	FKBP-type peptidyl-prolyl cis-trans isomerase	5.0E-31	IPR001179	Peptidyl-prolyl cis-trans isomerase, FKBP-type, domain	GO:0006457
	FG005_01448	PF02755	RPEL repeat	2.5E-6	IPR004018	RPEL repeat
	FG005_01449	PF00063	Myosin head (motor domain)	1.0E-232	IPR001609	Myosin head, motor domain	GO:0003774|GO:0005524|GO:0016459
	FG005_01450	PF01529	DHHC palmitoyltransferase	2.6E-29	IPR001594	Zinc finger, DHHC-type, palmitoyltransferase	GO:0008270
	FG005_01454	PF09430	Protein of unknown function (DUF2012)	3.0E-24	IPR019008	Domain of unknown function DUF2012
	FG005_01455	PF00397	WW domain	4.4E-7	IPR001202	WW domain	GO:0005515
	FG005_01457	PF06772	Bacterial low temperature requirement A protein (LtrA)	1.5E-21	IPR010640	Low temperature requirement A
	FG005_01458	PF01053	Cys/Met metabolism PLP-dependent enzyme	1.4E-151	IPR000277	Cys/Met metabolism, pyridoxal phosphate-dependent enzyme	GO:0030170
	FG005_01459	PF01284	Membrane-associating domain	6.3E-12	IPR008253	Marvel domain	GO:0016020
	FG005_01460	PF00501	AMP-binding enzyme	1.3E-78	IPR000873	AMP-dependent synthetase/ligase	GO:0003824|GO:0008152
	FG005_01462	PF00153	Mitochondrial carrier protein	1.5E-12	IPR018108	Mitochondrial substrate/solute carrier
	FG005_01463	PF00285	Citrate synthase	3.2E-101	IPR002020	Citrate synthase-like	GO:0044262|GO:0046912
	FG005_01464	PF13893	RNA recognition motif. (a.k.a. RRM, RBD, or RNP domain)	3.6E-6
	FG005_01466	PF00122	E1-E2 ATPase	1.7E-62	IPR008250	P-type ATPase, A domain	GO:0000166|GO:0046872
	FG005_01468	PF13894	C2H2-type zinc finger	0.009
	FG005_01469	PF13465	Zinc-finger double domain	3.9E-5
	FG005_01470	PF11905	Domain of unknown function (DUF3425)	3.7E-31	IPR021833	Protein of unknown function DUF3425
	FG005_01471	PF04097	Nup93/Nic96	6.0E-207	IPR007231	Nucleoporin interacting component Nup93/Nic96	GO:0005643|GO:0006810
	FG005_01473	PF03105	SPX domain	8.8E-10	IPR004331	SPX, N-terminal
	FG005_01474	PF01645	Conserved region in glutamate synthase	1.8E-157	IPR002932	Glutamate synthase domain	GO:0006537|GO:0015930|GO:0016638|GO:0055114
	FG005_01478	PF05841	Apc15p protein	5.0E-18	IPR008402	Anaphase-promoting complex subunit 15/mnd2	GO:0005680|GO:0030071|GO:0031145
	FG005_01479	PF05739	SNARE domain	2.4E-9	IPR000727	Target SNARE coiled-coil domain	GO:0005515
	FG005_01480	PF09649	Histone chaperone domain CHZ	2.0E-14	IPR019098	Histone chaperone domain CHZ
	FG005_01482	PF08613	Cyclin	1.4E-28	IPR013922	Cyclin PHO80-like	GO:0000079|GO:0019901
	FG005_01484	PF01036	Bacteriorhodopsin-like protein	6.2E-33	IPR029730	Archaeal/bacterial/fungal rhodopsin-like	GO:0016020
	FG005_01485	PF11754	Velvet factor	6.0E-64	IPR021740	Velvet factor
	FG005_01487	PF01833	IPT/TIG domain	1.6E-11	IPR002909	IPT domain	GO:0005515
	FG005_01488	PF00075	RNase H	2.5E-26	IPR002156	Ribonuclease H domain	GO:0003676|GO:0004523
	FG005_01489	PF00383	Cytidine and deoxycytidylate deaminase zinc-binding region	2.1E-8	IPR002125	Cytidine and deoxycytidylate deaminases, zinc-binding	GO:0008270|GO:0016787
	FG005_01490	PF01591	6-phosphofructo-2-kinase	9.0E-47	IPR013079	6-phosphofructo-2-kinase	GO:0003873|GO:0005524|GO:0006000
	FG005_01491	PF00400	WD domain, G-beta repeat	2.3E-4	IPR001680	WD40 repeat	GO:0005515
	FG005_01492	PF01000	RNA polymerase Rpb3/RpoA insert domain	6.9E-33	IPR011262	DNA-directed RNA polymerase, insert domain	GO:0003899|GO:0006351|GO:0046983
	FG005_01493	PF00153	Mitochondrial carrier protein	2.4E-11	IPR018108	Mitochondrial substrate/solute carrier
	FG005_01494	PF03147	Ferredoxin-fold anticodon binding domain	1.5E-26	IPR005121	Phenylalanine-tRNA ligase, beta subunit, ferrodoxin-fold anticodon-binding	GO:0000049|GO:0000287|GO:0004826|GO:0005524|GO:0006432|GO:0008033
	FG005_01495	PF04847	Calcipressin	3.7E-50	IPR006931	Calcipressin	GO:0019722
	FG005_01496	PF09995	Uncharacterized protein conserved in bacteria (DUF2236)	4.1E-34	IPR018713	Domain of unknown function DUF2236
	FG005_01497	PF06413	Neugrin	7.4E-11	IPR010487	Neugrin/Rrg9
	FG005_01498	PF00106	short chain dehydrogenase	1.4E-28	IPR002198	Short-chain dehydrogenase/reductase SDR	GO:0008152|GO:0016491
	FG005_01499	PF00069	Protein kinase domain	4.8E-5	IPR000719	Protein kinase domain	GO:0004672|GO:0005524|GO:0006468
	FG005_01502	PF08558	Telomere repeat binding factor (TRF)	4.9E-29	IPR013867	Telomere repeat-binding factor, dimerisation domain	GO:0042162|GO:0042803
	FG005_01508	PF00076	RNA recognition motif. (a.k.a. RRM, RBD, or RNP domain)	3.0E-5	IPR000504	RNA recognition motif domain	GO:0003676
	FG005_01509	PF00149	Calcineurin-like phosphoesterase	2.2E-33	IPR004843	Calcineurin-like phosphoesterase domain, apaH type	GO:0016787
	FG005_01510	PF02475	Met-10+ like-protein	2.0E-7	IPR030382	SAM-dependent methyltransferase TRM5/TYW2-type
	FG005_01512	PF05460	Origin recognition complex subunit 6 (ORC6)	6.9E-38	IPR008721	Origin recognition complex, subunit 6	GO:0003677|GO:0005664|GO:0006260
	FG005_01514	PF00106	short chain dehydrogenase	2.5E-27	IPR002198	Short-chain dehydrogenase/reductase SDR	GO:0008152|GO:0016491
	FG005_01516	PF03009	Glycerophosphoryl diester phosphodiesterase family	3.2E-69	IPR030395	Glycerophosphodiester phosphodiesterase domain	GO:0006629|GO:0008081
	FG005_01520	PF13465	Zinc-finger double domain	3.9E-6
	FG005_01521	PF01434	Peptidase family M41	6.9E-63	IPR000642	Peptidase M41	GO:0004222|GO:0005524|GO:0006508
	FG005_01522	PF01370	NAD dependent epimerase/dehydratase family	8.2E-20	IPR001509	NAD-dependent epimerase/dehydratase, N-terminal domain	GO:0003824|GO:0050662
	FG005_01525	PF12928	tRNA-splicing endonuclease subunit sen54 N-term	6.9E-15	IPR024336	tRNA-splicing endonuclease, subunit Sen54, N-terminal
	FG005_01526	PF02752	Arrestin (or S-antigen), C-terminal domain	1.2E-16	IPR011022	Arrestin C-terminal-like domain
	FG005_01529	PF00083	Sugar (and other) transporter	4.4E-110	IPR005828	General substrate transporter	GO:0016021|GO:0022857|GO:0055085
	FG005_01530	PF01263	Aldose 1-epimerase	6.6E-43	IPR008183	Aldose 1-/Glucose-6-phosphate 1-epimerase	GO:0005975|GO:0016853
	FG005_01531	PF01474	Class-II DAHP synthetase family	2.2E-191	IPR002480	DAHP synthetase, class II	GO:0003849|GO:0009073
	FG005_01535	PF01876	RNase P subunit p30	2.0E-46	IPR002738	RNase P subunit p30	GO:0004540|GO:0008033
	FG005_01538	PF04828	Glutathione-dependent formaldehyde-activating enzyme	6.8E-19	IPR006913	Glutathione-dependent formaldehyde-activating enzyme/centromere protein V	GO:0008152|GO:0016846
	FG005_01540	PF10232	Mediator of RNA polymerase II transcription complex subunit 8	3.4E-23	IPR019364	Mediator complex, subunit Med8, fungi/metazoa	GO:0001104|GO:0006357|GO:0016592
	FG005_01541	PF00884	Sulfatase	8.6E-57	IPR000917	Sulfatase	GO:0008152|GO:0008484
	FG005_01542	PF03836	RasGAP C-terminus	1.4E-48	IPR000593	RasGAP protein, C-terminal	GO:0005096|GO:0007264
	FG005_01543	PF02582	Uncharacterised ACR, YagE family COG1723	1.1E-59	IPR003734	Protein of unknown function DUF155
	FG005_01544	PF03151	Triose-phosphate Transporter family	3.9E-23	IPR004853	Triose-phosphate transporter domain
	FG005_01546	PF00122	E1-E2 ATPase	1.6E-51	IPR008250	P-type ATPase, A domain	GO:0000166|GO:0046872
	FG005_01547	PF01399	PCI domain	6.6E-10	IPR000717	Proteasome component (PCI) domain	GO:0005515
	FG005_01548	PF00615	Regulator of G protein signaling domain	1.9E-10	IPR016137	RGS domain	GO:0038032
	FG005_01549	PF01198	Ribosomal protein L31e	1.5E-35	IPR000054	Ribosomal protein L31e	GO:0003735|GO:0005622|GO:0005840|GO:0006412
	FG005_01550	PF00179	Ubiquitin-conjugating enzyme	2.3E-46	IPR000608	Ubiquitin-conjugating enzyme E2
	FG005_01551	PF00069	Protein kinase domain	9.7E-57	IPR000719	Protein kinase domain	GO:0004672|GO:0005524|GO:0006468
	FG005_01553	PF12861	Anaphase-promoting complex subunit 11 RING-H2 finger	3.7E-25	IPR024991	Anaphase-promoting complex subunit 11	GO:0004842|GO:0005680
	FG005_01554	PF00581	Rhodanese-like domain	6.3E-12	IPR001763	Rhodanese-like domain
	FG005_01555	PF00333	Ribosomal protein S5, N-terminal domain	1.9E-28	IPR013810	Ribosomal protein S5, N-terminal	GO:0003723|GO:0003735|GO:0005840|GO:0006412
	FG005_01556	PF12231	Rap1-interacting factor 1 N terminal	4.0E-130	IPR022031	Telomere-associated protein Rif1, N-terminal
	FG005_01557	PF10165	Guanine nucleotide exchange factor synembryn	7.6E-111	IPR019318	Guanine nucleotide exchange factor, Ric8
	FG005_01559	PF08592	Domain of unknown function (DUF1772)	1.1E-24	IPR013901	Protein of unknown function DUF1772
	FG005_01560	PF13302	Acetyltransferase (GNAT) domain	5.0E-26	IPR000182	GNAT domain	GO:0008080
	FG005_01561	PF00172	Fungal Zn(2)-Cys(6) binuclear cluster domain	3.0E-9	IPR001138	Zn(2)-C6 fungal-type DNA-binding domain	GO:0000981|GO:0005634|GO:0006355|GO:0008270
	FG005_01562	PF01775	Ribosomal L18ae/LX protein domain	1.0E-57	IPR023573	Ribosomal protein L18a/LX	GO:0003735|GO:0005840|GO:0006412
	FG005_01565	PF01399	PCI domain	1.3E-10	IPR000717	Proteasome component (PCI) domain	GO:0005515
	FG005_01566	PF00651	BTB/POZ domain	4.0E-8	IPR013069	BTB/POZ	GO:0005515
	FG005_01567	PF12695	Alpha/beta hydrolase family	1.2E-8	IPR029059	Alpha/beta hydrolase fold-5
	FG005_01569	PF12799	Leucine Rich repeats (2 copies)	1.7E-12	IPR025875	Leucine rich repeat 4
	FG005_01570	PF00248	Aldo/keto reductase family	5.8E-50	IPR023210	NADP-dependent oxidoreductase domain
	FG005_01573	PF06472	ABC transporter transmembrane region 2	1.6E-97	IPR011527	ABC transporter type 1, transmembrane domain	GO:0005524|GO:0006810|GO:0016021|GO:0042626|GO:0055085
	FG005_01574	PF03031	NLI interacting factor-like phosphatase	2.1E-51	IPR004274	NLI interacting factor	GO:0005515
	FG005_01575	PF03033	Glycosyltransferase family 28 N-terminal domain	1.8E-20	IPR004276	Glycosyltransferase family 28, N-terminal domain	GO:0005975|GO:0016758|GO:0030259
	FG005_01576	PF01070	FMN-dependent dehydrogenase	3.5E-51	IPR000262	FMN-dependent dehydrogenase	GO:0016491
	FG005_01578	PF04515	Plasma-membrane choline transporter	2.4E-14	IPR007603	Choline transporter-like
	FG005_01579	PF00071	Ras family	1.2E-8	IPR001806	Small GTPase superfamily	GO:0005525|GO:0007264
	FG005_01580	PF02366	Dolichyl-phosphate-mannose-protein mannosyltransferase	3.1E-81	IPR003342	Glycosyl transferase, family 39	GO:0000030|GO:0006493|GO:0016020
	FG005_01581	PF05495	CHY zinc finger	8.9E-17	IPR008913	Zinc finger, CHY-type	GO:0008270
	FG005_01582	PF08234	Chromosome segregation protein Spc25	4.2E-22	IPR013255	Chromosome segregation protein Spc25
	FG005_01583	PF10214	RNA polymerase I-specific transcription-initiation factor	8.8E-50	IPR019350	RNA polymerase I-specific transcription initiation factor RRN6-like
	FG005_01584	PF00297	Ribosomal protein L3	1.4E-30	IPR000597	Ribosomal protein L3	GO:0003735|GO:0005622|GO:0005840|GO:0006412
	FG005_01585	PF08695	Cytochrome oxidase complex assembly protein 1	3.2E-40	IPR014807	Cytochrome oxidase assembly protein 1
	FG005_01587	PF03009	Glycerophosphoryl diester phosphodiesterase family	8.2E-8	IPR030395	Glycerophosphodiester phosphodiesterase domain	GO:0006629|GO:0008081
	FG005_01588	PF02845	CUE domain	1.7E-12	IPR003892	Ubiquitin system component Cue	GO:0005515
	FG005_01589	PF04408	Helicase associated domain (HA2)	1.3E-20	IPR007502	Helicase-associated domain	GO:0004386
	FG005_01595	PF08654	DASH complex subunit Dad2	8.8E-35	IPR013963	DASH complex subunit Dad2	GO:0007067|GO:0042729|GO:0072686
	FG005_01596	PF07557	Shugoshin C terminus	7.6E-11	IPR011515	Shugoshin, C-terminal	GO:0000775|GO:0005634|GO:0045132
	FG005_01597	PF12850	Calcineurin-like phosphoesterase superfamily domain	7.6E-13	IPR024654	Calcineurin-like phosphoesterase domain, lpxH type
	FG005_01599	PF08161	NUC173 domain	1.0E-76	IPR012978	Uncharacterised domain NUC173
	FG005_01600	PF10056	Uncharacterized conserved protein (DUF2293)	3.3E-27	IPR018744	Domain of unknown function DUF2293
	FG005_01602	PF00170	bZIP transcription factor	1.9E-10	IPR004827	Basic-leucine zipper domain	GO:0003700|GO:0006355|GO:0043565
	FG005_01603	PF06985	Heterokaryon incompatibility protein (HET)	1.7E-35	IPR010730	Heterokaryon incompatibility
	FG005_01604	PF00328	Histidine phosphatase superfamily (branch 2)	3.0E-7	IPR000560	Histidine phosphatase superfamily, clade-2	GO:0003993
	FG005_01605	PF13832	PHD-zinc-finger like domain	1.0E-20
	FG005_01606	PF00069	Protein kinase domain	2.5E-28	IPR000719	Protein kinase domain	GO:0004672|GO:0005524|GO:0006468
	FG005_01608	PF00155	Aminotransferase class I and II	9.2E-70	IPR004839	Aminotransferase, class I/classII	GO:0009058|GO:0030170
	FG005_01609	PF00111	2Fe-2S iron-sulfur cluster binding domain	2.1E-7	IPR001041	2Fe-2S ferredoxin-type domain	GO:0009055|GO:0051536
	FG005_01611	PF08631	Meiosis protein SPO22/ZIP4 like	1.3E-35	IPR013940	Meiosis specific protein Spo22/ZIP4/TEX11	GO:0051321
	FG005_01612	PF00172	Fungal Zn(2)-Cys(6) binuclear cluster domain	9.5E-8	IPR001138	Zn(2)-C6 fungal-type DNA-binding domain	GO:0000981|GO:0005634|GO:0006355|GO:0008270
	FG005_01616	PF00962	Adenosine/AMP deaminase	5.6E-67	IPR001365	Adenosine/AMP deaminase domain	GO:0019239
	FG005_01617	PF10408	Ubiquitin elongating factor core	4.6E-183	IPR019474	Ubiquitin conjugation factor E4, core	GO:0000151|GO:0006511|GO:0016567|GO:0034450
	FG005_01618	PF13923	Zinc finger, C3HC4 type (RING finger)	3.8E-9
	FG005_01619	PF00648	Calpain family cysteine protease	4.7E-18	IPR001300	Peptidase C2, calpain, catalytic domain	GO:0004198|GO:0005622|GO:0006508
	FG005_01621	PF01083	Cutinase	2.9E-50	IPR000675	Cutinase	GO:0008152|GO:0016787
	FG005_01622	PF07859	alpha/beta hydrolase fold	5.7E-8	IPR013094	Alpha/beta hydrolase fold-3	GO:0008152|GO:0016787
	FG005_01623	PF00282	Pyridoxal-dependent decarboxylase conserved domain	9.6E-75	IPR002129	Pyridoxal phosphate-dependent decarboxylase	GO:0016831|GO:0019752|GO:0030170
	FG005_01624	PF00202	Aminotransferase class-III	4.5E-97	IPR005814	Aminotransferase class-III	GO:0008483|GO:0030170
	FG005_01625	PF09451	Autophagy-related protein 27	1.3E-68	IPR018939	Autophagy-related protein 27
	FG005_01626	PF12090	Spt20 family	1.6E-42	IPR021950	Transcription factor Spt20	GO:0000124|GO:0003712
	FG005_01627	PF00132	Bacterial transferase hexapeptide (six repeats)	7.9E-4	IPR001451	Bacterial transferase hexapeptide repeat
	FG005_01628	PF00096	Zinc finger, C2H2 type	0.007	IPR007087	Zinc finger, C2H2	GO:0046872
	FG005_01629	PF13516	Leucine Rich repeat	0.007
	FG005_01630	PF00646	F-box domain	2.5E-7	IPR001810	F-box domain	GO:0005515
	FG005_01632	PF01184	GPR1/FUN34/yaaH family	3.6E-31	IPR000791	GPR1/FUN34/yaaH	GO:0016021
	FG005_01633	PF12697	Alpha/beta hydrolase family	8.6E-25	IPR000073	Alpha/beta hydrolase fold-1
	FG005_01634	PF05183	RNA dependent RNA polymerase	5.7E-168	IPR007855	RNA-dependent RNA polymerase, eukaryotic-type	GO:0003968
	FG005_01636	PF00067	Cytochrome P450	9.3E-15	IPR001128	Cytochrome P450	GO:0005506|GO:0016705|GO:0020037|GO:0055114
	FG005_01637	PF07690	Major Facilitator Superfamily	2.1E-40	IPR011701	Major facilitator superfamily	GO:0016021|GO:0055085
	FG005_01639	PF00172	Fungal Zn(2)-Cys(6) binuclear cluster domain	1.5E-5	IPR001138	Zn(2)-C6 fungal-type DNA-binding domain	GO:0000981|GO:0005634|GO:0006355|GO:0008270
	FG005_01642	PF00106	short chain dehydrogenase	8.8E-10	IPR002198	Short-chain dehydrogenase/reductase SDR	GO:0008152|GO:0016491
	FG005_01643	PF12796	Ankyrin repeats (3 copies)	8.0E-13	IPR020683	Ankyrin repeat-containing domain
	FG005_01646	PF00023	Ankyrin repeat	5.9E-4	IPR002110	Ankyrin repeat	GO:0005515
	FG005_01648	PF00153	Mitochondrial carrier protein	2.2E-10	IPR018108	Mitochondrial substrate/solute carrier
	FG005_01651	PF08158	NUC130/3NT domain	4.2E-22	IPR012977	Uncharacterised domain NUC130/133, N-terminal
	FG005_01652	PF07690	Major Facilitator Superfamily	2.9E-15	IPR011701	Major facilitator superfamily	GO:0016021|GO:0055085
	FG005_01653	PF01384	Phosphate transporter family	4.8E-110	IPR001204	Phosphate transporter	GO:0005315|GO:0006817|GO:0016020
	FG005_01655	PF00150	Cellulase (glycosyl hydrolase family 5)	5.4E-21	IPR001547	Glycoside hydrolase, family 5	GO:0004553|GO:0005975
	FG005_01659	PF00743	Flavin-binding monooxygenase-like	7.7E-22	IPR020946	Flavin monooxygenase-like	GO:0004499|GO:0050660|GO:0050661|GO:0055114
	FG005_01661	PF04189	Gcd10p family	1.2E-79	IPR017423	tRNA (adenine(58)-N(1))-methyltransferase non-catalytic subunit TRM6	GO:0030488|GO:0031515
	FG005_01662	PF04062	ARP2/3 complex ARPC3 (21 kDa) subunit	4.1E-81	IPR007204	Actin-related protein 2/3 complex subunit 3	GO:0005856|GO:0005885|GO:0030833|GO:0034314
	FG005_01664	PF00135	Carboxylesterase family	1.3E-95	IPR002018	Carboxylesterase, type B
	FG005_01665	PF01433	Peptidase family M1	2.5E-135	IPR014782	Peptidase M1, membrane alanine aminopeptidase, N-terminal	GO:0008237|GO:0008270
	FG005_01666	PF05794	T-complex protein 11	1.3E-46	IPR008862	T-complex 11
	FG005_01667	PF00102	Protein-tyrosine phosphatase	3.2E-53	IPR000242	Protein-tyrosine phosphatase, receptor/non-receptor type	GO:0004725|GO:0006470
	FG005_01668	PF00004	ATPase family associated with various cellular activities (AAA)	1.4E-43	IPR003959	ATPase, AAA-type, core	GO:0005524
	FG005_01669	PF01699	Sodium/calcium exchanger protein	3.1E-17	IPR004837	Sodium/calcium exchanger membrane region	GO:0016021|GO:0055085
	FG005_01670	PF00544	Pectate lyase	5.9E-20	IPR002022	Pectate lyase/Amb allergen
	FG005_01673	PF13489	Methyltransferase domain	7.4E-14
	FG005_01674	PF00637	Region in Clathrin and VPS	4.3E-21	IPR000547	Clathrin, heavy chain/VPS, 7-fold repeat	GO:0006886|GO:0016192
	FG005_01675	PF08676	MutL C terminal dimerisation domain	1.5E-9	IPR014790	MutL, C-terminal, dimerisation	GO:0005524|GO:0006298
	FG005_01676	PF04991	LicD family	2.5E-31	IPR007074	LicD
	FG005_01679	PF07690	Major Facilitator Superfamily	6.7E-35	IPR011701	Major facilitator superfamily	GO:0016021|GO:0055085
	FG005_01680	PF02544	3-oxo-5-alpha-steroid 4-dehydrogenase	6.6E-18	IPR001104	3-oxo-5-alpha-steroid 4-dehydrogenase, C-terminal	GO:0005737|GO:0006629|GO:0016021|GO:0016627
	FG005_01681	PF04424	Protein of unknown function (DUF544)	1.2E-13	IPR007518	Protein of unknown function DUF544
	FG005_01682	PF09320	Domain of unknown function (DUF1977)	1.6E-21	IPR015399	Domain of unknown function DUF1977, DnaJ-like
	FG005_01683	PF00150	Cellulase (glycosyl hydrolase family 5)	3.4E-51	IPR001547	Glycoside hydrolase, family 5	GO:0004553|GO:0005975
	FG005_01684	PF00203	Ribosomal protein S19	2.8E-22	IPR002222	Ribosomal protein S19/S15	GO:0003735|GO:0005840|GO:0006412
	FG005_01685	PF03540	Transcription initiation factor TFIID 23-30kDa subunit	1.8E-26	IPR003923	Transcription initiation factor TFIID, 23-30kDa subunit	GO:0005634|GO:0006352
	FG005_01686	PF00810	ER lumen protein retaining receptor	6.3E-54	IPR000133	ER lumen protein retaining receptor	GO:0006621|GO:0016021|GO:0046923
	FG005_01690	PF00125	Core histone H2A/H2B/H3/H4	1.9E-22	IPR007125	Histone core	GO:0003677
	FG005_01691	PF01424	R3H domain	1.1E-9	IPR001374	Single-stranded nucleic acid binding R3H	GO:0003676
	FG005_01692	PF14378	PAP2 superfamily	5.2E-42
	FG005_01694	PF06726	Bladder cancer-related protein BC10	2.5E-18	IPR018015	Bladder cancer-related BC10-like
	FG005_01698	PF00172	Fungal Zn(2)-Cys(6) binuclear cluster domain	2.5E-7	IPR001138	Zn(2)-C6 fungal-type DNA-binding domain	GO:0000981|GO:0005634|GO:0006355|GO:0008270
	FG005_01699	PF00172	Fungal Zn(2)-Cys(6) binuclear cluster domain	1.7E-8	IPR001138	Zn(2)-C6 fungal-type DNA-binding domain	GO:0000981|GO:0005634|GO:0006355|GO:0008270
	FG005_01700	PF00378	Enoyl-CoA hydratase/isomerase family	8.4E-20	IPR001753	Crotonase superfamily	GO:0003824|GO:0008152
	FG005_01701	PF00534	Glycosyl transferases group 1	5.6E-29	IPR001296	Glycosyl transferase, family 1	GO:0009058
	FG005_01702	PF00069	Protein kinase domain	2.2E-13	IPR000719	Protein kinase domain	GO:0004672|GO:0005524|GO:0006468
	FG005_01704	PF03099	Biotin/lipoate A/B protein ligase family	8.0E-14	IPR004143	Biotinyl protein ligase (BPL) and lipoyl protein ligase (LPL), catalytic domain	GO:0006464
	FG005_01705	PF01264	Chorismate synthase	4.9E-130	IPR000453	Chorismate synthase	GO:0004107|GO:0009073
	FG005_01706	PF00566	Rab-GTPase-TBC domain	5.7E-47	IPR000195	Rab-GTPase-TBC domain
	FG005_01707	PF00560	Leucine Rich Repeat	0.82	IPR001611	Leucine-rich repeat	GO:0005515
	FG005_01710	PF03770	Inositol polyphosphate kinase	4.2E-56	IPR005522	Inositol polyphosphate kinase	GO:0008440
	FG005_01711	PF01266	FAD dependent oxidoreductase	4.1E-43	IPR006076	FAD dependent oxidoreductase	GO:0016491|GO:0055114
	FG005_01712	PF00071	Ras family	2.3E-14	IPR001806	Small GTPase superfamily	GO:0005525|GO:0007264
	FG005_01713	PF03835	Rad4 transglutaminase-like domain	6.7E-15	IPR018325	Rad4/PNGase transglutaminase-like fold	GO:0003684|GO:0005634|GO:0006289
	FG005_01714	PF08660	Oligosaccharide biosynthesis protein Alg14 like	5.9E-39	IPR013969	Oligosaccharide biosynthesis protein Alg14-like
	FG005_01715	PF13741	Mitochondrial ribosomal protein S25	1.4E-57	IPR016939	Mitochondrial ribosomal protein S25	GO:0003735|GO:0005763
	FG005_01716	PF01535	PPR repeat	3.6E-4	IPR002885	Pentatricopeptide repeat
	FG005_01718	PF00270	DEAD/DEAH box helicase	2.9E-21	IPR011545	DEAD/DEAH box helicase domain	GO:0003676|GO:0005524
	FG005_01719	PF13373	DUF2407 C-terminal domain	6.9E-33	IPR025390	Domain of unknown function DUF2407 C-terminal
	FG005_01720	PF09779	Ima1 N-terminal domain	9.2E-38	IPR018617	Ima1, N-terminal domain
	FG005_01722	PF02668	Taurine catabolism dioxygenase TauD, TfdA family	1.5E-57	IPR003819	Taurine catabolism dioxygenase TauD/TfdA	GO:0016491|GO:0055114
	FG005_01723	PF07690	Major Facilitator Superfamily	6.6E-17	IPR011701	Major facilitator superfamily	GO:0016021|GO:0055085
	FG005_01726	PF00400	WD domain, G-beta repeat	0.0026	IPR001680	WD40 repeat	GO:0005515
	FG005_01727	PF05181	XPA protein C-terminus	2.5E-29	IPR022656	XPA C- terminal
	FG005_01729	PF00172	Fungal Zn(2)-Cys(6) binuclear cluster domain	7.0E-7	IPR001138	Zn(2)-C6 fungal-type DNA-binding domain	GO:0000981|GO:0005634|GO:0006355|GO:0008270
	FG005_01731	PF03162	Tyrosine phosphatase family	2.5E-44	IPR004861	Protein-tyrosine phosphatase, SIW14-like
	FG005_01732	PF09084	NMT1/THI5 like	1.7E-76	IPR015168	SsuA/THI5-like
	FG005_01733	PF11807	Domain of unknown function (DUF3328)	7.3E-50	IPR021765	Protein of unknown function DUF3328
	FG005_01737	PF00324	Amino acid permease	9.5E-123	IPR004841	Amino acid permease/ SLC12A domain	GO:0006810|GO:0016020|GO:0055085
	FG005_01740	PF00026	Eukaryotic aspartyl protease	3.5E-6	IPR001461	Aspartic peptidase	GO:0004190|GO:0006508
	FG005_01743	PF00501	AMP-binding enzyme	9.2E-81	IPR000873	AMP-dependent synthetase/ligase	GO:0003824|GO:0008152
	FG005_01744	PF13535	ATP-grasp domain	7.2E-22
	FG005_01746	PF01266	FAD dependent oxidoreductase	2.6E-26	IPR006076	FAD dependent oxidoreductase	GO:0016491|GO:0055114
	FG005_01747	PF03781	Sulfatase-modifying factor enzyme 1	1.7E-20	IPR005532	Sulfatase-modifying factor enzyme
	FG005_01748	PF00501	AMP-binding enzyme	7.6E-83	IPR000873	AMP-dependent synthetase/ligase	GO:0003824|GO:0008152
	FG005_01749	PF00232	Glycosyl hydrolase family 1	6.4E-76	IPR001360	Glycoside hydrolase, family 1	GO:0004553|GO:0005975
	FG005_01751	PF00107	Zinc-binding dehydrogenase	1.2E-18	IPR013149	Alcohol dehydrogenase, C-terminal	GO:0008270|GO:0016491|GO:0055114
	FG005_01752	PF11905	Domain of unknown function (DUF3425)	2.2E-31	IPR021833	Protein of unknown function DUF3425
	FG005_01753	PF08881	CVNH domain	1.1E-10	IPR011058	Cyanovirin-N
	FG005_01754	PF01035	6-O-methylguanine DNA methyltransferase, DNA binding domain	2.2E-23	IPR014048	Methylated-DNA-[protein]-cysteine S-methyltransferase, DNA binding	GO:0003824|GO:0006281
	FG005_01755	PF00225	Kinesin motor domain	1.4E-91	IPR001752	Kinesin motor domain	GO:0003777|GO:0005524|GO:0007018|GO:0008017
	FG005_01756	PF02732	ERCC4 domain	1.7E-15	IPR006166	ERCC4 domain	GO:0003677|GO:0004518
	FG005_01757	PF00300	Histidine phosphatase superfamily (branch 1)	3.2E-22	IPR013078	Histidine phosphatase superfamily, clade-1
	FG005_01758	PF12396	Protein of unknown function (DUF3659)	1.1E-14	IPR022124	Protein of unknown function DUF3659
	FG005_01762	PF08325	WLM domain	4.3E-45	IPR013536	WLM
	FG005_01763	PF00795	Carbon-nitrogen hydrolase	8.5E-20	IPR003010	Carbon-nitrogen hydrolase	GO:0006807|GO:0016810
	FG005_01764	PF04152	Mre11 DNA-binding presumed domain	1.7E-54	IPR007281	Mre11, DNA-binding	GO:0004519|GO:0005634|GO:0006302|GO:0030145
	FG005_01766	PF03959	Serine hydrolase (FSH1)	5.0E-33	IPR005645	Serine hydrolase FSH
	FG005_01767	PF13949	ALIX V-shaped domain binding to HIV	1.9E-79	IPR025304	ALIX V-shaped domain	GO:0005515
	FG005_01768	PF01370	NAD dependent epimerase/dehydratase family	2.1E-24	IPR001509	NAD-dependent epimerase/dehydratase, N-terminal domain	GO:0003824|GO:0050662
	FG005_01770	PF01145	SPFH domain / Band 7 family	3.8E-12	IPR001107	Band 7 protein
	FG005_01775	PF00459	Inositol monophosphatase family	4.5E-38	IPR000760	Inositol monophosphatase	GO:0046854
	FG005_01777	PF12937	F-box-like	2.6E-8	IPR001810	F-box domain	GO:0005515
	FG005_01779	PF07690	Major Facilitator Superfamily	3.1E-33	IPR011701	Major facilitator superfamily	GO:0016021|GO:0055085
	FG005_01780	PF07969	Amidohydrolase family	1.1E-57	IPR013108	Amidohydrolase 3
	FG005_01783	PF00172	Fungal Zn(2)-Cys(6) binuclear cluster domain	3.4E-9	IPR001138	Zn(2)-C6 fungal-type DNA-binding domain	GO:0000981|GO:0005634|GO:0006355|GO:0008270
	FG005_01784	PF12697	Alpha/beta hydrolase family	6.2E-26	IPR000073	Alpha/beta hydrolase fold-1
	FG005_01786	PF00487	Fatty acid desaturase	8.3E-40	IPR005804	Fatty acid desaturase, type 1	GO:0006629
	FG005_01788	PF00023	Ankyrin repeat	9.1E-4	IPR002110	Ankyrin repeat	GO:0005515
	FG005_01789	PF12770	CHAT domain	6.7E-33	IPR024983	CHAT domain
	FG005_01790	PF00656	Caspase domain	1.1E-10	IPR011600	Peptidase C14, caspase domain	GO:0004197|GO:0006508
	FG005_01792	PF00067	Cytochrome P450	9.2E-51	IPR001128	Cytochrome P450	GO:0005506|GO:0016705|GO:0020037|GO:0055114
	FG005_01794	PF00172	Fungal Zn(2)-Cys(6) binuclear cluster domain	2.0E-6	IPR001138	Zn(2)-C6 fungal-type DNA-binding domain	GO:0000981|GO:0005634|GO:0006355|GO:0008270
	FG005_01795	PF06985	Heterokaryon incompatibility protein (HET)	4.0E-37	IPR010730	Heterokaryon incompatibility
	FG005_01798	PF09362	Domain of unknown function (DUF1996)	2.1E-52	IPR018535	Domain of unknown function DUF1996
	FG005_01799	PF05544	Proline racemase	1.4E-117	IPR008794	Proline racemase family	GO:0018112
	FG005_01800	PF04082	Fungal specific transcription factor domain	2.5E-20	IPR007219	Transcription factor domain, fungi	GO:0003677|GO:0005634|GO:0006351|GO:0008270
	FG005_01801	PF04082	Fungal specific transcription factor domain	3.5E-20	IPR007219	Transcription factor domain, fungi	GO:0003677|GO:0005634|GO:0006351|GO:0008270
	FG005_01802	PF02133	Permease for cytosine/purines, uracil, thiamine, allantoin	4.2E-101	IPR001248	Purine-cytosine permease	GO:0005215|GO:0016020|GO:0055085
	FG005_01803	PF01968	Hydantoinase/oxoprolinase	4.0E-49	IPR002821	Hydantoinase/oxoprolinase	GO:0016787
	FG005_01804	PF00083	Sugar (and other) transporter	1.6E-98	IPR005828	General substrate transporter	GO:0016021|GO:0022857|GO:0055085
	FG005_01805	PF00172	Fungal Zn(2)-Cys(6) binuclear cluster domain	1.1E-7	IPR001138	Zn(2)-C6 fungal-type DNA-binding domain	GO:0000981|GO:0005634|GO:0006355|GO:0008270
	FG005_01806	PF09994	Uncharacterized alpha/beta hydrolase domain (DUF2235)	2.9E-36	IPR018712	Domain of unknown function DUF2235
	FG005_01807	PF06441	Epoxide hydrolase N terminus	7.4E-37	IPR010497	Epoxide hydrolase, N-terminal
	FG005_01808	PF00348	Polyprenyl synthetase	1.9E-40	IPR000092	Polyprenyl synthetase	GO:0008299
	FG005_01809	PF00067	Cytochrome P450	2.7E-50	IPR001128	Cytochrome P450	GO:0005506|GO:0016705|GO:0020037|GO:0055114
	FG005_01810	PF00067	Cytochrome P450	2.9E-68	IPR001128	Cytochrome P450	GO:0005506|GO:0016705|GO:0020037|GO:0055114
	FG005_01811	PF00743	Flavin-binding monooxygenase-like	1.1E-24	IPR020946	Flavin monooxygenase-like	GO:0004499|GO:0050660|GO:0050661|GO:0055114
	FG005_01812	PF00248	Aldo/keto reductase family	5.0E-44	IPR023210	NADP-dependent oxidoreductase domain
	FG005_01813	PF00501	AMP-binding enzyme	4.6E-93	IPR000873	AMP-dependent synthetase/ligase	GO:0003824|GO:0008152
	FG005_01814	PF13489	Methyltransferase domain	8.3E-19
	FG005_01815	PF00067	Cytochrome P450	8.1E-59	IPR001128	Cytochrome P450	GO:0005506|GO:0016705|GO:0020037|GO:0055114
	FG005_01816	PF00857	Isochorismatase family	3.0E-43	IPR000868	Isochorismatase-like	GO:0003824|GO:0008152
	FG005_01822	PF00069	Protein kinase domain	4.6E-7	IPR000719	Protein kinase domain	GO:0004672|GO:0005524|GO:0006468
	FG005_01824	PF00172	Fungal Zn(2)-Cys(6) binuclear cluster domain	9.1E-6	IPR001138	Zn(2)-C6 fungal-type DNA-binding domain	GO:0000981|GO:0005634|GO:0006355|GO:0008270
	FG005_01826	PF13302	Acetyltransferase (GNAT) domain	6.8E-30	IPR000182	GNAT domain	GO:0008080
	FG005_01827	PF14087	Domain of unknown function (DUF4267)	1.5E-13	IPR025363	Protein of unknown function DUF4267
	FG005_01828	PF12464	Maltose acetyltransferase	2.7E-19	IPR024688	Maltose/galactoside acetyltransferase	GO:0016407
	FG005_01830	PF01593	Flavin containing amine oxidoreductase	1.8E-44	IPR002937	Amine oxidase	GO:0016491|GO:0055114
	FG005_01831	PF00171	Aldehyde dehydrogenase family	8.1E-160	IPR015590	Aldehyde dehydrogenase domain	GO:0008152|GO:0016491|GO:0055114
	FG005_01832	PF00172	Fungal Zn(2)-Cys(6) binuclear cluster domain	5.7E-5	IPR001138	Zn(2)-C6 fungal-type DNA-binding domain	GO:0000981|GO:0005634|GO:0006355|GO:0008270
	FG005_01834	PF01179	Copper amine oxidase, enzyme domain	1.1E-20	IPR015798	Copper amine oxidase, C-terminal	GO:0005507|GO:0008131|GO:0009308|GO:0048038|GO:0055114
	FG005_01835	PF01179	Copper amine oxidase, enzyme domain	1.2E-41	IPR015798	Copper amine oxidase, C-terminal	GO:0005507|GO:0008131|GO:0009308|GO:0048038|GO:0055114
	FG005_01836	PF13520	Amino acid permease	1.4E-33	IPR002293	Amino acid/polyamine transporter I	GO:0003333|GO:0015171|GO:0016020
	FG005_01840	PF00561	alpha/beta hydrolase fold	1.1E-8	IPR000073	Alpha/beta hydrolase fold-1
	FG005_01841	PF01063	Aminotransferase class IV	2.8E-35	IPR001544	Aminotransferase, class IV	GO:0003824|GO:0008152
	FG005_01842	PF00067	Cytochrome P450	1.4E-49	IPR001128	Cytochrome P450	GO:0005506|GO:0016705|GO:0020037|GO:0055114
	FG005_01844	PF12697	Alpha/beta hydrolase family	1.1E-13	IPR000073	Alpha/beta hydrolase fold-1
	FG005_01845	PF13302	Acetyltransferase (GNAT) domain	2.7E-18	IPR000182	GNAT domain	GO:0008080
	FG005_01846	PF01814	Hemerythrin HHE cation binding domain	1.8E-8	IPR012312	Haemerythrin/HHE cation-binding motif
	FG005_01850	PF05368	NmrA-like family	3.8E-22	IPR008030	NmrA-like domain
	FG005_01855	PF00732	GMC oxidoreductase	3.9E-64	IPR000172	Glucose-methanol-choline oxidoreductase, N-terminal	GO:0016614|GO:0050660|GO:0055114
	FG005_01856	PF02566	OsmC-like protein	1.1E-18	IPR003718	OsmC/Ohr family	GO:0006979
	FG005_01857	PF03936	Terpene synthase family, metal binding domain	5.4E-7	IPR005630	Terpene synthase, metal-binding domain	GO:0000287|GO:0010333|GO:0016829
	FG005_01858	PF00650	CRAL/TRIO domain	8.0E-20	IPR001251	CRAL-TRIO domain
	FG005_01859	PF03595	Voltage-dependent anion channel	4.0E-83	IPR004695	Voltage-dependent anion channel	GO:0016021|GO:0055085
	FG005_01860	PF00067	Cytochrome P450	2.6E-39	IPR001128	Cytochrome P450	GO:0005506|GO:0016705|GO:0020037|GO:0055114
	FG005_01863	PF00107	Zinc-binding dehydrogenase	1.3E-17	IPR013149	Alcohol dehydrogenase, C-terminal	GO:0008270|GO:0016491|GO:0055114
	FG005_01864	PF03972	MmgE/PrpD family	1.7E-78	IPR005656	MmgE/PrpD	GO:0019543|GO:0047547
	FG005_01865	PF07690	Major Facilitator Superfamily	2.3E-31	IPR011701	Major facilitator superfamily	GO:0016021|GO:0055085
	FG005_01866	PF01738	Dienelactone hydrolase family	5.2E-22	IPR002925	Dienelactone hydrolase	GO:0016787
	FG005_01867	PF13561	Enoyl-(Acyl carrier protein) reductase	3.3E-24
	FG005_01868	PF00172	Fungal Zn(2)-Cys(6) binuclear cluster domain	8.4E-8	IPR001138	Zn(2)-C6 fungal-type DNA-binding domain	GO:0000981|GO:0005634|GO:0006355|GO:0008270
	FG005_01869	PF02627	Carboxymuconolactone decarboxylase family	1.1E-7	IPR003779	Carboxymuconolactone decarboxylase-like	GO:0051920|GO:0055114
	FG005_01870	PF10282	Lactonase, 7-bladed beta-propeller	2.0E-20	IPR019405	Lactonase, 7-bladed beta propeller
	FG005_01871	PF01987	Mitochondrial biogenesis AIM24	3.4E-52	IPR002838	Mitochondrial biogenesis protein AIM24
	FG005_01872	PF00622	SPRY domain	1.1E-9	IPR003877	SPRY domain	GO:0005515
	FG005_01873	PF06395	CDC24 Calponin	2.4E-10	IPR010481	CDC24 calponin
	FG005_01874	PF04960	Glutaminase	6.1E-100	IPR015868	Glutaminase	GO:0004359|GO:0006541
	FG005_01875	PF01699	Sodium/calcium exchanger protein	2.0E-8	IPR004837	Sodium/calcium exchanger membrane region	GO:0016021|GO:0055085
	FG005_01876	PF02065	Melibiase	2.4E-151	IPR000111	Glycoside hydrolase, clan GH-D	GO:0004553|GO:0005975
	FG005_01878	PF01565	FAD binding domain	8.4E-21	IPR006094	FAD linked oxidase, N-terminal	GO:0008762|GO:0016491|GO:0050660|GO:0055114
	FG005_01880	PF07005	Protein of unknown function, DUF1537	1.3E-23	IPR010737	Protein of unknown function, DUF1537
	FG005_01881	PF01370	NAD dependent epimerase/dehydratase family	8.3E-21	IPR001509	NAD-dependent epimerase/dehydratase, N-terminal domain	GO:0003824|GO:0050662
	FG005_01882	PF00248	Aldo/keto reductase family	8.5E-68	IPR023210	NADP-dependent oxidoreductase domain
	FG005_01883	PF01070	FMN-dependent dehydrogenase	1.5E-111	IPR000262	FMN-dependent dehydrogenase	GO:0016491
	FG005_01884	PF00701	Dihydrodipicolinate synthetase family	4.6E-47	IPR002220	DapA-like	GO:0008152|GO:0016829
	FG005_01885	PF07690	Major Facilitator Superfamily	3.5E-34	IPR011701	Major facilitator superfamily	GO:0016021|GO:0055085
	FG005_01887	PF13417	Glutathione S-transferase, N-terminal domain	1.2E-12	IPR004045	Glutathione S-transferase, N-terminal	GO:0005515
	FG005_01888	PF07690	Major Facilitator Superfamily	7.2E-13	IPR011701	Major facilitator superfamily	GO:0016021|GO:0055085
	FG005_01889	PF04389	Peptidase family M28	1.7E-28	IPR007484	Peptidase M28
	FG005_01890	PF01494	FAD binding domain	2.4E-23	IPR002938	Monooxygenase, FAD-binding
	FG005_01892	PF01823	MAC/Perforin domain	1.7E-9	IPR020864	Membrane attack complex component/perforin (MACPF) domain
	FG005_01894	PF08241	Methyltransferase domain	1.0E-10	IPR013216	Methyltransferase type 11	GO:0008152|GO:0008168
	FG005_01896	PF13520	Amino acid permease	9.9E-46	IPR002293	Amino acid/polyamine transporter I	GO:0003333|GO:0015171|GO:0016020
	FG005_01897	PF06042	Bacterial protein of unknown function (DUF925)	1.6E-51	IPR009267	Protein of unknown function DUF925
	FG005_01898	PF00171	Aldehyde dehydrogenase family	3.4E-133	IPR015590	Aldehyde dehydrogenase domain	GO:0008152|GO:0016491|GO:0055114
	FG005_01900	PF11790	Glycosyl hydrolase catalytic core	3.3E-59	IPR024655	Uncharacterised protein family, glycosyl hydrolase catalytic domain
	FG005_01901	PF01263	Aldose 1-epimerase	3.7E-47	IPR008183	Aldose 1-/Glucose-6-phosphate 1-epimerase	GO:0005975|GO:0016853
	FG005_01902	PF06766	Fungal hydrophobin	4.7E-27	IPR010636	Cerato-ulmin hydrophobin family	GO:0005576
	FG005_01903	PF00106	short chain dehydrogenase	4.8E-14	IPR002198	Short-chain dehydrogenase/reductase SDR	GO:0008152|GO:0016491
	FG005_01906	PF06985	Heterokaryon incompatibility protein (HET)	5.1E-35	IPR010730	Heterokaryon incompatibility
	FG005_01907	PF00172	Fungal Zn(2)-Cys(6) binuclear cluster domain	8.8E-6	IPR001138	Zn(2)-C6 fungal-type DNA-binding domain	GO:0000981|GO:0005634|GO:0006355|GO:0008270
	FG005_01908	PF03033	Glycosyltransferase family 28 N-terminal domain	2.5E-25	IPR004276	Glycosyltransferase family 28, N-terminal domain	GO:0005975|GO:0016758|GO:0030259
	FG005_01911	PF04104	Eukaryotic and archaeal DNA primase, large subunit	2.3E-79	IPR007238	DNA primase large subunit, eukaryotic/archaeal	GO:0003896|GO:0006269
	FG005_01913	PF14420	Clr5 domain	3.2E-19	IPR025676	Clr5 domain
	FG005_01914	PF00069	Protein kinase domain	3.9E-48	IPR000719	Protein kinase domain	GO:0004672|GO:0005524|GO:0006468
	FG005_01916	PF14420	Clr5 domain	1.3E-19	IPR025676	Clr5 domain
	FG005_01919	PF02037	SAP domain	1.0E-13	IPR003034	SAP domain
	FG005_01920	PF00149	Calcineurin-like phosphoesterase	3.5E-13	IPR004843	Calcineurin-like phosphoesterase domain, apaH type	GO:0016787
	FG005_01924	PF03372	Endonuclease/Exonuclease/phosphatase family	3.3E-13	IPR005135	Endonuclease/exonuclease/phosphatase
	FG005_01928	PF00622	SPRY domain	1.4E-17	IPR003877	SPRY domain	GO:0005515
	FG005_01929	PF00172	Fungal Zn(2)-Cys(6) binuclear cluster domain	1.9E-8	IPR001138	Zn(2)-C6 fungal-type DNA-binding domain	GO:0000981|GO:0005634|GO:0006355|GO:0008270
	FG005_01931	PF13513	HEAT-like repeat	5.2E-15
	FG005_01933	PF07942	N2227-like protein	8.3E-98	IPR012901	N2227-like
	FG005_01934	PF00106	short chain dehydrogenase	2.4E-25	IPR002198	Short-chain dehydrogenase/reductase SDR	GO:0008152|GO:0016491
	FG005_01939	PF00002	7 transmembrane receptor (Secretin family)	1.7E-11	IPR000832	GPCR, family 2, secretin-like	GO:0004930|GO:0007186|GO:0016021
	FG005_01941	PF00860	Permease family	2.7E-25	IPR006043	Xanthine/uracil/vitamin C permease	GO:0005215|GO:0006810|GO:0016020|GO:0055085
	FG005_01942	PF01088	Ubiquitin carboxyl-terminal hydrolase, family 1	7.3E-70	IPR001578	Peptidase C12, ubiquitin carboxyl-terminal hydrolase	GO:0004843|GO:0005622|GO:0006511
	FG005_01944	PF02666	Phosphatidylserine decarboxylase	2.5E-81	IPR003817	Phosphatidylserine decarboxylase-related	GO:0004609|GO:0008654
	FG005_01945	PF00881	Nitroreductase family	1.0E-15	IPR029479	Nitroreductase
	FG005_01946	PF00667	FAD binding domain	1.4E-43	IPR003097	FAD-binding, type 1	GO:0016491|GO:0055114
	FG005_01948	PF00067	Cytochrome P450	1.6E-45	IPR001128	Cytochrome P450	GO:0005506|GO:0016705|GO:0020037|GO:0055114
	FG005_01949	PF00656	Caspase domain	1.8E-5	IPR011600	Peptidase C14, caspase domain	GO:0004197|GO:0006508
	FG005_01950	PF01269	Fibrillarin	1.0E-101	IPR000692	Fibrillarin	GO:0003723|GO:0006364|GO:0008033|GO:0008168
	FG005_01951	PF00237	Ribosomal protein L22p/L17e	3.5E-33	IPR001063	Ribosomal protein L22/L17	GO:0003735|GO:0005840|GO:0006412
	FG005_01953	PF11937	Protein of unknown function (DUF3455)	3.1E-41	IPR021851	Protein of unknown function DUF3455
	FG005_01954	PF08172	CASP C terminal	5.0E-91	IPR012955	CASP, C-terminal	GO:0006891|GO:0030173
	FG005_01956	PF10294	Putative methyltransferase	1.6E-11	IPR019410	Nicotinamide N-methyltransferase-like
	FG005_01960	PF12678	RING-H2 zinc finger	7.0E-12	IPR024766	Zinc finger, RING-H2-type	GO:0008270
	FG005_01961	PF01501	Glycosyl transferase family 8	3.0E-35	IPR002495	Glycosyl transferase, family 8	GO:0016757
	FG005_01962	PF01545	Cation efflux family	2.5E-27	IPR002524	Cation efflux protein	GO:0006812|GO:0008324|GO:0016021|GO:0055085
	FG005_01963	PF12146	Putative lysophospholipase	6.8E-19	IPR022742	Putative lysophospholipase
	FG005_01964	PF00664	ABC transporter transmembrane region	3.6E-41	IPR011527	ABC transporter type 1, transmembrane domain	GO:0005524|GO:0006810|GO:0016021|GO:0042626|GO:0055085
	FG005_01965	PF04818	RNA polymerase II-binding domain.	3.4E-19	IPR006903	RNA polymerase II-binding domain
	FG005_01967	PF01086	Clathrin light chain	6.2E-73	IPR000996	Clathrin light chain	GO:0005198|GO:0006886|GO:0016192|GO:0030130|GO:0030132
	FG005_01969	PF05739	SNARE domain	7.4E-19	IPR000727	Target SNARE coiled-coil domain	GO:0005515
	FG005_01970	PF13499	EF-hand domain pair	4.5E-15	IPR011992	EF-hand domain pair
	FG005_01971	PF01532	Glycosyl hydrolase family 47	1.5E-167	IPR001382	Glycoside hydrolase, family 47	GO:0004571|GO:0005509|GO:0016020
	FG005_01972	PF00175	Oxidoreductase NAD-binding domain	9.5E-9	IPR001433	Oxidoreductase FAD/NAD(P)-binding	GO:0016491|GO:0055114
	FG005_01973	PF10309	Protein of unknown function (DUF2414)	1.6E-18	IPR019416	Protein of unknown function DUF2414
	FG005_01974	PF10391	Fingers domain of DNA polymerase lambda	1.3E-21	IPR018944	DNA polymerase lambda, fingers domain	GO:0003677|GO:0005634|GO:0034061
	FG005_01975	PF01124	MAPEG family	5.8E-19	IPR001129	Membrane-associated, eicosanoid/glutathione metabolism (MAPEG) protein
	FG005_01976	PF00246	Zinc carboxypeptidase	4.3E-66	IPR000834	Peptidase M14, carboxypeptidase A	GO:0004181|GO:0006508|GO:0008270
	FG005_01978	PF01369	Sec7 domain	4.3E-39	IPR000904	Sec7 domain	GO:0005086|GO:0032012
	FG005_01979	PF08492	SRP72 RNA-binding domain	2.9E-16	IPR013699	Signal recognition particle, SRP72 subunit, RNA-binding	GO:0006614|GO:0008312|GO:0048500
	FG005_01981	PF02002	TFIIE alpha subunit	6.8E-13	IPR024550	TFIIEalpha/SarR/Rpc3 HTH domain
	FG005_01982	PF00076	RNA recognition motif. (a.k.a. RRM, RBD, or RNP domain)	1.3E-20	IPR000504	RNA recognition motif domain	GO:0003676
	FG005_01983	PF00106	short chain dehydrogenase	1.7E-25	IPR002198	Short-chain dehydrogenase/reductase SDR	GO:0008152|GO:0016491
	FG005_01984	PF00583	Acetyltransferase (GNAT) family	6.3E-16	IPR000182	GNAT domain	GO:0008080
	FG005_01986	PF00400	WD domain, G-beta repeat	0.0023	IPR001680	WD40 repeat	GO:0005515
	FG005_01987	PF10998	Protein of unknown function (DUF2838)	3.2E-45	IPR021261	Protein of unknown function DUF2838
	FG005_01988	PF06470	SMC proteins Flexible Hinge Domain	3.9E-25	IPR010935	SMCs flexible hinge	GO:0005515|GO:0005524|GO:0005694|GO:0051276
	FG005_01989	PF08314	Secretory pathway protein Sec39	4.0E-190	IPR013244	Sec39 domain	GO:0006890
	FG005_01990	PF10200	NADH:ubiquinone oxidoreductase, NDUFS5-15kDa	1.4E-4	IPR019342	NADH:ubiquinone oxidoreductase, iron-sulphur subunit 5
	FG005_01994	PF00249	Myb-like DNA-binding domain	1.6E-12	IPR001005	SANT/Myb domain
	FG005_01996	PF00515	Tetratricopeptide repeat	9.1E-4	IPR001440	Tetratricopeptide TPR1	GO:0005515
	FG005_01997	PF00298	Ribosomal protein L11, RNA binding domain	5.3E-10	IPR020783	Ribosomal protein L11, C-terminal	GO:0003735|GO:0005840|GO:0006412
	FG005_01998	PF04926	Poly(A) polymerase predicted RNA binding domain	4.9E-8	IPR007010	Poly(A) polymerase, RNA-binding domain	GO:0003723|GO:0004652|GO:0005634|GO:0043631
	FG005_01999	PF03081	Exo70 exocyst complex subunit	9.5E-75	IPR004140	Exocyst complex protein Exo70	GO:0000145|GO:0006887
	FG005_02000	PF00493	MCM2/3/5 family	2.0E-128	IPR001208	Mini-chromosome maintenance, DNA-dependent ATPase	GO:0003677|GO:0005524|GO:0006260
	FG005_02001	PF00294	pfkB family carbohydrate kinase	3.3E-8	IPR011611	Carbohydrate kinase PfkB
	FG005_02003	PF01213	Adenylate cyclase associated (CAP) N terminal	1.4E-98	IPR013992	Adenylate cyclase-associated CAP, N-terminal	GO:0003779|GO:0007010
	FG005_02004	PF00755	Choline/Carnitine o-acyltransferase	3.8E-182	IPR000542	Acyltransferase ChoActase/COT/CPT	GO:0016746
	FG005_02005	PF04433	SWIRM domain	7.0E-35	IPR007526	SWIRM domain	GO:0005515
	FG005_02006	PF01012	Electron transfer flavoprotein domain	2.4E-39	IPR014730	Electron transfer flavoprotein, alpha/beta-subunit, N-terminal
	FG005_02007	PF07992	Pyridine nucleotide-disulphide oxidoreductase	3.0E-7	IPR023753	Pyridine nucleotide-disulphide oxidoreductase, FAD/NAD(P)-binding domain	GO:0016491|GO:0055114
	FG005_02009	PF08676	MutL C terminal dimerisation domain	3.9E-19	IPR014790	MutL, C-terminal, dimerisation	GO:0005524|GO:0006298
	FG005_02010	PF07819	PGAP1-like protein	4.2E-88	IPR012908	GPI inositol-deacylase PGAP1-like	GO:0006505|GO:0006886|GO:0016788
	FG005_02011	PF06813	Nodulin-like	8.0E-13	IPR010658	Nodulin-like
	FG005_02012	PF03348	Serine incorporator (Serinc)	5.1E-174	IPR005016	Serine incorporator/TMS membrane protein	GO:0016020
	FG005_02013	PF01053	Cys/Met metabolism PLP-dependent enzyme	4.9E-137	IPR000277	Cys/Met metabolism, pyridoxal phosphate-dependent enzyme	GO:0030170
	FG005_02014	PF00004	ATPase family associated with various cellular activities (AAA)	7.2E-38	IPR003959	ATPase, AAA-type, core	GO:0005524
	FG005_02015	PF12539	Chromosome segregation protein Csm1/Pcs1	2.8E-24	IPR020981	Monopolin complex, subunit Csm1/Pcs1	GO:0005515
	FG005_02016	PF01663	Type I phosphodiesterase / nucleotide pyrophosphatase	3.1E-9	IPR002591	Type I phosphodiesterase/nucleotide pyrophosphatase/phosphate transferase	GO:0003824
	FG005_02017	PF04082	Fungal specific transcription factor domain	1.2E-35	IPR007219	Transcription factor domain, fungi	GO:0003677|GO:0005634|GO:0006351|GO:0008270
	FG005_02019	PF04161	Arv1-like family	2.4E-47	IPR007290	Arv1 protein
	FG005_02020	PF03446	NAD binding domain of 6-phosphogluconate dehydrogenase	7.2E-28	IPR006115	6-phosphogluconate dehydrogenase, NADP-binding	GO:0004616|GO:0055114
	FG005_02021	PF04768	Protein of unknown function (DUF619)	1.8E-46	IPR006855	Vertebrate-like NAGS Gcn5-related N-acetyltransferase (GNAT) domain
	FG005_02022	PF10455	Bin/amphiphysin/Rvs domain for vesicular trafficking	2.2E-58	IPR018859	BAR domain-containing family
	FG005_02023	PF04716	ETC complex I subunit conserved region	2.3E-19	IPR006806	ETC complex I subunit	GO:0005743|GO:0016651|GO:0022904
	FG005_02024	PF04090	RNA polymerase I specific initiation factor	2.0E-5	IPR007224	Transcription initiation factor Rrn11
	FG005_02025	PF00400	WD domain, G-beta repeat	4.0E-4	IPR001680	WD40 repeat	GO:0005515
	FG005_02026	PF08447	PAS fold	9.2E-10	IPR013655	PAS fold-3	GO:0005515
	FG005_02027	PF00270	DEAD/DEAH box helicase	1.8E-25	IPR011545	DEAD/DEAH box helicase domain	GO:0003676|GO:0005524
	FG005_02028	PF01699	Sodium/calcium exchanger protein	2.1E-9	IPR004837	Sodium/calcium exchanger membrane region	GO:0016021|GO:0055085
	FG005_02029	PF03404	Mo-co oxidoreductase dimerisation domain	2.4E-57	IPR005066	Moybdenum cofactor oxidoreductase, dimerisation	GO:0016491|GO:0030151|GO:0055114
	FG005_02030	PF02854	MIF4G domain	1.4E-27	IPR003890	MIF4G-like, type 3	GO:0003723|GO:0005515
	FG005_02031	PF03142	Chitin synthase	3.4E-23
	FG005_02032	PF00012	Hsp70 protein	6.6E-158	IPR013126	Heat shock protein 70 family
	FG005_02033	PF03144	Elongation factor Tu domain 2	2.7E-7	IPR004161	Translation elongation factor EFTu/EF1A, domain 2	GO:0005525
	FG005_02034	PF10433	Mono-functional DNA-alkylating methyl methanesulfonate N-term	1.6E-84
	FG005_02035	PF00566	Rab-GTPase-TBC domain	1.2E-22	IPR000195	Rab-GTPase-TBC domain
	FG005_02036	PF04129	Vps52 / Sac2 family	4.8E-126	IPR007258	Vps52
	FG005_02037	PF01287	Eukaryotic elongation factor 5A hypusine, DNA-binding OB fold	6.5E-27	IPR020189	Translation elongation factor, IF5A C-terminal	GO:0003723|GO:0003746|GO:0006452|GO:0043022|GO:0045901|GO:0045905
	FG005_02038	PF11781	RNA polymerase I-specific transcription initiation factor Rrn7	1.4E-6	IPR021752	Transcription initiation factor Rrn7
	FG005_02039	PF04893	Yip1 domain	3.8E-12	IPR006977	Yip1 domain	GO:0016020
	FG005_02040	PF00581	Rhodanese-like domain	9.8E-18	IPR001763	Rhodanese-like domain
	FG005_02041	PF00067	Cytochrome P450	1.0E-46	IPR001128	Cytochrome P450	GO:0005506|GO:0016705|GO:0020037|GO:0055114
	FG005_02042	PF05922	Peptidase inhibitor I9	2.3E-12	IPR010259	Peptidase S8 propeptide/proteinase inhibitor I9
	FG005_02045	PF00764	Arginosuccinate synthase	9.9E-137	IPR001518	Argininosuccinate synthase	GO:0004055|GO:0005524|GO:0006526
	FG005_02046	PF02518	Histidine kinase-, DNA gyrase B-, and HSP90-like ATPase	2.0E-15	IPR003594	Histidine kinase-like ATPase, C-terminal domain
	FG005_02047	PF00063	Myosin head (motor domain)	8.5E-54	IPR001609	Myosin head, motor domain	GO:0003774|GO:0005524|GO:0016459
	FG005_02048	PF00063	Myosin head (motor domain)	1.1E-170	IPR001609	Myosin head, motor domain	GO:0003774|GO:0005524|GO:0016459
	FG005_02049	PF11707	Ribosome 60S biogenesis N-terminal	8.5E-77	IPR021714	Nucleolar pre-ribosomal-associated protein 1, N-terminal
	FG005_02051	PF00328	Histidine phosphatase superfamily (branch 2)	5.3E-55	IPR000560	Histidine phosphatase superfamily, clade-2	GO:0003993
	FG005_02053	PF00459	Inositol monophosphatase family	1.4E-65	IPR000760	Inositol monophosphatase	GO:0046854
	FG005_02054	PF00076	RNA recognition motif. (a.k.a. RRM, RBD, or RNP domain)	6.6E-10	IPR000504	RNA recognition motif domain	GO:0003676
	FG005_02055	PF01735	Lysophospholipase catalytic domain	8.4E-28	IPR002642	Lysophospholipase, catalytic domain	GO:0004620|GO:0009395
	FG005_02056	PF00035	Double-stranded RNA binding motif	5.0E-5	IPR014720	Double-stranded RNA-binding domain
	FG005_02058	PF13639	Ring finger domain	6.0E-15	IPR001841	Zinc finger, RING-type	GO:0005515|GO:0008270
	FG005_02059	PF00067	Cytochrome P450	1.4E-85	IPR001128	Cytochrome P450	GO:0005506|GO:0016705|GO:0020037|GO:0055114
	FG005_02060	PF00614	Phospholipase D Active site motif	1.5E-8	IPR001736	Phospholipase D/Transphosphatidylase	GO:0003824
	FG005_02061	PF08718	Glycolipid transfer protein (GLTP)	8.8E-46	IPR014830	Glycolipid transfer protein domain	GO:0005737|GO:0017089|GO:0046836|GO:0051861
	FG005_02062	PF07859	alpha/beta hydrolase fold	7.6E-43	IPR013094	Alpha/beta hydrolase fold-3	GO:0008152|GO:0016787
	FG005_02063	PF00152	tRNA synthetases class II (D, K and N)	3.5E-73	IPR004364	Aminoacyl-tRNA synthetase, class II (D/K/N)	GO:0000166|GO:0004812|GO:0005524|GO:0006418
	FG005_02065	PF06985	Heterokaryon incompatibility protein (HET)	1.6E-28	IPR010730	Heterokaryon incompatibility
	FG005_02067	PF00457	Glycosyl hydrolases family 11	6.8E-79	IPR001137	Glycoside hydrolase, family 11	GO:0004553|GO:0005975
	FG005_02068	PF01127	Succinate dehydrogenase/Fumarate reductase transmembrane subunit	2.2E-14	IPR000701	Succinate dehydrogenase/Fumarate reductase, transmembrane subunit	GO:0016627
	FG005_02069	PF00775	Dioxygenase	5.0E-10	IPR000627	Intradiol ring-cleavage dioxygenase, C-terminal	GO:0003824|GO:0006725|GO:0008199|GO:0055114
	FG005_02071	PF00098	Zinc knuckle	2.0E-4	IPR001878	Zinc finger, CCHC-type	GO:0003676|GO:0008270
	FG005_02072	PF00583	Acetyltransferase (GNAT) family	5.0E-11	IPR000182	GNAT domain	GO:0008080
	FG005_02073	PF07690	Major Facilitator Superfamily	7.6E-39	IPR011701	Major facilitator superfamily	GO:0016021|GO:0055085
	FG005_02074	PF00725	3-hydroxyacyl-CoA dehydrogenase, C-terminal domain	3.7E-21	IPR006108	3-hydroxyacyl-CoA dehydrogenase, C-terminal	GO:0003857|GO:0006631|GO:0016491|GO:0055114
	FG005_02075	PF00264	Common central domain of tyrosinase	2.5E-47	IPR002227	Tyrosinase copper-binding domain	GO:0008152|GO:0016491
	FG005_02078	PF13520	Amino acid permease	1.5E-52	IPR002293	Amino acid/polyamine transporter I	GO:0003333|GO:0015171|GO:0016020
	FG005_02079	PF00795	Carbon-nitrogen hydrolase	2.5E-24	IPR003010	Carbon-nitrogen hydrolase	GO:0006807|GO:0016810
	FG005_02080	PF00172	Fungal Zn(2)-Cys(6) binuclear cluster domain	1.1E-8	IPR001138	Zn(2)-C6 fungal-type DNA-binding domain	GO:0000981|GO:0005634|GO:0006355|GO:0008270
	FG005_02081	PF07969	Amidohydrolase family	5.9E-47	IPR013108	Amidohydrolase 3
	FG005_02083	PF00999	Sodium/hydrogen exchanger family	3.5E-16	IPR006153	Cation/H+ exchanger	GO:0006812|GO:0015299|GO:0016021|GO:0055085
	FG005_02084	PF00581	Rhodanese-like domain	5.9E-10	IPR001763	Rhodanese-like domain
	FG005_02085	PF07690	Major Facilitator Superfamily	3.8E-42	IPR011701	Major facilitator superfamily	GO:0016021|GO:0055085
	FG005_02086	PF00172	Fungal Zn(2)-Cys(6) binuclear cluster domain	7.6E-5	IPR001138	Zn(2)-C6 fungal-type DNA-binding domain	GO:0000981|GO:0005634|GO:0006355|GO:0008270
	FG005_02087	PF00023	Ankyrin repeat	1.8E-8	IPR002110	Ankyrin repeat	GO:0005515
	FG005_02088	PF02798	Glutathione S-transferase, N-terminal domain	7.5E-13	IPR004045	Glutathione S-transferase, N-terminal	GO:0005515
	FG005_02089	PF02666	Phosphatidylserine decarboxylase	3.4E-34	IPR003817	Phosphatidylserine decarboxylase-related	GO:0004609|GO:0008654
	FG005_02091	PF00149	Calcineurin-like phosphoesterase	2.4E-11	IPR004843	Calcineurin-like phosphoesterase domain, apaH type	GO:0016787
	FG005_02092	PF00226	DnaJ domain	5.8E-20	IPR001623	DnaJ domain
	FG005_02093	PF00096	Zinc finger, C2H2 type	2.3E-5	IPR007087	Zinc finger, C2H2	GO:0046872
	FG005_02097	PF10348	Domain of unknown function (DUF2427)	1.5E-29	IPR018825	Domain of unknown function DUF2427
	FG005_02098	PF10280	Mediator complex protein	3.6E-25	IPR019404	Mediator complex, subunit Med11	GO:0001104|GO:0006357|GO:0016592
	FG005_02099	PF00400	WD domain, G-beta repeat	4.8E-6	IPR001680	WD40 repeat	GO:0005515
	FG005_02101	PF01613	Flavin reductase like domain	7.8E-39	IPR002563	Flavin reductase like domain	GO:0010181
	FG005_02102	PF00183	Hsp90 protein	2.9E-254	IPR001404	Heat shock protein Hsp90 family	GO:0005524|GO:0006457|GO:0006950|GO:0051082
	FG005_02104	PF00135	Carboxylesterase family	1.0E-7	IPR002018	Carboxylesterase, type B
	FG005_02105	PF03062	MBOAT, membrane-bound O-acyltransferase family	1.4E-29	IPR004299	Membrane bound O-acyl transferase, MBOAT
	FG005_02110	PF04366	Family of unknown function (DUF500)	2.3E-39	IPR007461	Ysc84 actin-binding domain
	FG005_02111	PF01569	PAP2 superfamily	1.1E-18	IPR000326	Phosphatidic acid phosphatase type 2/haloperoxidase	GO:0003824|GO:0016020
	FG005_02112	PF03572	Peptidase family S41	2.3E-6	IPR005151	Tail specific protease	GO:0006508|GO:0008236
	FG005_02116	PF07983	X8 domain	3.9E-24	IPR012946	X8 domain
	FG005_02119	PF00005	ABC transporter	6.4E-21	IPR003439	ABC transporter-like	GO:0005524|GO:0016887
	FG005_02120	PF00176	SNF2 family N-terminal domain	2.1E-71	IPR000330	SNF2-related	GO:0005524
	FG005_02122	PF00004	ATPase family associated with various cellular activities (AAA)	2.8E-41	IPR003959	ATPase, AAA-type, core	GO:0005524
	FG005_02123	PF09288	Fungal ubiquitin-associated domain	1.6E-6	IPR015368	Ubiquitin-conjugating enzyme, C-terminal fungi
	FG005_02124	PF00549	CoA-ligase	2.9E-24	IPR005811	ATP-citrate lyase/succinyl-CoA ligase	GO:0003824|GO:0008152
	FG005_02125	PF07690	Major Facilitator Superfamily	4.0E-28	IPR011701	Major facilitator superfamily	GO:0016021|GO:0055085
	FG005_02126	PF01490	Transmembrane amino acid transporter protein	2.0E-26	IPR013057	Amino acid transporter, transmembrane domain
	FG005_02127	PF01565	FAD binding domain	1.0E-26	IPR006094	FAD linked oxidase, N-terminal	GO:0008762|GO:0016491|GO:0050660|GO:0055114
	FG005_02128	PF00107	Zinc-binding dehydrogenase	9.5E-30	IPR013149	Alcohol dehydrogenase, C-terminal	GO:0008270|GO:0016491|GO:0055114
	FG005_02130	PF12796	Ankyrin repeats (3 copies)	3.1E-9	IPR020683	Ankyrin repeat-containing domain
	FG005_02132	PF05368	NmrA-like family	1.9E-14	IPR008030	NmrA-like domain
	FG005_02133	PF06985	Heterokaryon incompatibility protein (HET)	6.2E-24	IPR010730	Heterokaryon incompatibility
	FG005_02134	PF04055	Radical SAM superfamily	2.9E-15	IPR007197	Radical SAM	GO:0003824|GO:0051536
	FG005_02135	PF00153	Mitochondrial carrier protein	3.3E-10	IPR018108	Mitochondrial substrate/solute carrier
	FG005_02138	PF00560	Leucine Rich Repeat	0.2	IPR001611	Leucine-rich repeat	GO:0005515
	FG005_02139	PF13489	Methyltransferase domain	1.3E-10
	FG005_02143	PF10257	Retinoic acid induced 16-like protein	1.0E-75	IPR019384	Retinoic acid induced 16-like protein
	FG005_02144	PF13455	Meiotically up-regulated gene 113	1.8E-29
	FG005_02146	PF00081	Iron/manganese superoxide dismutases, alpha-hairpin domain	2.7E-32	IPR019831	Manganese/iron superoxide dismutase, N-terminal	GO:0004784|GO:0006801|GO:0046872|GO:0055114
	FG005_02147	PF00225	Kinesin motor domain	1.6E-104	IPR001752	Kinesin motor domain	GO:0003777|GO:0005524|GO:0007018|GO:0008017
	FG005_02148	PF01553	Acyltransferase	1.8E-6	IPR002123	Phospholipid/glycerol acyltransferase	GO:0008152|GO:0016746
	FG005_02149	PF00920	Dehydratase family	7.6E-208	IPR000581	Dihydroxy-acid/6-phosphogluconate dehydratase	GO:0003824|GO:0008152
	FG005_02150	PF00975	Thioesterase domain	7.4E-14	IPR001031	Thioesterase	GO:0009058|GO:0016788
	FG005_02151	PF00574	Clp protease	3.7E-68	IPR023562	Clp protease proteolytic subunit /Translocation-enhancing protein TepA
	FG005_02152	PF02065	Melibiase	8.6E-16	IPR000111	Glycoside hydrolase, clan GH-D	GO:0004553|GO:0005975
	FG005_02153	PF01937	Protein of unknown function DUF89	2.8E-128	IPR002791	Domain of unknown function DUF89
	FG005_02155	PF00172	Fungal Zn(2)-Cys(6) binuclear cluster domain	2.0E-8	IPR001138	Zn(2)-C6 fungal-type DNA-binding domain	GO:0000981|GO:0005634|GO:0006355|GO:0008270
	FG005_02156	PF00083	Sugar (and other) transporter	2.7E-102	IPR005828	General substrate transporter	GO:0016021|GO:0022857|GO:0055085
	FG005_02158	PF00083	Sugar (and other) transporter	6.1E-67	IPR005828	General substrate transporter	GO:0016021|GO:0022857|GO:0055085
	FG005_02159	PF00251	Glycosyl hydrolases family 32 N-terminal domain	2.3E-32	IPR013148	Glycosyl hydrolase family 32, N-terminal
	FG005_02160	PF00172	Fungal Zn(2)-Cys(6) binuclear cluster domain	1.1E-4	IPR001138	Zn(2)-C6 fungal-type DNA-binding domain	GO:0000981|GO:0005634|GO:0006355|GO:0008270
	FG005_02161	PF02872	5'-nucleotidase, C-terminal domain	1.2E-33	IPR008334	5'-Nucleotidase, C-terminal	GO:0009166|GO:0016787
	FG005_02162	PF07690	Major Facilitator Superfamily	9.2E-34	IPR011701	Major facilitator superfamily	GO:0016021|GO:0055085
	FG005_02163	PF01553	Acyltransferase	3.0E-26	IPR002123	Phospholipid/glycerol acyltransferase	GO:0008152|GO:0016746
	FG005_02164	PF01513	ATP-NAD kinase	1.1E-43	IPR002504	NAD kinase	GO:0003951|GO:0006741|GO:0008152
	FG005_02165	PF01735	Lysophospholipase catalytic domain	2.2E-181	IPR002642	Lysophospholipase, catalytic domain	GO:0004620|GO:0009395
	FG005_02168	PF02894	Oxidoreductase family, C-terminal alpha/beta domain	1.1E-10	IPR004104	Oxidoreductase, C-terminal	GO:0008152|GO:0016491|GO:0055114
	FG005_02170	PF05730	CFEM domain	3.6E-12	IPR008427	Extracellular membrane protein, CFEM domain
	FG005_02171	PF00098	Zinc knuckle	6.5E-5	IPR001878	Zinc finger, CCHC-type	GO:0003676|GO:0008270
	FG005_02172	PF07690	Major Facilitator Superfamily	2.2E-29	IPR011701	Major facilitator superfamily	GO:0016021|GO:0055085
	FG005_02173	PF06985	Heterokaryon incompatibility protein (HET)	8.2E-25	IPR010730	Heterokaryon incompatibility
	FG005_02174	PF01764	Lipase (class 3)	2.4E-19	IPR002921	Fungal lipase-like domain	GO:0006629
	FG005_02175	PF00172	Fungal Zn(2)-Cys(6) binuclear cluster domain	5.2E-10	IPR001138	Zn(2)-C6 fungal-type DNA-binding domain	GO:0000981|GO:0005634|GO:0006355|GO:0008270
	FG005_02176	PF04479	RTA1 like protein	3.9E-58	IPR007568	RTA-like protein	GO:0006950|GO:0016021
	FG005_02178	PF02668	Taurine catabolism dioxygenase TauD, TfdA family	5.5E-27	IPR003819	Taurine catabolism dioxygenase TauD/TfdA	GO:0016491|GO:0055114
	FG005_02181	PF03372	Endonuclease/Exonuclease/phosphatase family	1.2E-13	IPR005135	Endonuclease/exonuclease/phosphatase
	FG005_02182	PF06058	Dcp1-like decapping family	2.3E-17	IPR010334	Dcp1-like decapping
	FG005_02184	PF03114	BAR domain	1.4E-63	IPR004148	BAR domain	GO:0005515|GO:0005737
	FG005_02185	PF01195	Peptidyl-tRNA hydrolase	3.7E-31	IPR001328	Peptidyl-tRNA hydrolase	GO:0004045
	FG005_02186	PF00909	Ammonium Transporter Family	9.1E-119	IPR024041	Ammonium transporter AmtB-like domain	GO:0008519|GO:0015696|GO:0016020
	FG005_02187	PF12937	F-box-like	4.0E-13	IPR001810	F-box domain	GO:0005515
	FG005_02188	PF02431	Chalcone-flavanone isomerase	6.5E-57	IPR016087	Chalcone isomerase	GO:0016872
	FG005_02189	PF00462	Glutaredoxin	1.7E-20	IPR002109	Glutaredoxin	GO:0009055|GO:0015035|GO:0045454
	FG005_02190	PF02179	BAG domain	4.1E-14	IPR003103	BAG domain	GO:0051087
	FG005_02191	PF00572	Ribosomal protein L13	4.0E-27	IPR005822	Ribosomal protein L13	GO:0003735|GO:0005840|GO:0006412
	FG005_02192	PF13414	TPR repeat	5.9E-8
	FG005_02199	PF00928	Adaptor complexes medium subunit family	2.1E-83	IPR008968	Clathrin adaptor, mu subunit, C-terminal	GO:0005515|GO:0006886|GO:0016192|GO:0030131
	FG005_02200	PF13091	PLD-like domain	1.1E-9	IPR025202	Phospholipase D-like domain
	FG005_02201	PF01323	DSBA-like thioredoxin domain	9.3E-33	IPR001853	DSBA-like thioredoxin domain	GO:0015035
[truncated: 6,866 more rows]

## Sheet: Table S5
	Detailed functional annotation of MDC_Fg8 genome
[truncated: 8,410 more rows]

[truncated: 5 more sheets: Table S6, Table S7, Table S8, Table S9, Table S10]
