# Supplementary material for: Comparative Genomics of Eight Fusarium graminearum Strains with Contrasting Aggressiveness Reveals an Expanded Open Pangenome and Extended Effector Content Signatures
Source: Int J Mol Sci. 2021 Jun 10;22(12):6257. doi: 10.3390/ijms22126257 (PMC8230406; doi:10.3390/ijms22126257)
Supplement: Supplementary file 1 [file ijms-22-06257-s001.zip › Table S11-S13.xlsx]

## Sheet: Table S11
	Table S11: Evaluation of identity and coverage thresholds during the construction of the pangenome (The selected thresholds are marked (*))
	Protein clustering cuttofs	Identity (%)	90	80	70	60	50*	40	30
		Coverage (%)	90	85	80	75	70*	65	60
	Pangenome category	Core (shared by 20 genomes)	6976	7635	8029	8344	9247	9246	9246
		Accessory (2-19 genomes)	12833	11210	10197	9467	7431	7430	7429
		Singletons (found in only one genome)	9090	7148	6258	5549	4129	4129	4130
	Total protein clusters		28899	25993	24484	23360	20807	20805	20805

## Sheet: Table S12
	Table S12: Non-redundant orthologous protein clusters identified in the pangenome of 20 F. graminearum genomes
	Pangenome Clusters_ID	No. of Species	No. of proteins	Pangenome category	CS3005	DAOM_233423	DAOM_241165	YL-1	HN9-1	HN-Z6	INRA-156	INRA-159	INRA-164	INRA-171	INRA-181	MDC_FgU1	MDC_Fg1	MDC_Fg13	MDC_Fg202	MDC_Fg5	MDC_Fg593	MDC_Fg8	MDC_Fg851	PH-1
	Cluster_00001	20	20	Core	EYB27608.1	DAOM23_10399	DAOM24_08422	YL1_09773	HN9_03411	HNZ6_10300	FG156_05562	FG159_10867	FG164_03041	FG171_00876	FG181_08088	FU001_06966	FG001_00001	FG013_08635	FG202_03299	FG005_03374	FG593_05746	FG008_01050	FG851_05158	FGRAMPH1_01T24917
	Cluster_00002	20	20	Core	EYB27519.1	DAOM23_10398	DAOM24_08421	YL1_09774	HN9_03412	HNZ6_10301	FG156_05561	FG159_10866	FG164_03040	FG171_00875	FG181_08087	FU001_06965	FG001_00002	FG013_08634	FG202_03300	FG005_03373	FG593_05745	FG008_01049	FG851_05157	FGRAMPH1_01T24913
	Cluster_00003	20	20	Core	EYB27518.1	DAOM23_10397	DAOM24_08420	YL1_09775	HN9_03413	HNZ6_10302	FG156_05560	FG159_10865	FG164_03039	FG171_00874	FG181_08086	FU001_06964	FG001_00003	FG013_08633	FG202_03301	FG005_03372	FG593_05744	FG008_01048	FG851_05156	FGRAMPH1_01T24911
	Cluster_00004	20	20	Core	EYB27516.1	DAOM23_10395	DAOM24_08418	YL1_09777	HN9_03415	HNZ6_10304	FG156_05558	FG159_10863	FG164_03037	FG171_00872	FG181_08084	FU001_06962	FG001_00005	FG013_08631	FG202_03303	FG005_03370	FG593_05742	FG008_01046	FG851_05154	FGRAMPH1_01T24907
	Cluster_00005	20	20	Core	EYB27515.1	DAOM23_10394	DAOM24_08417	YL1_09778	HN9_03416	HNZ6_10305	FG156_05557	FG159_10862	FG164_03036	FG171_00871	FG181_08083	FU001_06961	FG001_00006	FG013_08630	FG202_03304	FG005_03369	FG593_05741	FG008_01045	FG851_05153	FGRAMPH1_01T24905
	Cluster_00006	20	20	Core	EYB27514.1	DAOM23_10393	DAOM24_08416	YL1_09779	HN9_03417	HNZ6_10306	FG156_05556	FG159_10861	FG164_03035	FG171_00870	FG181_08082	FU001_06960	FG001_00007	FG013_08629	FG202_03305	FG005_03368	FG593_05740	FG008_01044	FG851_05152	FGRAMPH1_01T24903
	Cluster_00007	20	20	Core	EYB27513.1	DAOM23_10392	DAOM24_08415	YL1_09780	HN9_03418	HNZ6_10307	FG156_05555	FG159_10860	FG164_03034	FG171_00869	FG181_08081	FU001_06959	FG001_00008	FG013_08628	FG202_03306	FG005_03367	FG593_05739	FG008_01043	FG851_05151	FGRAMPH1_01T24901
	Cluster_00008	20	20	Core	EYB27512.1	DAOM23_10391	DAOM24_08414	YL1_09781	HN9_03419	HNZ6_10308	FG156_05554	FG159_10859	FG164_03033	FG171_00868	FG181_08080	FU001_06958	FG001_00009	FG013_08627	FG202_03307	FG005_03366	FG593_05738	FG008_01042	FG851_05150	FGRAMPH1_01T24899
	Cluster_00009	20	20	Core	EYB27511.1	DAOM23_10390	DAOM24_08413	YL1_09782	HN9_03420	HNZ6_10309	FG156_05553	FG159_10858	FG164_03032	FG171_00867	FG181_08079	FU001_06957	FG001_00010	FG013_08626	FG202_03308	FG005_03365	FG593_05737	FG008_01041	FG851_05149	FGRAMPH1_01T24897
	Cluster_00010	20	20	Core	EYB27510.1	DAOM23_10389	DAOM24_08412	YL1_09783	HN9_03421	HNZ6_10310	FG156_05552	FG159_10857	FG164_03031	FG171_00866	FG181_08078	FU001_06956	FG001_00011	FG013_08625	FG202_03309	FG005_03364	FG593_05736	FG008_01040	FG851_05148	FGRAMPH1_01T24895
	Cluster_00011	20	20	Core	EYB27509.1	DAOM23_10388	DAOM24_08411	YL1_09784	HN9_03422	HNZ6_10311	FG156_05551	FG159_10856	FG164_03030	FG171_00865	FG181_08077	FU001_06955	FG001_00012	FG013_08624	FG202_03310	FG005_03363	FG593_05735	FG008_01039	FG851_05147	FGRAMPH1_01T24893
	Cluster_00012	20	20	Core	EYB27508.1	DAOM23_10387	DAOM24_08410	YL1_09785	HN9_03423	HNZ6_10312	FG156_05550	FG159_10855	FG164_03029	FG171_00864	FG181_08076	FU001_06954	FG001_00013	FG013_08622	FG202_03311	FG005_03362	FG593_05734	FG008_01038	FG851_05145	FGRAMPH1_01T24891
	Cluster_00013	20	20	Core	EYB27507.1	DAOM23_10386	DAOM24_08409	YL1_09786	HN9_03424	HNZ6_10313	FG156_05549	FG159_10854	FG164_03028	FG171_00863	FG181_08075	FU001_06953	FG001_00015	FG013_08621	FG202_03312	FG005_03361	FG593_05733	FG008_01037	FG851_05144	FGRAMPH1_01T24889
	Cluster_00014	20	20	Core	EYB27506.1	DAOM23_10385	DAOM24_08408	YL1_09787	HN9_03425	HNZ6_10314	FG156_05548	FG159_10853	FG164_03027	FG171_00862	FG181_08074	FU001_06952	FG001_00016	FG013_08619	FG202_03313	FG005_03360	FG593_05732	FG008_01036	FG851_05142	FGRAMPH1_01T24887
	Cluster_00015	20	20	Core	EYB27505.1	DAOM23_10384	DAOM24_08407	YL1_09788	HN9_03427	HNZ6_10315	FG156_05547	FG159_10852	FG164_03026	FG171_00861	FG181_08073	FU001_06951	FG001_00018	FG013_08618	FG202_03314	FG005_03359	FG593_05731	FG008_01035	FG851_05141	FGRAMPH1_01T24885
	Cluster_00016	20	20	Core	EYB27503.1	DAOM23_10382	DAOM24_08405	YL1_09790	HN9_03429	HNZ6_10317	FG156_05545	FG159_10850	FG164_03024	FG171_00859	FG181_08071	FU001_06949	FG001_00020	FG013_08616	FG202_03316	FG005_03357	FG593_05729	FG008_01033	FG851_05139	FGRAMPH1_01T24881
	Cluster_00017	20	20	Core	EYB27501.1	DAOM23_10380	DAOM24_08403	YL1_09791	HN9_03431	HNZ6_10319	FG156_05543	FG159_10848	FG164_03022	FG171_00857	FG181_08069	FU001_06947	FG001_00022	FG013_08614	FG202_03318	FG005_03355	FG593_05727	FG008_01031	FG851_05137	FGRAMPH1_01T24877
	Cluster_00018	20	20	Core	EYB27499.1	DAOM23_12270	DAOM24_08400	YL1_09794	HN9_03434	HNZ6_10322	FG156_05540	FG159_10845	FG164_03019	FG171_00854	FG181_08066	FU001_04980	FG001_00025	FG013_08611	FG202_03321	FG005_03352	FG593_05724	FG008_01028	FG851_05134	FGRAMPH1_01T24871
	Cluster_00019	20	20	Core	EYB27497.1	DAOM23_12268	DAOM24_08399	YL1_09795	HN9_03436	HNZ6_10323	FG156_05538	FG159_10844	FG164_03018	FG171_00853	FG181_08065	FU001_04979	FG001_00027	FG013_08609	FG202_03322	FG005_03351	FG593_05722	FG008_01027	FG851_05132	FGRAMPH1_01T24867
	Cluster_00020	20	20	Core	EYB27496.1	DAOM23_12267	DAOM24_08398	YL1_09796	HN9_03437	HNZ6_10324	FG156_05537	FG159_10843	FG164_03017	FG171_00852	FG181_08064	FU001_04978	FG001_00028	FG013_08608	FG202_03323	FG005_03350	FG593_05721	FG008_01026	FG851_05131	FGRAMPH1_01T24865
	Cluster_00021	20	20	Core	EYB27495.1	DAOM23_12266	DAOM24_08397	YL1_09797	HN9_03438	HNZ6_10325	FG156_05536	FG159_10842	FG164_03016	FG171_00851	FG181_08063	FU001_04977	FG001_00029	FG013_08607	FG202_03324	FG005_03349	FG593_05720	FG008_01025	FG851_05130	FGRAMPH1_01T24863
	Cluster_00022	20	20	Core	EYB27494.1	DAOM23_12265	DAOM24_08396	YL1_09798	HN9_03439	HNZ6_10326	FG156_05535	FG159_10841	FG164_03015	FG171_00850	FG181_08062	FU001_04976	FG001_00030	FG013_08606	FG202_03325	FG005_03348	FG593_05719	FG008_01024	FG851_05129	FGRAMPH1_01T24861
	Cluster_00023	20	20	Core	EYB27493.1	DAOM23_10128	DAOM24_08395	YL1_09799	HN9_03440	HNZ6_10327	FG156_05534	FG159_10840	FG164_03014	FG171_00849	FG181_08061	FU001_04975	FG001_00031	FG013_08605	FG202_03326	FG005_03347	FG593_05718	FG008_01023	FG851_05128	FGRAMPH1_01T24859
	Cluster_00024	20	20	Core	EYB27492.1	DAOM23_10127	DAOM24_08394	YL1_09800	HN9_03441	HNZ6_10328	FG156_05533	FG159_10839	FG164_03013	FG171_00848	FG181_08060	FU001_04974	FG001_00032	FG013_08604	FG202_03327	FG005_03346	FG593_05717	FG008_01022	FG851_05127	FGRAMPH1_01T24857
	Cluster_00025	20	20	Core	EYB27491.1	DAOM23_10126	DAOM24_08393	YL1_09801	HN9_03442	HNZ6_10329	FG156_05532	FG159_10837	FG164_03012	FG171_00846	FG181_08058	FU001_04972	FG001_00033	FG013_08603	FG202_03328	FG005_03345	FG593_05716	FG008_01020	FG851_05126	FGRAMPH1_01T24855
	Cluster_00026	20	20	Core	EYB27490.1	DAOM23_10125	DAOM24_08392	YL1_09802	HN9_03443	HNZ6_10330	FG156_05531	FG159_10836	FG164_03011	FG171_00845	FG181_08057	FU001_04971	FG001_00034	FG013_08602	FG202_03330	FG005_03343	FG593_05715	FG008_01019	FG851_05125	FGRAMPH1_01T24853
	Cluster_00027	20	20	Core	EYB27489.1	DAOM23_10124	DAOM24_08390	YL1_09803	HN9_03444	HNZ6_10331	FG156_05529	FG159_10834	FG164_03009	FG171_00843	FG181_08055	FU001_04969	FG001_00036	FG013_08600	FG202_03332	FG005_03341	FG593_05713	FG008_12399	FG851_05123	FGRAMPH1_01T24849
	Cluster_00028	20	20	Core	EYB27488.1	DAOM23_10123	DAOM24_08389	YL1_09804	HN9_03445	HNZ6_10332	FG156_05528	FG159_10833	FG164_03008	FG171_00842	FG181_08054	FU001_04968	FG001_00037	FG013_08599	FG202_03333	FG005_03340	FG593_05712	FG008_12400	FG851_05122	FGRAMPH1_01T24847
	Cluster_00029	20	20	Core	EYB27487.1	DAOM23_10122	DAOM24_08388	YL1_09805	HN9_03446	HNZ6_10333	FG156_05527	FG159_10832	FG164_03007	FG171_00841	FG181_08053	FU001_04967	FG001_00038	FG013_08598	FG202_03334	FG005_03339	FG593_05711	FG008_12401	FG851_05121	FGRAMPH1_01T24845
	Cluster_00030	20	20	Core	EYB27486.1	DAOM23_08122	DAOM24_08387	YL1_09806	HN9_03447	HNZ6_10334	FG156_05526	FG159_10830	FG164_03005	FG171_00839	FG181_08051	FU001_04965	FG001_00040	FG013_08596	FG202_03336	FG005_03337	FG593_05710	FG008_06113	FG851_05119	FGRAMPH1_01T24839
	Cluster_00031	20	20	Core	EYB27485.1	DAOM23_08121	DAOM24_08386	YL1_09807	HN9_03448	HNZ6_10335	FG156_05525	FG159_10829	FG164_03004	FG171_00838	FG181_08050	FU001_04964	FG001_00041	FG013_08595	FG202_03337	FG005_03336	FG593_05709	FG008_06114	FG851_05118	FGRAMPH1_01T24837
	Cluster_00032	20	20	Core	EYB27484.1	DAOM23_08120	DAOM24_08385	YL1_09808	HN9_03449	HNZ6_10336	FG156_05524	FG159_10828	FG164_03003	FG171_00837	FG181_08049	FU001_04963	FG001_00042	FG013_08594	FG202_03338	FG005_03335	FG593_05708	FG008_06115	FG851_05117	FGRAMPH1_01T24835
	Cluster_00033	20	20	Core	EYB27483.1	DAOM23_08119	DAOM24_08384	YL1_09809	HN9_03450	HNZ6_10337	FG156_05523	FG159_10827	FG164_03002	FG171_00836	FG181_08048	FU001_04962	FG001_00043	FG013_08593	FG202_03339	FG005_03334	FG593_05707	FG008_06116	FG851_05116	FGRAMPH1_01T24833
	Cluster_00034	20	20	Core	EYB27482.1	DAOM23_08118	DAOM24_08383	YL1_09810	HN9_03451	HNZ6_10338	FG156_05522	FG159_10826	FG164_03001	FG171_00835	FG181_08047	FU001_04961	FG001_00044	FG013_08592	FG202_03340	FG005_03333	FG593_05706	FG008_06117	FG851_05115	FGRAMPH1_01T24831
	Cluster_00035	20	20	Core	EYB27481.1	DAOM23_08117	DAOM24_08382	YL1_09811	HN9_03452	HNZ6_10339	FG156_05521	FG159_10825	FG164_03000	FG171_00834	FG181_08046	FU001_04960	FG001_00045	FG013_08591	FG202_03341	FG005_03332	FG593_05705	FG008_06118	FG851_05114	FGRAMPH1_01T24827
	Cluster_00036	20	20	Core	EYB27478.1	DAOM23_08115	DAOM24_08380	YL1_09813	HN9_03454	HNZ6_10341	FG156_05519	FG159_10823	FG164_02998	FG171_00832	FG181_08044	FU001_04958	FG001_00048	FG013_08588	FG202_03343	FG005_03330	FG593_05703	FG008_06120	FG851_05111	FGRAMPH1_01T24823
	Cluster_00037	20	20	Core	EYB27477.1	DAOM23_08114	DAOM24_08379	YL1_09814	HN9_03455	HNZ6_10342	FG156_05518	FG159_10822	FG164_02997	FG171_00831	FG181_08043	FU001_04957	FG001_00049	FG013_08587	FG202_03344	FG005_03329	FG593_05702	FG008_06121	FG851_05110	FGRAMPH1_01T24821
	Cluster_00038	20	20	Core	EYB27476.1	DAOM23_08113	DAOM24_08378	YL1_09815	HN9_03456	HNZ6_10343	FG156_05517	FG159_10821	FG164_02996	FG171_00830	FG181_08042	FU001_04956	FG001_00050	FG013_08586	FG202_03345	FG005_03328	FG593_05701	FG008_06122	FG851_05109	FGRAMPH1_01T24819
	Cluster_00039	20	20	Core	EYB27475.1	DAOM23_08112	DAOM24_08377	YL1_09816	HN9_03457	HNZ6_10344	FG156_05516	FG159_10820	FG164_02995	FG171_00829	FG181_08041	FU001_04955	FG001_00051	FG013_08585	FG202_03346	FG005_03327	FG593_05700	FG008_06123	FG851_05108	FGRAMPH1_01T24817
	Cluster_00040	20	20	Core	EYB27605.1	DAOM23_08111	DAOM24_08376	YL1_09817	HN9_03458	HNZ6_10345	FG156_05515	FG159_10819	FG164_02994	FG171_00828	FG181_08040	FU001_04954	FG001_00052	FG013_08584	FG202_03347	FG005_03326	FG593_05699	FG008_06124	FG851_05107	FGRAMPH1_01T24813
	Cluster_00041	20	20	Core	EYB27474.1	DAOM23_08110	DAOM24_08375	YL1_09818	HN9_03459	HNZ6_10346	FG156_05514	FG159_10818	FG164_02993	FG171_00827	FG181_08039	FU001_04953	FG001_00053	FG013_08583	FG202_03348	FG005_03325	FG593_05698	FG008_06125	FG851_05106	FGRAMPH1_01T24811
	Cluster_00042	20	20	Core	EYB27473.1	DAOM23_08109	DAOM24_08374	YL1_09819	HN9_03460	HNZ6_10347	FG156_05513	FG159_10817	FG164_02992	FG171_00826	FG181_08038	FU001_04952	FG001_00054	FG013_08582	FG202_03349	FG005_03324	FG593_05697	FG008_06126	FG851_05105	FGRAMPH1_01T24809
	Cluster_00043	20	20	Core	EYB27472.1	DAOM23_08108	DAOM24_08373	YL1_09820	HN9_03461	HNZ6_10348	FG156_05512	FG159_10816	FG164_02991	FG171_00825	FG181_08037	FU001_04951	FG001_00055	FG013_08581	FG202_03350	FG005_03323	FG593_05696	FG008_06127	FG851_05104	FGRAMPH1_01T24807
	Cluster_00044	20	20	Core	EYB27470.1	DAOM23_08105	DAOM24_08370	YL1_09823	HN9_03464	HNZ6_10351	FG156_05509	FG159_10813	FG164_02988	FG171_00822	FG181_08034	FU001_04947	FG001_00058	FG013_08578	FG202_03353	FG005_03320	FG593_05693	FG008_06130	FG851_05101	FGRAMPH1_01T24797
	Cluster_00045	20	20	Core	EYB27469.1	DAOM23_08104	DAOM24_08369	YL1_09824	HN9_03465	HNZ6_10352	FG156_05508	FG159_10812	FG164_02987	FG171_00821	FG181_08033	FU001_04946	FG001_00059	FG013_08577	FG202_03354	FG005_03319	FG593_05692	FG008_06131	FG851_05100	FGRAMPH1_01T24795
	Cluster_00046	20	20	Core	EYB27468.1	DAOM23_08103	DAOM24_08368	YL1_09825	HN9_03466	HNZ6_10353	FG156_05507	FG159_10811	FG164_02986	FG171_00820	FG181_08032	FU001_04945	FG001_00060	FG013_08576	FG202_03355	FG005_03318	FG593_05691	FG008_06132	FG851_05099	FGRAMPH1_01T24793
	Cluster_00047	20	20	Core	EYB27467.1	DAOM23_08102	DAOM24_08367	YL1_09826	HN9_03467	HNZ6_10354	FG156_05506	FG159_10810	FG164_02985	FG171_00819	FG181_08031	FU001_04944	FG001_00062	FG013_08575	FG202_03356	FG005_03317	FG593_05690	FG008_06133	FG851_05098	FGRAMPH1_01T24791
	Cluster_00048	20	20	Core	EYB27466.1	DAOM23_08101	DAOM24_08366	YL1_09827	HN9_03468	HNZ6_10355	FG156_05505	FG159_10809	FG164_02984	FG171_00818	FG181_08030	FU001_04943	FG001_00063	FG013_08574	FG202_03357	FG005_03316	FG593_05689	FG008_12844	FG851_05097	FGRAMPH1_01T24787
	Cluster_00049	20	20	Core	EYB27465.1	DAOM23_08100	DAOM24_08365	YL1_09828	HN9_03469	HNZ6_10356	FG156_05504	FG159_10808	FG164_02983	FG171_00817	FG181_08029	FU001_04942	FG001_00064	FG013_08573	FG202_03358	FG005_03315	FG593_05688	FG008_12018	FG851_05096	FGRAMPH1_01T24785
	Cluster_00050	20	20	Core	EYB27464.1	DAOM23_08098	DAOM24_08364	YL1_09829	HN9_03471	HNZ6_10358	FG156_05503	FG159_10807	FG164_02981	FG171_00816	FG181_08027	FU001_04940	FG001_00066	FG013_08571	FG202_03359	FG005_03313	FG593_05687	FG008_12019	FG851_05094	FGRAMPH1_01T24783
	Cluster_00051	20	20	Core	EYB27461.1	DAOM23_08095	DAOM24_08361	YL1_09832	HN9_03474	HNZ6_10361	FG156_05500	FG159_10805	FG164_02978	FG171_00814	FG181_08025	FU001_04938	FG001_00069	FG013_08568	FG202_03361	FG005_03311	FG593_05684	FG008_04694	FG851_05091	FGRAMPH1_01T24777
	Cluster_00052	20	20	Core	EYB27460.1	DAOM23_08094	DAOM24_08360	YL1_09833	HN9_03475	HNZ6_10362	FG156_05499	FG159_10804	FG164_02977	FG171_00813	FG181_08024	FU001_04937	FG001_00070	FG013_08567	FG202_03362	FG005_03310	FG593_05683	FG008_04693	FG851_05090	FGRAMPH1_01T24775
	Cluster_00053	20	20	Core	EYB27459.1	DAOM23_08093	DAOM24_08359	YL1_09834	HN9_03476	HNZ6_10363	FG156_05498	FG159_10803	FG164_02976	FG171_00812	FG181_08023	FU001_04936	FG001_00071	FG013_08566	FG202_03363	FG005_03309	FG593_05682	FG008_04692	FG851_05089	FGRAMPH1_01T24773
	Cluster_00054	20	20	Core	EYB27458.1	DAOM23_08092	DAOM24_08358	YL1_09835	HN9_03477	HNZ6_10364	FG156_05497	FG159_10802	FG164_02975	FG171_00811	FG181_08022	FU001_04935	FG001_00072	FG013_08565	FG202_03364	FG005_03308	FG593_05681	FG008_04691	FG851_05088	FGRAMPH1_01T24771
	Cluster_00055	20	20	Core	EYB27456.1	DAOM23_08090	DAOM24_08356	YL1_09837	HN9_03479	HNZ6_10366	FG156_05495	FG159_10800	FG164_02973	FG171_00809	FG181_08020	FU001_04933	FG001_00074	FG013_08563	FG202_03366	FG005_03306	FG593_05679	FG008_04689	FG851_05086	FGRAMPH1_01T24767
	Cluster_00056	20	20	Core	EYB27603.1	DAOM23_08089	DAOM24_08355	YL1_09838	HN9_03480	HNZ6_10367	FG156_05494	FG159_10799	FG164_02972	FG171_00808	FG181_08019	FU001_04932	FG001_00075	FG013_08562	FG202_03367	FG005_03305	FG593_05678	FG008_04688	FG851_05085	FGRAMPH1_01T24765
	Cluster_00057	20	20	Core	EYB27455.1	DAOM23_08088	DAOM24_08354	YL1_09839	HN9_03481	HNZ6_10368	FG156_05493	FG159_10798	FG164_02971	FG171_00807	FG181_08018	FU001_04931	FG001_00076	FG013_08561	FG202_03368	FG005_03304	FG593_05677	FG008_04687	FG851_05084	FGRAMPH1_01T24763
	Cluster_00058	20	20	Core	EYB27454.1	DAOM23_08087	DAOM24_08353	YL1_09840	HN9_03482	HNZ6_10369	FG156_05492	FG159_10797	FG164_02970	FG171_00806	FG181_08017	FU001_04930	FG001_00077	FG013_08560	FG202_03369	FG005_03303	FG593_05676	FG008_04686	FG851_05083	FGRAMPH1_01T24761
	Cluster_00059	20	20	Core	EYB27453.1	DAOM23_08086	DAOM24_08352	YL1_09841	HN9_03483	HNZ6_10370	FG156_05491	FG159_10796	FG164_02969	FG171_00805	FG181_08016	FU001_04929	FG001_00078	FG013_08559	FG202_03370	FG005_03302	FG593_05675	FG008_04685	FG851_05082	FGRAMPH1_01T24759
	Cluster_00060	20	20	Core	EYB27452.1	DAOM23_08085	DAOM24_08351	YL1_09842	HN9_03484	HNZ6_10371	FG156_05490	FG159_10795	FG164_02968	FG171_00804	FG181_08015	FU001_04928	FG001_00079	FG013_08558	FG202_03371	FG005_03301	FG593_05674	FG008_04684	FG851_05081	FGRAMPH1_01T24757
	Cluster_00061	20	20	Core	EYB27451.1	DAOM23_08084	DAOM24_08350	YL1_09843	HN9_03485	HNZ6_10372	FG156_05489	FG159_10794	FG164_02967	FG171_00803	FG181_08014	FU001_04927	FG001_00080	FG013_08557	FG202_03372	FG005_03300	FG593_05673	FG008_04683	FG851_05080	FGRAMPH1_01T24755
	Cluster_00062	20	20	Core	EYB27450.1	DAOM23_08083	DAOM24_08349	YL1_09844	HN9_03486	HNZ6_10373	FG156_05488	FG159_10793	FG164_02966	FG171_00802	FG181_08013	FU001_04926	FG001_00081	FG013_08556	FG202_03373	FG005_03299	FG593_05672	FG008_04682	FG851_05079	FGRAMPH1_01T24753
	Cluster_00063	20	20	Core	EYB27449.1	DAOM23_08082	DAOM24_08348	YL1_09845	HN9_03487	HNZ6_10374	FG156_05487	FG159_10792	FG164_02965	FG171_00801	FG181_08012	FU001_04925	FG001_00082	FG013_08555	FG202_03374	FG005_03298	FG593_05671	FG008_04681	FG851_05078	FGRAMPH1_01T24751
	Cluster_00064	20	20	Core	EYB27448.1	DAOM23_08081	DAOM24_08347	YL1_09846	HN9_03488	HNZ6_10375	FG156_05486	FG159_10791	FG164_02964	FG171_00800	FG181_08011	FU001_04924	FG001_00083	FG013_08554	FG202_03375	FG005_03297	FG593_05670	FG008_04680	FG851_05077	FGRAMPH1_01T24747
	Cluster_00065	20	20	Core	EYB27447.1	DAOM23_08080	DAOM24_08346	YL1_09847	HN9_03489	HNZ6_10376	FG156_05485	FG159_10790	FG164_02963	FG171_00799	FG181_08010	FU001_04923	FG001_00084	FG013_08553	FG202_03376	FG005_03296	FG593_05669	FG008_04679	FG851_05076	FGRAMPH1_01T24749
	Cluster_00066	20	20	Core	EYB27446.1	DAOM23_08079	DAOM24_08345	YL1_09848	HN9_03490	HNZ6_10377	FG156_05484	FG159_10789	FG164_02962	FG171_00798	FG181_08009	FU001_04922	FG001_00085	FG013_08552	FG202_03377	FG005_03295	FG593_05668	FG008_04678	FG851_05075	FGRAMPH1_01T24745
	Cluster_00067	20	20	Core	EYB27445.1	DAOM23_08078	DAOM24_08344	YL1_09849	HN9_03491	HNZ6_10378	FG156_05483	FG159_10788	FG164_02961	FG171_00797	FG181_08008	FU001_04921	FG001_00086	FG013_08551	FG202_03378	FG005_03294	FG593_05667	FG008_04677	FG851_05074	FGRAMPH1_01T24743
	Cluster_00068	20	20	Core	EYB27602.1	DAOM23_08077	DAOM24_08342	YL1_09851	HN9_03492	HNZ6_10379	FG156_05481	FG159_11859	FG164_02959	FG171_00795	FG181_08006	FU001_04919	FG001_00088	FG013_08550	FG202_03380	FG005_03292	FG593_05665	FG008_04675	FG851_05073	FGRAMPH1_01T24739
	Cluster_00069	20	20	Core	EYB27443.1	DAOM23_08074	DAOM24_08339	YL1_09854	HN9_03494	HNZ6_10382	FG156_05478	FG159_11862	FG164_02956	FG171_00792	FG181_08003	FU001_04916	FG001_00090	FG013_08547	FG202_03383	FG005_03289	FG593_05662	FG008_04672	FG851_05070	FGRAMPH1_01T24733
	Cluster_00070	20	20	Core	EYB27442.1	DAOM23_08073	DAOM24_08338	YL1_09855	HN9_03495	HNZ6_10383	FG156_05477	FG159_11863	FG164_02955	FG171_00791	FG181_08002	FU001_04915	FG001_00091	FG013_08546	FG202_03384	FG005_03288	FG593_05661	FG008_04671	FG851_05069	FGRAMPH1_01T24731
	Cluster_00071	20	20	Core	EYB27441.1	DAOM23_08072	DAOM24_08337	YL1_09856	HN9_03496	HNZ6_10384	FG156_05476	FG159_11864	FG164_02954	FG171_00790	FG181_08001	FU001_04914	FG001_00092	FG013_08545	FG202_03385	FG005_03287	FG593_05660	FG008_04670	FG851_05068	FGRAMPH1_01T24729
	Cluster_00072	20	20	Core	EYB27440.1	DAOM23_08071	DAOM24_08336	YL1_09857	HN9_03497	HNZ6_10385	FG156_05475	FG159_11865	FG164_02953	FG171_00789	FG181_08000	FU001_04913	FG001_00093	FG013_08544	FG202_03386	FG005_03286	FG593_05659	FG008_04669	FG851_05067	FGRAMPH1_01T24727
	Cluster_00073	20	20	Core	EYB27622.1	DAOM23_08623	DAOM24_08335	YL1_09858	HN9_03498	HNZ6_10386	FG156_05474	FG159_11866	FG164_02952	FG171_00788	FG181_07999	FU001_04912	FG001_00094	FG013_08543	FG202_03387	FG005_03285	FG593_05658	FG008_08827	FG851_05066	FGRAMPH1_01T24725
	Cluster_00074	20	20	Core	EYB27437.1	DAOM23_08621	DAOM24_08333	YL1_09861	HN9_03500	HNZ6_10388	FG156_05472	FG159_11868	FG164_02950	FG171_00786	FG181_07997	FU001_04910	FG001_00096	FG013_08541	FG202_03389	FG005_03283	FG593_05656	FG008_08829	FG851_05064	FGRAMPH1_01T24717
	Cluster_00075	20	20	Core	EYB27436.1	DAOM23_08620	DAOM24_08332	YL1_09862	HN9_03501	HNZ6_10389	FG156_05471	FG159_11869	FG164_02949	FG171_00785	FG181_07996	FU001_04909	FG001_00097	FG013_08540	FG202_03390	FG005_03282	FG593_05655	FG008_08830	FG851_05063	FGRAMPH1_01T24713
	Cluster_00076	20	20	Core	EYB27435.1	DAOM23_08619	DAOM24_08331	YL1_09863	HN9_03502	HNZ6_10390	FG156_05470	FG159_11870	FG164_02948	FG171_00784	FG181_07995	FU001_04908	FG001_00098	FG013_08539	FG202_03391	FG005_03281	FG593_05654	FG008_08831	FG851_05062	FGRAMPH1_01T24715
	Cluster_00077	20	20	Core	EYB27434.1	DAOM23_08618	DAOM24_08330	YL1_09864	HN9_03503	HNZ6_10391	FG156_05469	FG159_11871	FG164_02947	FG171_00783	FG181_07994	FU001_04907	FG001_00099	FG013_08538	FG202_03392	FG005_03280	FG593_05653	FG008_08832	FG851_05061	FGRAMPH1_01T24711
	Cluster_00078	20	20	Core	EYB27433.1	DAOM23_08617	DAOM24_08329	YL1_09865	HN9_03504	HNZ6_10392	FG156_05468	FG159_11872	FG164_02946	FG171_00782	FG181_07993	FU001_04906	FG001_00100	FG013_08537	FG202_03393	FG005_03279	FG593_05652	FG008_08833	FG851_05060	FGRAMPH1_01T24709
	Cluster_00079	20	20	Core	EYB27432.1	DAOM23_08616	DAOM24_08328	YL1_09866	HN9_03505	HNZ6_10393	FG156_05467	FG159_11873	FG164_02945	FG171_00781	FG181_07992	FU001_04905	FG001_00101	FG013_08536	FG202_03394	FG005_03278	FG593_05651	FG008_08834	FG851_05059	FGRAMPH1_01T24707
	Cluster_00080	20	20	Core	EYB27431.1	DAOM23_08615	DAOM24_08327	YL1_09867	HN9_03506	HNZ6_10394	FG156_05466	FG159_11874	FG164_02944	FG171_00780	FG181_07991	FU001_04904	FG001_00102	FG013_08535	FG202_03395	FG005_03277	FG593_05650	FG008_08835	FG851_05058	FGRAMPH1_01T24705
	Cluster_00081	20	20	Core	EYB27430.1	DAOM23_08613	DAOM24_08324	YL1_09870	HN9_03508	HNZ6_10398	FG156_05464	FG159_11877	FG164_02940	FG171_00777	FG181_07988	FU001_04902	FG001_00104	FG013_08533	FG202_03398	FG005_03274	FG593_05648	FG008_08838	FG851_05056	FGRAMPH1_01T24699
	Cluster_00082	20	20	Core	EYB27428.1	DAOM23_08611	DAOM24_08323	YL1_09871	HN9_03510	HNZ6_10400	FG156_05462	FG159_11878	FG164_02939	FG171_00776	FG181_07987	FU001_04901	FG001_00106	FG013_08531	FG202_03399	FG005_03273	FG593_05646	FG008_08839	FG851_05054	FGRAMPH1_01T24695
	Cluster_00083	20	20	Core	EYB27427.1	DAOM23_08610	DAOM24_08322	YL1_09872	HN9_03511	HNZ6_10401	FG156_05461	FG159_11879	FG164_02938	FG171_00775	FG181_07986	FU001_04900	FG001_00107	FG013_08530	FG202_03400	FG005_03272	FG593_05645	FG008_12378	FG851_05053	FGRAMPH1_01T24693
	Cluster_00084	20	20	Core	EYB27600.1	DAOM23_08609	DAOM24_08321	YL1_09873	HN9_03512	HNZ6_10402	FG156_05460	FG159_11880	FG164_02937	FG171_00774	FG181_07985	FU001_04899	FG001_00108	FG013_08529	FG202_03401	FG005_03271	FG593_05644	FG008_12379	FG851_05052	FGRAMPH1_01T24691
	Cluster_00085	20	20	Core	EYB27426.1	DAOM23_08607	DAOM24_01682	YL1_11516	HN9_03514	HNZ6_11092	FG156_05458	FG159_11883	FG164_02934	FG171_00771	FG181_07982	FU001_04897	FG001_00110	FG013_08527	FG202_03404	FG005_03268	FG593_05642	FG008_12852	FG851_05050	FGRAMPH1_01T24687
	Cluster_00086	20	20	Core	EYB27424.1	DAOM23_08605	DAOM24_01680	YL1_11514	HN9_03516	HNZ6_11090	FG156_05456	FG159_11885	FG164_02932	FG171_00769	FG181_07980	FU001_04895	FG001_00112	FG013_08525	FG202_03406	FG005_03266	FG593_05640	FG008_04973	FG851_05048	FGRAMPH1_01T24683
	Cluster_00087	20	20	Core	EYB27423.1	DAOM23_08604	DAOM24_01679	YL1_11513	HN9_03517	HNZ6_11089	FG156_05455	FG159_11886	FG164_02931	FG171_00768	FG181_07979	FU001_04894	FG001_00113	FG013_08524	FG202_03407	FG005_03265	FG593_05639	FG008_04974	FG851_05047	FGRAMPH1_01T24681
	Cluster_00088	20	20	Core	EYB27422.1	DAOM23_08603	DAOM24_01678	YL1_11512	HN9_03518	HNZ6_11088	FG156_05454	FG159_11887	FG164_02930	FG171_00767	FG181_07978	FU001_04893	FG001_00114	FG013_08523	FG202_03408	FG005_03264	FG593_05638	FG008_04975	FG851_05046	FGRAMPH1_01T24679
	Cluster_00089	20	20	Core	EYB27421.1	DAOM23_08602	DAOM24_01677	YL1_11511	HN9_03519	HNZ6_11087	FG156_05453	FG159_11888	FG164_02929	FG171_00766	FG181_07977	FU001_04892	FG001_00115	FG013_08522	FG202_03409	FG005_03263	FG593_05637	FG008_04976	FG851_05045	FGRAMPH1_01T24677
	Cluster_00090	20	20	Core	EYB27420.1	DAOM23_08601	DAOM24_01676	YL1_11510	HN9_03520	HNZ6_11086	FG156_05452	FG159_11889	FG164_02928	FG171_00765	FG181_07975	FU001_04891	FG001_00116	FG013_08521	FG202_03410	FG005_03261	FG593_05636	FG008_04977	FG851_05044	FGRAMPH1_01T24675
	Cluster_00091	20	20	Core	EYB27419.1	DAOM23_08600	DAOM24_01675	YL1_11509	HN9_03521	HNZ6_11085	FG156_05451	FG159_11891	FG164_02927	FG171_00764	FG181_07974	FU001_04889	FG001_00117	FG013_08520	FG202_03412	FG005_03260	FG593_05635	FG008_04979	FG851_05043	FGRAMPH1_01T24673
	Cluster_00092	20	20	Core	EYB27418.1	DAOM23_08599	DAOM24_01674	YL1_11508	HN9_03522	HNZ6_11084	FG156_05450	FG159_11892	FG164_02926	FG171_00763	FG181_07973	FU001_04888	FG001_00118	FG013_08519	FG202_03413	FG005_03259	FG593_05634	FG008_04980	FG851_05042	FGRAMPH1_01T24671
	Cluster_00093	20	20	Core	EYB27417.1	DAOM23_08598	DAOM24_01673	YL1_11507	HN9_03523	HNZ6_11083	FG156_05449	FG159_11893	FG164_02925	FG171_00762	FG181_07972	FU001_04887	FG001_00120	FG013_08517	FG202_03414	FG005_03258	FG593_05633	FG008_04981	FG851_05040	FGRAMPH1_01T24669
	Cluster_00094	20	20	Core	EYB27416.1	DAOM23_08597	DAOM24_01672	YL1_11506	HN9_03524	HNZ6_11082	FG156_05448	FG159_11894	FG164_02924	FG171_00761	FG181_07971	FU001_04886	FG001_00121	FG013_08516	FG202_03415	FG005_03257	FG593_05632	FG008_04982	FG851_05039	FGRAMPH1_01T24667
	Cluster_00095	20	20	Core	EYB27415.1	DAOM23_08595	DAOM24_01669	YL1_11503	HN9_03525	HNZ6_11080	FG156_05446	FG159_11897	FG164_02922	FG171_00758	FG181_07967	FU001_04883	FG001_00123	FG013_08514	FG202_03418	FG005_03253	FG593_05631	FG008_04985	FG851_05038	FGRAMPH1_01T24661
	Cluster_00096	20	20	Core	EYB27413.1	DAOM23_08593	DAOM24_01668	YL1_11502	HN9_03527	HNZ6_11078	FG156_05444	FG159_11898	FG164_02920	FG171_00757	FG181_07966	FU001_04882	FG001_00125	FG013_08512	FG202_03419	FG005_03252	FG593_05629	FG008_04986	FG851_05036	FGRAMPH1_01T24657
	Cluster_00097	20	20	Core	EYB27412.1	DAOM23_08592	DAOM24_01667	YL1_11501	HN9_03528	HNZ6_11077	FG156_05443	FG159_11899	FG164_02919	FG171_00756	FG181_07965	FU001_04881	FG001_00126	FG013_08511	FG202_03420	FG005_03251	FG593_05628	FG008_04987	FG851_05035	FGRAMPH1_01T24653
	Cluster_00098	20	20	Core	EYB27411.1	DAOM23_08591	DAOM24_01666	YL1_11500	HN9_03529	HNZ6_11076	FG156_05442	FG159_11900	FG164_02918	FG171_00755	FG181_07964	FU001_04880	FG001_00127	FG013_08510	FG202_03421	FG005_03250	FG593_05627	FG008_04988	FG851_05034	FGRAMPH1_01T24655
	Cluster_00099	20	20	Core	EYB27405.1	DAOM23_08589	DAOM24_01657	YL1_11491	HN9_03536	HNZ6_11068	FG156_05435	FG159_11909	FG164_02909	FG171_00746	FG181_07955	FU001_04871	FG001_00135	FG013_07927	FG202_03430	FG005_03241	FG593_05620	FG008_09575	FG851_11870	FGRAMPH1_01T24635
	Cluster_00100	20	20	Core	EYB27404.1	DAOM23_08588	DAOM24_01656	YL1_11490	HN9_03537	HNZ6_11067	FG156_05434	FG159_11910	FG164_02908	FG171_00745	FG181_07954	FU001_04870	FG001_00136	FG013_07928	FG202_03431	FG005_03240	FG593_05619	FG008_09576	FG851_11871	FGRAMPH1_01T24633
	Cluster_00101	20	20	Core	EYB27595.1	DAOM23_08587	DAOM24_01655	YL1_11489	HN9_03538	HNZ6_11066	FG156_05433	FG159_11911	FG164_02907	FG171_00744	FG181_07953	FU001_04869	FG001_00137	FG013_07929	FG202_03432	FG005_03239	FG593_05618	FG008_09577	FG851_11872	FGRAMPH1_01T24631
	Cluster_00102	20	20	Core	EYB27594.1	DAOM23_08586	DAOM24_01654	YL1_11488	HN9_03539	HNZ6_11065	FG156_05432	FG159_11912	FG164_02906	FG171_00743	FG181_07952	FU001_04868	FG001_00138	FG013_07930	FG202_03433	FG005_03238	FG593_05617	FG008_09578	FG851_11873	FGRAMPH1_01T24629
	Cluster_00103	20	20	Core	EYB27403.1	DAOM23_08585	DAOM24_01652	YL1_11487	HN9_03540	HNZ6_11064	FG156_05430	FG159_11914	FG164_02904	FG171_00741	FG181_07950	FU001_04866	FG001_00140	FG013_07932	FG202_03435	FG005_03236	FG593_05615	FG008_09580	FG851_11875	FGRAMPH1_01T24625
	Cluster_00104	20	20	Core	EYB27402.1	DAOM23_08584	DAOM24_01651	YL1_11486	HN9_03541	HNZ6_11063	FG156_05429	FG159_11915	FG164_02902	FG171_00740	FG181_07949	FU001_04865	FG001_00142	FG013_07934	FG202_03436	FG005_03235	FG593_05614	FG008_09581	FG851_11877	FGRAMPH1_01T24623
	Cluster_00105	20	20	Core	EYB27401.1	DAOM23_08583	DAOM24_01650	YL1_11485	HN9_03542	HNZ6_11062	FG156_05428	FG159_11916	FG164_02901	FG171_00739	FG181_07948	FU001_04864	FG001_00143	FG013_07935	FG202_03437	FG005_03234	FG593_05613	FG008_09582	FG851_11878	FGRAMPH1_01T24621
	Cluster_00106	20	20	Core	EYB27400.1	DAOM23_08582	DAOM24_01649	YL1_11484	HN9_03543	HNZ6_11061	FG156_05427	FG159_11917	FG164_02900	FG171_00738	FG181_07947	FU001_04863	FG001_00144	FG013_07936	FG202_03438	FG005_03233	FG593_05612	FG008_12952	FG851_11879	FGRAMPH1_01T24619
	Cluster_00107	20	20	Core	EYB27399.1	DAOM23_11184	DAOM24_01648	YL1_11483	HN9_03544	HNZ6_11060	FG156_05426	FG159_11918	FG164_02899	FG171_00737	FG181_07946	FU001_04862	FG001_00145	FG013_07937	FG202_03439	FG005_03232	FG593_05611	FG008_01657	FG851_11880	FGRAMPH1_01T24617
	Cluster_00108	20	20	Core	EYB27398.1	DAOM23_11183	DAOM24_01647	YL1_11482	HN9_03545	HNZ6_11059	FG156_05425	FG159_11919	FG164_02898	FG171_00736	FG181_07945	FU001_04861	FG001_00146	FG013_07938	FG202_03440	FG005_03231	FG593_05610	FG008_01656	FG851_11881	FGRAMPH1_01T24615
	Cluster_00109	20	20	Core	EYB27397.1	DAOM23_11182	DAOM24_01646	YL1_11481	HN9_03546	HNZ6_11058	FG156_05424	FG159_11920	FG164_02897	FG171_00735	FG181_07944	FU001_04860	FG001_00147	FG013_07939	FG202_03441	FG005_03230	FG593_05609	FG008_01655	FG851_11882	FGRAMPH1_01T24613
	Cluster_00110	20	20	Core	EYB27396.1	DAOM23_11181	DAOM24_01645	YL1_11480	HN9_03547	HNZ6_11057	FG156_05423	FG159_11921	FG164_02896	FG171_00734	FG181_07943	FU001_04859	FG001_00148	FG013_07940	FG202_03442	FG005_03229	FG593_05608	FG008_01654	FG851_11883	FGRAMPH1_01T24611
	Cluster_00111	20	20	Core	EYB27395.1	DAOM23_11180	DAOM24_01644	YL1_11478	HN9_03548	HNZ6_11056	FG156_05422	FG159_11922	FG164_02895	FG171_00733	FG181_07942	FU001_04858	FG001_00149	FG013_07941	FG202_03443	FG005_03228	FG593_05607	FG008_01653	FG851_11884	FGRAMPH1_01T24609
	Cluster_00112	20	20	Core	EYB27394.1	DAOM23_11179	DAOM24_01643	YL1_11477	HN9_03549	HNZ6_11055	FG156_05421	FG159_11923	FG164_02894	FG171_00732	FG181_07941	FU001_04857	FG001_00150	FG013_07942	FG202_03444	FG005_03227	FG593_05606	FG008_01652	FG851_11885	FGRAMPH1_01T24607
	Cluster_00113	20	20	Core	EYB27393.1	DAOM23_11178	DAOM24_01642	YL1_11476	HN9_03550	HNZ6_11054	FG156_05420	FG159_11924	FG164_02893	FG171_00731	FG181_07940	FU001_04856	FG001_00151	FG013_07943	FG202_03445	FG005_03226	FG593_05605	FG008_01651	FG851_11886	FGRAMPH1_01T24605
	Cluster_00114	20	20	Core	EYB27593.1	DAOM23_11177	DAOM24_01641	YL1_11475	HN9_03551	HNZ6_11053	FG156_05419	FG159_11925	FG164_02892	FG171_00730	FG181_07939	FU001_04855	FG001_00152	FG013_07944	FG202_03446	FG005_03225	FG593_05604	FG008_01650	FG851_11887	FGRAMPH1_01T24603
	Cluster_00115	20	20	Core	EYB27592.1	DAOM23_11176	DAOM24_01640	YL1_11474	HN9_03552	HNZ6_11052	FG156_05418	FG159_11926	FG164_02891	FG171_00729	FG181_07938	FU001_04854	FG001_00153	FG013_07945	FG202_03447	FG005_03224	FG593_05603	FG008_01649	FG851_11888	FGRAMPH1_01T24601
	Cluster_00116	20	20	Core	EYB27392.1	DAOM23_11175	DAOM24_01639	YL1_11473	HN9_03553	HNZ6_11051	FG156_05417	FG159_11927	FG164_02890	FG171_00728	FG181_07937	FU001_04853	FG001_00154	FG013_07946	FG202_03448	FG005_03223	FG593_05602	FG008_01648	FG851_11889	FGRAMPH1_01T24599
	Cluster_00117	20	20	Core	EYB27390.1	DAOM23_11173	DAOM24_01636	YL1_11471	HN9_03555	HNZ6_11049	FG156_05414	FG159_11930	FG164_02887	FG171_00725	FG181_07934	FU001_04850	FG001_00157	FG013_07949	FG202_03451	FG005_03220	FG593_05599	FG008_01645	FG851_11892	FGRAMPH1_01T24595
	Cluster_00118	20	20	Core	EYB27591.1	DAOM23_11172	DAOM24_01635	YL1_11470	HN9_03556	HNZ6_11048	FG156_05413	FG159_11931	FG164_02886	FG171_00724	FG181_07933	FU001_04849	FG001_00158	FG013_07950	FG202_03452	FG005_03219	FG593_05598	FG008_01644	FG851_11893	FGRAMPH1_01T24593
	Cluster_00119	20	20	Core	EYB27389.1	DAOM23_11171	DAOM24_01634	YL1_11469	HN9_03557	HNZ6_11047	FG156_05412	FG159_11932	FG164_02885	FG171_00723	FG181_07932	FU001_04848	FG001_00159	FG013_07951	FG202_03453	FG005_03218	FG593_05597	FG008_01643	FG851_11894	FGRAMPH1_01T24591
	Cluster_00120	20	20	Core	EYB27590.1	DAOM23_11170	DAOM24_01633	YL1_11468	HN9_03558	HNZ6_11046	FG156_05411	FG159_11933	FG164_02884	FG171_00722	FG181_07931	FU001_04847	FG001_00160	FG013_07952	FG202_03454	FG005_03217	FG593_05596	FG008_01642	FG851_11895	FGRAMPH1_01T24589
	Cluster_00121	20	20	Core	EYB27388.1	DAOM23_11169	DAOM24_01632	YL1_11467	HN9_03559	HNZ6_11045	FG156_05410	FG159_11935	FG164_02883	FG171_00721	FG181_07930	FU001_04846	FG001_00161	FG013_07953	FG202_03455	FG005_03216	FG593_05595	FG008_01641	FG851_11896	FGRAMPH1_01T24587
	Cluster_00122	20	20	Core	EYB27589.1	DAOM23_03699	DAOM24_01631	YL1_11466	HN9_03560	HNZ6_11044	FG156_05409	FG159_11936	FG164_02882	FG171_00720	FG181_07929	FU001_04845	FG001_00162	FG013_07954	FG202_03456	FG005_03215	FG593_05594	FG008_01640	FG851_11897	FGRAMPH1_01T24585
	Cluster_00123	20	20	Core	EYB27588.1	DAOM23_03698	DAOM24_01630	YL1_11465	HN9_03561	HNZ6_11043	FG156_05408	FG159_11937	FG164_02881	FG171_00719	FG181_07928	FU001_04844	FG001_00163	FG013_07955	FG202_03457	FG005_03214	FG593_05593	FG008_01639	FG851_11898	FGRAMPH1_01T24581
	Cluster_00124	20	20	Core	EYB27387.1	DAOM23_03697	DAOM24_01629	YL1_11464	HN9_03562	HNZ6_11042	FG156_05407	FG159_11938	FG164_02880	FG171_00718	FG181_07927	FU001_04843	FG001_00164	FG013_07956	FG202_03458	FG005_03213	FG593_05592	FG008_01638	FG851_11899	FGRAMPH1_01T24583
	Cluster_00125	20	20	Core	EYB27586.1	DAOM23_03696	DAOM24_01628	YL1_11463	HN9_03563	HNZ6_11041	FG156_05406	FG159_11939	FG164_02879	FG171_00717	FG181_07926	FU001_04842	FG001_00165	FG013_07957	FG202_03459	FG005_03212	FG593_05591	FG008_01637	FG851_11900	FGRAMPH1_01T24577
	Cluster_00126	20	20	Core	EYB27386.1	DAOM23_03695	DAOM24_01626	YL1_11462	HN9_03564	HNZ6_11040	FG156_05404	FG159_11942	FG164_02876	FG171_00714	FG181_07923	FU001_04839	FG001_00168	FG013_07959	FG202_03462	FG005_03210	FG593_05589	FG008_01634	FG851_11902	FGRAMPH1_01T24571
	Cluster_00127	20	20	Core	EYB27584.1	DAOM23_03693	DAOM24_01623	YL1_11460	HN9_03566	HNZ6_11038	FG156_05402	FG159_11945	FG164_02874	FG171_00711	FG181_07920	FU001_04836	FG001_00170	FG013_07961	FG202_03464	FG005_03207	FG593_05587	FG008_01632	FG851_11904	FGRAMPH1_01T24563
	Cluster_00128	20	20	Core	EYB27385.1	DAOM23_03692	DAOM24_01621	YL1_11458	HN9_03567	HNZ6_11037	FG156_05401	FG159_11946	FG164_02873	FG171_00709	FG181_07919	FU001_04835	FG001_00171	FG013_07962	FG202_03465	FG005_03206	FG593_05586	FG008_01631	FG851_11905	FGRAMPH1_01T24559
	Cluster_00129	20	20	Core	EYB27384.1	DAOM23_03691	DAOM24_01620	YL1_11457	HN9_03568	HNZ6_11036	FG156_05400	FG159_11948	FG164_02872	FG171_00708	FG181_07918	FU001_04834	FG001_00172	FG013_07963	FG202_03466	FG005_03205	FG593_05585	FG008_01630	FG851_11906	FGRAMPH1_01T24555
	Cluster_00130	20	20	Core	EYB27383.1	DAOM23_03690	DAOM24_01619	YL1_11456	HN9_03569	HNZ6_11035	FG156_05399	FG159_11949	FG164_02871	FG171_00707	FG181_07917	FU001_04833	FG001_00173	FG013_07964	FG202_03467	FG005_03204	FG593_05584	FG008_01629	FG851_11907	FGRAMPH1_01T24557
	Cluster_00131	20	20	Core	EYB27382.1	DAOM23_03689	DAOM24_01618	YL1_11455	HN9_03570	HNZ6_11034	FG156_05398	FG159_11950	FG164_02870	FG171_00706	FG181_07916	FU001_04832	FG001_00174	FG013_07965	FG202_03468	FG005_03203	FG593_05583	FG008_01628	FG851_11908	FGRAMPH1_01T24553
	Cluster_00132	20	20	Core	EYB27381.1	DAOM23_03688	DAOM24_01617	YL1_11454	HN9_03571	HNZ6_11033	FG156_05397	FG159_11951	FG164_02869	FG171_00705	FG181_07915	FU001_04831	FG001_00175	FG013_07966	FG202_03469	FG005_03202	FG593_05582	FG008_01627	FG851_11909	FGRAMPH1_01T24551
	Cluster_00133	20	20	Core	EYB27380.1	DAOM23_03687	DAOM24_01616	YL1_11453	HN9_03572	HNZ6_11032	FG156_05396	FG159_11952	FG164_02868	FG171_00704	FG181_07914	FU001_04830	FG001_00176	FG013_07967	FG202_03470	FG005_03201	FG593_05581	FG008_01626	FG851_11910	FGRAMPH1_01T24549
	Cluster_00134	20	20	Core	EYB27379.1	DAOM23_03686	DAOM24_01615	YL1_11452	HN9_03573	HNZ6_11031	FG156_05395	FG159_11953	FG164_02867	FG171_00703	FG181_07913	FU001_04829	FG001_00177	FG013_07968	FG202_03471	FG005_03200	FG593_05580	FG008_01625	FG851_11911	FGRAMPH1_01T24547
	Cluster_00135	20	20	Core	EYB27378.1	DAOM23_03683	DAOM24_01612	YL1_11450	HN9_03576	HNZ6_11029	FG156_05392	FG159_11955	FG164_02865	FG171_00701	FG181_07911	FU001_04827	FG001_00180	FG013_07971	FG202_03473	FG005_03198	FG593_05577	FG008_01623	FG851_11914	FGRAMPH1_01T24543
	Cluster_00136	20	20	Core	EYB27377.1	DAOM23_03682	DAOM24_01611	YL1_11449	HN9_03577	HNZ6_11028	FG156_05391	FG159_11956	FG164_02864	FG171_00700	FG181_07910	FU001_04826	FG001_00181	FG013_07972	FG202_03474	FG005_03197	FG593_05576	FG008_01622	FG851_11915	FGRAMPH1_01T24541
	Cluster_00137	20	20	Core	EYB27376.1	DAOM23_03681	DAOM24_01610	YL1_11448	HN9_03578	HNZ6_11027	FG156_05390	FG159_11957	FG164_02863	FG171_00699	FG181_07909	FU001_04825	FG001_00182	FG013_07973	FG202_03475	FG005_03196	FG593_05575	FG008_01621	FG851_11916	FGRAMPH1_01T24539
	Cluster_00138	20	20	Core	EYB27375.1	DAOM23_03680	DAOM24_01609	YL1_07647	HN9_03579	HNZ6_12435	FG156_05280	FG159_06946	FG164_02861	FG171_00698	FG181_11236	FU001_04823	FG001_00183	FG013_07974	FG202_03476	FG005_03194	FG593_05574	FG008_06835	FG851_11917	FGRAMPH1_01T24535
	Cluster_00139	20	20	Core	EYB27374.1	DAOM23_03679	DAOM24_01608	YL1_07646	HN9_03580	HNZ6_12436	FG156_05281	FG159_06948	FG164_02860	FG171_00697	FG181_11238	FU001_04822	FG001_00185	FG013_07976	FG202_03478	FG005_03193	FG593_05573	FG008_06837	FG851_11919	FGRAMPH1_01T24533
	Cluster_00140	20	20	Core	EYB27373.1	DAOM23_03678	DAOM24_01607	YL1_07645	HN9_03581	HNZ6_12437	FG156_05282	FG159_06949	FG164_02859	FG171_00696	FG181_11239	FU001_04821	FG001_00186	FG013_07977	FG202_03479	FG005_03192	FG593_05572	FG008_06838	FG851_11920	FGRAMPH1_01T24531
	Cluster_00141	20	20	Core	EYB27372.1	DAOM23_03677	DAOM24_01606	YL1_07644	HN9_03582	HNZ6_12438	FG156_05283	FG159_06950	FG164_02858	FG171_00695	FG181_11240	FU001_04820	FG001_00187	FG013_07978	FG202_03480	FG005_03191	FG593_05571	FG008_06839	FG851_11921	FGRAMPH1_01T24529
	Cluster_00142	20	20	Core	EYB27371.1	DAOM23_03676	DAOM24_01605	YL1_07643	HN9_03583	HNZ6_12439	FG156_05284	FG159_06951	FG164_02857	FG171_00694	FG181_11241	FU001_04819	FG001_00188	FG013_07979	FG202_03481	FG005_03190	FG593_05570	FG008_06840	FG851_11922	FGRAMPH1_01T24527
	Cluster_00143	20	20	Core	EYB27581.1	DAOM23_03675	DAOM24_01604	YL1_07642	HN9_03584	HNZ6_12440	FG156_05285	FG159_06953	FG164_02856	FG171_00692	FG181_11243	FU001_04817	FG001_00189	FG013_07980	FG202_03483	FG005_03188	FG593_05569	FG008_06842	FG851_11923	FGRAMPH1_01T24523
	Cluster_00144	20	20	Core	EYB27580.1	DAOM23_03674	DAOM24_01603	YL1_07641	HN9_03585	HNZ6_12441	FG156_05286	FG159_06954	FG164_02855	FG171_00691	FG181_11244	FU001_04816	FG001_00190	FG013_07981	FG202_03484	FG005_03187	FG593_05568	FG008_06843	FG851_11924	FGRAMPH1_01T24521
	Cluster_00145	20	20	Core	EYB27370.1	DAOM23_03673	DAOM24_01602	YL1_07640	HN9_03586	HNZ6_12442	FG156_05287	FG159_06955	FG164_02854	FG171_00690	FG181_11245	FU001_04815	FG001_00191	FG013_07982	FG202_03485	FG005_03186	FG593_05567	FG008_06844	FG851_11925	FGRAMPH1_01T24519
	Cluster_00146	20	20	Core	EYB27369.1	DAOM23_03672	DAOM24_01601	YL1_07639	HN9_03587	HNZ6_12443	FG156_05288	FG159_06956	FG164_02853	FG171_00689	FG181_11246	FU001_04814	FG001_00192	FG013_07983	FG202_03486	FG005_03185	FG593_05566	FG008_06845	FG851_11926	FGRAMPH1_01T24517
	Cluster_00147	20	20	Core	EYB27368.1	DAOM23_03671	DAOM24_01600	YL1_07638	HN9_03588	HNZ6_12444	FG156_05289	FG159_06957	FG164_02852	FG171_00688	FG181_11247	FU001_04813	FG001_00193	FG013_07984	FG202_03487	FG005_03184	FG593_05565	FG008_06846	FG851_11927	FGRAMPH1_01T24515
	Cluster_00148	20	20	Core	EYB27367.1	DAOM23_03670	DAOM24_01599	YL1_07637	HN9_03589	HNZ6_12445	FG156_05290	FG159_06958	FG164_02851	FG171_00687	FG181_11248	FU001_04812	FG001_00194	FG013_07985	FG202_03488	FG005_03183	FG593_05564	FG008_06847	FG851_11928	FGRAMPH1_01T24513
	Cluster_00149	20	20	Core	EYB27364.1	DAOM23_03667	DAOM24_01597	YL1_07635	HN9_03592	HNZ6_12448	FG156_05293	FG159_06960	FG164_02849	FG171_00685	FG181_11250	FU001_04810	FG001_00197	FG013_07988	FG202_03490	FG005_03181	FG593_05561	FG008_06849	FG851_11931	FGRAMPH1_01T24505
	Cluster_00150	20	20	Core	EYB27363.1	DAOM23_03666	DAOM24_01596	YL1_07634	HN9_03593	HNZ6_12449	FG156_05294	FG159_06961	FG164_02848	FG171_00684	FG181_11251	FU001_04809	FG001_00198	FG013_07989	FG202_03491	FG005_03180	FG593_05560	FG008_06850	FG851_11932	FGRAMPH1_01T24503
	Cluster_00151	20	20	Core	EYB27362.1	DAOM23_03665	DAOM24_01595	YL1_07633	HN9_03594	HNZ6_12450	FG156_05295	FG159_06962	FG164_02847	FG171_00683	FG181_11252	FU001_04808	FG001_00199	FG013_07990	FG202_03492	FG005_03179	FG593_05559	FG008_06851	FG851_11933	FGRAMPH1_01T24501
	Cluster_00152	20	20	Core	EYB27360.1	DAOM23_03663	DAOM24_01593	YL1_07631	HN9_03596	HNZ6_02793	FG156_05297	FG159_06964	FG164_02845	FG171_00681	FG181_11254	FU001_04806	FG001_00201	FG013_07992	FG202_10157	FG005_03177	FG593_05557	FG008_00002	FG851_11057	FGRAMPH1_01T24497
	Cluster_00153	20	20	Core	EYB27359.1	DAOM23_03662	DAOM24_01592	YL1_07630	HN9_03597	HNZ6_02792	FG156_05298	FG159_06965	FG164_02844	FG171_00680	FG181_11255	FU001_04805	FG001_00202	FG013_07993	FG202_10156	FG005_03176	FG593_05556	FG008_00003	FG851_11056	FGRAMPH1_01T24495
	Cluster_00154	20	20	Core	EYB27579.1	DAOM23_03661	DAOM24_01591	YL1_07629	HN9_03598	HNZ6_02791	FG156_05299	FG159_06966	FG164_02843	FG171_00679	FG181_11256	FU001_04804	FG001_00203	FG013_07994	FG202_10155	FG005_03175	FG593_05555	FG008_00004	FG851_11055	FGRAMPH1_01T24493
	Cluster_00155	20	20	Core	EYB27358.1	DAOM23_03660	DAOM24_01589	YL1_07627	HN9_03599	HNZ6_02790	FG156_05301	FG159_06968	FG164_02841	FG171_00677	FG181_11258	FU001_04802	FG001_00205	FG013_07996	FG202_10153	FG005_03173	FG593_05553	FG008_00006	FG851_11053	FGRAMPH1_01T24485
	Cluster_00156	20	20	Core	EYB27355.1	DAOM23_03657	DAOM24_01586	YL1_07625	HN9_03602	HNZ6_02787	FG156_05304	FG159_06970	FG164_02838	FG171_00675	FG181_11260	FU001_04800	FG001_00208	FG013_07999	FG202_10151	FG005_03171	FG593_05550	FG008_00008	FG851_11050	FGRAMPH1_01T24479
	Cluster_00157	20	20	Core	EYB27354.1	DAOM23_03656	DAOM24_01585	YL1_07624	HN9_03603	HNZ6_02786	FG156_05305	FG159_06971	FG164_02837	FG171_00674	FG181_11261	FU001_04799	FG001_00209	FG013_08000	FG202_10150	FG005_03170	FG593_05549	FG008_00009	FG851_11049	FGRAMPH1_01T24477
	Cluster_00158	20	20	Core	EYB27353.1	DAOM23_03655	DAOM24_01584	YL1_07623	HN9_03604	HNZ6_02785	FG156_05306	FG159_06972	FG164_02836	FG171_00673	FG181_11262	FU001_04798	FG001_00210	FG013_08001	FG202_10149	FG005_03169	FG593_05548	FG008_00010	FG851_11048	FGRAMPH1_01T24475
	Cluster_00159	20	20	Core	EYB27352.1	DAOM23_03654	DAOM24_01583	YL1_07622	HN9_03605	HNZ6_02784	FG156_05307	FG159_06973	FG164_02835	FG171_00672	FG181_11263	FU001_04797	FG001_00211	FG013_08002	FG202_10148	FG005_03168	FG593_05547	FG008_00011	FG851_11047	FGRAMPH1_01T24473
	Cluster_00160	20	20	Core	EYB27351.1	DAOM23_03653	DAOM24_01582	YL1_07621	HN9_03606	HNZ6_02783	FG156_05308	FG159_06974	FG164_02834	FG171_00671	FG181_11264	FU001_04796	FG001_00212	FG013_08003	FG202_10147	FG005_03167	FG593_05546	FG008_00012	FG851_11046	FGRAMPH1_01T24471
	Cluster_00161	20	20	Core	EYB27350.1	DAOM23_03652	DAOM24_01581	YL1_07620	HN9_03607	HNZ6_02782	FG156_05309	FG159_06975	FG164_02833	FG171_00670	FG181_11265	FU001_04795	FG001_00213	FG013_08004	FG202_10146	FG005_03166	FG593_05545	FG008_00013	FG851_11045	FGRAMPH1_01T24469
	Cluster_00162	20	20	Core	EYB27348.1	DAOM23_03651	DAOM24_01580	YL1_07619	HN9_03609	HNZ6_02781	FG156_05311	FG159_06976	FG164_02832	FG171_00669	FG181_11266	FU001_04794	FG001_00215	FG013_08006	FG202_10145	FG005_03165	FG593_05543	FG008_00014	FG851_11043	FGRAMPH1_01T24465
	Cluster_00163	20	20	Core	EYB27347.1	DAOM23_03649	DAOM24_01579	YL1_07618	HN9_03610	HNZ6_02779	FG156_05312	FG159_06977	FG164_02831	FG171_00668	FG181_11267	FU001_04793	FG001_00216	FG013_08007	FG202_10144	FG005_03164	FG593_05542	FG008_00015	FG851_11042	FGRAMPH1_01T24463
	Cluster_00164	20	20	Core	EYB27346.1	DAOM23_03648	DAOM24_01578	YL1_07617	HN9_03611	HNZ6_02778	FG156_05313	FG159_06978	FG164_02830	FG171_00667	FG181_11268	FU001_04792	FG001_00217	FG013_08008	FG202_10143	FG005_03163	FG593_05541	FG008_00016	FG851_11041	FGRAMPH1_01T24459
	Cluster_00165	20	20	Core	EYB27618.1	DAOM23_03647	DAOM24_01577	YL1_07616	HN9_03612	HNZ6_02777	FG156_05314	FG159_06979	FG164_02829	FG171_00666	FG181_11269	FU001_04791	FG001_00218	FG013_08009	FG202_10142	FG005_03162	FG593_05540	FG008_00017	FG851_11040	FGRAMPH1_01T24457
	Cluster_00166	20	20	Core	EYB27344.1	DAOM23_03646	DAOM24_01576	YL1_07615	HN9_03613	HNZ6_02776	FG156_05315	FG159_06980	FG164_02828	FG171_00665	FG181_11270	FU001_04790	FG001_00219	FG013_08010	FG202_10141	FG005_03161	FG593_05539	FG008_00018	FG851_11039	FGRAMPH1_01T24455
	Cluster_00167	20	20	Core	EYB27343.1	DAOM23_03644	DAOM24_01574	YL1_07613	HN9_03615	HNZ6_02774	FG156_05317	FG159_06982	FG164_02826	FG171_00663	FG181_11272	FU001_04788	FG001_00221	FG013_08012	FG202_10139	FG005_03159	FG593_05537	FG008_00020	FG851_11037	FGRAMPH1_01T24451
	Cluster_00168	20	20	Core	EYB27342.1	DAOM23_03643	DAOM24_01573	YL1_07612	HN9_03616	HNZ6_02773	FG156_05318	FG159_06983	FG164_02825	FG171_00662	FG181_11273	FU001_04787	FG001_00222	FG013_08013	FG202_10138	FG005_03158	FG593_05536	FG008_00021	FG851_11036	FGRAMPH1_01T24449
	Cluster_00169	20	20	Core	EYB27576.1	DAOM23_03642	DAOM24_01572	YL1_07611	HN9_03617	HNZ6_02772	FG156_05319	FG159_06984	FG164_02824	FG171_00661	FG181_11274	FU001_04786	FG001_00223	FG013_08014	FG202_10137	FG005_03157	FG593_05535	FG008_00022	FG851_11035	FGRAMPH1_01T24447
	Cluster_00170	20	20	Core	EYB27341.1	DAOM23_03641	DAOM24_01571	YL1_07610	HN9_03618	HNZ6_02771	FG156_05320	FG159_06985	FG164_02823	FG171_00660	FG181_11275	FU001_04785	FG001_00224	FG013_08015	FG202_10136	FG005_03156	FG593_05534	FG008_00023	FG851_11034	FGRAMPH1_01T24443
	Cluster_00171	20	20	Core	EYB27340.1	DAOM23_03640	DAOM24_01570	YL1_07609	HN9_03619	HNZ6_02770	FG156_05321	FG159_06986	FG164_02822	FG171_00659	FG181_11276	FU001_04784	FG001_00225	FG013_08016	FG202_10135	FG005_03155	FG593_05533	FG008_00024	FG851_11033	FGRAMPH1_01T24441
	Cluster_00172	20	20	Core	EYB27339.1	DAOM23_03639	DAOM24_01569	YL1_07608	HN9_03620	HNZ6_02769	FG156_05322	FG159_06987	FG164_02821	FG171_00658	FG181_11277	FU001_04783	FG001_00226	FG013_08017	FG202_10134	FG005_03154	FG593_05532	FG008_00025	FG851_11032	FGRAMPH1_01T24439
	Cluster_00173	20	20	Core	EYB27338.1	DAOM23_03638	DAOM24_01568	YL1_07607	HN9_03621	HNZ6_02768	FG156_05323	FG159_06988	FG164_02820	FG171_00657	FG181_11278	FU001_04782	FG001_00227	FG013_08018	FG202_10133	FG005_03153	FG593_05531	FG008_00026	FG851_11031	FGRAMPH1_01T24437
	Cluster_00174	20	20	Core	EYB27574.1	DAOM23_03636	DAOM24_01567	YL1_07606	HN9_03623	HNZ6_02766	FG156_05325	FG159_06990	FG164_02818	FG171_00655	FG181_11279	FU001_04780	FG001_00229	FG013_08020	FG202_10131	FG005_03152	FG593_05529	FG008_00027	FG851_11029	FGRAMPH1_01T24433
	Cluster_00175	20	20	Core	EYB27612.1	DAOM23_03632	DAOM24_01565	YL1_07604	HN9_03626	HNZ6_02762	FG156_05327	FG159_06992	FG164_02816	FG171_00653	FG181_11281	FU001_04778	FG001_00231	FG013_08022	FG202_10129	FG005_03150	FG593_05527	FG008_00029	FG851_11027	FGRAMPH1_01T24429
	Cluster_00176	20	20	Core	EYB27335.1	DAOM23_03631	DAOM24_01564	YL1_07603	HN9_03627	HNZ6_02761	FG156_05328	FG159_06993	FG164_02815	FG171_00652	FG181_11282	FU001_04777	FG001_00232	FG013_08023	FG202_10128	FG005_03149	FG593_05526	FG008_00030	FG851_11026	FGRAMPH1_01T24427
	Cluster_00177	20	20	Core	EYB27334.1	DAOM23_03630	DAOM24_01563	YL1_07602	HN9_03628	HNZ6_02760	FG156_05329	FG159_06994	FG164_02814	FG171_00651	FG181_11283	FU001_04776	FG001_00233	FG013_08024	FG202_10127	FG005_03148	FG593_05525	FG008_00031	FG851_11025	FGRAMPH1_01T24425
	Cluster_00178	20	20	Core	EYB27333.1	DAOM23_03628	DAOM24_01561	YL1_07600	HN9_03629	HNZ6_02758	FG156_05330	FG159_06995	FG164_02812	FG171_00649	FG181_11284	FU001_04774	FG001_00234	FG013_08025	FG202_10125	FG005_03146	FG593_05523	FG008_00032	FG851_11023	FGRAMPH1_01T24421
	Cluster_00179	20	20	Core	EYB27331.1	DAOM23_03625	DAOM24_01558	YL1_07597	HN9_03632	HNZ6_02755	FG156_05333	FG159_06999	FG164_02809	FG171_00646	FG181_11288	FU001_04771	FG001_00237	FG013_08028	FG202_10122	FG005_03143	FG593_05520	FG008_00036	FG851_11020	FGRAMPH1_01T24413
	Cluster_00180	20	20	Core	EYB27330.1	DAOM23_03624	DAOM24_01557	YL1_07596	HN9_03633	HNZ6_02754	FG156_05334	FG159_07000	FG164_02808	FG171_00645	FG181_11289	FU001_04770	FG001_00238	FG013_08029	FG202_10121	FG005_03142	FG593_05519	FG008_00037	FG851_11019	FGRAMPH1_01T24411
	Cluster_00181	20	20	Core	EYB27329.1	DAOM23_03623	DAOM24_01556	YL1_07595	HN9_03634	HNZ6_02753	FG156_05335	FG159_07001	FG164_02807	FG171_00644	FG181_11290	FU001_04769	FG001_00239	FG013_08030	FG202_10120	FG005_03141	FG593_05518	FG008_00038	FG851_11018	FGRAMPH1_01T24409
	Cluster_00182	20	20	Core	EYB27328.1	DAOM23_03622	DAOM24_01555	YL1_07594	HN9_03635	HNZ6_02752	FG156_05336	FG159_07002	FG164_02806	FG171_00643	FG181_11291	FU001_04768	FG001_00240	FG013_08031	FG202_10119	FG005_03140	FG593_05517	FG008_00039	FG851_11017	FGRAMPH1_01T24407
	Cluster_00183	20	20	Core	EYB27327.1	DAOM23_03621	DAOM24_01554	YL1_07593	HN9_03636	HNZ6_02751	FG156_05337	FG159_07003	FG164_02805	FG171_00642	FG181_11292	FU001_04767	FG001_00241	FG013_08032	FG202_10118	FG005_03139	FG593_05516	FG008_00040	FG851_11016	FGRAMPH1_01T24405
	Cluster_00184	20	20	Core	EYB27326.1	DAOM23_03620	DAOM24_01553	YL1_07592	HN9_03637	HNZ6_02750	FG156_05338	FG159_07004	FG164_02804	FG171_00641	FG181_11293	FU001_04766	FG001_00242	FG013_08033	FG202_10117	FG005_03138	FG593_05515	FG008_00041	FG851_11015	FGRAMPH1_01T24403
	Cluster_00185	20	20	Core	EYB27325.1	DAOM23_03619	DAOM24_01552	YL1_07591	HN9_03638	HNZ6_02749	FG156_05339	FG159_07005	FG164_02803	FG171_00640	FG181_11294	FU001_04765	FG001_00243	FG013_08034	FG202_10116	FG005_03137	FG593_05514	FG008_00042	FG851_11014	FGRAMPH1_01T24401
	Cluster_00186	20	20	Core	EYB27324.1	DAOM23_03618	DAOM24_01551	YL1_07590	HN9_03639	HNZ6_02748	FG156_05340	FG159_07006	FG164_02802	FG171_00639	FG181_11295	FU001_04764	FG001_00244	FG013_08035	FG202_10115	FG005_03136	FG593_05513	FG008_00043	FG851_11013	FGRAMPH1_01T24399
	Cluster_00187	20	20	Core	EYB27323.1	DAOM23_03617	DAOM24_01550	YL1_07589	HN9_03640	HNZ6_02747	FG156_05341	FG159_07007	FG164_02801	FG171_00638	FG181_11296	FU001_04763	FG001_00245	FG013_08036	FG202_10114	FG005_03135	FG593_05512	FG008_00044	FG851_11012	FGRAMPH1_01T24397
	Cluster_00188	20	20	Core	EYB27322.1	DAOM23_03616	DAOM24_01549	YL1_07588	HN9_03641	HNZ6_02746	FG156_05342	FG159_07008	FG164_02800	FG171_00637	FG181_11297	FU001_04762	FG001_00246	FG013_08037	FG202_10113	FG005_03134	FG593_05511	FG008_00045	FG851_11011	FGRAMPH1_01T24395
	Cluster_00189	20	20	Core	EYB27321.1	DAOM23_03615	DAOM24_01548	YL1_07587	HN9_03642	HNZ6_02745	FG156_05343	FG159_07009	FG164_02799	FG171_00636	FG181_11298	FU001_04761	FG001_00247	FG013_08038	FG202_10112	FG005_03133	FG593_05510	FG008_00046	FG851_11010	FGRAMPH1_01T24393
	Cluster_00190	20	20	Core	EYB27570.1	DAOM23_03613	DAOM24_01546	YL1_07585	HN9_03644	HNZ6_02744	FG156_05345	FG159_07011	FG164_02797	FG171_00634	FG181_11300	FU001_04759	FG001_00249	FG013_08040	FG202_10110	FG005_03131	FG593_05508	FG008_00048	FG851_11008	FGRAMPH1_01T24389
	Cluster_00191	20	20	Core	EYB27320.1	DAOM23_03612	DAOM24_01545	YL1_07584	HN9_03645	HNZ6_02743	FG156_05346	FG159_07012	FG164_02796	FG171_00633	FG181_11301	FU001_04758	FG001_00250	FG013_08041	FG202_10109	FG005_03130	FG593_05507	FG008_00049	FG851_11007	FGRAMPH1_01T24387
	Cluster_00192	20	20	Core	EYB27319.1	DAOM23_03611	DAOM24_01544	YL1_07583	HN9_03646	HNZ6_02742	FG156_05347	FG159_07013	FG164_02795	FG171_00632	FG181_11302	FU001_04757	FG001_00251	FG013_08042	FG202_10108	FG005_03129	FG593_05506	FG008_00050	FG851_11006	FGRAMPH1_01T24385
	Cluster_00193	20	20	Core	EYB27318.1	DAOM23_03610	DAOM24_01543	YL1_07582	HN9_03647	HNZ6_02741	FG156_05348	FG159_07014	FG164_02794	FG171_00631	FG181_11303	FU001_04756	FG001_00252	FG013_08043	FG202_10107	FG005_03128	FG593_05505	FG008_00051	FG851_11005	FGRAMPH1_01T24383
	Cluster_00194	20	20	Core	EYB27317.1	DAOM23_03609	DAOM24_01542	YL1_07581	HN9_03648	HNZ6_02740	FG156_05349	FG159_07015	FG164_02793	FG171_00630	FG181_11304	FU001_04755	FG001_00253	FG013_08044	FG202_10106	FG005_03127	FG593_05504	FG008_00052	FG851_11004	FGRAMPH1_01T24381
	Cluster_00195	20	20	Core	EYB27316.1	DAOM23_12455	DAOM24_01540	YL1_07580	HN9_03649	HNZ6_02739	FG156_05350	FG159_07017	FG164_02792	FG171_00628	FG181_11306	FU001_04753	FG001_00254	FG013_08045	FG202_10104	FG005_03125	FG593_05503	FG008_00054	FG851_11003	FGRAMPH1_01T24379
	Cluster_00196	20	20	Core	EYB27315.1	DAOM23_12454	DAOM24_01539	YL1_07579	HN9_03650	HNZ6_02738	FG156_05351	FG159_07018	FG164_02791	FG171_00627	FG181_11307	FU001_04752	FG001_00255	FG013_08046	FG202_10103	FG005_03124	FG593_05502	FG008_00055	FG851_11002	FGRAMPH1_01T24377
	Cluster_00197	20	20	Core	EYB27312.1	DAOM23_11519	DAOM24_01537	YL1_07577	HN9_03652	HNZ6_02736	FG156_05353	FG159_07020	FG164_02789	FG171_00625	FG181_11309	FU001_04750	FG001_00257	FG013_08048	FG202_10101	FG005_03122	FG593_05499	FG008_00057	FG851_10999	FGRAMPH1_01T24371
	Cluster_00198	20	20	Core	EYB27311.1	DAOM23_11518	DAOM24_01536	YL1_07576	HN9_03653	HNZ6_02735	FG156_05354	FG159_07021	FG164_02788	FG171_00624	FG181_11310	FU001_04749	FG001_00258	FG013_08049	FG202_10100	FG005_03121	FG593_05498	FG008_00058	FG851_10998	FGRAMPH1_01T24369
	Cluster_00199	20	20	Core	EYB27310.1	DAOM23_11517	DAOM24_01535	YL1_07575	HN9_03654	HNZ6_02734	FG156_05355	FG159_07022	FG164_02787	FG171_00623	FG181_11311	FU001_04748	FG001_00259	FG013_08050	FG202_10099	FG005_03120	FG593_05497	FG008_00059	FG851_10997	FGRAMPH1_01T24367
	Cluster_00200	20	20	Core	EYB27309.1	DAOM23_11516	DAOM24_01534	YL1_07574	HN9_03655	HNZ6_02733	FG156_05356	FG159_07023	FG164_02786	FG171_00622	FG181_11312	FU001_04747	FG001_00260	FG013_08051	FG202_10098	FG005_03119	FG593_05496	FG008_00060	FG851_10996	FGRAMPH1_01T24365
	Cluster_00201	20	20	Core	EYB27308.1	DAOM23_11515	DAOM24_01533	YL1_07573	HN9_03656	HNZ6_02732	FG156_05357	FG159_07024	FG164_02785	FG171_00621	FG181_11313	FU001_04745	FG001_00261	FG013_08052	FG202_10097	FG005_03118	FG593_05495	FG008_00061	FG851_10995	FGRAMPH1_01T24363
	Cluster_00202	20	20	Core	EYB27307.1	DAOM23_11514	DAOM24_01532	YL1_07572	HN9_03657	HNZ6_02731	FG156_05358	FG159_07025	FG164_02784	FG171_00620	FG181_11314	FU001_04744	FG001_00262	FG013_08053	FG202_10096	FG005_03117	FG593_05494	FG008_00062	FG851_10994	FGRAMPH1_01T24361
	Cluster_00203	20	20	Core	EYB27306.1	DAOM23_11513	DAOM24_01531	YL1_07571	HN9_03658	HNZ6_02730	FG156_05359	FG159_07026	FG164_02783	FG171_00619	FG181_11315	FU001_04743	FG001_00263	FG013_08054	FG202_10095	FG005_03116	FG593_05493	FG008_00063	FG851_10993	FGRAMPH1_01T24359
	Cluster_00204	20	20	Core	EYB27305.1	DAOM23_11512	DAOM24_01530	YL1_07570	HN9_03659	HNZ6_02729	FG156_05360	FG159_07027	FG164_02782	FG171_00618	FG181_11316	FU001_04742	FG001_00264	FG013_08055	FG202_10094	FG005_03115	FG593_05492	FG008_00064	FG851_10992	FGRAMPH1_01T24357
	Cluster_00205	20	20	Core	EYB27304.1	DAOM23_11511	DAOM24_01529	YL1_07569	HN9_03660	HNZ6_02728	FG156_05361	FG159_07028	FG164_02781	FG171_00617	FG181_11317	FU001_04741	FG001_00265	FG013_08056	FG202_10093	FG005_03114	FG593_05491	FG008_00065	FG851_10991	FGRAMPH1_01T24355
	Cluster_00206	20	20	Core	EYB27303.1	DAOM23_11510	DAOM24_01528	YL1_07568	HN9_03661	HNZ6_02727	FG156_05362	FG159_07029	FG164_02780	FG171_00616	FG181_11318	FU001_04740	FG001_00266	FG013_08057	FG202_10092	FG005_03113	FG593_05490	FG008_00066	FG851_10990	FGRAMPH1_01T24353
	Cluster_00207	20	20	Core	EYB27302.1	DAOM23_11509	DAOM24_01527	YL1_07567	HN9_03662	HNZ6_02726	FG156_05363	FG159_07030	FG164_02779	FG171_00615	FG181_11319	FU001_04739	FG001_00267	FG013_08058	FG202_10091	FG005_03112	FG593_05489	FG008_00067	FG851_10989	FGRAMPH1_01T24351
	Cluster_00208	20	20	Core	EYB27298.1	DAOM23_12188	DAOM24_01524	YL1_07564	HN9_03665	HNZ6_02723	FG156_05366	FG159_07033	FG164_02776	FG171_00612	FG181_11322	FU001_04736	FG001_00270	FG013_08061	FG202_10088	FG005_03109	FG593_05486	FG008_00070	FG851_10986	FGRAMPH1_01T24341
	Cluster_00209	20	20	Core	EYB27297.1	DAOM23_12187	DAOM24_01523	YL1_07563	HN9_03666	HNZ6_02722	FG156_05367	FG159_07034	FG164_02775	FG171_00611	FG181_11323	FU001_04735	FG001_00271	FG013_08062	FG202_10087	FG005_03108	FG593_05485	FG008_00071	FG851_10985	FGRAMPH1_01T24343
	Cluster_00210	20	20	Core	EYB27296.1	DAOM23_12186	DAOM24_01522	YL1_07562	HN9_03667	HNZ6_02721	FG156_05368	FG159_07035	FG164_02774	FG171_00610	FG181_11324	FU001_04734	FG001_00272	FG013_08063	FG202_10086	FG005_03107	FG593_05484	FG008_00072	FG851_10984	FGRAMPH1_01T24339
	Cluster_00211	20	20	Core	EYB27295.1	DAOM23_12185	DAOM24_01521	YL1_07561	HN9_03668	HNZ6_02720	FG156_05369	FG159_07036	FG164_02773	FG171_00609	FG181_11325	FU001_04733	FG001_00273	FG013_08064	FG202_10085	FG005_03106	FG593_05483	FG008_00073	FG851_10983	FGRAMPH1_01T24337
	Cluster_00212	20	20	Core	EYB27293.1	DAOM23_12182	DAOM24_01518	YL1_07558	HN9_03671	HNZ6_02717	FG156_05372	FG159_07039	FG164_02770	FG171_00605	FG181_11328	FU001_04730	FG001_00276	FG013_08066	FG202_10082	FG005_03103	FG593_05480	FG008_00076	FG851_10981	FGRAMPH1_01T24329
	Cluster_00213	20	20	Core	EYB26632.1	DAOM23_12475	DAOM24_01517	YL1_07557	HN9_03673	HNZ6_02715	FG156_05374	FG159_07040	FG164_10243	FG171_00604	FG181_11329	FU001_04729	FG001_00278	FG013_08068	FG202_10081	FG005_03101	FG593_12602	FG008_00077	FG851_10979	FGRAMPH1_01T24321
	Cluster_00214	20	20	Core	EYB26649.1	DAOM23_12170	DAOM24_01516	YL1_07556	HN9_03674	HNZ6_02714	FG156_05375	FG159_07041	FG164_10244	FG171_00603	FG181_11330	FU001_04728	FG001_00279	FG013_08069	FG202_10080	FG005_03100	FG593_12601	FG008_00078	FG851_10978	FGRAMPH1_01T24319
	Cluster_00215	20	20	Core	EYB26631.1	DAOM23_12169	DAOM24_01515	YL1_07555	HN9_03675	HNZ6_02713	FG156_05376	FG159_07042	FG164_10245	FG171_00602	FG181_11331	FU001_04727	FG001_00280	FG013_08070	FG202_10079	FG005_03099	FG593_12600	FG008_00079	FG851_10977	FGRAMPH1_01T24317
	Cluster_00216	20	20	Core	EYB26630.1	DAOM23_12168	DAOM24_01514	YL1_07554	HN9_03676	HNZ6_02712	FG156_05377	FG159_07043	FG164_10246	FG171_00601	FG181_11332	FU001_04726	FG001_00281	FG013_08071	FG202_10078	FG005_03098	FG593_12599	FG008_00080	FG851_10976	FGRAMPH1_01T24315
	Cluster_00217	20	20	Core	EYB26629.1	DAOM23_12167	DAOM24_01513	YL1_07553	HN9_03677	HNZ6_02711	FG156_05378	FG159_07045	FG164_10247	FG171_00599	FG181_11334	FU001_04724	FG001_00282	FG013_08072	FG202_10076	FG005_03096	FG593_12598	FG008_00082	FG851_10975	FGRAMPH1_01T24313
	Cluster_00218	20	20	Core	EYB26627.1	DAOM23_12166	DAOM24_01512	YL1_07552	HN9_03678	HNZ6_02710	FG156_05379	FG159_07046	FG164_10248	FG171_00598	FG181_11335	FU001_04723	FG001_00283	FG013_08073	FG202_10075	FG005_03095	FG593_12597	FG008_00083	FG851_10974	FGRAMPH1_01T24309
	Cluster_00219	20	20	Core	EYB26626.1	DAOM23_12165	DAOM24_01511	YL1_07551	HN9_03679	HNZ6_02709	FG156_05380	FG159_07047	FG164_10249	FG171_00597	FG181_11336	FU001_04722	FG001_00284	FG013_08074	FG202_10074	FG005_03094	FG593_12596	FG008_00084	FG851_10973	FGRAMPH1_01T24307
	Cluster_00220	20	20	Core	EYB26624.1	DAOM23_02492	DAOM24_01509	YL1_07549	HN9_03681	HNZ6_02707	FG156_05382	FG159_07049	FG164_10251	FG171_00595	FG181_11338	FU001_04720	FG001_00286	FG013_08076	FG202_12341	FG005_03092	FG593_12324	FG008_03702	FG851_09807	FGRAMPH1_01T24301
	Cluster_00221	20	20	Core	EYB26623.1	DAOM23_02491	DAOM24_01508	YL1_07548	HN9_03682	HNZ6_02706	FG156_05383	FG159_07050	FG164_10252	FG171_00594	FG181_11339	FU001_04719	FG001_00287	FG013_08077	FG202_12342	FG005_03091	FG593_12325	FG008_03703	FG851_09806	FGRAMPH1_01T24299
	Cluster_00222	20	20	Core	EYB26647.1	DAOM23_02488	DAOM24_01504	YL1_07544	HN9_03685	HNZ6_02702	FG156_05386	FG159_07055	FG164_10256	FG171_00589	FG181_11344	FU001_04714	FG001_00290	FG013_08080	FG202_12347	FG005_03086	FG593_12328	FG008_03708	FG851_09803	FGRAMPH1_01T24289
	Cluster_00223	20	20	Core	EYB26646.1	DAOM23_02487	DAOM24_01502	YL1_07543	HN9_03686	HNZ6_02701	FG156_05387	FG159_07056	FG164_10257	FG171_00588	FG181_11345	FU001_04713	FG001_00291	FG013_08081	FG202_12348	FG005_03085	FG593_12329	FG008_03709	FG851_09802	FGRAMPH1_01T24285
	Cluster_00224	20	20	Core	EYB26621.1	DAOM23_02486	DAOM24_01501	YL1_07542	HN9_03687	HNZ6_02700	FG156_05388	FG159_07057	FG164_10258	FG171_00587	FG181_11346	FU001_04712	FG001_00292	FG013_08082	FG202_12349	FG005_03084	FG593_12330	FG008_03710	FG851_09801	FGRAMPH1_01T24283
	Cluster_00225	20	20	Core	EYB26618.1	DAOM23_02483	DAOM24_01499	YL1_07540	HN9_03689	HNZ6_02697	FG156_11199	FG159_07059	FG164_10260	FG171_00585	FG181_10956	FU001_04710	FG001_00295	FG013_08087	FG202_12351	FG005_03082	FG593_12332	FG008_03712	FG851_09796	FGRAMPH1_01T24277
	Cluster_00226	20	20	Core	EYB26617.1	DAOM23_02482	DAOM24_01498	YL1_07539	HN9_03690	HNZ6_02696	FG156_11200	FG159_07060	FG164_10261	FG171_00584	FG181_10955	FU001_04709	FG001_00296	FG013_08088	FG202_12352	FG005_03081	FG593_12333	FG008_03713	FG851_09795	FGRAMPH1_01T24275
	Cluster_00227	20	20	Core	EYB26616.1	DAOM23_02481	DAOM24_01497	YL1_07538	HN9_03691	HNZ6_02695	FG156_11201	FG159_07061	FG164_10262	FG171_00583	FG181_10954	FU001_04708	FG001_00297	FG013_08089	FG202_12353	FG005_03080	FG593_12334	FG008_03714	FG851_09794	FGRAMPH1_01T24273
	Cluster_00228	20	20	Core	EYB26613.1	DAOM23_02479	DAOM24_01495	YL1_07536	HN9_03692	HNZ6_02693	FG156_11203	FG159_07062	FG164_10263	FG171_00581	FG181_10952	FU001_04706	FG001_00299	FG013_08091	FG202_12355	FG005_03078	FG593_12336	FG008_03715	FG851_09793	FGRAMPH1_01T24267
	Cluster_00229	20	20	Core	EYB26612.1	DAOM23_02477	DAOM24_01493	YL1_07534	HN9_03694	HNZ6_02691	FG156_11205	FG159_07066	FG164_10267	FG171_00577	FG181_10948	FU001_04702	FG001_00303	FG013_08095	FG202_12359	FG005_03074	FG593_12338	FG008_03719	FG851_09789	FGRAMPH1_01T24259
	Cluster_00230	20	20	Core	EYB26611.1	DAOM23_02476	DAOM24_01492	YL1_07533	HN9_03695	HNZ6_02690	FG156_11206	FG159_07067	FG164_10268	FG171_00576	FG181_10947	FU001_04701	FG001_00304	FG013_08096	FG202_12360	FG005_03073	FG593_12339	FG008_03720	FG851_09788	FGRAMPH1_01T24257
	Cluster_00231	20	20	Core	EYB26610.1	DAOM23_02475	DAOM24_01491	YL1_07532	HN9_03696	HNZ6_02689	FG156_11207	FG159_07068	FG164_10269	FG171_00575	FG181_10946	FU001_04700	FG001_00305	FG013_08097	FG202_12361	FG005_03072	FG593_12340	FG008_03721	FG851_09787	FGRAMPH1_01T24255
	Cluster_00232	20	20	Core	EYB26645.1	DAOM23_02474	DAOM24_01490	YL1_07531	HN9_03697	HNZ6_02688	FG156_11208	FG159_07069	FG164_10270	FG171_00574	FG181_10945	FU001_04699	FG001_00306	FG013_08098	FG202_12362	FG005_03071	FG593_12341	FG008_03722	FG851_09786	FGRAMPH1_01T24253
	Cluster_00233	20	20	Core	EYB26650.1	DAOM23_02473	DAOM24_01489	YL1_07530	HN9_03698	HNZ6_02687	FG156_11209	FG159_07070	FG164_10271	FG171_00573	FG181_10944	FU001_04698	FG001_00308	FG013_08099	FG202_12363	FG005_03070	FG593_12342	FG008_03723	FG851_09784	FGRAMPH1_01T24249
	Cluster_00234	20	20	Core	EYB26609.1	DAOM23_02472	DAOM24_01488	YL1_07529	HN9_03699	HNZ6_02686	FG156_11210	FG159_07071	FG164_10272	FG171_00572	FG181_10943	FU001_04697	FG001_00309	FG013_08100	FG202_12364	FG005_03069	FG593_12343	FG008_03724	FG851_09783	FGRAMPH1_01T24247
	Cluster_00235	20	20	Core	EYB26608.1	DAOM23_02471	DAOM24_01487	YL1_07528	HN9_03700	HNZ6_02685	FG156_11211	FG159_07072	FG164_10273	FG171_00571	FG181_10942	FU001_04696	FG001_00310	FG013_08101	FG202_12365	FG005_03068	FG593_12344	FG008_03725	FG851_09782	FGRAMPH1_01T24245
	Cluster_00236	20	20	Core	EYB26606.1	DAOM23_02469	DAOM24_00503	YL1_07526	HN9_03702	HNZ6_02683	FG156_11213	FG159_07074	FG164_10275	FG171_00569	FG181_10940	FU001_04694	FG001_00312	FG013_08103	FG202_12367	FG005_03066	FG593_12346	FG008_03727	FG851_09780	FGRAMPH1_01T24241
	Cluster_00237	20	20	Core	EYB26605.1	DAOM23_02468	DAOM24_00502	YL1_07524	HN9_03703	HNZ6_02681	FG156_11214	FG159_07076	FG164_10277	FG171_00567	FG181_10938	FU001_04692	FG001_00313	FG013_07561	FG202_09866	FG005_03064	FG593_07354	FG008_12528	FG851_09779	FGRAMPH1_01T24237
	Cluster_00238	20	20	Core	EYB26604.1	DAOM23_02467	DAOM24_00501	YL1_07523	HN9_03704	HNZ6_02680	FG156_11215	FG159_07077	FG164_10278	FG171_00566	FG181_10937	FU001_04691	FG001_00314	FG013_07562	FG202_09865	FG005_03063	FG593_07355	FG008_12527	FG851_09778	FGRAMPH1_01T24235
	Cluster_00239	20	20	Core	EYB26603.1	DAOM23_02466	DAOM24_00500	YL1_07522	HN9_03705	HNZ6_02679	FG156_11216	FG159_07078	FG164_10279	FG171_00565	FG181_10936	FU001_04690	FG001_00316	FG013_07564	FG202_09864	FG005_03062	FG593_07356	FG008_04029	FG851_09776	FGRAMPH1_01T24233
	Cluster_00240	20	20	Core	EYB26602.1	DAOM23_02465	DAOM24_00499	YL1_07521	HN9_03706	HNZ6_02678	FG156_11217	FG159_07079	FG164_10280	FG171_00564	FG181_10935	FU001_04689	FG001_00317	FG013_07565	FG202_09863	FG005_03061	FG593_07357	FG008_04030	FG851_09775	FGRAMPH1_01T24231
	Cluster_00241	20	20	Core	EYB26601.1	DAOM23_02464	DAOM24_00498	YL1_07520	HN9_03707	HNZ6_02677	FG156_11218	FG159_07080	FG164_10281	FG171_00563	FG181_10934	FU001_04688	FG001_00318	FG013_07566	FG202_09862	FG005_03060	FG593_07358	FG008_04031	FG851_09774	FGRAMPH1_01T24229
	Cluster_00242	20	20	Core	EYB26600.1	DAOM23_02463	DAOM24_00497	YL1_07519	HN9_03708	HNZ6_02676	FG156_11219	FG159_07081	FG164_10282	FG171_00562	FG181_10933	FU001_04687	FG001_00319	FG013_07567	FG202_09861	FG005_03059	FG593_07359	FG008_04032	FG851_09773	FGRAMPH1_01T24227
	Cluster_00243	20	20	Core	EYB26599.1	DAOM23_02462	DAOM24_00496	YL1_07518	HN9_03709	HNZ6_02675	FG156_11220	FG159_07082	FG164_10283	FG171_00561	FG181_10932	FU001_04686	FG001_00320	FG013_07568	FG202_09860	FG005_03058	FG593_07360	FG008_04033	FG851_09772	FGRAMPH1_01T24225
	Cluster_00244	20	20	Core	EYB26651.1	DAOM23_02461	DAOM24_00495	YL1_07517	HN9_03710	HNZ6_02673	FG156_11221	FG159_07083	FG164_10284	FG171_00560	FG181_10930	FU001_04684	FG001_00322	FG013_07569	FG202_09858	FG005_03057	FG593_07361	FG008_04034	FG851_09771	FGRAMPH1_01T24223
	Cluster_00245	20	20	Core	EYB26598.1	DAOM23_02460	DAOM24_00494	YL1_07516	HN9_03711	HNZ6_02672	FG156_11222	FG159_07084	FG164_10285	FG171_00559	FG181_10929	FU001_04683	FG001_00323	FG013_07570	FG202_09857	FG005_03056	FG593_07362	FG008_04035	FG851_09770	FGRAMPH1_01T24221
	Cluster_00246	20	20	Core	EYB26597.1	DAOM23_02459	DAOM24_00493	YL1_07515	HN9_03712	HNZ6_02671	FG156_11223	FG159_07085	FG164_10286	FG171_00558	FG181_10928	FU001_04682	FG001_00324	FG013_07571	FG202_09856	FG005_03055	FG593_07363	FG008_04036	FG851_09769	FGRAMPH1_01T24219
	Cluster_00247	20	20	Core	EYB26596.1	DAOM23_02458	DAOM24_00492	YL1_07514	HN9_03713	HNZ6_02670	FG156_11224	FG159_07086	FG164_10287	FG171_00557	FG181_10927	FU001_04681	FG001_00325	FG013_07572	FG202_09855	FG005_03054	FG593_07364	FG008_04037	FG851_09768	FGRAMPH1_01T24217
	Cluster_00248	20	20	Core	EYB26595.1	DAOM23_02457	DAOM24_00491	YL1_07513	HN9_03714	HNZ6_02669	FG156_11225	FG159_07087	FG164_10288	FG171_00556	FG181_10926	FU001_04680	FG001_00326	FG013_07573	FG202_09854	FG005_03053	FG593_07365	FG008_04038	FG851_09767	FGRAMPH1_01T24215
	Cluster_00249	20	20	Core	EYB26594.1	DAOM23_02456	DAOM24_00490	YL1_07512	HN9_03715	HNZ6_02668	FG156_11226	FG159_07088	FG164_10289	FG171_00555	FG181_10925	FU001_04679	FG001_00327	FG013_07574	FG202_09853	FG005_03052	FG593_07366	FG008_04039	FG851_09766	FGRAMPH1_01T24213
	Cluster_00250	20	20	Core	EYB26593.1	DAOM23_02454	DAOM24_00488	YL1_07510	HN9_03717	HNZ6_02666	FG156_11228	FG159_07090	FG164_10291	FG171_00553	FG181_10923	FU001_04677	FG001_00329	FG013_07576	FG202_09851	FG005_03050	FG593_07368	FG008_04041	FG851_09764	FGRAMPH1_01T24209
	Cluster_00251	20	20	Core	EYB26592.1	DAOM23_02453	DAOM24_00487	YL1_07509	HN9_03718	HNZ6_02665	FG156_11229	FG159_07091	FG164_10292	FG171_00552	FG181_10922	FU001_04676	FG001_00330	FG013_07577	FG202_09850	FG005_03049	FG593_07369	FG008_04042	FG851_09763	FGRAMPH1_01T24207
	Cluster_00252	20	20	Core	EYB26591.1	DAOM23_02452	DAOM24_00486	YL1_07508	HN9_03719	HNZ6_02664	FG156_11230	FG159_07092	FG164_10293	FG171_00551	FG181_10921	FU001_04675	FG001_00331	FG013_07578	FG202_09849	FG005_03048	FG593_07370	FG008_04043	FG851_09762	FGRAMPH1_01T24205
	Cluster_00253	20	20	Core	EYB26590.1	DAOM23_02451	DAOM24_00485	YL1_07507	HN9_03720	HNZ6_02663	FG156_11231	FG159_07093	FG164_10294	FG171_00550	FG181_10920	FU001_04674	FG001_00332	FG013_07579	FG202_09848	FG005_03047	FG593_07371	FG008_04044	FG851_09761	FGRAMPH1_01T24203
	Cluster_00254	20	20	Core	EYB26589.1	DAOM23_02450	DAOM24_00484	YL1_07506	HN9_03721	HNZ6_02662	FG156_11232	FG159_07094	FG164_10295	FG171_00549	FG181_10919	FU001_04673	FG001_00333	FG013_07580	FG202_09847	FG005_03046	FG593_07372	FG008_04045	FG851_09760	FGRAMPH1_01T24201
	Cluster_00255	20	20	Core	EYB26588.1	DAOM23_02449	DAOM24_00481	YL1_07503	HN9_03722	HNZ6_02660	FG156_11234	FG159_07097	FG164_10298	FG171_00546	FG181_10916	FU001_04670	FG001_00334	FG013_07581	FG202_09844	FG005_03043	FG593_07374	FG008_04048	FG851_09759	FGRAMPH1_01T24195
	Cluster_00256	20	20	Core	EYB26643.1	DAOM23_02448	DAOM24_00479	YL1_07502	HN9_03723	HNZ6_02659	FG156_11236	FG159_07099	FG164_10300	FG171_00544	FG181_10914	FU001_04668	FG001_00336	FG013_07583	FG202_09842	FG005_03041	FG593_07376	FG008_02919	FG851_09757	FGRAMPH1_01T24187
	Cluster_00257	20	20	Core	EYB26587.1	DAOM23_02447	DAOM24_00478	YL1_07501	HN9_03724	HNZ6_02658	FG156_11237	FG159_07100	FG164_10301	FG171_00543	FG181_10913	FU001_04667	FG001_00337	FG013_07584	FG202_09841	FG005_03040	FG593_07377	FG008_02918	FG851_09756	FGRAMPH1_01T24185
	Cluster_00258	20	20	Core	EYB26586.1	DAOM23_02446	DAOM24_00477	YL1_07500	HN9_03725	HNZ6_02657	FG156_11238	FG159_07101	FG164_10302	FG171_00542	FG181_10912	FU001_04666	FG001_00338	FG013_07585	FG202_09840	FG005_03039	FG593_07378	FG008_02917	FG851_09755	FGRAMPH1_01T24183
	Cluster_00259	20	20	Core	EYB26585.1	DAOM23_02445	DAOM24_00476	YL1_07499	HN9_03726	HNZ6_02656	FG156_11239	FG159_07102	FG164_10303	FG171_00541	FG181_10911	FU001_04665	FG001_00339	FG013_07586	FG202_09839	FG005_03038	FG593_07379	FG008_02916	FG851_09754	FGRAMPH1_01T24181
	Cluster_00260	20	20	Core	EYB26583.1	DAOM23_02443	DAOM24_00475	YL1_07498	HN9_03728	HNZ6_02654	FG156_11241	FG159_07103	FG164_10305	FG171_00540	FG181_10910	FU001_04664	FG001_00341	FG013_07588	FG202_09838	FG005_03037	FG593_07381	FG008_02915	FG851_09752	FGRAMPH1_01T24177
	Cluster_00261	20	20	Core	EYB26582.1	DAOM23_02442	DAOM24_00473	YL1_07496	HN9_03729	HNZ6_02652	FG156_11242	FG159_07105	FG164_10307	FG171_00538	FG181_10908	FU001_04662	FG001_00342	FG013_07589	FG202_09836	FG005_03035	FG593_07382	FG008_02913	FG851_09751	FGRAMPH1_01T24169
	Cluster_00262	20	20	Core	EYB26581.1	DAOM23_02441	DAOM24_00472	YL1_07495	HN9_03730	HNZ6_02651	FG156_11243	FG159_07106	FG164_10308	FG171_00537	FG181_10907	FU001_04661	FG001_00343	FG013_07590	FG202_09835	FG005_03034	FG593_07383	FG008_02912	FG851_09750	FGRAMPH1_01T24167
	Cluster_00263	20	20	Core	EYB26579.1	DAOM23_02439	DAOM24_00470	YL1_07493	HN9_03732	HNZ6_02649	FG156_11245	FG159_07108	FG164_10310	FG171_00535	FG181_10905	FU001_04659	FG001_00345	FG013_07592	FG202_09833	FG005_03032	FG593_07385	FG008_02910	FG851_09748	FGRAMPH1_01T24163
	Cluster_00264	20	20	Core	EYB26578.1	DAOM23_02438	DAOM24_00469	YL1_07492	HN9_03734	HNZ6_02648	FG156_11246	FG159_07109	FG164_10311	FG171_00534	FG181_10904	FU001_04658	FG001_00346	FG013_07593	FG202_09832	FG005_03031	FG593_07386	FG008_02909	FG851_09747	FGRAMPH1_01T24161
	Cluster_00265	20	20	Core	EYB26577.1	DAOM23_02437	DAOM24_00468	YL1_07491	HN9_03735	HNZ6_02647	FG156_11247	FG159_07110	FG164_10312	FG171_00533	FG181_10903	FU001_04657	FG001_00347	FG013_07594	FG202_09831	FG005_03030	FG593_07387	FG008_02908	FG851_09746	FGRAMPH1_01T24159
	Cluster_00266	20	20	Core	EYB26576.1	DAOM23_02436	DAOM24_00467	YL1_07490	HN9_03736	HNZ6_02646	FG156_11248	FG159_07111	FG164_10313	FG171_00532	FG181_10902	FU001_04656	FG001_00348	FG013_07595	FG202_09830	FG005_03029	FG593_07388	FG008_02907	FG851_09745	FGRAMPH1_01T24157
	Cluster_00267	20	20	Core	EYB26657.1	DAOM23_02435	DAOM24_00466	YL1_07489	HN9_03737	HNZ6_02645	FG156_11249	FG159_07112	FG164_10314	FG171_00531	FG181_10901	FU001_04655	FG001_00349	FG013_07596	FG202_09829	FG005_03028	FG593_07389	FG008_02906	FG851_09744	FGRAMPH1_01T24155
	Cluster_00268	20	20	Core	EYB26575.1	DAOM23_02434	DAOM24_00465	YL1_07488	HN9_03738	HNZ6_02644	FG156_11250	FG159_07113	FG164_10315	FG171_00530	FG181_10900	FU001_04654	FG001_00350	FG013_07597	FG202_09828	FG005_03027	FG593_07390	FG008_02905	FG851_09743	FGRAMPH1_01T24153
	Cluster_00269	20	20	Core	EYB26642.1	DAOM23_02433	DAOM24_00464	YL1_07487	HN9_03739	HNZ6_02643	FG156_11251	FG159_07114	FG164_10316	FG171_00529	FG181_10899	FU001_04653	FG001_00351	FG013_07598	FG202_09827	FG005_03026	FG593_07391	FG008_02904	FG851_09742	FGRAMPH1_01T24151
	Cluster_00270	20	20	Core	EYB26574.1	DAOM23_02431	DAOM24_00462	YL1_07485	HN9_03741	HNZ6_02641	FG156_11253	FG159_07116	FG164_10318	FG171_00527	FG181_10897	FU001_04651	FG001_00353	FG013_07599	FG202_09825	FG005_03024	FG593_07393	FG008_02902	FG851_09741	FGRAMPH1_01T24147
	Cluster_00271	20	20	Core	EYB26573.1	DAOM23_02430	DAOM24_00461	YL1_07484	HN9_03742	HNZ6_02640	FG156_11254	FG159_07117	FG164_10319	FG171_00526	FG181_10896	FU001_04650	FG001_00354	FG013_07600	FG202_09824	FG005_03023	FG593_07394	FG008_02901	FG851_09740	FGRAMPH1_01T24145
	Cluster_00272	20	20	Core	EYB26572.1	DAOM23_02429	DAOM24_00460	YL1_07483	HN9_03743	HNZ6_02639	FG156_11255	FG159_07118	FG164_10320	FG171_00525	FG181_10895	FU001_04649	FG001_00355	FG013_07601	FG202_09823	FG005_03022	FG593_07395	FG008_02900	FG851_09739	FGRAMPH1_01T24143
	Cluster_00273	20	20	Core	EYB26571.1	DAOM23_02428	DAOM24_00459	YL1_07482	HN9_03744	HNZ6_02638	FG156_11256	FG159_07119	FG164_10321	FG171_00524	FG181_10894	FU001_04648	FG001_00356	FG013_07602	FG202_09822	FG005_03021	FG593_07396	FG008_02899	FG851_09738	FGRAMPH1_01T24141
	Cluster_00274	20	20	Core	EYB26570.1	DAOM23_02427	DAOM24_00458	YL1_07481	HN9_03745	HNZ6_02637	FG156_11257	FG159_07120	FG164_10322	FG171_00523	FG181_10893	FU001_04647	FG001_00357	FG013_07603	FG202_09821	FG005_03020	FG593_07397	FG008_02898	FG851_09737	FGRAMPH1_01T24139
	Cluster_00275	20	20	Core	EYB26566.1	DAOM23_02422	DAOM24_00452	YL1_07475	HN9_03750	HNZ6_02631	FG156_11262	FG159_07126	FG164_10329	FG171_00517	FG181_10887	FU001_04252	FG001_00362	FG013_07607	FG202_09815	FG005_03014	FG593_07402	FG008_06650	FG851_09732	FGRAMPH1_01T24125
	Cluster_00276	20	20	Core	EYB26565.1	DAOM23_02421	DAOM24_00451	YL1_07474	HN9_03751	HNZ6_02630	FG156_11263	FG159_07127	FG164_10330	FG171_00516	FG181_10886	FU001_04251	FG001_00363	FG013_07608	FG202_09814	FG005_03013	FG593_07403	FG008_06651	FG851_09731	FGRAMPH1_01T24121
	Cluster_00277	20	20	Core	EYB26564.1	DAOM23_02420	DAOM24_00450	YL1_07473	HN9_03752	HNZ6_02629	FG156_11264	FG159_07128	FG164_10331	FG171_00515	FG181_10885	FU001_04250	FG001_00364	FG013_07609	FG202_09813	FG005_03012	FG593_07404	FG008_06652	FG851_09730	FGRAMPH1_01T24123
	Cluster_00278	20	20	Core	EYB26563.1	DAOM23_02419	DAOM24_00449	YL1_07472	HN9_03753	HNZ6_02628	FG156_11265	FG159_07129	FG164_10332	FG171_00514	FG181_10884	FU001_04249	FG001_00365	FG013_07610	FG202_09812	FG005_03011	FG593_07405	FG008_06653	FG851_09729	FGRAMPH1_01T24119
	Cluster_00279	20	20	Core	EYB26562.1	DAOM23_02418	DAOM24_00448	YL1_07471	HN9_03754	HNZ6_02627	FG156_11266	FG159_07130	FG164_10333	FG171_00513	FG181_10883	FU001_04248	FG001_00366	FG013_07611	FG202_09811	FG005_03010	FG593_07406	FG008_06654	FG851_09728	FGRAMPH1_01T24117
	Cluster_00280	20	20	Core	EYB26561.1	DAOM23_02417	DAOM24_00447	YL1_07470	HN9_03755	HNZ6_02626	FG156_11267	FG159_07131	FG164_10334	FG171_00512	FG181_10882	FU001_04247	FG001_00367	FG013_07612	FG202_09810	FG005_03009	FG593_07407	FG008_06655	FG851_09727	FGRAMPH1_01T24113
	Cluster_00281	20	20	Core	EYB26560.1	DAOM23_02416	DAOM24_00446	YL1_07469	HN9_03756	HNZ6_02625	FG156_11268	FG159_07132	FG164_10335	FG171_00511	FG181_10881	FU001_04246	FG001_00368	FG013_07613	FG202_09809	FG005_03008	FG593_07408	FG008_06656	FG851_09726	FGRAMPH1_01T24111
	Cluster_00282	20	20	Core	EYB26559.1	DAOM23_02415	DAOM24_00445	YL1_07468	HN9_03757	HNZ6_02624	FG156_11269	FG159_07133	FG164_10336	FG171_00510	FG181_10880	FU001_04245	FG001_00369	FG013_07614	FG202_09808	FG005_03007	FG593_07409	FG008_06657	FG851_09725	FGRAMPH1_01T24109
	Cluster_00283	20	20	Core	EYB26558.1	DAOM23_02414	DAOM24_00444	YL1_07467	HN9_03758	HNZ6_02623	FG156_11270	FG159_07134	FG164_10337	FG171_00509	FG181_10879	FU001_04244	FG001_00370	FG013_07615	FG202_09807	FG005_03006	FG593_07410	FG008_06658	FG851_09724	FGRAMPH1_01T24107
	Cluster_00284	20	20	Core	EYB26556.1	DAOM23_02412	DAOM24_00443	YL1_07466	HN9_03760	HNZ6_02621	FG156_11272	FG159_07135	FG164_10339	FG171_00508	FG181_10878	FU001_04243	FG001_00372	FG013_07617	FG202_09806	FG005_03005	FG593_07412	FG008_06659	FG851_09722	FGRAMPH1_01T24101
	Cluster_00285	20	20	Core	EYB26554.1	DAOM23_02409	DAOM24_00440	YL1_07463	HN9_03764	HNZ6_02618	FG156_11275	FG159_07138	FG164_10343	FG171_00506	FG181_10876	FU001_04241	FG001_00376	FG013_07620	FG202_09804	FG005_03003	FG593_07415	FG008_06662	FG851_09719	FGRAMPH1_01T24095
	Cluster_00286	20	20	Core	EYB26553.1	DAOM23_02408	DAOM24_00439	YL1_07462	HN9_03765	HNZ6_02617	FG156_11276	FG159_07139	FG164_10344	FG171_00505	FG181_10875	FU001_04240	FG001_00377	FG013_07621	FG202_09803	FG005_03002	FG593_07416	FG008_06663	FG851_09718	FGRAMPH1_01T24093
	Cluster_00287	20	20	Core	EYB26552.1	DAOM23_02407	DAOM24_00438	YL1_07461	HN9_03766	HNZ6_02616	FG156_11277	FG159_07140	FG164_10345	FG171_00504	FG181_10874	FU001_04239	FG001_00378	FG013_07622	FG202_09802	FG005_03001	FG593_07417	FG008_06664	FG851_09717	FGRAMPH1_01T24091
	Cluster_00288	20	20	Core	EYB26551.1	DAOM23_02406	DAOM24_00436	YL1_07459	HN9_03767	HNZ6_02615	FG156_11278	FG159_07142	FG164_10346	FG171_00502	FG181_10872	FU001_04237	FG001_00380	FG013_07623	FG202_09800	FG005_02999	FG593_07418	FG008_07285	FG851_09716	FGRAMPH1_01T24087
	Cluster_00289	20	20	Core	EYB26550.1	DAOM23_02405	DAOM24_00435	YL1_07458	HN9_03768	HNZ6_02614	FG156_11279	FG159_07143	FG164_10347	FG171_00501	FG181_10871	FU001_04236	FG001_00381	FG013_07624	FG202_09799	FG005_02998	FG593_07419	FG008_07286	FG851_09715	FGRAMPH1_01T24085
	Cluster_00290	20	20	Core	EYB26549.1	DAOM23_02404	DAOM24_00434	YL1_07457	HN9_03769	HNZ6_02613	FG156_11280	FG159_07144	FG164_10348	FG171_00500	FG181_10870	FU001_04235	FG001_00382	FG013_07625	FG202_09798	FG005_02997	FG593_07420	FG008_07287	FG851_09714	FGRAMPH1_01T24083
	Cluster_00291	20	20	Core	EYB26638.1	DAOM23_02403	DAOM24_00433	YL1_07456	HN9_03770	HNZ6_02612	FG156_11281	FG159_07145	FG164_10349	FG171_00499	FG181_10869	FU001_04234	FG001_00383	FG013_07626	FG202_09797	FG005_02996	FG593_07421	FG008_07288	FG851_09713	FGRAMPH1_01T24081
	Cluster_00292	20	20	Core	EYB26548.1	DAOM23_02402	DAOM24_00431	YL1_07455	HN9_03771	HNZ6_02611	FG156_11283	FG159_07147	FG164_10351	FG171_00497	FG181_10867	FU001_04232	FG001_00385	FG013_07628	FG202_09795	FG005_02994	FG593_07423	FG008_07290	FG851_09711	FGRAMPH1_01T24077
	Cluster_00293	20	20	Core	EYB26547.1	DAOM23_02399	DAOM24_00429	YL1_07453	HN9_03774	HNZ6_02608	FG156_11286	FG159_07149	FG164_10353	FG171_00495	FG181_10865	FU001_04230	FG001_00388	FG013_07631	FG202_09793	FG005_02992	FG593_07426	FG008_07292	FG851_09708	FGRAMPH1_01T24071
	Cluster_00294	20	20	Core	EYB26654.1	DAOM23_02398	DAOM24_00428	YL1_07452	HN9_03775	HNZ6_02607	FG156_11287	FG159_07150	FG164_10354	FG171_00494	FG181_10864	FU001_04229	FG001_00389	FG013_07632	FG202_09792	FG005_02991	FG593_07427	FG008_07293	FG851_09707	FGRAMPH1_01T24069
	Cluster_00295	20	20	Core	EYB26546.1	DAOM23_02397	DAOM24_00427	YL1_07451	HN9_03776	HNZ6_02606	FG156_11288	FG159_07151	FG164_10355	FG171_00493	FG181_10863	FU001_04228	FG001_00390	FG013_07633	FG202_09791	FG005_02990	FG593_07428	FG008_07294	FG851_09706	FGRAMPH1_01T24067
	Cluster_00296	20	20	Core	EYB26545.1	DAOM23_02396	DAOM24_00426	YL1_07450	HN9_03777	HNZ6_02605	FG156_11289	FG159_07152	FG164_10356	FG171_00492	FG181_10862	FU001_04227	FG001_00391	FG013_07634	FG202_09790	FG005_02989	FG593_07429	FG008_07295	FG851_09705	FGRAMPH1_01T24065
	Cluster_00297	20	20	Core	EYB26544.1	DAOM23_02395	DAOM24_00425	YL1_07449	HN9_03778	HNZ6_02604	FG156_11290	FG159_07153	FG164_10357	FG171_00491	FG181_10861	FU001_04226	FG001_00392	FG013_07635	FG202_09789	FG005_02988	FG593_07430	FG008_07296	FG851_09704	FGRAMPH1_01T24063
	Cluster_00298	20	20	Core	EYB26542.1	DAOM23_03515	DAOM24_00424	YL1_07448	HN9_03780	HNZ6_02603	FG156_11292	FG159_07154	FG164_10358	FG171_00490	FG181_10860	FU001_04225	FG001_00394	FG013_07637	FG202_09788	FG005_02987	FG593_07432	FG008_07702	FG851_09702	FGRAMPH1_01T24059
	Cluster_00299	20	20	Core	EYB26541.1	DAOM23_03514	DAOM24_00423	YL1_07447	HN9_03781	HNZ6_02602	FG156_11293	FG159_07155	FG164_10359	FG171_00489	FG181_10859	FU001_04224	FG001_00395	FG013_07638	FG202_09787	FG005_02986	FG593_07433	FG008_07703	FG851_09701	FGRAMPH1_01T24057
	Cluster_00300	20	20	Core	EYB26540.1	DAOM23_03513	DAOM24_00422	YL1_07446	HN9_03782	HNZ6_02601	FG156_11294	FG159_07156	FG164_10360	FG171_00488	FG181_10858	FU001_04223	FG001_00396	FG013_07639	FG202_09786	FG005_02985	FG593_07434	FG008_07704	FG851_09700	FGRAMPH1_01T24055
	Cluster_00301	20	20	Core	EYB26539.1	DAOM23_03512	DAOM24_00421	YL1_07445	HN9_03783	HNZ6_02600	FG156_11295	FG159_07157	FG164_10361	FG171_00487	FG181_10857	FU001_04222	FG001_00397	FG013_07640	FG202_09785	FG005_02984	FG593_07435	FG008_07705	FG851_09699	FGRAMPH1_01T24053
	Cluster_00302	20	20	Core	EYB26538.1	DAOM23_03511	DAOM24_00420	YL1_07444	HN9_03784	HNZ6_02599	FG156_11296	FG159_07158	FG164_10362	FG171_00486	FG181_10856	FU001_04221	FG001_00398	FG013_07641	FG202_09784	FG005_02983	FG593_07436	FG008_07706	FG851_09698	FGRAMPH1_01T24051
	Cluster_00303	20	20	Core	EYB26537.1	DAOM23_03510	DAOM24_00419	YL1_07443	HN9_03785	HNZ6_02598	FG156_11297	FG159_07159	FG164_10363	FG171_00485	FG181_10855	FU001_04220	FG001_00399	FG013_07642	FG202_09783	FG005_02982	FG593_07437	FG008_07707	FG851_09697	FGRAMPH1_01T24049
	Cluster_00304	20	20	Core	EYB26536.1	DAOM23_03509	DAOM24_00418	YL1_07442	HN9_03786	HNZ6_02597	FG156_11298	FG159_07160	FG164_10364	FG171_00484	FG181_10854	FU001_04219	FG001_00400	FG013_07643	FG202_09782	FG005_02981	FG593_07438	FG008_07708	FG851_09696	FGRAMPH1_01T24047
	Cluster_00305	20	20	Core	EYB26535.1	DAOM23_03508	DAOM24_00417	YL1_07441	HN9_03787	HNZ6_02596	FG156_11299	FG159_07162	FG164_10366	FG171_00482	FG181_10852	FU001_04217	FG001_00402	FG013_07645	FG202_09780	FG005_02980	FG593_07439	FG008_07709	FG851_09694	FGRAMPH1_01T24045
	Cluster_00306	20	20	Core	EYB26534.1	DAOM23_03505	DAOM24_00415	YL1_07439	HN9_03789	HNZ6_02593	FG156_11302	FG159_07164	FG164_10368	FG171_00480	FG181_10850	FU001_04215	FG001_00405	FG013_07648	FG202_09778	FG005_02978	FG593_07442	FG008_07711	FG851_09691	FGRAMPH1_01T24039
	Cluster_00307	20	20	Core	EYB26533.1	DAOM23_03504	DAOM24_00414	YL1_07438	HN9_03790	HNZ6_02592	FG156_11303	FG159_07165	FG164_10369	FG171_00479	FG181_10849	FU001_04214	FG001_00406	FG013_07649	FG202_09777	FG005_02977	FG593_07443	FG008_07712	FG851_09690	FGRAMPH1_01T24035
	Cluster_00308	20	20	Core	EYB27690.1	DAOM23_03503	DAOM24_00413	YL1_01124	HN9_03791	HNZ6_02591	FG156_04091	FG159_11958	FG164_11884	FG171_00478	FG181_08975	FU001_04213	FG001_00407	FG013_07650	FG202_10238	FG005_02976	FG593_07444	FG008_12525	FG851_05578	FGRAMPH1_01T24033
	Cluster_00309	20	20	Core	EYB27689.1	DAOM23_03502	DAOM24_00412	YL1_01125	HN9_03792	HNZ6_02590	FG156_04092	FG159_11959	FG164_11885	FG171_00477	FG181_08976	FU001_04212	FG001_00408	FG013_07651	FG202_10237	FG005_02975	FG593_07445	FG008_12526	FG851_05577	FGRAMPH1_01T24031
	Cluster_00310	20	20	Core	EYB27688.1	DAOM23_03501	DAOM24_00411	YL1_01126	HN9_03793	HNZ6_02589	FG156_04093	FG159_11960	FG164_11886	FG171_00476	FG181_08977	FU001_04211	FG001_00409	FG013_07652	FG202_10236	FG005_02974	FG593_07446	FG008_03850	FG851_05576	FGRAMPH1_01T24029
	Cluster_00311	20	20	Core	EYB27687.1	DAOM23_03500	DAOM24_00410	YL1_01127	HN9_03794	HNZ6_02588	FG156_04094	FG159_11961	FG164_11887	FG171_00475	FG181_08978	FU001_04210	FG001_00410	FG013_07653	FG202_10235	FG005_02973	FG593_07447	FG008_03851	FG851_05575	FGRAMPH1_01T24027
	Cluster_00312	20	20	Core	EYB27686.1	DAOM23_03499	DAOM24_00409	YL1_01128	HN9_03795	HNZ6_02587	FG156_04095	FG159_11962	FG164_11888	FG171_00474	FG181_08979	FU001_04209	FG001_00411	FG013_07654	FG202_10234	FG005_02972	FG593_07448	FG008_03852	FG851_05574	FGRAMPH1_01T24025
	Cluster_00313	20	20	Core	EYB27685.1	DAOM23_03498	DAOM24_00408	YL1_01129	HN9_03796	HNZ6_02586	FG156_04096	FG159_11963	FG164_11889	FG171_00473	FG181_08980	FU001_04208	FG001_00412	FG013_07655	FG202_10233	FG005_02971	FG593_07449	FG008_03853	FG851_05573	FGRAMPH1_01T24023
	Cluster_00314	20	20	Core	EYB27697.1	DAOM23_03497	DAOM24_00407	YL1_01130	HN9_03797	HNZ6_02585	FG156_04097	FG159_11964	FG164_11890	FG171_00472	FG181_08981	FU001_04207	FG001_00413	FG013_07656	FG202_10232	FG005_02970	FG593_07450	FG008_03854	FG851_05572	FGRAMPH1_01T24021
	Cluster_00315	20	20	Core	EYB27696.1	DAOM23_03496	DAOM24_00406	YL1_01131	HN9_03798	HNZ6_02584	FG156_04098	FG159_11965	FG164_11891	FG171_00471	FG181_08982	FU001_04206	FG001_00414	FG013_07657	FG202_10231	FG005_02969	FG593_07451	FG008_03855	FG851_05571	FGRAMPH1_01T24019
	Cluster_00316	20	20	Core	EYB27684.1	DAOM23_03495	DAOM24_00405	YL1_01132	HN9_03799	HNZ6_02583	FG156_04099	FG159_11966	FG164_11892	FG171_00470	FG181_08983	FU001_04205	FG001_00415	FG013_07658	FG202_10230	FG005_02968	FG593_07452	FG008_03856	FG851_05570	FGRAMPH1_01T24017
	Cluster_00317	20	20	Core	EYB27683.1	DAOM23_03493	DAOM24_00403	YL1_01134	HN9_03801	HNZ6_02581	FG156_04101	FG159_11968	FG164_11894	FG171_00468	FG181_08985	FU001_04203	FG001_00417	FG013_07660	FG202_10228	FG005_02966	FG593_07454	FG008_03858	FG851_05568	FGRAMPH1_01T24015
	Cluster_00318	20	20	Core	EYB27681.1	DAOM23_03491	DAOM24_00401	YL1_01136	HN9_03803	HNZ6_02579	FG156_04103	FG159_11970	FG164_11896	FG171_00466	FG181_08987	FU001_04201	FG001_00419	FG013_07662	FG202_10226	FG005_02964	FG593_07456	FG008_03860	FG851_05566	FGRAMPH1_01T24011
	Cluster_00319	20	20	Core	EYB27680.1	DAOM23_03490	DAOM24_00400	YL1_01137	HN9_03804	HNZ6_02578	FG156_04104	FG159_11972	FG164_11898	FG171_00464	FG181_08989	FU001_04199	FG001_00421	FG013_07664	FG202_10224	FG005_02962	FG593_07457	FG008_03862	FG851_05564	FGRAMPH1_01T24009
	Cluster_00320	20	20	Core	EYB27679.1	DAOM23_03489	DAOM24_00399	YL1_01139	HN9_03805	HNZ6_02577	FG156_04105	FG159_11974	FG164_11900	FG171_00462	FG181_08991	FU001_04197	FG001_00423	FG013_07666	FG202_10222	FG005_02960	FG593_07458	FG008_03864	FG851_05562	FGRAMPH1_01T24003
	Cluster_00321	20	20	Core	EYB27678.1	DAOM23_03488	DAOM24_00398	YL1_01140	HN9_03806	HNZ6_02576	FG156_04106	FG159_11975	FG164_11901	FG171_00461	FG181_08992	FU001_04196	FG001_00424	FG013_07667	FG202_10221	FG005_02959	FG593_07459	FG008_03865	FG851_05561	FGRAMPH1_01T24001
	Cluster_00322	20	20	Core	EYB27677.1	DAOM23_03487	DAOM24_00396	YL1_01141	HN9_03807	HNZ6_02575	FG156_04108	FG159_11978	FG164_11904	FG171_00458	FG181_08995	FU001_04194	FG001_00426	FG013_07670	FG202_10219	FG005_02956	FG593_07461	FG008_03868	FG851_05558	FGRAMPH1_01T23995
	Cluster_00323	20	20	Core	EYB27676.1	DAOM23_03486	DAOM24_00395	YL1_01142	HN9_03808	HNZ6_02574	FG156_04109	FG159_11979	FG164_11905	FG171_00457	FG181_08996	FU001_04193	FG001_00427	FG013_07671	FG202_10218	FG005_02955	FG593_07462	FG008_03869	FG851_05557	FGRAMPH1_01T23993
	Cluster_00324	20	20	Core	EYB27675.1	DAOM23_03485	DAOM24_00394	YL1_01143	HN9_03809	HNZ6_02573	FG156_04110	FG159_11980	FG164_11906	FG171_00456	FG181_08997	FU001_04192	FG001_00428	FG013_07672	FG202_10217	FG005_02954	FG593_07463	FG008_03870	FG851_05556	FGRAMPH1_01T23991
	Cluster_00325	20	20	Core	EYB27674.1	DAOM23_03484	DAOM24_00393	YL1_01144	HN9_03810	HNZ6_02572	FG156_04111	FG159_11981	FG164_11907	FG171_00455	FG181_08998	FU001_04191	FG001_00429	FG013_07673	FG202_10216	FG005_02953	FG593_07464	FG008_03871	FG851_05555	FGRAMPH1_01T23989
	Cluster_00326	20	20	Core	EYB27695.1	DAOM23_03483	DAOM24_00392	YL1_01145	HN9_03811	HNZ6_02571	FG156_04112	FG159_11982	FG164_11908	FG171_00454	FG181_08999	FU001_04190	FG001_00430	FG013_07674	FG202_10215	FG005_02952	FG593_07465	FG008_03872	FG851_05554	FGRAMPH1_01T23987
	Cluster_00327	20	20	Core	EYB27673.1	DAOM23_03482	DAOM24_00391	YL1_01146	HN9_03812	HNZ6_02570	FG156_04113	FG159_11983	FG164_11909	FG171_00453	FG181_09000	FU001_04189	FG001_00431	FG013_07675	FG202_10214	FG005_02951	FG593_07466	FG008_00968	FG851_05553	FGRAMPH1_01T23985
	Cluster_00328	20	20	Core	EYB27672.1	DAOM23_03481	DAOM24_00390	YL1_01147	HN9_03813	HNZ6_02569	FG156_04114	FG159_11984	FG164_11910	FG171_00452	FG181_09001	FU001_04188	FG001_00432	FG013_07676	FG202_10213	FG005_02950	FG593_07467	FG008_00967	FG851_05552	FGRAMPH1_01T23983
	Cluster_00329	20	20	Core	EYB27671.1	DAOM23_03480	DAOM24_00389	YL1_01148	HN9_03814	HNZ6_02568	FG156_04115	FG159_11985	FG164_11911	FG171_00451	FG181_09002	FU001_04187	FG001_00433	FG013_07677	FG202_10212	FG005_02949	FG593_07468	FG008_00966	FG851_05551	FGRAMPH1_01T23981
	Cluster_00330	20	20	Core	EYB27670.1	DAOM23_03479	DAOM24_00388	YL1_01149	HN9_03815	HNZ6_02567	FG156_04116	FG159_11986	FG164_11912	FG171_00450	FG181_09003	FU001_04186	FG001_00434	FG013_07678	FG202_10211	FG005_02948	FG593_07469	FG008_00965	FG851_05550	FGRAMPH1_01T23979
	Cluster_00331	20	20	Core	EYB27669.1	DAOM23_03478	DAOM24_00387	YL1_01150	HN9_03816	HNZ6_02566	FG156_04117	FG159_11987	FG164_11913	FG171_00449	FG181_09004	FU001_04185	FG001_00435	FG013_07679	FG202_10210	FG005_02947	FG593_07470	FG008_00964	FG851_05549	FGRAMPH1_01T23977
	Cluster_00332	20	20	Core	EYB27668.1	DAOM23_03477	DAOM24_00386	YL1_01151	HN9_03817	HNZ6_02565	FG156_04118	FG159_11988	FG164_11914	FG171_00448	FG181_09005	FU001_04184	FG001_00436	FG013_07680	FG202_10209	FG005_02946	FG593_07471	FG008_00963	FG851_05548	FGRAMPH1_01T23975
	Cluster_00333	20	20	Core	EYB27667.1	DAOM23_03476	DAOM24_00385	YL1_01152	HN9_03818	HNZ6_02564	FG156_04119	FG159_11989	FG164_11915	FG171_00447	FG181_09006	FU001_04183	FG001_00437	FG013_07681	FG202_10208	FG005_02945	FG593_07472	FG008_00962	FG851_05547	FGRAMPH1_01T23973
	Cluster_00334	20	20	Core	EYB27666.1	DAOM23_03475	DAOM24_00384	YL1_01153	HN9_03819	HNZ6_02563	FG156_04120	FG159_11990	FG164_11916	FG171_00446	FG181_09007	FU001_04182	FG001_00438	FG013_07682	FG202_10207	FG005_02944	FG593_07473	FG008_00961	FG851_05546	FGRAMPH1_01T23971
	Cluster_00335	20	20	Core	EYB27665.1	DAOM23_03474	DAOM24_00383	YL1_01154	HN9_03820	HNZ6_02562	FG156_04121	FG159_11991	FG164_11917	FG171_00445	FG181_09008	FU001_04181	FG001_00439	FG013_07683	FG202_10206	FG005_02943	FG593_07474	FG008_00960	FG851_05545	FGRAMPH1_01T23969
	Cluster_00336	20	20	Core	EYB27664.1	DAOM23_03473	DAOM24_00382	YL1_01155	HN9_03821	HNZ6_02561	FG156_04122	FG159_11992	FG164_11918	FG171_00444	FG181_09009	FU001_04180	FG001_00440	FG013_07684	FG202_10205	FG005_02942	FG593_07475	FG008_00959	FG851_05544	FGRAMPH1_01T23967
	Cluster_00337	20	20	Core	EYB27663.1	DAOM23_03472	DAOM24_00381	YL1_01156	HN9_03822	HNZ6_02560	FG156_04123	FG159_11993	FG164_11919	FG171_00443	FG181_09010	FU001_04179	FG001_00441	FG013_07685	FG202_10204	FG005_02941	FG593_07476	FG008_00958	FG851_05543	FGRAMPH1_01T23965
	Cluster_00338	20	20	Core	EYB27662.1	DAOM23_03471	DAOM24_00380	YL1_01157	HN9_03823	HNZ6_02559	FG156_04124	FG159_11994	FG164_11920	FG171_00442	FG181_09011	FU001_04178	FG001_00442	FG013_07686	FG202_10203	FG005_02940	FG593_07477	FG008_00957	FG851_05542	FGRAMPH1_01T23963
	Cluster_00339	20	20	Core	EYB27661.1	DAOM23_03470	DAOM24_00379	YL1_01158	HN9_03824	HNZ6_02558	FG156_04125	FG159_11995	FG164_11921	FG171_00441	FG181_09012	FU001_04177	FG001_00443	FG013_07687	FG202_10202	FG005_02939	FG593_07478	FG008_00956	FG851_05541	FGRAMPH1_01T23961
	Cluster_00340	20	20	Core	EYB27660.1	DAOM23_03469	DAOM24_00378	YL1_01159	HN9_03825	HNZ6_02557	FG156_04126	FG159_11996	FG164_11922	FG171_00440	FG181_09013	FU001_04176	FG001_00444	FG013_07688	FG202_10201	FG005_02938	FG593_07479	FG008_00955	FG851_05540	FGRAMPH1_01T23959
	Cluster_00341	20	20	Core	EYB27659.1	DAOM23_03468	DAOM24_00377	YL1_01160	HN9_03826	HNZ6_02556	FG156_04127	FG159_11997	FG164_11923	FG171_00439	FG181_09014	FU001_04175	FG001_00445	FG013_07689	FG202_10200	FG005_02937	FG593_07480	FG008_00954	FG851_05539	FGRAMPH1_01T23957
	Cluster_00342	20	20	Core	EYB27658.1	DAOM23_03467	DAOM24_00376	YL1_01161	HN9_03827	HNZ6_02555	FG156_04128	FG159_11998	FG164_11924	FG171_00438	FG181_09015	FU001_04174	FG001_00446	FG013_07690	FG202_10199	FG005_02936	FG593_07481	FG008_00953	FG851_05538	FGRAMPH1_01T23953
	Cluster_00343	20	20	Core	EYB27657.1	DAOM23_03466	DAOM24_00374	YL1_01162	HN9_03828	HNZ6_02554	FG156_04130	FG159_12001	FG164_11927	FG171_00435	FG181_09018	FU001_04171	FG001_00449	FG013_07693	FG202_10196	FG005_02933	FG593_07483	FG008_00950	FG851_05535	FGRAMPH1_01T23949
	Cluster_00344	20	20	Core	EYB27694.1	DAOM23_03465	DAOM24_00373	YL1_01163	HN9_03829	HNZ6_02553	FG156_04131	FG159_12002	FG164_11928	FG171_00434	FG181_09019	FU001_04170	FG001_00450	FG013_07694	FG202_10195	FG005_02932	FG593_07484	FG008_00949	FG851_05534	FGRAMPH1_01T23947
	Cluster_00345	20	20	Core	EYB27656.1	DAOM23_03464	DAOM24_00372	YL1_01164	HN9_03830	HNZ6_02552	FG156_04132	FG159_12003	FG164_11929	FG171_00433	FG181_09020	FU001_04169	FG001_00451	FG013_07695	FG202_10194	FG005_02931	FG593_07485	FG008_00948	FG851_05533	FGRAMPH1_01T23943
	Cluster_00346	20	20	Core	EYB27654.1	DAOM23_03463	DAOM24_00371	YL1_01165	HN9_03831	HNZ6_02551	FG156_04133	FG159_12004	FG164_11930	FG171_00432	FG181_09021	FU001_04168	FG001_00452	FG013_07696	FG202_10193	FG005_02930	FG593_07487	FG008_00947	FG851_05532	FGRAMPH1_01T23939
	Cluster_00347	20	20	Core	EYB27653.1	DAOM23_03462	DAOM24_00370	YL1_01166	HN9_03832	HNZ6_02550	FG156_04134	FG159_12005	FG164_11931	FG171_00431	FG181_09022	FU001_04167	FG001_00453	FG013_07697	FG202_10192	FG005_02929	FG593_07488	FG008_00946	FG851_05531	FGRAMPH1_01T23937
	Cluster_00348	20	20	Core	EYB27652.1	DAOM23_03461	DAOM24_00369	YL1_01167	HN9_03833	HNZ6_02549	FG156_04135	FG159_12006	FG164_11932	FG171_00430	FG181_09023	FU001_04166	FG001_00454	FG013_07698	FG202_10191	FG005_02928	FG593_07489	FG008_00945	FG851_05530	FGRAMPH1_01T23935
	Cluster_00349	20	20	Core	EYB27700.1	DAOM23_03460	DAOM24_00368	YL1_01168	HN9_03834	HNZ6_02548	FG156_04136	FG159_12007	FG164_11933	FG171_00429	FG181_09024	FU001_04165	FG001_00455	FG013_07699	FG202_10190	FG005_02927	FG593_07490	FG008_00944	FG851_05529	FGRAMPH1_01T23933
	Cluster_00350	20	20	Core	EYB27651.1	DAOM23_03459	DAOM24_00367	YL1_01169	HN9_03835	HNZ6_02547	FG156_04137	FG159_12008	FG164_11934	FG171_00428	FG181_09025	FU001_04164	FG001_00456	FG013_07700	FG202_10189	FG005_02926	FG593_07491	FG008_00943	FG851_05528	FGRAMPH1_01T23931
	Cluster_00351	20	20	Core	EYB27650.1	DAOM23_03458	DAOM24_00366	YL1_01170	HN9_03836	HNZ6_02546	FG156_04138	FG159_12009	FG164_11935	FG171_00427	FG181_09026	FU001_04163	FG001_00457	FG013_07701	FG202_10188	FG005_02925	FG593_07492	FG008_00942	FG851_05526	FGRAMPH1_01T23927
	Cluster_00352	20	20	Core	EYB27647.1	DAOM23_03455	DAOM24_00364	YL1_01172	HN9_03839	HNZ6_02543	FG156_04141	FG159_12011	FG164_11939	FG171_00425	FG181_09028	FU001_04161	FG001_00461	FG013_07705	FG202_10186	FG005_02923	FG593_07495	FG008_00940	FG851_05523	FGRAMPH1_01T23921
	Cluster_00353	20	20	Core	EYB27646.1	DAOM23_03454	DAOM24_00363	YL1_01173	HN9_03840	HNZ6_02542	FG156_04142	FG159_12012	FG164_11940	FG171_00424	FG181_09029	FU001_04160	FG001_00462	FG013_07706	FG202_10185	FG005_02922	FG593_07496	FG008_00939	FG851_05522	FGRAMPH1_01T23919
	Cluster_00354	20	20	Core	EYB27645.1	DAOM23_03453	DAOM24_00362	YL1_01174	HN9_03841	HNZ6_02541	FG156_04143	FG159_12013	FG164_11941	FG171_00423	FG181_09030	FU001_04159	FG001_00463	FG013_07707	FG202_10184	FG005_02921	FG593_07497	FG008_00938	FG851_05521	FGRAMPH1_01T23917
	Cluster_00355	20	20	Core	EYB27644.1	DAOM23_03451	DAOM24_00361	YL1_01175	HN9_03843	HNZ6_02539	FG156_04145	FG159_12014	FG164_11943	FG171_00422	FG181_09031	FU001_04158	FG001_00465	FG013_07709	FG202_10183	FG005_02920	FG593_07499	FG008_00937	FG851_05519	FGRAMPH1_01T23915
	Cluster_00356	20	20	Core	EYB27643.1	DAOM23_03450	DAOM24_00360	YL1_01176	HN9_03844	HNZ6_02538	FG156_04146	FG159_12015	FG164_11944	FG171_00421	FG181_09032	FU001_04157	FG001_00466	FG013_07710	FG202_10182	FG005_02919	FG593_07500	FG008_00936	FG851_05518	FGRAMPH1_01T23913
	Cluster_00357	20	20	Core	EYB27642.1	DAOM23_03449	DAOM24_00359	YL1_01177	HN9_03845	HNZ6_02537	FG156_04147	FG159_12016	FG164_11945	FG171_00420	FG181_09033	FU001_04156	FG001_00467	FG013_07711	FG202_10181	FG005_02918	FG593_07501	FG008_00935	FG851_05517	FGRAMPH1_01T23911
	Cluster_00358	20	20	Core	EYB27641.1	DAOM23_03448	DAOM24_00358	YL1_01178	HN9_03846	HNZ6_02536	FG156_04148	FG159_12017	FG164_11946	FG171_00419	FG181_09034	FU001_04155	FG001_00468	FG013_07712	FG202_10180	FG005_02917	FG593_07502	FG008_00934	FG851_05516	FGRAMPH1_01T23909
	Cluster_00359	20	20	Core	EYB27693.1	DAOM23_03447	DAOM24_00357	YL1_01179	HN9_03847	HNZ6_02535	FG156_04149	FG159_12018	FG164_11947	FG171_00418	FG181_09035	FU001_04154	FG001_00469	FG013_07713	FG202_10179	FG005_02916	FG593_07503	FG008_00933	FG851_05514	FGRAMPH1_01T23907
	Cluster_00360	20	20	Core	EYB27638.1	DAOM23_03442	DAOM24_00353	YL1_01183	HN9_03852	HNZ6_02532	FG156_04153	FG159_12023	FG164_11953	FG171_00413	FG181_09040	FU001_04149	FG001_00476	FG013_07718	FG202_10174	FG005_02911	FG593_07507	FG008_00928	FG851_05509	FGRAMPH1_01T23899
	Cluster_00361	20	20	Core	EYB27637.1	DAOM23_03441	DAOM24_00354	YL1_01182	HN9_03853	HNZ6_02531	FG156_04152	FG159_12022	FG164_11952	FG171_00414	FG181_09039	FU001_04150	FG001_00477	FG013_07717	FG202_10175	FG005_02912	FG593_07506	FG008_00929	FG851_05510	FGRAMPH1_01T23895
	Cluster_00362	20	20	Core	EYB27636.1	DAOM23_03440	DAOM24_00352	YL1_01184	HN9_03854	HNZ6_02530	FG156_04154	FG159_12024	FG164_11954	FG171_00412	FG181_09041	FU001_04148	FG001_00478	FG013_07719	FG202_10173	FG005_02910	FG593_07508	FG008_00927	FG851_05508	FGRAMPH1_01T23893
	Cluster_00363	20	20	Core	EYB27635.1	DAOM23_03439	DAOM24_00351	YL1_01185	HN9_03855	HNZ6_02529	FG156_04155	FG159_12025	FG164_11955	FG171_00411	FG181_09042	FU001_04147	FG001_00479	FG013_07720	FG202_10172	FG005_02909	FG593_07509	FG008_00926	FG851_05507	FGRAMPH1_01T23891
	Cluster_00364	20	20	Core	EYB27634.1	DAOM23_05343	DAOM24_00350	YL1_01186	HN9_03856	HNZ6_02528	FG156_04156	FG159_12026	FG164_11956	FG171_00410	FG181_09043	FU001_04146	FG001_00481	FG013_07721	FG202_10171	FG005_02908	FG593_07510	FG008_00925	FG851_05506	FGRAMPH1_01T23889
	Cluster_00365	20	20	Core	EYB27633.1	DAOM23_05342	DAOM24_00349	YL1_01187	HN9_03857	HNZ6_02527	FG156_04157	FG159_12027	FG164_11957	FG171_00409	FG181_09044	FU001_04145	FG001_00482	FG013_07722	FG202_10170	FG005_02907	FG593_07511	FG008_00924	FG851_05505	FGRAMPH1_01T23887
	Cluster_00366	20	20	Core	EYB27632.1	DAOM23_05341	DAOM24_00348	YL1_01188	HN9_03858	HNZ6_02526	FG156_04158	FG159_12028	FG164_11958	FG171_00408	FG181_09045	FU001_04144	FG001_00483	FG013_07723	FG202_10169	FG005_02906	FG593_07512	FG008_00923	FG851_05504	FGRAMPH1_01T23885
	Cluster_00367	20	20	Core	EYB27630.1	DAOM23_05338	DAOM24_00344	YL1_01192	HN9_03861	HNZ6_02522	FG156_04162	FG159_12033	FG164_11962	FG171_00403	FG181_09050	FU001_04140	FG001_00486	FG013_07727	FG202_10164	FG005_02901	FG593_07516	FG008_10741	FG851_05500	FGRAMPH1_01T23877
	Cluster_00368	20	20	Core	EYB27629.1	DAOM23_05337	DAOM24_00343	YL1_01193	HN9_03862	HNZ6_02521	FG156_04163	FG159_12034	FG164_11963	FG171_00402	FG181_09051	FU001_04139	FG001_00487	FG013_07728	FG202_10163	FG005_02900	FG593_07517	FG008_10740	FG851_05499	FGRAMPH1_01T23871
	Cluster_00369	20	20	Core	EYB27628.1	DAOM23_05336	DAOM24_00342	YL1_01194	HN9_03863	HNZ6_02520	FG156_04164	FG159_12035	FG164_11964	FG171_00401	FG181_09052	FU001_04138	FG001_00488	FG013_07729	FG202_10162	FG005_02899	FG593_07518	FG008_10739	FG851_05498	FGRAMPH1_01T23869
	Cluster_00370	20	20	Core	EYB27627.1	DAOM23_05335	DAOM24_00341	YL1_01195	HN9_03864	HNZ6_02519	FG156_04165	FG159_12036	FG164_11965	FG171_00400	FG181_09053	FU001_04137	FG001_00489	FG013_07730	FG202_10161	FG005_02898	FG593_07519	FG008_10738	FG851_05497	FGRAMPH1_01T23867
	Cluster_00371	20	20	Core	EYB23841.1	DAOM23_05332	DAOM24_00338	YL1_00001	HN9_04472	HNZ6_02516	FG156_08020	FG159_09162	FG164_09388	FG171_00397	FG181_09056	FU001_04134	FG001_00492	FG013_06542	FG202_07915	FG005_02895	FG593_07522	FG008_12496	FG851_05494	FGRAMPH1_01T23861
	Cluster_00372	20	20	Core	EYB23840.1	DAOM23_05331	DAOM24_00337	YL1_00002	HN9_04471	HNZ6_02515	FG156_08021	FG159_09164	FG164_09386	FG171_00395	FG181_09058	FU001_04132	FG001_00494	FG013_06540	FG202_07917	FG005_02893	FG593_07523	FG008_12498	FG851_05492	FGRAMPH1_01T23859
	Cluster_00373	20	20	Core	EYB23839.1	DAOM23_05330	DAOM24_00336	YL1_00003	HN9_04470	HNZ6_02514	FG156_08022	FG159_09165	FG164_09385	FG171_00394	FG181_09059	FU001_04131	FG001_00495	FG013_06539	FG202_07918	FG005_02892	FG593_07524	FG008_03331	FG851_05491	FGRAMPH1_01T23857
	Cluster_00374	20	20	Core	EYB23837.1	DAOM23_05328	DAOM24_00334	YL1_00005	HN9_04468	HNZ6_02512	FG156_08024	FG159_09167	FG164_09383	FG171_00392	FG181_09061	FU001_04129	FG001_00497	FG013_06537	FG202_07920	FG005_02890	FG593_07526	FG008_03333	FG851_05489	FGRAMPH1_01T23853
	Cluster_00375	20	20	Core	EYB23836.1	DAOM23_05327	DAOM24_00333	YL1_00006	HN9_04467	HNZ6_02511	FG156_08025	FG159_09168	FG164_09382	FG171_00391	FG181_09062	FU001_04128	FG001_00498	FG013_06536	FG202_07921	FG005_02889	FG593_07527	FG008_03334	FG851_05488	FGRAMPH1_01T23851
	Cluster_00376	20	20	Core	EYB23835.1	DAOM23_05326	DAOM24_00332	YL1_00007	HN9_04466	HNZ6_02510	FG156_08026	FG159_09169	FG164_09381	FG171_00390	FG181_09063	FU001_04127	FG001_00499	FG013_06535	FG202_07922	FG005_02888	FG593_07528	FG008_03335	FG851_05487	FGRAMPH1_01T23849
	Cluster_00377	20	20	Core	EYB23834.1	DAOM23_05325	DAOM24_00331	YL1_00008	HN9_04465	HNZ6_02509	FG156_08027	FG159_09170	FG164_09380	FG171_00389	FG181_09064	FU001_04126	FG001_00500	FG013_06534	FG202_07923	FG005_02887	FG593_07529	FG008_03336	FG851_05486	FGRAMPH1_01T23847
	Cluster_00378	20	20	Core	EYB23832.1	DAOM23_05321	DAOM24_00328	YL1_00012	HN9_04461	HNZ6_02505	FG156_08030	FG159_09174	FG164_09376	FG171_00385	FG181_09067	FU001_04122	FG001_00503	FG013_06530	FG202_07927	FG005_02884	FG593_07532	FG008_03339	FG851_05482	FGRAMPH1_01T23841
	Cluster_00379	20	20	Core	EYB23831.1	DAOM23_05319	DAOM24_00326	YL1_00013	HN9_04459	HNZ6_02503	FG156_08031	FG159_09175	FG164_09374	FG171_00383	FG181_09068	FU001_04120	FG001_00504	FG013_06528	FG202_07928	FG005_02882	FG593_07533	FG008_03340	FG851_05480	FGRAMPH1_01T23837
	Cluster_00380	20	20	Core	EYB23830.1	DAOM23_05317	DAOM24_00325	YL1_00015	HN9_04457	HNZ6_02501	FG156_08032	FG159_09177	FG164_09372	FG171_00381	FG181_09070	FU001_04118	FG001_00505	FG013_06526	FG202_07930	FG005_02880	FG593_07534	FG008_03342	FG851_05478	FGRAMPH1_01T23833
	Cluster_00381	20	20	Core	EYB23829.1	DAOM23_05316	DAOM24_00324	YL1_00016	HN9_04456	HNZ6_02500	FG156_08033	FG159_09178	FG164_09371	FG171_00380	FG181_09071	FU001_04117	FG001_00506	FG013_06525	FG202_07931	FG005_02879	FG593_07535	FG008_03343	FG851_05477	FGRAMPH1_01T23831
	Cluster_00382	20	20	Core	EYB23828.1	DAOM23_05315	DAOM24_00323	YL1_00017	HN9_04455	HNZ6_02499	FG156_08034	FG159_09179	FG164_09370	FG171_00379	FG181_09072	FU001_04116	FG001_00507	FG013_06524	FG202_07932	FG005_02878	FG593_07536	FG008_03344	FG851_05476	FGRAMPH1_01T23829
	Cluster_00383	20	20	Core	EYB23827.1	DAOM23_05314	DAOM24_00322	YL1_00018	HN9_04454	HNZ6_02498	FG156_08035	FG159_09180	FG164_09369	FG171_00378	FG181_09073	FU001_04115	FG001_00508	FG013_06523	FG202_07933	FG005_02877	FG593_07537	FG008_03345	FG851_05475	FGRAMPH1_01T23825
	Cluster_00384	20	20	Core	EYB23826.1	DAOM23_05313	DAOM24_00321	YL1_00019	HN9_04453	HNZ6_02497	FG156_08036	FG159_09181	FG164_09368	FG171_00377	FG181_09074	FU001_04114	FG001_00509	FG013_06522	FG202_07934	FG005_02876	FG593_07538	FG008_03346	FG851_05474	FGRAMPH1_01T23827
	Cluster_00385	20	20	Core	EYB23825.1	DAOM23_05312	DAOM24_00320	YL1_00020	HN9_04452	HNZ6_02496	FG156_08037	FG159_09182	FG164_09367	FG171_00376	FG181_09075	FU001_04113	FG001_00510	FG013_06521	FG202_07935	FG005_02875	FG593_07539	FG008_03347	FG851_05473	FGRAMPH1_01T23823
	Cluster_00386	20	20	Core	EYB23824.1	DAOM23_05310	DAOM24_00319	YL1_00022	HN9_04451	HNZ6_02494	FG156_08038	FG159_09183	FG164_09365	FG171_00375	FG181_09076	FU001_04112	FG001_00511	FG013_06520	FG202_07936	FG005_02874	FG593_07540	FG008_03348	FG851_05472	FGRAMPH1_01T23819
	Cluster_00387	20	20	Core	EYB23823.1	DAOM23_05309	DAOM24_00318	YL1_00023	HN9_04450	HNZ6_02493	FG156_08039	FG159_09185	FG164_09364	FG171_00373	FG181_09078	FU001_04111	FG001_00512	FG013_06519	FG202_07938	FG005_02872	FG593_07541	FG008_03350	FG851_05471	FGRAMPH1_01T23815
	Cluster_00388	20	20	Core	EYB23822.1	DAOM23_05308	DAOM24_00317	YL1_00024	HN9_04449	HNZ6_02492	FG156_08040	FG159_09186	FG164_09363	FG171_00372	FG181_09079	FU001_04110	FG001_00513	FG013_06518	FG202_07939	FG005_02871	FG593_07542	FG008_03351	FG851_05470	FGRAMPH1_01T23813
	Cluster_00389	20	20	Core	EYB23820.1	DAOM23_05307	DAOM24_00315	YL1_00026	HN9_04447	HNZ6_02491	FG156_08042	FG159_09188	FG164_09361	FG171_00370	FG181_09081	FU001_04108	FG001_00515	FG013_06516	FG202_07941	FG005_02869	FG593_07544	FG008_03353	FG851_05468	FGRAMPH1_01T23809
	Cluster_00390	20	20	Core	EYB23819.1	DAOM23_05306	DAOM24_00314	YL1_00027	HN9_04446	HNZ6_02490	FG156_08043	FG159_09189	FG164_09360	FG171_00369	FG181_09082	FU001_04107	FG001_00516	FG013_06515	FG202_07942	FG005_02868	FG593_07545	FG008_03354	FG851_05467	FGRAMPH1_01T23807
	Cluster_00391	20	20	Core	EYB23818.1	DAOM23_05305	DAOM24_00313	YL1_00028	HN9_04445	HNZ6_02489	FG156_08044	FG159_09190	FG164_09359	FG171_00368	FG181_09083	FU001_04106	FG001_00517	FG013_06514	FG202_07943	FG005_02867	FG593_07546	FG008_03355	FG851_05466	FGRAMPH1_01T23803
	Cluster_00392	20	20	Core	EYB23817.1	DAOM23_05304	DAOM24_00312	YL1_00029	HN9_04444	HNZ6_02488	FG156_08045	FG159_09191	FG164_09358	FG171_00367	FG181_09084	FU001_04105	FG001_00518	FG013_06513	FG202_07944	FG005_02866	FG593_07547	FG008_11690	FG851_05465	FGRAMPH1_01T23799
	Cluster_00393	20	20	Core	EYB23815.1	DAOM23_05299	DAOM24_00307	YL1_00033	HN9_04441	HNZ6_02484	FG156_08049	FG159_09197	FG164_09352	FG171_00361	FG181_09090	FU001_04099	FG001_00524	FG013_06509	FG202_07950	FG005_02860	FG593_07551	FG008_06816	FG851_05461	FGRAMPH1_01T23789
	Cluster_00394	20	20	Core	EYB23814.1	DAOM23_05298	DAOM24_00306	YL1_00034	HN9_04440	HNZ6_02483	FG156_08050	FG159_09198	FG164_09351	FG171_00360	FG181_09091	FU001_04098	FG001_00525	FG013_06508	FG202_07951	FG005_02859	FG593_07552	FG008_06815	FG851_05460	FGRAMPH1_01T23787
	Cluster_00395	20	20	Core	EYB23813.1	DAOM23_05297	DAOM24_00305	YL1_00035	HN9_04439	HNZ6_02482	FG156_08051	FG159_09199	FG164_09350	FG171_00359	FG181_09092	FU001_04097	FG001_00526	FG013_06507	FG202_07952	FG005_02858	FG593_07553	FG008_06814	FG851_05459	FGRAMPH1_01T23785
	Cluster_00396	20	20	Core	EYB23812.1	DAOM23_05296	DAOM24_00304	YL1_00036	HN9_04438	HNZ6_02481	FG156_08052	FG159_09200	FG164_09349	FG171_00358	FG181_09093	FU001_04096	FG001_00527	FG013_06506	FG202_07953	FG005_02857	FG593_07554	FG008_06813	FG851_05458	FGRAMPH1_01T23783
	Cluster_00397	20	20	Core	EYB23811.1	DAOM23_05295	DAOM24_00303	YL1_00037	HN9_04437	HNZ6_02480	FG156_08053	FG159_09201	FG164_09348	FG171_00357	FG181_09094	FU001_04095	FG001_00528	FG013_06505	FG202_07954	FG005_02856	FG593_07555	FG008_06812	FG851_05457	FGRAMPH1_01T23781
	Cluster_00398	20	20	Core	EYB23810.1	DAOM23_05294	DAOM24_00302	YL1_00038	HN9_04436	HNZ6_02479	FG156_08054	FG159_09202	FG164_09347	FG171_00356	FG181_09095	FU001_04094	FG001_00529	FG013_06504	FG202_07955	FG005_02855	FG593_07556	FG008_06811	FG851_05456	FGRAMPH1_01T23779
	Cluster_00399	20	20	Core	EYB23809.1	DAOM23_05293	DAOM24_00301	YL1_00039	HN9_04435	HNZ6_02478	FG156_08055	FG159_09203	FG164_09346	FG171_00355	FG181_09096	FU001_04093	FG001_00530	FG013_06503	FG202_07956	FG005_02854	FG593_07557	FG008_06810	FG851_05455	FGRAMPH1_01T23777
	Cluster_00400	20	20	Core	EYB23808.1	DAOM23_05292	DAOM24_00300	YL1_00040	HN9_04434	HNZ6_02477	FG156_08056	FG159_09204	FG164_09345	FG171_00354	FG181_09097	FU001_04092	FG001_00531	FG013_06502	FG202_07957	FG005_02853	FG593_07558	FG008_06809	FG851_05454	FGRAMPH1_01T23775
	Cluster_00401	20	20	Core	EYB23807.1	DAOM23_05291	DAOM24_00299	YL1_00041	HN9_04433	HNZ6_02476	FG156_08057	FG159_09205	FG164_09344	FG171_00353	FG181_09098	FU001_04091	FG001_00532	FG013_06501	FG202_07958	FG005_02852	FG593_07559	FG008_06808	FG851_05453	FGRAMPH1_01T23773
	Cluster_00402	20	20	Core	EYB23806.1	DAOM23_05290	DAOM24_00298	YL1_00042	HN9_04432	HNZ6_02475	FG156_08058	FG159_09206	FG164_09343	FG171_00352	FG181_09099	FU001_04090	FG001_00533	FG013_06500	FG202_07959	FG005_02851	FG593_07560	FG008_06807	FG851_05452	FGRAMPH1_01T23771
	Cluster_00403	20	20	Core	EYB23805.1	DAOM23_05289	DAOM24_00297	YL1_00043	HN9_04431	HNZ6_02474	FG156_08059	FG159_09207	FG164_09342	FG171_00351	FG181_09100	FU001_04089	FG001_00534	FG013_06499	FG202_07960	FG005_02850	FG593_07561	FG008_06806	FG851_05451	FGRAMPH1_01T23769
	Cluster_00404	20	20	Core	EYB23804.1	DAOM23_05288	DAOM24_00296	YL1_00044	HN9_04430	HNZ6_02473	FG156_08060	FG159_09208	FG164_09341	FG171_00350	FG181_09101	FU001_04088	FG001_00535	FG013_06498	FG202_07961	FG005_02849	FG593_07562	FG008_06805	FG851_05450	FGRAMPH1_01T23767
	Cluster_00405	20	20	Core	EYB23800.1	DAOM23_05284	DAOM24_00293	YL1_00047	HN9_04425	HNZ6_02469	FG156_08065	FG159_09211	FG164_09336	FG171_00347	FG181_09104	FU001_04085	FG001_00540	FG013_06493	FG202_07964	FG005_02846	FG593_07567	FG008_06802	FG851_05445	FGRAMPH1_01T23757
	Cluster_00406	20	20	Core	EYB23799.1	DAOM23_05283	DAOM24_00292	YL1_00048	HN9_04424	HNZ6_02468	FG156_08066	FG159_09212	FG164_09335	FG171_00346	FG181_09105	FU001_04084	FG001_00541	FG013_06492	FG202_07965	FG005_02845	FG593_07568	FG008_02251	FG851_05444	FGRAMPH1_01T23755
	Cluster_00407	20	20	Core	EYB23798.1	DAOM23_05282	DAOM24_00291	YL1_00049	HN9_04423	HNZ6_02467	FG156_08067	FG159_09213	FG164_09334	FG171_00345	FG181_09106	FU001_04083	FG001_00542	FG013_06491	FG202_07966	FG005_02844	FG593_07569	FG008_02250	FG851_05443	FGRAMPH1_01T23753
	Cluster_00408	20	20	Core	EYB23797.1	DAOM23_05281	DAOM24_00290	YL1_00050	HN9_04422	HNZ6_02466	FG156_08068	FG159_09214	FG164_09333	FG171_00344	FG181_09107	FU001_04082	FG001_00543	FG013_06490	FG202_07967	FG005_02843	FG593_07570	FG008_02249	FG851_05442	FGRAMPH1_01T23751
	Cluster_00409	20	20	Core	EYB23796.1	DAOM23_05280	DAOM24_00289	YL1_00051	HN9_04421	HNZ6_02465	FG156_08069	FG159_09215	FG164_09332	FG171_00343	FG181_09108	FU001_04081	FG001_00544	FG013_06489	FG202_07968	FG005_02842	FG593_07571	FG008_02248	FG851_05441	FGRAMPH1_01T23749
	Cluster_00410	20	20	Core	EYB23795.1	DAOM23_05279	DAOM24_00288	YL1_00052	HN9_04420	HNZ6_02464	FG156_08070	FG159_09216	FG164_09331	FG171_00342	FG181_09109	FU001_04080	FG001_00545	FG013_06488	FG202_07969	FG005_02841	FG593_07572	FG008_02247	FG851_05440	FGRAMPH1_01T23747
	Cluster_00411	20	20	Core	EYB23794.1	DAOM23_05278	DAOM24_00287	YL1_00053	HN9_04419	HNZ6_02463	FG156_08071	FG159_09217	FG164_09330	FG171_00341	FG181_09110	FU001_04079	FG001_00546	FG013_06487	FG202_07970	FG005_02840	FG593_07573	FG008_02246	FG851_05439	FGRAMPH1_01T23745
	Cluster_00412	20	20	Core	EYB23792.1	DAOM23_09792	DAOM24_00285	YL1_00055	HN9_04417	HNZ6_02461	FG156_08073	FG159_09220	FG164_09327	FG171_00338	FG181_09113	FU001_04077	FG001_00549	FG013_06484	FG202_07973	FG005_02837	FG593_07575	FG008_02243	FG851_05436	FGRAMPH1_01T23741
	Cluster_00413	20	20	Core	EYB23791.1	DAOM23_09791	DAOM24_00284	YL1_00056	HN9_04416	HNZ6_02460	FG156_08074	FG159_09221	FG164_09326	FG171_00337	FG181_09114	FU001_04076	FG001_00550	FG013_06483	FG202_07974	FG005_02836	FG593_07576	FG008_02242	FG851_05435	FGRAMPH1_01T23739
	Cluster_00414	20	20	Core	EYB23790.1	DAOM23_09790	DAOM24_00283	YL1_00057	HN9_04415	HNZ6_02459	FG156_08075	FG159_09222	FG164_09324	FG171_00336	FG181_09115	FU001_04075	FG001_00552	FG013_06481	FG202_07975	FG005_02835	FG593_07577	FG008_02241	FG851_05433	FGRAMPH1_01T23737
	Cluster_00415	20	20	Core	EYB23789.1	DAOM23_09789	DAOM24_00282	YL1_00058	HN9_04414	HNZ6_02458	FG156_08076	FG159_09223	FG164_09323	FG171_00335	FG181_09116	FU001_04074	FG001_00553	FG013_06480	FG202_07976	FG005_02834	FG593_07578	FG008_02240	FG851_05432	FGRAMPH1_01T23735
	Cluster_00416	20	20	Core	EYB23788.1	DAOM23_09788	DAOM24_00281	YL1_00059	HN9_04413	HNZ6_02457	FG156_08077	FG159_09225	FG164_09321	FG171_00333	FG181_09118	FU001_04072	FG001_00555	FG013_06478	FG202_07978	FG005_02832	FG593_07579	FG008_02238	FG851_05430	FGRAMPH1_01T23733
	Cluster_00417	20	20	Core	EYB23787.1	DAOM23_09787	DAOM24_00280	YL1_00060	HN9_04412	HNZ6_02456	FG156_08078	FG159_09226	FG164_09320	FG171_00332	FG181_09119	FU001_04071	FG001_00556	FG013_06477	FG202_07979	FG005_02831	FG593_07580	FG008_02237	FG851_05429	FGRAMPH1_01T23731
	Cluster_00418	20	20	Core	EYB23786.1	DAOM23_09786	DAOM24_00279	YL1_00061	HN9_04411	HNZ6_02455	FG156_08079	FG159_09227	FG164_09319	FG171_00331	FG181_09120	FU001_04070	FG001_00557	FG013_06476	FG202_07980	FG005_02830	FG593_07581	FG008_02236	FG851_05428	FGRAMPH1_01T23729
	Cluster_00419	20	20	Core	EYB23862.1	DAOM23_09785	DAOM24_00278	YL1_00062	HN9_04410	HNZ6_02454	FG156_08080	FG159_09228	FG164_09318	FG171_00330	FG181_09121	FU001_04069	FG001_00558	FG013_06475	FG202_07981	FG005_02829	FG593_07582	FG008_02235	FG851_05427	FGRAMPH1_01T23727
	Cluster_00420	20	20	Core	EYB23785.1	DAOM23_09784	DAOM24_00277	YL1_00063	HN9_04409	HNZ6_02453	FG156_08081	FG159_09229	FG164_09317	FG171_00329	FG181_09122	FU001_04068	FG001_00559	FG013_06474	FG202_07982	FG005_02828	FG593_07583	FG008_02234	FG851_05426	FGRAMPH1_01T23723
	Cluster_00421	20	20	Core	EYB23784.1	DAOM23_09783	DAOM24_00276	YL1_00064	HN9_04408	HNZ6_02452	FG156_08082	FG159_09230	FG164_09316	FG171_00328	FG181_09123	FU001_04067	FG001_00560	FG013_06473	FG202_07983	FG005_02827	FG593_07584	FG008_02233	FG851_05425	FGRAMPH1_01T23721
	Cluster_00422	20	20	Core	EYB23783.1	DAOM23_09782	DAOM24_00275	YL1_00065	HN9_04407	HNZ6_02451	FG156_08083	FG159_09231	FG164_09315	FG171_00327	FG181_09124	FU001_04066	FG001_00561	FG013_06472	FG202_07984	FG005_02826	FG593_07585	FG008_02232	FG851_05424	FGRAMPH1_01T23719
	Cluster_00423	20	20	Core	EYB23782.1	DAOM23_09781	DAOM24_00274	YL1_00066	HN9_04406	HNZ6_02450	FG156_08084	FG159_09232	FG164_09314	FG171_00326	FG181_09125	FU001_04065	FG001_00562	FG013_06471	FG202_07985	FG005_02825	FG593_07586	FG008_02231	FG851_05423	FGRAMPH1_01T23717
	Cluster_00424	20	20	Core	EYB23855.1	DAOM23_09780	DAOM24_00273	YL1_00067	HN9_04405	HNZ6_02449	FG156_08085	FG159_09233	FG164_09313	FG171_00325	FG181_09126	FU001_04064	FG001_00563	FG013_06470	FG202_07986	FG005_02824	FG593_07587	FG008_02230	FG851_05422	FGRAMPH1_01T23715
	Cluster_00425	20	20	Core	EYB23861.1	DAOM23_09779	DAOM24_00272	YL1_00068	HN9_04404	HNZ6_02448	FG156_08086	FG159_09234	FG164_09312	FG171_00324	FG181_09127	FU001_04063	FG001_00564	FG013_06469	FG202_07987	FG005_02823	FG593_07588	FG008_02229	FG851_05421	FGRAMPH1_01T23713
	Cluster_00426	20	20	Core	EYB23780.1	DAOM23_09777	DAOM24_00271	YL1_00069	HN9_04402	HNZ6_02446	FG156_08088	FG159_09235	FG164_09310	FG171_00323	FG181_09128	FU001_04062	FG001_00566	FG013_06467	FG202_07988	FG005_02822	FG593_07590	FG008_02228	FG851_05419	FGRAMPH1_01T23709
	Cluster_00427	20	20	Core	EYB23779.1	DAOM23_09776	DAOM24_00270	YL1_00070	HN9_04401	HNZ6_02445	FG156_08089	FG159_09236	FG164_09309	FG171_00322	FG181_09129	FU001_04061	FG001_00567	FG013_06466	FG202_07989	FG005_02821	FG593_07591	FG008_02227	FG851_05418	FGRAMPH1_01T23707
	Cluster_00428	20	20	Core	EYB23778.1	DAOM23_09775	DAOM24_00269	YL1_00071	HN9_04400	HNZ6_02444	FG156_08090	FG159_09237	FG164_09308	FG171_00321	FG181_09130	FU001_04060	FG001_00568	FG013_06465	FG202_07990	FG005_02820	FG593_07592	FG008_02226	FG851_05417	FGRAMPH1_01T23705
	Cluster_00429	20	20	Core	EYB23776.1	DAOM23_09774	DAOM24_00268	YL1_00072	HN9_04399	HNZ6_02443	FG156_08091	FG159_09238	FG164_09307	FG171_00320	FG181_09131	FU001_04059	FG001_00569	FG013_06464	FG202_07991	FG005_02819	FG593_07593	FG008_02225	FG851_05416	FGRAMPH1_01T23701
	Cluster_00430	20	20	Core	EYB23775.1	DAOM23_09772	DAOM24_00266	YL1_00074	HN9_04397	HNZ6_02441	FG156_08093	FG159_09240	FG164_09305	FG171_00318	FG181_09133	FU001_04057	FG001_00571	FG013_06462	FG202_07993	FG005_02817	FG593_07595	FG008_02223	FG851_05414	FGRAMPH1_01T23697
	Cluster_00431	20	20	Core	EYB23774.1	DAOM23_09771	DAOM24_00265	YL1_00075	HN9_04396	HNZ6_02440	FG156_08094	FG159_09241	FG164_09304	FG171_00317	FG181_09134	FU001_04056	FG001_00572	FG013_06461	FG202_07994	FG005_02816	FG593_07596	FG008_02222	FG851_05413	FGRAMPH1_01T23695
	Cluster_00432	20	20	Core	EYB23773.1	DAOM23_09770	DAOM24_00264	YL1_00076	HN9_04395	HNZ6_02439	FG156_08095	FG159_09242	FG164_09303	FG171_00316	FG181_09135	FU001_04055	FG001_00573	FG013_06460	FG202_07995	FG005_02815	FG593_07597	FG008_02221	FG851_05412	FGRAMPH1_01T23693
	Cluster_00433	20	20	Core	EYB23772.1	DAOM23_09769	DAOM24_00263	YL1_00077	HN9_04394	HNZ6_02438	FG156_08096	FG159_09243	FG164_09302	FG171_00315	FG181_09136	FU001_04054	FG001_00574	FG013_06459	FG202_07996	FG005_02814	FG593_07598	FG008_02220	FG851_05411	FGRAMPH1_01T23691
	Cluster_00434	20	20	Core	EYB23771.1	DAOM23_09768	DAOM24_00262	YL1_00078	HN9_04393	HNZ6_02437	FG156_08097	FG159_09244	FG164_09301	FG171_00314	FG181_09137	FU001_04053	FG001_00575	FG013_06458	FG202_07997	FG005_02813	FG593_07599	FG008_02219	FG851_05410	FGRAMPH1_01T23689
	Cluster_00435	20	20	Core	EYB23770.1	DAOM23_09767	DAOM24_00261	YL1_00079	HN9_04392	HNZ6_02436	FG156_08098	FG159_09245	FG164_09300	FG171_00313	FG181_09138	FU001_04052	FG001_00576	FG013_06457	FG202_07998	FG005_02812	FG593_07600	FG008_12841	FG851_05409	FGRAMPH1_01T23687
	Cluster_00436	20	20	Core	EYB23769.1	DAOM23_12543	DAOM24_00260	YL1_00080	HN9_04391	HNZ6_02435	FG156_08099	FG159_09247	FG164_09299	FG171_00311	FG181_09140	FU001_04051	FG001_00577	FG013_06456	FG202_08000	FG005_02810	FG593_07601	FG008_07173	FG851_05408	FGRAMPH1_01T23685
	Cluster_00437	20	20	Core	EYB23768.1	DAOM23_12542	DAOM24_00259	YL1_00081	HN9_04390	HNZ6_02434	FG156_08100	FG159_09248	FG164_09298	FG171_00310	FG181_09141	FU001_04050	FG001_00578	FG013_06455	FG202_08001	FG005_02809	FG593_07602	FG008_07174	FG851_05407	FGRAMPH1_01T23683
	Cluster_00438	20	20	Core	EYB23767.1	DAOM23_08733	DAOM24_00258	YL1_00082	HN9_04389	HNZ6_02433	FG156_08101	FG159_09249	FG164_09297	FG171_00309	FG181_09142	FU001_04049	FG001_00579	FG013_06454	FG202_08002	FG005_02808	FG593_07603	FG008_07175	FG851_05406	FGRAMPH1_01T23681
	Cluster_00439	20	20	Core	EYB23853.1	DAOM23_08730	DAOM24_00255	YL1_00084	HN9_04386	HNZ6_02431	FG156_08104	FG159_09251	FG164_09295	FG171_00307	FG181_09144	FU001_04047	FG001_00582	FG013_06451	FG202_08005	FG005_02805	FG593_07606	FG008_07177	FG851_05403	FGRAMPH1_01T23673
	Cluster_00440	20	20	Core	EYB23765.1	DAOM23_08729	DAOM24_00254	YL1_00085	HN9_04385	HNZ6_02430	FG156_08105	FG159_09252	FG164_09294	FG171_00306	FG181_09145	FU001_04046	FG001_00583	FG013_06450	FG202_08006	FG005_02804	FG593_07607	FG008_07178	FG851_05402	FGRAMPH1_01T23671
	Cluster_00441	20	20	Core	EYB23764.1	DAOM23_08728	DAOM24_00253	YL1_00086	HN9_04384	HNZ6_02429	FG156_08106	FG159_09253	FG164_09293	FG171_00305	FG181_09146	FU001_04045	FG001_00584	FG013_06449	FG202_08007	FG005_02803	FG593_07608	FG008_07179	FG851_05401	FGRAMPH1_01T23669
	Cluster_00442	20	20	Core	EYB23763.1	DAOM23_08727	DAOM24_00252	YL1_00087	HN9_04383	HNZ6_02428	FG156_08107	FG159_09254	FG164_09292	FG171_00304	FG181_09147	FU001_04044	FG001_00585	FG013_06448	FG202_08008	FG005_02802	FG593_07609	FG008_07180	FG851_05400	FGRAMPH1_01T23667
	Cluster_00443	20	20	Core	EYB23762.1	DAOM23_08726	DAOM24_00251	YL1_00088	HN9_04382	HNZ6_02427	FG156_08108	FG159_09255	FG164_09291	FG171_00303	FG181_09148	FU001_04043	FG001_00586	FG013_06447	FG202_08009	FG005_02801	FG593_07610	FG008_07181	FG851_05399	FGRAMPH1_01T23665
	Cluster_00444	20	20	Core	EYB23758.1	DAOM23_08723	DAOM24_00249	YL1_00090	HN9_04379	HNZ6_02424	FG156_08111	FG159_09257	FG164_09288	FG171_00301	FG181_09150	FU001_04041	FG001_00589	FG013_06444	FG202_08011	FG005_02799	FG593_07613	FG008_07183	FG851_05396	FGRAMPH1_01T23657
	Cluster_00445	20	20	Core	EYB23757.1	DAOM23_08722	DAOM24_00246	YL1_00093	HN9_04378	HNZ6_02421	FG156_08112	FG159_09260	FG164_09285	FG171_00298	FG181_09153	FU001_04038	FG001_00590	FG013_06443	FG202_08014	FG005_02796	FG593_07614	FG008_12329	FG851_05395	FGRAMPH1_01T23647
	Cluster_00446	20	20	Core	EYB23753.1	DAOM23_08719	DAOM24_00244	YL1_00095	HN9_04375	HNZ6_02418	FG156_08115	FG159_09262	FG164_09282	FG171_00296	FG181_09155	FU001_04036	FG001_00594	FG013_06439	FG202_08016	FG005_02794	FG593_07617	FG008_11329	FG851_05391	FGRAMPH1_01T23639
	Cluster_00447	20	20	Core	EYB23752.1	DAOM23_08718	DAOM24_00243	YL1_00096	HN9_04374	HNZ6_02417	FG156_08116	FG159_09263	FG164_09281	FG171_00295	FG181_09156	FU001_04035	FG001_00595	FG013_06438	FG202_08017	FG005_02793	FG593_07618	FG008_11330	FG851_05390	FGRAMPH1_01T23637
	Cluster_00448	20	20	Core	EYB23751.1	DAOM23_08717	DAOM24_00242	YL1_00097	HN9_04373	HNZ6_02416	FG156_08117	FG159_09264	FG164_09280	FG171_00294	FG181_09157	FU001_04034	FG001_00596	FG013_06437	FG202_08018	FG005_02792	FG593_07619	FG008_05693	FG851_05389	FGRAMPH1_01T23635
	Cluster_00449	20	20	Core	EYB23750.1	DAOM23_08716	DAOM24_00241	YL1_00098	HN9_04372	HNZ6_02415	FG156_08118	FG159_09265	FG164_09279	FG171_00293	FG181_09158	FU001_04033	FG001_00597	FG013_06436	FG202_08019	FG005_02791	FG593_07620	FG008_05694	FG851_05388	FGRAMPH1_01T23633
	Cluster_00450	20	20	Core	EYB23749.1	DAOM23_08715	DAOM24_00240	YL1_00099	HN9_04371	HNZ6_02414	FG156_08119	FG159_09266	FG164_09278	FG171_00292	FG181_09159	FU001_04032	FG001_00598	FG013_06435	FG202_08020	FG005_02790	FG593_07621	FG008_05695	FG851_05387	FGRAMPH1_01T23631
	Cluster_00451	20	20	Core	EYB23748.1	DAOM23_08713	DAOM24_00237	YL1_00101	HN9_04369	HNZ6_02412	FG156_08121	FG159_09268	FG164_09277	FG171_00290	FG181_09162	FU001_04030	FG001_00600	FG013_06433	FG202_08023	FG005_02787	FG593_07623	FG008_05698	FG851_05385	FGRAMPH1_01T23627
	Cluster_00452	20	20	Core	EYB23747.1	DAOM23_08712	DAOM24_00236	YL1_00102	HN9_04368	HNZ6_02411	FG156_08122	FG159_09269	FG164_09276	FG171_00289	FG181_09163	FU001_04029	FG001_00601	FG013_06432	FG202_08024	FG005_02786	FG593_07624	FG008_05699	FG851_05384	FGRAMPH1_01T23625
	Cluster_00453	20	20	Core	EYB23746.1	DAOM23_08709	DAOM24_00233	YL1_00105	HN9_04365	HNZ6_02408	FG156_08125	FG159_09271	FG164_09273	FG171_00286	FG181_09165	FU001_04026	FG001_00604	FG013_06429	FG202_08027	FG005_02783	FG593_07627	FG008_05702	FG851_05381	FGRAMPH1_01T23617
	Cluster_00454	20	20	Core	EYB23745.1	DAOM23_08708	DAOM24_00232	YL1_00106	HN9_04364	HNZ6_02407	FG156_08126	FG159_09272	FG164_09272	FG171_00285	FG181_09166	FU001_04025	FG001_00605	FG013_06428	FG202_08028	FG005_02782	FG593_07628	FG008_05703	FG851_05380	FGRAMPH1_01T23613
	Cluster_00455	20	20	Core	EYB23744.1	DAOM23_08707	DAOM24_00231	YL1_00107	HN9_04363	HNZ6_02406	FG156_08127	FG159_09273	FG164_09271	FG171_00284	FG181_09167	FU001_04024	FG001_00606	FG013_06427	FG202_08029	FG005_02781	FG593_07629	FG008_05704	FG851_05379	FGRAMPH1_01T23611
	Cluster_00456	20	20	Core	EYB23743.1	DAOM23_08706	DAOM24_00230	YL1_00108	HN9_04362	HNZ6_02405	FG156_08128	FG159_09274	FG164_09270	FG171_00283	FG181_09168	FU001_04023	FG001_00607	FG013_06426	FG202_08030	FG005_02780	FG593_07630	FG008_05705	FG851_05378	FGRAMPH1_01T23609
	Cluster_00457	20	20	Core	EYB23742.1	DAOM23_08705	DAOM24_00229	YL1_00109	HN9_04361	HNZ6_02404	FG156_08129	FG159_09275	FG164_09269	FG171_00282	FG181_09169	FU001_04022	FG001_00608	FG013_06425	FG202_08031	FG005_02779	FG593_07631	FG008_05706	FG851_05377	FGRAMPH1_01T23607
	Cluster_00458	20	20	Core	EYB23741.1	DAOM23_08704	DAOM24_00228	YL1_00110	HN9_04360	HNZ6_02403	FG156_08130	FG159_09276	FG164_09268	FG171_00281	FG181_09170	FU001_04021	FG001_00609	FG013_06424	FG202_08032	FG005_02778	FG593_07632	FG008_05707	FG851_05376	FGRAMPH1_01T23605
	Cluster_00459	20	20	Core	EYB23740.1	DAOM23_08703	DAOM24_00227	YL1_00111	HN9_04359	HNZ6_02402	FG156_08131	FG159_09277	FG164_09267	FG171_00280	FG181_09171	FU001_04020	FG001_00610	FG013_06423	FG202_08033	FG005_02777	FG593_07633	FG008_05708	FG851_05375	FGRAMPH1_01T23603
	Cluster_00460	20	20	Core	EYB23848.1	DAOM23_08701	DAOM24_00224	YL1_00114	HN9_04357	HNZ6_02400	FG156_08133	FG159_09279	FG164_09265	FG171_00277	FG181_09174	FU001_04017	FG001_00612	FG013_06421	FG202_08036	FG005_02774	FG593_07635	FG008_05711	FG851_05373	FGRAMPH1_01T23599
	Cluster_00461	20	20	Core	EYB23847.1	DAOM23_08700	DAOM24_00223	YL1_00115	HN9_04356	HNZ6_02399	FG156_08134	FG159_09280	FG164_09264	FG171_00276	FG181_09175	FU001_04016	FG001_00613	FG013_06420	FG202_08037	FG005_02773	FG593_07636	FG008_05712	FG851_05372	FGRAMPH1_01T23597
	Cluster_00462	20	20	Core	EYB23739.1	DAOM23_08801	DAOM24_00222	YL1_00116	HN9_04355	HNZ6_02398	FG156_08135	FG159_09281	FG164_09263	FG171_07392	FG181_09514	FU001_04015	FG001_00614	FG013_06419	FG202_08038	FG005_02772	FG593_07637	FG008_02356	FG851_05371	FGRAMPH1_01T23595
	Cluster_00463	20	20	Core	EYB23738.1	DAOM23_08800	DAOM24_00221	YL1_00117	HN9_04354	HNZ6_02397	FG156_08136	FG159_09282	FG164_09262	FG171_07393	FG181_09515	FU001_04014	FG001_00615	FG013_06418	FG202_08039	FG005_02771	FG593_07638	FG008_02357	FG851_05370	FGRAMPH1_01T23593
	Cluster_00464	20	20	Core	EYB23737.1	DAOM23_08799	DAOM24_00220	YL1_00118	HN9_04353	HNZ6_02396	FG156_08137	FG159_09283	FG164_09261	FG171_07394	FG181_09516	FU001_04013	FG001_00616	FG013_06417	FG202_08040	FG005_02770	FG593_07639	FG008_02358	FG851_05369	FGRAMPH1_01T23591
	Cluster_00465	20	20	Core	EYB23736.1	DAOM23_08798	DAOM24_00219	YL1_00119	HN9_04352	HNZ6_02395	FG156_08138	FG159_09284	FG164_09259	FG171_07395	FG181_09517	FU001_04012	FG001_00617	FG013_06415	FG202_08041	FG005_02769	FG593_07640	FG008_02359	FG851_05367	FGRAMPH1_01T23589
	Cluster_00466	20	20	Core	EYB23733.1	DAOM23_08794	DAOM24_00214	YL1_00123	HN9_04348	HNZ6_02391	FG156_08142	FG159_09289	FG164_09254	FG171_07400	FG181_09522	FU001_04007	FG001_00622	FG013_06412	FG202_08046	FG005_02764	FG593_07644	FG008_02364	FG851_05364	FGRAMPH1_01T23579
	Cluster_00467	20	20	Core	EYB23732.1	DAOM23_08793	DAOM24_00213	YL1_00124	HN9_04347	HNZ6_02390	FG156_08143	FG159_09290	FG164_09253	FG171_07401	FG181_09523	FU001_04006	FG001_00623	FG013_06411	FG202_08047	FG005_02763	FG593_07645	FG008_02365	FG851_05363	FGRAMPH1_01T23577
	Cluster_00468	20	20	Core	EYB23731.1	DAOM23_08792	DAOM24_00212	YL1_00125	HN9_04346	HNZ6_02389	FG156_08144	FG159_09291	FG164_09252	FG171_07402	FG181_09524	FU001_04005	FG001_00624	FG013_06410	FG202_08048	FG005_02762	FG593_12404	FG008_02366	FG851_05362	FGRAMPH1_01T23569
	Cluster_00469	20	20	Core	EYB23730.1	DAOM23_08791	DAOM24_00211	YL1_00126	HN9_04345	HNZ6_02388	FG156_08145	FG159_09292	FG164_09251	FG171_07403	FG181_09525	FU001_04004	FG001_00625	FG013_06409	FG202_08049	FG005_02761	FG593_12405	FG008_02367	FG851_05361	FGRAMPH1_01T23567
	Cluster_00470	20	20	Core	EYB23729.1	DAOM23_08790	DAOM24_00209	YL1_00128	HN9_04344	HNZ6_02386	FG156_08147	FG159_09294	FG164_09249	FG171_07405	FG181_09527	FU001_04002	FG001_00627	FG013_06407	FG202_08051	FG005_02759	FG593_12407	FG008_02369	FG851_05359	FGRAMPH1_01T23561
	Cluster_00471	20	20	Core	EYB23728.1	DAOM23_08789	DAOM24_00208	YL1_00129	HN9_04343	HNZ6_02385	FG156_08148	FG159_09295	FG164_09248	FG171_07406	FG181_09528	FU001_04001	FG001_00628	FG013_06406	FG202_08052	FG005_02758	FG593_12408	FG008_02370	FG851_05358	FGRAMPH1_01T23559
	Cluster_00472	20	20	Core	EYB23727.1	DAOM23_08788	DAOM24_00207	YL1_00130	HN9_04342	HNZ6_02384	FG156_08149	FG159_09296	FG164_09247	FG171_07407	FG181_09529	FU001_04000	FG001_00629	FG013_06405	FG202_08053	FG005_02757	FG593_12409	FG008_02371	FG851_05357	FGRAMPH1_01T23557
	Cluster_00473	20	20	Core	EYB23726.1	DAOM23_08787	DAOM24_00206	YL1_00131	HN9_04341	HNZ6_02383	FG156_08150	FG159_09297	FG164_09246	FG171_07408	FG181_09530	FU001_03999	FG001_00630	FG013_06404	FG202_08054	FG005_02756	FG593_12410	FG008_02372	FG851_05356	FGRAMPH1_01T23555
	Cluster_00474	20	20	Core	EYB23723.1	DAOM23_08784	DAOM24_00204	YL1_00133	HN9_04338	HNZ6_02380	FG156_08153	FG159_09299	FG164_09243	FG171_07410	FG181_09532	FU001_03996	FG001_00633	FG013_06401	FG202_08056	FG005_02754	FG593_12413	FG008_02374	FG851_05353	FGRAMPH1_01T23541
	Cluster_00475	20	20	Core	EYB23722.1	DAOM23_08783	DAOM24_00203	YL1_00134	HN9_04337	HNZ6_02379	FG156_08154	FG159_09300	FG164_09242	FG171_07411	FG181_09533	FU001_03995	FG001_00634	FG013_06400	FG202_08057	FG005_02753	FG593_12414	FG008_02375	FG851_05352	FGRAMPH1_01T23537
	Cluster_00476	20	20	Core	EYB23721.1	DAOM23_08782	DAOM24_00202	YL1_00135	HN9_04336	HNZ6_02378	FG156_08155	FG159_09301	FG164_09241	FG171_07412	FG181_09534	FU001_03994	FG001_00635	FG013_06399	FG202_08058	FG005_02752	FG593_12415	FG008_02376	FG851_05351	FGRAMPH1_01T23535
	Cluster_00477	20	20	Core	EYB23720.1	DAOM23_08781	DAOM24_00201	YL1_00136	HN9_04335	HNZ6_02377	FG156_08156	FG159_09302	FG164_09240	FG171_07413	FG181_09535	FU001_03993	FG001_00636	FG013_06398	FG202_08059	FG005_02751	FG593_12416	FG008_02377	FG851_05350	FGRAMPH1_01T23531
	Cluster_00478	20	20	Core	EYB23719.1	DAOM23_08780	DAOM24_00200	YL1_00137	HN9_04334	HNZ6_02376	FG156_08157	FG159_09303	FG164_09239	FG171_07414	FG181_09536	FU001_03992	FG001_00637	FG013_06397	FG202_08060	FG005_02750	FG593_12417	FG008_02378	FG851_05349	FGRAMPH1_01T23533
	Cluster_00479	20	20	Core	EYB23718.1	DAOM23_08779	DAOM24_00199	YL1_00138	HN9_04333	HNZ6_02375	FG156_08158	FG159_09304	FG164_09238	FG171_07415	FG181_09537	FU001_03991	FG001_00638	FG013_06396	FG202_08061	FG005_02749	FG593_12418	FG008_02379	FG851_05348	FGRAMPH1_01T23529
	Cluster_00480	20	20	Core	EYB23717.1	DAOM23_08778	DAOM24_00198	YL1_00139	HN9_04332	HNZ6_02374	FG156_08159	FG159_09305	FG164_09237	FG171_07416	FG181_09538	FU001_03990	FG001_00639	FG013_06395	FG202_08062	FG005_02748	FG593_12419	FG008_02380	FG851_05347	FGRAMPH1_01T23527
	Cluster_00481	20	20	Core	EYB23716.1	DAOM23_08777	DAOM24_00197	YL1_00140	HN9_04331	HNZ6_02373	FG156_08160	FG159_09306	FG164_09236	FG171_07417	FG181_09539	FU001_03989	FG001_00640	FG013_06394	FG202_08063	FG005_02747	FG593_12420	FG008_02381	FG851_05346	FGRAMPH1_01T23525
	Cluster_00482	20	20	Core	EYB23714.1	DAOM23_08775	DAOM24_00195	YL1_00142	HN9_04329	HNZ6_02371	FG156_08162	FG159_09308	FG164_09234	FG171_07419	FG181_12671	FU001_03987	FG001_00642	FG013_06392	FG202_08065	FG005_02745	FG593_12422	FG008_12630	FG851_05344	FGRAMPH1_01T23521
	Cluster_00483	20	20	Core	EYB23713.1	DAOM23_08774	DAOM24_00194	YL1_00143	HN9_04328	HNZ6_02370	FG156_08163	FG159_09309	FG164_09233	FG171_07420	FG181_12670	FU001_03986	FG001_00643	FG013_06391	FG202_08066	FG005_02744	FG593_12423	FG008_12631	FG851_05343	FGRAMPH1_01T23519
	Cluster_00484	20	20	Core	EYB23712.1	DAOM23_08773	DAOM24_00192	YL1_00145	HN9_07534	HNZ6_02368	FG156_08164	FG159_09311	FG164_09231	FG171_07422	FG181_12668	FU001_03985	FG001_00644	FG013_06390	FG202_01085	FG005_02742	FG593_03437	FG008_11273	FG851_08416	FGRAMPH1_01T23515
	Cluster_00485	20	20	Core	EYB23843.1	DAOM23_08771	DAOM24_00190	YL1_00147	HN9_07536	HNZ6_02366	FG156_08166	FG159_09313	FG164_09229	FG171_07424	FG181_12666	FU001_03983	FG001_00646	FG013_06388	FG202_01083	FG005_02740	FG593_03435	FG008_11275	FG851_08418	FGRAMPH1_01T23513
	Cluster_00486	20	20	Core	EYB23842.1	DAOM23_08770	DAOM24_00189	YL1_00148	HN9_07537	HNZ6_02365	FG156_08167	FG159_09314	FG164_09228	FG171_07425	FG181_12665	FU001_03982	FG001_00647	FG013_06387	FG202_01082	FG005_02739	FG593_03434	FG008_11276	FG851_08419	FGRAMPH1_01T23511
	Cluster_00487	20	20	Core	EYB23710.1	DAOM23_11606	DAOM24_00187	YL1_00150	HN9_07539	HNZ6_02363	FG156_08169	FG159_09316	FG164_09226	FG171_07427	FG181_12663	FU001_03980	FG001_00649	FG013_06385	FG202_01080	FG005_02737	FG593_03432	FG008_07935	FG851_08421	FGRAMPH1_01T23507
	Cluster_00488	20	20	Core	EYB23709.1	DAOM23_11605	DAOM24_00186	YL1_00151	HN9_07540	HNZ6_02362	FG156_08170	FG159_09317	FG164_09225	FG171_07428	FG181_12662	FU001_03979	FG001_00650	FG013_06384	FG202_01079	FG005_02736	FG593_03431	FG008_07936	FG851_08422	FGRAMPH1_01T23505
	Cluster_00489	20	20	Core	EYB23708.1	DAOM23_11604	DAOM24_00185	YL1_00152	HN9_07541	HNZ6_02361	FG156_08171	FG159_09319	FG164_09223	FG171_07430	FG181_12661	FU001_03977	FG001_00651	FG013_06383	FG202_01078	FG005_02734	FG593_03430	FG008_07937	FG851_08423	FGRAMPH1_01T23503
	Cluster_00490	20	20	Core	EYB23706.1	DAOM23_11602	DAOM24_00183	YL1_00154	HN9_07543	HNZ6_02359	FG156_08173	FG159_09321	FG164_09221	FG171_07432	FG181_12659	FU001_03975	FG001_00653	FG013_06381	FG202_01076	FG005_02732	FG593_03428	FG008_07939	FG851_08425	FGRAMPH1_01T23499
	Cluster_00491	20	20	Core	EYB23705.1	DAOM23_11601	DAOM24_00182	YL1_00155	HN9_07544	HNZ6_02358	FG156_08174	FG159_09322	FG164_09220	FG171_07433	FG181_12658	FU001_03974	FG001_00654	FG013_06380	FG202_01075	FG005_02731	FG593_03427	FG008_07940	FG851_08426	FGRAMPH1_01T23497
	Cluster_00492	20	20	Core	EYB23704.1	DAOM23_11600	DAOM24_00181	YL1_00156	HN9_07545	HNZ6_02357	FG156_08175	FG159_09323	FG164_09219	FG171_07434	FG181_12657	FU001_03973	FG001_00655	FG013_06379	FG202_01074	FG005_02730	FG593_03426	FG008_07941	FG851_08427	FGRAMPH1_01T23495
	Cluster_00493	20	20	Core	EYB23703.1	DAOM23_11599	DAOM24_00180	YL1_00157	HN9_07546	HNZ6_02356	FG156_08176	FG159_09324	FG164_09218	FG171_07435	FG181_12656	FU001_03972	FG001_00656	FG013_06378	FG202_01073	FG005_02729	FG593_03425	FG008_07942	FG851_08428	FGRAMPH1_01T23493
	Cluster_00494	20	20	Core	EYB23702.1	DAOM23_11598	DAOM24_00179	YL1_00158	HN9_07547	HNZ6_02355	FG156_08177	FG159_09325	FG164_09217	FG171_07436	FG181_12655	FU001_03971	FG001_00657	FG013_06377	FG202_01072	FG005_02728	FG593_03424	FG008_07943	FG851_08429	FGRAMPH1_01T23491
	Cluster_00495	20	20	Core	EYB23701.1	DAOM23_11597	DAOM24_00178	YL1_00159	HN9_07548	HNZ6_02354	FG156_08178	FG159_09326	FG164_09216	FG171_07437	FG181_12654	FU001_03970	FG001_00658	FG013_06376	FG202_01071	FG005_02727	FG593_03423	FG008_07944	FG851_08430	FGRAMPH1_01T23489
	Cluster_00496	20	20	Core	EYB23700.1	DAOM23_11596	DAOM24_00177	YL1_00160	HN9_07549	HNZ6_02353	FG156_08179	FG159_09327	FG164_09215	FG171_07438	FG181_12653	FU001_03969	FG001_00659	FG013_06375	FG202_01070	FG005_02726	FG593_03422	FG008_07945	FG851_08431	FGRAMPH1_01T23487
	Cluster_00497	20	20	Core	EYB23698.1	DAOM23_08876	DAOM24_00171	YL1_00164	HN9_07553	HNZ6_02347	FG156_08184	FG159_12835	FG164_13033	FG171_07444	FG181_11665	FU001_03963	FG001_00664	FG013_06371	FG202_01064	FG005_02721	FG593_03418	FG008_12004	FG851_08435	FGRAMPH1_01T23479
	Cluster_00498	20	20	Core	EYB23697.1	DAOM23_08875	DAOM24_00170	YL1_00165	HN9_07554	HNZ6_02346	FG156_08185	FG159_12834	FG164_13032	FG171_07445	FG181_11666	FU001_03962	FG001_00665	FG013_06370	FG202_01063	FG005_02720	FG593_03417	FG008_12005	FG851_08436	FGRAMPH1_01T23477
	Cluster_00499	20	20	Core	EYB23696.1	DAOM23_08874	DAOM24_00169	YL1_00166	HN9_07555	HNZ6_02345	FG156_08186	FG159_12833	FG164_13031	FG171_07446	FG181_11667	FU001_03961	FG001_00666	FG013_06369	FG202_01062	FG005_02719	FG593_03416	FG008_06985	FG851_08437	FGRAMPH1_01T23475
	Cluster_00500	20	20	Core	EYB23695.1	DAOM23_08873	DAOM24_00168	YL1_00167	HN9_07556	HNZ6_02344	FG156_08187	FG159_12832	FG164_13030	FG171_07447	FG181_11668	FU001_03960	FG001_00667	FG013_06368	FG202_01061	FG005_02718	FG593_03415	FG008_06986	FG851_08438	FGRAMPH1_01T23473
	Cluster_00501	20	20	Core	EYB23694.1	DAOM23_08872	DAOM24_00167	YL1_00168	HN9_07557	HNZ6_02343	FG156_08188	FG159_12831	FG164_13029	FG171_07448	FG181_11669	FU001_03959	FG001_00668	FG013_06367	FG202_01060	FG005_02717	FG593_03414	FG008_06987	FG851_08439	FGRAMPH1_01T23469
	Cluster_00502	20	20	Core	EYB23693.1	DAOM23_08871	DAOM24_00166	YL1_00169	HN9_07558	HNZ6_02342	FG156_08189	FG159_12830	FG164_13028	FG171_07449	FG181_11670	FU001_03958	FG001_00669	FG013_06366	FG202_01059	FG005_02716	FG593_03413	FG008_06988	FG851_08440	FGRAMPH1_01T23471
	Cluster_00503	20	20	Core	EYB23692.1	DAOM23_08870	DAOM24_00165	YL1_00170	HN9_07559	HNZ6_02341	FG156_08190	FG159_12829	FG164_13027	FG171_07450	FG181_11671	FU001_03957	FG001_00670	FG013_06365	FG202_01058	FG005_02715	FG593_03412	FG008_06989	FG851_08441	FGRAMPH1_01T23467
	Cluster_00504	20	20	Core	EYB23691.1	DAOM23_08869	DAOM24_00164	YL1_00171	HN9_07560	HNZ6_02340	FG156_08191	FG159_12828	FG164_13026	FG171_07451	FG181_11672	FU001_03956	FG001_00671	FG013_06364	FG202_01057	FG005_02714	FG593_03411	FG008_06990	FG851_08442	FGRAMPH1_01T23465
	Cluster_00505	20	20	Core	EYB23690.1	DAOM23_08868	DAOM24_00163	YL1_00172	HN9_07561	HNZ6_02339	FG156_08192	FG159_12827	FG164_13025	FG171_07452	FG181_11673	FU001_03955	FG001_00672	FG013_06363	FG202_01056	FG005_02713	FG593_03410	FG008_06991	FG851_08443	FGRAMPH1_01T23463
	Cluster_00506	20	20	Core	EYB23689.1	DAOM23_08867	DAOM24_00162	YL1_00173	HN9_07562	HNZ6_02338	FG156_08193	FG159_12826	FG164_13024	FG171_07453	FG181_11674	FU001_03954	FG001_00673	FG013_06362	FG202_01055	FG005_02712	FG593_03409	FG008_06992	FG851_08444	FGRAMPH1_01T23461
	Cluster_00507	20	20	Core	EYB23688.1	DAOM23_08866	DAOM24_00161	YL1_00174	HN9_07563	HNZ6_02337	FG156_08194	FG159_12825	FG164_13023	FG171_07454	FG181_11675	FU001_03953	FG001_00674	FG013_06361	FG202_01054	FG005_02711	FG593_03408	FG008_06993	FG851_08445	FGRAMPH1_01T23459
	Cluster_00508	20	20	Core	EYB23687.1	DAOM23_08865	DAOM24_00160	YL1_00175	HN9_07564	HNZ6_02336	FG156_08195	FG159_12824	FG164_13022	FG171_07455	FG181_11676	FU001_03952	FG001_00675	FG013_06360	FG202_01053	FG005_02710	FG593_03407	FG008_06994	FG851_08446	FGRAMPH1_01T23457
	Cluster_00509	20	20	Core	EYB23686.1	DAOM23_08864	DAOM24_00159	YL1_00176	HN9_07565	HNZ6_02335	FG156_08196	FG159_12823	FG164_13021	FG171_07456	FG181_11677	FU001_03951	FG001_00676	FG013_06359	FG202_01052	FG005_02709	FG593_03406	FG008_06995	FG851_08447	FGRAMPH1_01T23455
	Cluster_00510	20	20	Core	EYB22828.1	DAOM23_08862	DAOM24_00157	YL1_00178	HN9_07567	HNZ6_02333	FG156_08198	FG159_12820	FG164_13129	FG171_07459	FG181_11680	FU001_03948	FG001_00678	FG013_06357	FG202_01049	FG005_02706	FG593_03404	FG008_06998	FG851_08449	FGRAMPH1_01T23449
	Cluster_00511	20	20	Core	EYB22827.1	DAOM23_08861	DAOM24_00156	YL1_00179	HN9_07568	HNZ6_02332	FG156_08199	FG159_12819	FG164_13128	FG171_07460	FG181_11681	FU001_03947	FG001_00679	FG013_06356	FG202_01048	FG005_02705	FG593_03403	FG008_06999	FG851_08450	FGRAMPH1_01T23447
	Cluster_00512	20	20	Core	EYB22825.1	DAOM23_08859	DAOM24_00154	YL1_00181	HN9_07570	HNZ6_02330	FG156_08201	FG159_12816	FG164_13125	FG171_07463	FG181_11684	FU001_03944	FG001_00682	FG013_06353	FG202_01046	FG005_02703	FG593_03401	FG008_11725	FG851_08453	FGRAMPH1_01T23441
	Cluster_00513	20	20	Core	EYB22824.1	DAOM23_08858	DAOM24_00153	YL1_00182	HN9_07571	HNZ6_02329	FG156_08202	FG159_12815	FG164_13124	FG171_07464	FG181_11685	FU001_03943	FG001_00683	FG013_06352	FG202_01045	FG005_02702	FG593_03400	FG008_11726	FG851_08454	FGRAMPH1_01T23439
	Cluster_00514	20	20	Core	EYB22847.1	DAOM23_08854	DAOM24_00149	YL1_00186	HN9_07575	HNZ6_07273	FG156_08206	FG159_02311	FG164_09041	FG171_07684	FG181_11689	FU001_05772	FG001_00687	FG013_06348	FG202_01041	FG005_02698	FG593_03396	FG008_11598	FG851_08458	FGRAMPH1_01T23431
	Cluster_00515	20	20	Core	EYB22820.1	DAOM23_08853	DAOM24_00148	YL1_00187	HN9_07576	HNZ6_07274	FG156_08207	FG159_02310	FG164_09042	FG171_07685	FG181_11690	FU001_05773	FG001_00688	FG013_06347	FG202_01040	FG005_02697	FG593_03395	FG008_11599	FG851_08459	FGRAMPH1_01T23429
	Cluster_00516	20	20	Core	EYB22845.1	DAOM23_08851	DAOM24_00146	YL1_00189	HN9_07578	HNZ6_07276	FG156_08209	FG159_02308	FG164_09044	FG171_07687	FG181_11692	FU001_05775	FG001_00690	FG013_06345	FG202_01038	FG005_02695	FG593_03393	FG008_09493	FG851_08461	FGRAMPH1_01T23425
	Cluster_00517	20	20	Core	EYB22844.1	DAOM23_08850	DAOM24_00145	YL1_00190	HN9_07579	HNZ6_07277	FG156_08210	FG159_02307	FG164_09045	FG171_07688	FG181_11693	FU001_05776	FG001_00691	FG013_06344	FG202_01037	FG005_02694	FG593_03392	FG008_09494	FG851_08462	FGRAMPH1_01T23421
	Cluster_00518	20	20	Core	EYB22818.1	DAOM23_08849	DAOM24_00144	YL1_00191	HN9_07580	HNZ6_07278	FG156_08211	FG159_02306	FG164_09046	FG171_07689	FG181_11694	FU001_05777	FG001_00692	FG013_06343	FG202_01036	FG005_02693	FG593_03391	FG008_09495	FG851_08463	FGRAMPH1_01T23417
	Cluster_00519	20	20	Core	EYB22816.1	DAOM23_08847	DAOM24_00142	YL1_00193	HN9_07582	HNZ6_07280	FG156_08213	FG159_02304	FG164_09048	FG171_07691	FG181_11696	FU001_05779	FG001_00694	FG013_06341	FG202_01034	FG005_02691	FG593_03389	FG008_09497	FG851_08465	FGRAMPH1_01T23413
	Cluster_00520	20	20	Core	EYB22842.1	DAOM23_08846	DAOM24_00141	YL1_00194	HN9_07583	HNZ6_07281	FG156_08214	FG159_02303	FG164_09049	FG171_07692	FG181_11697	FU001_05780	FG001_00695	FG013_06340	FG202_01033	FG005_02690	FG593_03388	FG008_09498	FG851_08466	FGRAMPH1_01T23411
	Cluster_00521	20	20	Core	EYB22841.1	DAOM23_06797	DAOM24_00140	YL1_00195	HN9_07584	HNZ6_07282	FG156_08215	FG159_02302	FG164_09050	FG171_07693	FG181_11698	FU001_05781	FG001_00696	FG013_06339	FG202_01032	FG005_02689	FG593_03387	FG008_00086	FG851_08467	FGRAMPH1_01T23409
	Cluster_00522	20	20	Core	EYB22840.1	DAOM23_06796	DAOM24_00139	YL1_00196	HN9_07585	HNZ6_07283	FG156_08216	FG159_02301	FG164_09051	FG171_07694	FG181_11699	FU001_05782	FG001_00697	FG013_06338	FG202_01031	FG005_02688	FG593_03386	FG008_00087	FG851_08468	FGRAMPH1_01T23407
	Cluster_00523	20	20	Core	EYB22815.1	DAOM23_06794	DAOM24_00138	YL1_00197	HN9_07587	HNZ6_07285	FG156_08218	FG159_02300	FG164_09052	FG171_07695	FG181_11700	FU001_05783	FG001_00699	FG013_06336	FG202_01030	FG005_02687	FG593_03384	FG008_00088	FG851_08470	FGRAMPH1_01T23403
	Cluster_00524	20	20	Core	EYB22814.1	DAOM23_06793	DAOM24_00137	YL1_00198	HN9_07588	HNZ6_07286	FG156_08219	FG159_02299	FG164_09053	FG171_07696	FG181_11701	FU001_05784	FG001_00700	FG013_06335	FG202_01029	FG005_02686	FG593_03383	FG008_00089	FG851_08471	FGRAMPH1_01T23401
	Cluster_00525	20	20	Core	EYB22813.1	DAOM23_06791	DAOM24_00135	YL1_00200	HN9_07590	HNZ6_07288	FG156_08221	FG159_02297	FG164_09055	FG171_07698	FG181_11703	FU001_05786	FG001_00702	FG013_06333	FG202_01027	FG005_02684	FG593_03381	FG008_00091	FG851_08473	FGRAMPH1_01T23397
	Cluster_00526	20	20	Core	EYB22812.1	DAOM23_06790	DAOM24_00134	YL1_00201	HN9_07591	HNZ6_07289	FG156_08222	FG159_02296	FG164_09056	FG171_07699	FG181_11704	FU001_05787	FG001_00703	FG013_06331	FG202_01026	FG005_02683	FG593_03380	FG008_00092	FG851_08474	FGRAMPH1_01T23395
	Cluster_00527	20	20	Core	EYB22811.1	DAOM23_06789	DAOM24_00133	YL1_00202	HN9_07592	HNZ6_07290	FG156_08223	FG159_02295	FG164_09057	FG171_07700	FG181_11705	FU001_05788	FG001_00705	FG013_06330	FG202_01025	FG005_02682	FG593_03379	FG008_00093	FG851_08476	FGRAMPH1_01T23393
	Cluster_00528	20	20	Core	EYB22837.1	DAOM23_06788	DAOM24_00132	YL1_00203	HN9_07593	HNZ6_07291	FG156_08224	FG159_02294	FG164_09058	FG171_07701	FG181_11706	FU001_05789	FG001_00706	FG013_06328	FG202_01024	FG005_02681	FG593_03378	FG008_00094	FG851_08477	FGRAMPH1_01T23389
	Cluster_00529	20	20	Core	EYB22810.1	DAOM23_06787	DAOM24_00131	YL1_00204	HN9_07594	HNZ6_07292	FG156_08225	FG159_02293	FG164_09059	FG171_07702	FG181_11707	FU001_05790	FG001_00708	FG013_06327	FG202_01023	FG005_02680	FG593_03377	FG008_00095	FG851_08479	FGRAMPH1_01T23387
	Cluster_00530	20	20	Core	EYB22809.1	DAOM23_06786	DAOM24_00130	YL1_00205	HN9_07595	HNZ6_07293	FG156_08226	FG159_02292	FG164_09060	FG171_07703	FG181_11708	FU001_05791	FG001_00709	FG013_06326	FG202_01022	FG005_02679	FG593_03376	FG008_00096	FG851_08480	FGRAMPH1_01T23385
	Cluster_00531	20	20	Core	EYB22808.1	DAOM23_06785	DAOM24_00129	YL1_00206	HN9_07596	HNZ6_07294	FG156_02958	FG159_02291	FG164_09061	FG171_07704	FG181_11709	FU001_05792	FG001_00710	FG013_06325	FG202_01021	FG005_02678	FG593_03375	FG008_00097	FG851_08481	FGRAMPH1_01T23383
	Cluster_00532	20	20	Core	EYB22836.1	DAOM23_06784	DAOM24_00128	YL1_00207	HN9_07597	HNZ6_07295	FG156_02957	FG159_02290	FG164_09062	FG171_07705	FG181_11710	FU001_05793	FG001_00711	FG013_06324	FG202_01020	FG005_02677	FG593_03374	FG008_00098	FG851_08482	FGRAMPH1_01T23381
	Cluster_00533	20	20	Core	EYB22806.1	DAOM23_06782	DAOM24_00125	YL1_00210	HN9_07599	HNZ6_07297	FG156_02953	FG159_02287	FG164_09065	FG171_07708	FG181_11713	FU001_05796	FG001_00717	FG013_06320	FG202_01017	FG005_02674	FG593_03370	FG008_00102	FG851_08486	FGRAMPH1_01T23375
	Cluster_00534	20	20	Core	EYB22805.1	DAOM23_06781	DAOM24_00124	YL1_00211	HN9_07600	HNZ6_07298	FG156_02952	FG159_02286	FG164_09066	FG171_07709	FG181_11714	FU001_05797	FG001_00718	FG013_06319	FG202_01016	FG005_02673	FG593_03369	FG008_00103	FG851_08487	FGRAMPH1_01T23373
	Cluster_00535	20	20	Core	EYB22804.1	DAOM23_06780	DAOM24_00123	YL1_00212	HN9_07601	HNZ6_07299	FG156_02951	FG159_02285	FG164_09067	FG171_07710	FG181_11715	FU001_05798	FG001_00719	FG013_06318	FG202_01015	FG005_02672	FG593_03368	FG008_00104	FG851_08488	FGRAMPH1_01T23371
	Cluster_00536	20	20	Core	EYB22803.1	DAOM23_06779	DAOM24_00122	YL1_00213	HN9_07602	HNZ6_07300	FG156_02950	FG159_02284	FG164_09068	FG171_07711	FG181_11716	FU001_05799	FG001_00720	FG013_06317	FG202_01014	FG005_02671	FG593_03367	FG008_00105	FG851_08489	FGRAMPH1_01T23369
	Cluster_00537	20	20	Core	EYB22802.1	DAOM23_06778	DAOM24_00121	YL1_00214	HN9_07603	HNZ6_07301	FG156_02949	FG159_02282	FG164_09069	FG171_07713	FG181_11718	FU001_05801	FG001_00721	FG013_06316	FG202_01013	FG005_02669	FG593_03366	FG008_00106	FG851_08490	FGRAMPH1_01T23367
	Cluster_00538	20	20	Core	EYB22801.1	DAOM23_06777	DAOM24_00120	YL1_00215	HN9_07604	HNZ6_07302	FG156_02948	FG159_02281	FG164_09070	FG171_07714	FG181_11719	FU001_05802	FG001_00722	FG013_06315	FG202_01012	FG005_02668	FG593_03365	FG008_00107	FG851_08491	FGRAMPH1_01T23365
	Cluster_00539	20	20	Core	EYB22800.1	DAOM23_06776	DAOM24_00119	YL1_00216	HN9_07605	HNZ6_07303	FG156_02947	FG159_02280	FG164_09071	FG171_07715	FG181_11720	FU001_05803	FG001_00723	FG013_06314	FG202_01011	FG005_02667	FG593_03364	FG008_00108	FG851_08492	FGRAMPH1_01T23363
	Cluster_00540	20	20	Core	EYB22799.1	DAOM23_06775	DAOM24_00118	YL1_00217	HN9_07606	HNZ6_07304	FG156_02946	FG159_02279	FG164_09072	FG171_07716	FG181_11721	FU001_05804	FG001_00724	FG013_06313	FG202_01010	FG005_02666	FG593_03363	FG008_00109	FG851_08493	FGRAMPH1_01T23361
	Cluster_00541	20	20	Core	EYB22846.1	DAOM23_06774	DAOM24_00117	YL1_00218	HN9_07607	HNZ6_07305	FG156_02945	FG159_02278	FG164_09073	FG171_07717	FG181_11722	FU001_05805	FG001_00725	FG013_06312	FG202_01009	FG005_02665	FG593_03362	FG008_00110	FG851_08494	FGRAMPH1_01T23359
	Cluster_00542	20	20	Core	EYB22798.1	DAOM23_06773	DAOM24_00116	YL1_00219	HN9_07608	HNZ6_07306	FG156_02944	FG159_02277	FG164_09074	FG171_07718	FG181_11723	FU001_05806	FG001_00726	FG013_06311	FG202_01008	FG005_02664	FG593_03361	FG008_00111	FG851_08495	FGRAMPH1_01T23355
	Cluster_00543	20	20	Core	EYB22797.1	DAOM23_06772	DAOM24_00115	YL1_00220	HN9_07609	HNZ6_07307	FG156_02943	FG159_02276	FG164_09075	FG171_07719	FG181_11724	FU001_05807	FG001_00727	FG013_06310	FG202_01007	FG005_02663	FG593_03360	FG008_00112	FG851_08496	FGRAMPH1_01T23357
	Cluster_00544	20	20	Core	EYB22796.1	DAOM23_06771	DAOM24_00114	YL1_00221	HN9_07610	HNZ6_07308	FG156_02942	FG159_02275	FG164_09076	FG171_07720	FG181_11725	FU001_05808	FG001_00728	FG013_06309	FG202_01006	FG005_02662	FG593_03359	FG008_00113	FG851_08497	FGRAMPH1_01T23353
	Cluster_00545	20	20	Core	EYB22834.1	DAOM23_06769	DAOM24_00111	YL1_00223	HN9_07611	HNZ6_07310	FG156_02941	FG159_02273	FG164_09078	FG171_07722	FG181_11728	FU001_05810	FG001_00730	FG013_06308	FG202_01004	FG005_02659	FG593_03358	FG008_00115	FG851_08498	FGRAMPH1_01T23347
	Cluster_00546	20	20	Core	EYB22795.1	DAOM23_06768	DAOM24_00110	YL1_00224	HN9_07612	HNZ6_07311	FG156_02940	FG159_02272	FG164_09079	FG171_07723	FG181_11729	FU001_05811	FG001_00731	FG013_06307	FG202_01003	FG005_02658	FG593_03357	FG008_00116	FG851_08499	FGRAMPH1_01T23345
	Cluster_00547	20	20	Core	EYB22794.1	DAOM23_06767	DAOM24_00109	YL1_00225	HN9_07613	HNZ6_07312	FG156_02939	FG159_02271	FG164_09080	FG171_07724	FG181_11730	FU001_05812	FG001_00732	FG013_06306	FG202_01002	FG005_02657	FG593_03356	FG008_00117	FG851_08500	FGRAMPH1_01T23343
	Cluster_00548	20	20	Core	EYB22793.1	DAOM23_06766	DAOM24_00108	YL1_00226	HN9_07614	HNZ6_07313	FG156_02938	FG159_02270	FG164_09081	FG171_07725	FG181_11731	FU001_05813	FG001_00733	FG013_06305	FG202_01001	FG005_02656	FG593_03355	FG008_00118	FG851_08501	FGRAMPH1_01T23341
	Cluster_00549	20	20	Core	EYB22833.1	DAOM23_06765	DAOM24_00107	YL1_00227	HN9_07615	HNZ6_07314	FG156_02937	FG159_02269	FG164_09082	FG171_07726	FG181_11732	FU001_05814	FG001_00734	FG013_06304	FG202_01000	FG005_02655	FG593_03354	FG008_00119	FG851_08502	FGRAMPH1_01T23339
	Cluster_00550	20	20	Core	EYB22832.1	DAOM23_06764	DAOM24_00106	YL1_00228	HN9_07616	HNZ6_07315	FG156_02936	FG159_02268	FG164_09083	FG171_07727	FG181_11733	FU001_05815	FG001_00735	FG013_06303	FG202_00999	FG005_02654	FG593_03353	FG008_00120	FG851_08503	FGRAMPH1_01T23337
	Cluster_00551	20	20	Core	EYB22791.1	DAOM23_06763	DAOM24_00105	YL1_00229	HN9_07617	HNZ6_07316	FG156_02935	FG159_02267	FG164_09084	FG171_07728	FG181_11734	FU001_05816	FG001_00736	FG013_06302	FG202_00998	FG005_02653	FG593_03352	FG008_00121	FG851_08504	FGRAMPH1_01T23333
	Cluster_00552	20	20	Core	EYB22790.1	DAOM23_06762	DAOM24_00104	YL1_00230	HN9_07618	HNZ6_07317	FG156_02934	FG159_02266	FG164_09085	FG171_07729	FG181_11735	FU001_05817	FG001_00737	FG013_06301	FG202_00997	FG005_02652	FG593_03351	FG008_00122	FG851_08505	FGRAMPH1_01T23331
	Cluster_00553	20	20	Core	EYB22789.1	DAOM23_06761	DAOM24_00103	YL1_00231	HN9_07619	HNZ6_07318	FG156_02933	FG159_02265	FG164_09086	FG171_07730	FG181_11736	FU001_05818	FG001_00738	FG013_06300	FG202_00996	FG005_02651	FG593_03350	FG008_00123	FG851_08506	FGRAMPH1_01T23329
	Cluster_00554	20	20	Core	EYB22788.1	DAOM23_06760	DAOM24_00102	YL1_00232	HN9_07620	HNZ6_07319	FG156_02932	FG159_02264	FG164_09087	FG171_07731	FG181_11737	FU001_05819	FG001_00739	FG013_06299	FG202_00995	FG005_02650	FG593_03349	FG008_00124	FG851_08507	FGRAMPH1_01T23327
	Cluster_00555	20	20	Core	EYB22787.1	DAOM23_06758	DAOM24_00100	YL1_00234	HN9_07622	HNZ6_07321	FG156_02930	FG159_02262	FG164_09089	FG171_07733	FG181_11739	FU001_05821	FG001_00741	FG013_06297	FG202_00993	FG005_02648	FG593_03347	FG008_00126	FG851_08509	FGRAMPH1_01T23321
	Cluster_00556	20	20	Core	EYB22786.1	DAOM23_06757	DAOM24_00099	YL1_00235	HN9_07623	HNZ6_07322	FG156_02929	FG159_02261	FG164_09090	FG171_07734	FG181_11740	FU001_05822	FG001_00742	FG013_06296	FG202_00992	FG005_02647	FG593_03346	FG008_00127	FG851_08510	FGRAMPH1_01T23319
	Cluster_00557	20	20	Core	EYB22785.1	DAOM23_06756	DAOM24_00098	YL1_00236	HN9_07624	HNZ6_07323	FG156_02928	FG159_02260	FG164_09091	FG171_07735	FG181_11741	FU001_05823	FG001_00743	FG013_06295	FG202_00991	FG005_02646	FG593_03345	FG008_00128	FG851_08511	FGRAMPH1_01T23317
	Cluster_00558	20	20	Core	EYB22783.1	DAOM23_06754	DAOM24_00096	YL1_00238	HN9_07626	HNZ6_07325	FG156_02926	FG159_02258	FG164_09093	FG171_07737	FG181_11743	FU001_05825	FG001_00745	FG013_06293	FG202_00989	FG005_02644	FG593_03343	FG008_00130	FG851_08513	FGRAMPH1_01T23313
	Cluster_00559	20	20	Core	EYB22782.1	DAOM23_06753	DAOM24_00095	YL1_00239	HN9_07627	HNZ6_07326	FG156_02925	FG159_02257	FG164_09094	FG171_07738	FG181_11744	FU001_05826	FG001_00747	FG013_06292	FG202_00988	FG005_02643	FG593_03342	FG008_00131	FG851_08514	FGRAMPH1_01T23311
	Cluster_00560	20	20	Core	EYB22781.1	DAOM23_06752	DAOM24_00094	YL1_00240	HN9_07628	HNZ6_07327	FG156_02924	FG159_02256	FG164_09095	FG171_07739	FG181_11745	FU001_05827	FG001_00748	FG013_06291	FG202_00987	FG005_02642	FG593_03341	FG008_00132	FG851_08515	FGRAMPH1_01T23309
	Cluster_00561	20	20	Core	EYB22780.1	DAOM23_06751	DAOM24_00093	YL1_00241	HN9_07629	HNZ6_07328	FG156_02923	FG159_02255	FG164_09096	FG171_07740	FG181_11746	FU001_05828	FG001_00749	FG013_06290	FG202_00986	FG005_02641	FG593_03340	FG008_00133	FG851_08516	FGRAMPH1_01T23307
	Cluster_00562	20	20	Core	EYB23213.1	DAOM23_06750	DAOM24_00092	YL1_00242	HN9_12053	HNZ6_01777	FG156_02922	FG159_02254	FG164_09097	FG171_07741	FG181_12503	FU001_05829	FG001_00750	FG013_06289	FG202_00985	FG005_02640	FG593_03339	FG008_00134	FG851_08517	FGRAMPH1_01T23305
	Cluster_00563	20	20	Core	EYB23214.1	DAOM23_06749	DAOM24_00091	YL1_00243	HN9_12054	HNZ6_01778	FG156_02921	FG159_02253	FG164_09098	FG171_07742	FG181_12504	FU001_05830	FG001_00751	FG013_06288	FG202_00984	FG005_02639	FG593_03338	FG008_00135	FG851_08518	FGRAMPH1_01T23303
	Cluster_00564	20	20	Core	EYB23212.1	DAOM23_06748	DAOM24_00090	YL1_00244	HN9_12055	HNZ6_01779	FG156_02920	FG159_02252	FG164_09099	FG171_07743	FG181_12505	FU001_05831	FG001_00752	FG013_06287	FG202_00983	FG005_02638	FG593_03337	FG008_00136	FG851_08519	FGRAMPH1_01T23301
	Cluster_00565	20	20	Core	EYB23211.1	DAOM23_06747	DAOM24_00089	YL1_00245	HN9_12056	HNZ6_01780	FG156_02919	FG159_02251	FG164_09100	FG171_07744	FG181_12506	FU001_05832	FG001_00753	FG013_06286	FG202_00982	FG005_02637	FG593_03336	FG008_00137	FG851_08520	FGRAMPH1_01T23299
	Cluster_00566	20	20	Core	EYB23209.1	DAOM23_12499	DAOM24_00088	YL1_00246	HN9_12058	HNZ6_01781	FG156_02917	FG159_02250	FG164_09101	FG171_07745	FG181_12507	FU001_05833	FG001_00755	FG013_06785	FG202_00981	FG005_02636	FG593_03334	FG008_00138	FG851_08522	FGRAMPH1_01T23295
	Cluster_00567	20	20	Core	EYB23208.1	DAOM23_04926	DAOM24_00087	YL1_00247	HN9_12059	HNZ6_01782	FG156_02916	FG159_02249	FG164_09102	FG171_07746	FG181_12508	FU001_05834	FG001_00756	FG013_06784	FG202_00980	FG005_02635	FG593_03333	FG008_00139	FG851_08523	FGRAMPH1_01T23291
	Cluster_00568	20	20	Core	EYB23207.1	DAOM23_04925	DAOM24_00086	YL1_00248	HN9_12060	HNZ6_01783	FG156_02915	FG159_02248	FG164_09103	FG171_07747	FG181_12509	FU001_05835	FG001_00757	FG013_06783	FG202_00979	FG005_02634	FG593_03332	FG008_00140	FG851_08524	FGRAMPH1_01T23289
	Cluster_00569	20	20	Core	EYB23205.1	DAOM23_04922	DAOM24_00084	YL1_00250	HN9_12062	HNZ6_01785	FG156_02913	FG159_02246	FG164_09105	FG171_07749	FG181_12511	FU001_05837	FG001_00759	FG013_06781	FG202_00977	FG005_02632	FG593_03330	FG008_00142	FG851_08526	FGRAMPH1_01T23285
	Cluster_00570	20	20	Core	EYB23215.1	DAOM23_04921	DAOM24_00082	YL1_00252	HN9_12063	HNZ6_01787	FG156_02912	FG159_02244	FG164_09107	FG171_07751	FG181_12513	FU001_05839	FG001_00760	FG013_06780	FG202_00975	FG005_02630	FG593_03329	FG008_00144	FG851_08527	FGRAMPH1_01T23281
	Cluster_00571	20	20	Core	EYB23204.1	DAOM23_04920	DAOM24_00081	YL1_00253	HN9_12064	HNZ6_01788	FG156_02911	FG159_02243	FG164_09108	FG171_07752	FG181_12514	FU001_05840	FG001_00761	FG013_06779	FG202_00974	FG005_02629	FG593_03328	FG008_00145	FG851_08528	FGRAMPH1_01T23279
	Cluster_00572	20	20	Core	EYB23203.1	DAOM23_04919	DAOM24_00080	YL1_00254	HN9_12065	HNZ6_01789	FG156_02910	FG159_02242	FG164_09109	FG171_07753	FG181_12515	FU001_05841	FG001_00762	FG013_06778	FG202_00973	FG005_02628	FG593_03327	FG008_00146	FG851_08529	FGRAMPH1_01T23277
	Cluster_00573	20	20	Core	EYB23202.1	DAOM23_04918	DAOM24_00079	YL1_00255	HN9_12066	HNZ6_01790	FG156_02909	FG159_02241	FG164_09110	FG171_07754	FG181_12516	FU001_05842	FG001_00763	FG013_06777	FG202_00972	FG005_02627	FG593_03326	FG008_00147	FG851_08530	FGRAMPH1_01T23275
	Cluster_00574	20	20	Core	EYB23201.1	DAOM23_04917	DAOM24_00078	YL1_00256	HN9_12067	HNZ6_01791	FG156_02908	FG159_02240	FG164_09111	FG171_07755	FG181_12517	FU001_05843	FG001_00764	FG013_06776	FG202_00971	FG005_02626	FG593_03325	FG008_00148	FG851_08531	FGRAMPH1_01T23273
	Cluster_00575	20	20	Core	EYB23200.1	DAOM23_04916	DAOM24_00077	YL1_00257	HN9_12068	HNZ6_01792	FG156_02907	FG159_02239	FG164_09112	FG171_07756	FG181_12518	FU001_05844	FG001_00765	FG013_06775	FG202_00970	FG005_02625	FG593_03324	FG008_00149	FG851_08532	FGRAMPH1_01T23271
	Cluster_00576	20	20	Core	EYB23199.1	DAOM23_04915	DAOM24_00076	YL1_00258	HN9_12069	HNZ6_01793	FG156_02906	FG159_02238	FG164_09113	FG171_07757	FG181_12519	FU001_05845	FG001_00766	FG013_06774	FG202_00969	FG005_02624	FG593_03323	FG008_00150	FG851_08533	FGRAMPH1_01T23269
	Cluster_00577	20	20	Core	EYB23198.1	DAOM23_04914	DAOM24_00075	YL1_00259	HN9_12070	HNZ6_01794	FG156_02905	FG159_02237	FG164_09114	FG171_07758	FG181_12520	FU001_05846	FG001_00767	FG013_06773	FG202_00968	FG005_02623	FG593_03322	FG008_00151	FG851_08534	FGRAMPH1_01T23265
	Cluster_00578	20	20	Core	EYB23197.1	DAOM23_04913	DAOM24_00074	YL1_00260	HN9_12071	HNZ6_01795	FG156_02904	FG159_02236	FG164_09115	FG171_07759	FG181_12521	FU001_05847	FG001_00768	FG013_06772	FG202_00967	FG005_02622	FG593_03321	FG008_00152	FG851_08535	FGRAMPH1_01T23263
	Cluster_00579	20	20	Core	EYB23196.1	DAOM23_04912	DAOM24_00073	YL1_00261	HN9_12072	HNZ6_01796	FG156_02903	FG159_02235	FG164_09116	FG171_07760	FG181_12522	FU001_05848	FG001_00769	FG013_06771	FG202_00966	FG005_02621	FG593_03320	FG008_00153	FG851_08536	FGRAMPH1_01T23259
	Cluster_00580	20	20	Core	EYB23195.1	DAOM23_04911	DAOM24_00072	YL1_00262	HN9_12073	HNZ6_01797	FG156_02902	FG159_02234	FG164_09117	FG171_07761	FG181_12523	FU001_05849	FG001_00770	FG013_06770	FG202_00965	FG005_02620	FG593_03319	FG008_00154	FG851_08537	FGRAMPH1_01T23261
	Cluster_00581	20	20	Core	EYB23194.1	DAOM23_04910	DAOM24_00071	YL1_00263	HN9_12074	HNZ6_01798	FG156_02901	FG159_02233	FG164_09118	FG171_07762	FG181_12524	FU001_05850	FG001_00771	FG013_06769	FG202_00964	FG005_02619	FG593_03318	FG008_00155	FG851_08538	FGRAMPH1_01T23257
	Cluster_00582	20	20	Core	EYB23193.1	DAOM23_04909	DAOM24_00070	YL1_00264	HN9_12075	HNZ6_01799	FG156_02900	FG159_02232	FG164_09119	FG171_07763	FG181_12525	FU001_05851	FG001_00772	FG013_06768	FG202_00963	FG005_02618	FG593_03317	FG008_00156	FG851_08539	FGRAMPH1_01T23255
	Cluster_00583	20	20	Core	EYB26122.1	DAOM23_04908	DAOM24_00069	YL1_00265	HN9_12076	HNZ6_01800	FG156_02899	FG159_06655	FG164_09120	FG171_07074	FG181_00884	FU001_05852	FG001_00773	FG013_06767	FG202_00962	FG005_08284	FG593_03316	FG008_00157	FG851_06247	FGRAMPH1_01T23253
	Cluster_00584	20	20	Core	EYB26121.1	DAOM23_04906	DAOM24_00068	YL1_00266	HN9_12077	HNZ6_01801	FG156_02898	FG159_06654	FG164_09122	FG171_07075	FG181_00885	FU001_05853	FG001_00775	FG013_06765	FG202_00961	FG005_08285	FG593_03315	FG008_00158	FG851_06245	FGRAMPH1_01T23251
	Cluster_00585	20	20	Core	EYB26120.1	DAOM23_04905	DAOM24_00067	YL1_00267	HN9_12078	HNZ6_01802	FG156_02897	FG159_06653	FG164_09123	FG171_07076	FG181_00886	FU001_05854	FG001_00776	FG013_06764	FG202_00960	FG005_08286	FG593_03314	FG008_00159	FG851_06244	FGRAMPH1_01T23249
	Cluster_00586	20	20	Core	EYB26119.1	DAOM23_04903	DAOM24_00065	YL1_00269	HN9_12079	HNZ6_01804	FG156_02896	FG159_06651	FG164_09125	FG171_07078	FG181_00888	FU001_05856	FG001_00777	FG013_06763	FG202_00958	FG005_08288	FG593_03313	FG008_00161	FG851_06243	FGRAMPH1_01T23243
	Cluster_00587	20	20	Core	EYB26118.1	DAOM23_04902	DAOM24_00064	YL1_00270	HN9_12080	HNZ6_01805	FG156_02895	FG159_06650	FG164_09126	FG171_07079	FG181_00889	FU001_05857	FG001_00778	FG013_06762	FG202_00957	FG005_08289	FG593_03312	FG008_00162	FG851_06242	FGRAMPH1_01T23241
	Cluster_00588	20	20	Core	EYB26117.1	DAOM23_04901	DAOM24_00063	YL1_00271	HN9_12081	HNZ6_01806	FG156_02894	FG159_06649	FG164_09127	FG171_07080	FG181_00890	FU001_05858	FG001_00779	FG013_06761	FG202_00956	FG005_08290	FG593_03311	FG008_00163	FG851_06241	FGRAMPH1_01T23239
	Cluster_00589	20	20	Core	EYB26116.1	DAOM23_04900	DAOM24_00062	YL1_00272	HN9_12082	HNZ6_01807	FG156_02893	FG159_06648	FG164_09128	FG171_07081	FG181_00891	FU001_05859	FG001_00780	FG013_06760	FG202_00955	FG005_08291	FG593_03310	FG008_00164	FG851_06240	FGRAMPH1_01T23237
	Cluster_00590	20	20	Core	EYB26123.1	DAOM23_04899	DAOM24_00061	YL1_00273	HN9_12083	HNZ6_01808	FG156_02892	FG159_06647	FG164_09129	FG171_07082	FG181_00892	FU001_05860	FG001_00781	FG013_06759	FG202_00954	FG005_08292	FG593_03309	FG008_00165	FG851_06239	FGRAMPH1_01T23233
	Cluster_00591	20	20	Core	EYB26115.1	DAOM23_04898	DAOM24_00060	YL1_00274	HN9_12084	HNZ6_01809	FG156_02891	FG159_06646	FG164_09130	FG171_07083	FG181_00893	FU001_05861	FG001_00782	FG013_06758	FG202_00953	FG005_08293	FG593_03308	FG008_07805	FG851_06238	FGRAMPH1_01T23231
	Cluster_00592	20	20	Core	EYB26114.1	DAOM23_04897	DAOM24_00059	YL1_00275	HN9_12085	HNZ6_01810	FG156_02890	FG159_06645	FG164_09131	FG171_07084	FG181_00894	FU001_05862	FG001_00783	FG013_06757	FG202_00952	FG005_08294	FG593_03307	FG008_07804	FG851_06237	FGRAMPH1_01T23229
	Cluster_00593	20	20	Core	EYB26113.1	DAOM23_04896	DAOM24_00058	YL1_00276	HN9_12086	HNZ6_01811	FG156_02889	FG159_06644	FG164_09132	FG171_07085	FG181_00895	FU001_05863	FG001_00784	FG013_06756	FG202_00951	FG005_08295	FG593_03306	FG008_07803	FG851_06236	FGRAMPH1_01T23227
	Cluster_00594	20	20	Core	EYB26112.1	DAOM23_04895	DAOM24_00057	YL1_00277	HN9_12087	HNZ6_01812	FG156_02888	FG159_06643	FG164_09133	FG171_07086	FG181_00896	FU001_05864	FG001_00785	FG013_06755	FG202_00950	FG005_08296	FG593_03305	FG008_07802	FG851_06235	FGRAMPH1_01T23225
	Cluster_00595	20	20	Core	EYB26111.1	DAOM23_04894	DAOM24_00056	YL1_00278	HN9_12088	HNZ6_01813	FG156_02887	FG159_06642	FG164_09134	FG171_07087	FG181_00897	FU001_05865	FG001_00786	FG013_06754	FG202_00949	FG005_08297	FG593_03304	FG008_07801	FG851_06234	FGRAMPH1_01T23223
	Cluster_00596	20	20	Core	EYB26110.1	DAOM23_04893	DAOM24_00055	YL1_00279	HN9_12089	HNZ6_01814	FG156_02886	FG159_06641	FG164_09135	FG171_07088	FG181_00898	FU001_05866	FG001_00787	FG013_06753	FG202_00948	FG005_08298	FG593_03303	FG008_07800	FG851_06233	FGRAMPH1_01T23221
	Cluster_00597	20	20	Core	EYB26109.1	DAOM23_04892	DAOM24_00054	YL1_00280	HN9_12090	HNZ6_01815	FG156_02885	FG159_06640	FG164_09136	FG171_07089	FG181_00899	FU001_05867	FG001_00788	FG013_06752	FG202_00947	FG005_08299	FG593_03302	FG008_07799	FG851_06232	FGRAMPH1_01T23219
	Cluster_00598	20	20	Core	EYB26108.1	DAOM23_04891	DAOM24_00053	YL1_00281	HN9_12091	HNZ6_01816	FG156_02884	FG159_06639	FG164_09137	FG171_07090	FG181_00900	FU001_05868	FG001_00789	FG013_06751	FG202_00946	FG005_08300	FG593_03301	FG008_07798	FG851_06231	FGRAMPH1_01T23217
	Cluster_00599	20	20	Core	EYB26107.1	DAOM23_04890	DAOM24_00052	YL1_00282	HN9_12092	HNZ6_01817	FG156_02883	FG159_06638	FG164_09138	FG171_07091	FG181_00901	FU001_05869	FG001_00790	FG013_06750	FG202_00945	FG005_08301	FG593_03300	FG008_07797	FG851_06230	FGRAMPH1_01T23215
	Cluster_00600	20	20	Core	EYB26105.1	DAOM23_04888	DAOM24_00051	YL1_00284	HN9_12094	HNZ6_01819	FG156_02881	FG159_06636	FG164_09140	FG171_07093	FG181_00902	FU001_05871	FG001_00791	FG013_06748	FG202_00943	FG005_08302	FG593_03298	FG008_07795	FG851_06228	FGRAMPH1_01T23211
	Cluster_00601	20	20	Core	EYB26104.1	DAOM23_04887	DAOM24_00050	YL1_00285	HN9_12095	HNZ6_01820	FG156_02880	FG159_06635	FG164_09141	FG171_07094	FG181_00903	FU001_05872	FG001_00792	FG013_06747	FG202_00942	FG005_08303	FG593_03297	FG008_12386	FG851_06227	FGRAMPH1_01T23207
	Cluster_00602	20	20	Core	EYB26103.1	DAOM23_04886	DAOM24_00049	YL1_00286	HN9_12096	HNZ6_01821	FG156_02879	FG159_06634	FG164_09142	FG171_07095	FG181_00904	FU001_05873	FG001_00793	FG013_06746	FG202_00941	FG005_08304	FG593_03296	FG008_12387	FG851_06226	FGRAMPH1_01T23205
	Cluster_00603	20	20	Core	EYB26102.1	DAOM23_04885	DAOM24_00048	YL1_00287	HN9_06092	HNZ6_01822	FG156_02878	FG159_06633	FG164_09143	FG171_07096	FG181_00905	FU001_05874	FG001_00794	FG013_06745	FG202_00940	FG005_08305	FG593_03295	FG008_11514	FG851_06225	FGRAMPH1_01T23203
	Cluster_00604	20	20	Core	EYB26101.1	DAOM23_04884	DAOM24_00047	YL1_00288	HN9_06093	HNZ6_01823	FG156_02877	FG159_06632	FG164_09144	FG171_07097	FG181_00906	FU001_05875	FG001_00795	FG013_06744	FG202_00939	FG005_08306	FG593_03294	FG008_11513	FG851_06224	FGRAMPH1_01T23201
	Cluster_00605	20	20	Core	EYB26100.1	DAOM23_04883	DAOM24_00046	YL1_00289	HN9_06094	HNZ6_01824	FG156_02876	FG159_06631	FG164_09146	FG171_07098	FG181_00907	FU001_05876	FG001_00797	FG013_06742	FG202_00938	FG005_08307	FG593_03293	FG008_11512	FG851_06222	FGRAMPH1_01T23197
	Cluster_00606	20	20	Core	EYB26099.1	DAOM23_04882	DAOM24_00045	YL1_00290	HN9_06095	HNZ6_01825	FG156_02875	FG159_06630	FG164_09147	FG171_07099	FG181_00908	FU001_05877	FG001_00798	FG013_06741	FG202_00937	FG005_08308	FG593_03292	FG008_11511	FG851_06221	FGRAMPH1_01T23199
	Cluster_00607	20	20	Core	EYB26098.1	DAOM23_04881	DAOM24_00044	YL1_00291	HN9_06096	HNZ6_01826	FG156_02874	FG159_06629	FG164_09148	FG171_07100	FG181_00909	FU001_05878	FG001_00799	FG013_06740	FG202_00936	FG005_08309	FG593_03291	FG008_11510	FG851_06220	FGRAMPH1_01T23195
	Cluster_00608	20	20	Core	EYB26096.1	DAOM23_04879	DAOM24_00043	YL1_00292	HN9_06098	HNZ6_01827	FG156_02872	FG159_06628	FG164_09149	FG171_07101	FG181_00910	FU001_05879	FG001_00801	FG013_06738	FG202_00935	FG005_08310	FG593_03289	FG008_00309	FG851_06218	FGRAMPH1_01T23191
	Cluster_00609	20	20	Core	EYB26095.1	DAOM23_04878	DAOM24_00042	YL1_00293	HN9_06099	HNZ6_01828	FG156_02871	FG159_06627	FG164_09150	FG171_07102	FG181_00911	FU001_05880	FG001_00802	FG013_06737	FG202_00934	FG005_08311	FG593_03288	FG008_00308	FG851_06217	FGRAMPH1_01T23189
	Cluster_00610	20	20	Core	EYB26093.1	DAOM23_04876	DAOM24_00040	YL1_00295	HN9_06101	HNZ6_01830	FG156_02869	FG159_06625	FG164_09152	FG171_07104	FG181_00913	FU001_05882	FG001_00804	FG013_06736	FG202_00932	FG005_08313	FG593_03286	FG008_00306	FG851_06216	FGRAMPH1_01T23181
	Cluster_00611	20	20	Core	EYB26092.1	DAOM23_04875	DAOM24_00039	YL1_00296	HN9_06102	HNZ6_01831	FG156_02868	FG159_06624	FG164_09153	FG171_07105	FG181_00914	FU001_05883	FG001_00805	FG013_06735	FG202_00931	FG005_08314	FG593_03285	FG008_00305	FG851_06215	FGRAMPH1_01T23179
	Cluster_00612	20	20	Core	EYB26090.1	DAOM23_04874	DAOM24_00037	YL1_00297	HN9_06103	HNZ6_01832	FG156_02866	FG159_06622	FG164_09155	FG171_07107	FG181_00916	FU001_05885	FG001_00807	FG013_06733	FG202_00929	FG005_08316	FG593_03283	FG008_00303	FG851_06213	FGRAMPH1_01T23175
	Cluster_00613	20	20	Core	EYB26089.1	DAOM23_04873	DAOM24_00036	YL1_00298	HN9_06104	HNZ6_01833	FG156_02865	FG159_06621	FG164_09156	FG171_07108	FG181_00917	FU001_05886	FG001_00808	FG013_06732	FG202_00928	FG005_08317	FG593_03282	FG008_00302	FG851_06212	FGRAMPH1_01T23173
	Cluster_00614	20	20	Core	EYB26088.1	DAOM23_04872	DAOM24_00035	YL1_00299	HN9_06105	HNZ6_01834	FG156_02864	FG159_06620	FG164_09157	FG171_07109	FG181_00918	FU001_05887	FG001_00809	FG013_06731	FG202_00927	FG005_08318	FG593_03281	FG008_00301	FG851_06211	FGRAMPH1_01T23171
	Cluster_00615	20	20	Core	EYB26126.1	DAOM23_04871	DAOM24_00034	YL1_00300	HN9_06106	HNZ6_01835	FG156_02863	FG159_06618	FG164_09158	FG171_07111	FG181_00920	FU001_05889	FG001_00810	FG013_06730	FG202_00925	FG005_08320	FG593_03280	FG008_00299	FG851_06210	FGRAMPH1_01T23167
	Cluster_00616	20	20	Core	EYB26087.1	DAOM23_04870	DAOM24_00033	YL1_00301	HN9_06107	HNZ6_01836	FG156_02862	FG159_06617	FG164_09159	FG171_07112	FG181_00921	FU001_05890	FG001_00811	FG013_06729	FG202_00924	FG005_08321	FG593_03279	FG008_00298	FG851_06209	FGRAMPH1_01T23163
	Cluster_00617	20	20	Core	EYB26086.1	DAOM23_04869	DAOM24_00032	YL1_00302	HN9_06108	HNZ6_01837	FG156_02861	FG159_06616	FG164_09160	FG171_07113	FG181_00922	FU001_05891	FG001_00812	FG013_06728	FG202_00923	FG005_08322	FG593_03278	FG008_00297	FG851_06208	FGRAMPH1_01T23161
	Cluster_00618	20	20	Core	EYB26085.1	DAOM23_04868	DAOM24_00031	YL1_00303	HN9_06109	HNZ6_01838	FG156_02860	FG159_06615	FG164_09161	FG171_07114	FG181_00923	FU001_05892	FG001_00813	FG013_06727	FG202_00922	FG005_08323	FG593_03277	FG008_00296	FG851_06207	FGRAMPH1_01T23159
	Cluster_00619	20	20	Core	EYB21298.1	DAOM23_04866	DAOM24_00028	YL1_00306	HN9_06111	HNZ6_01840	FG156_02858	FG159_06612	FG164_09164	FG171_07117	FG181_00926	FU001_05895	FG001_00815	FG013_06725	FG202_00919	FG005_08326	FG593_03275	FG008_00293	FG851_06205	FGRAMPH1_01T23153
	Cluster_00620	20	20	Core	EYB28237.1	DAOM23_04864	DAOM24_00025	YL1_00310	HN9_06112	HNZ6_01842	FG156_02856	FG159_06609	FG164_09167	FG171_07120	FG181_00929	FU001_05898	FG001_00816	FG013_06723	FG202_00916	FG005_08329	FG593_03273	FG008_00290	FG851_06203	FGRAMPH1_01T23147
	Cluster_00621	20	20	Core	EYB28236.1	DAOM23_12338	DAOM24_00024	YL1_00311	HN9_06113	HNZ6_01843	FG156_02855	FG159_06608	FG164_09168	FG171_07121	FG181_00930	FU001_05899	FG001_00817	FG013_06722	FG202_00915	FG005_08330	FG593_03272	FG008_00289	FG851_06202	FGRAMPH1_01T23145
	Cluster_00622	20	20	Core	EYB28235.1	DAOM23_12337	DAOM24_00023	YL1_00312	HN9_06114	HNZ6_01844	FG156_02854	FG159_06607	FG164_09169	FG171_07122	FG181_00931	FU001_05900	FG001_00818	FG013_06721	FG202_00914	FG005_08331	FG593_03271	FG008_00288	FG851_06201	FGRAMPH1_01T23143
	Cluster_00623	20	20	Core	EYB28234.1	DAOM23_12336	DAOM24_00022	YL1_00313	HN9_06115	HNZ6_01845	FG156_02853	FG159_06606	FG164_09170	FG171_07123	FG181_00932	FU001_05901	FG001_00819	FG013_06720	FG202_00913	FG005_08332	FG593_03270	FG008_00287	FG851_06200	FGRAMPH1_01T23141
	Cluster_00624	20	20	Core	EYB28233.1	DAOM23_12335	DAOM24_00021	YL1_00314	HN9_06116	HNZ6_01846	FG156_02852	FG159_06605	FG164_09171	FG171_07124	FG181_00933	FU001_05902	FG001_00820	FG013_06719	FG202_00912	FG005_08333	FG593_03269	FG008_00286	FG851_06199	FGRAMPH1_01T23139
	Cluster_00625	20	20	Core	EYB28232.1	DAOM23_08481	DAOM24_00020	YL1_00315	HN9_06117	HNZ6_01847	FG156_02851	FG159_06604	FG164_09172	FG171_07125	FG181_00934	FU001_05903	FG001_00821	FG013_06718	FG202_00911	FG005_08334	FG593_03268	FG008_00285	FG851_06198	FGRAMPH1_01T23137
	Cluster_00626	20	20	Core	EYB28231.1	DAOM23_08480	DAOM24_00019	YL1_00316	HN9_06118	HNZ6_01848	FG156_02850	FG159_06603	FG164_09173	FG171_07126	FG181_00935	FU001_05904	FG001_00822	FG013_06717	FG202_00910	FG005_08335	FG593_03267	FG008_00284	FG851_06197	FGRAMPH1_01T23135
	Cluster_00627	20	20	Core	EYB28230.1	DAOM23_08479	DAOM24_00017	YL1_00318	HN9_06119	HNZ6_01850	FG156_02849	FG159_06601	FG164_09175	FG171_07128	FG181_00937	FU001_05906	FG001_00823	FG013_06716	FG202_00908	FG005_08337	FG593_03266	FG008_00282	FG851_06196	FGRAMPH1_01T23131
	Cluster_00628	20	20	Core	EYB28229.1	DAOM23_08478	DAOM24_00016	YL1_00319	HN9_06120	HNZ6_01851	FG156_02848	FG159_06600	FG164_09176	FG171_07129	FG181_00938	FU001_05907	FG001_00824	FG013_06715	FG202_00907	FG005_08338	FG593_03265	FG008_00281	FG851_06195	FGRAMPH1_01T23129
	Cluster_00629	20	20	Core	EYB28228.1	DAOM23_08477	DAOM24_00015	YL1_00320	HN9_06121	HNZ6_01852	FG156_02847	FG159_06599	FG164_09177	FG171_07130	FG181_00939	FU001_05908	FG001_00825	FG013_06714	FG202_00906	FG005_08339	FG593_03264	FG008_00280	FG851_06194	FGRAMPH1_01T23127
	Cluster_00630	20	20	Core	EYB28264.1	DAOM23_08476	DAOM24_00014	YL1_00321	HN9_06122	HNZ6_01853	FG156_02846	FG159_06598	FG164_09178	FG171_07131	FG181_00940	FU001_05909	FG001_00826	FG013_06713	FG202_00905	FG005_08340	FG593_03263	FG008_00279	FG851_06193	FGRAMPH1_01T23123
	Cluster_00631	20	20	Core	EYB28227.1	DAOM23_08474	DAOM24_00012	YL1_00323	HN9_06124	HNZ6_01855	FG156_02844	FG159_06596	FG164_09180	FG171_07133	FG181_00942	FU001_05911	FG001_00827	FG013_06711	FG202_00903	FG005_08342	FG593_03261	FG008_00277	FG851_06191	FGRAMPH1_01T23119
	Cluster_00632	20	20	Core	EYB28226.1	DAOM23_08473	DAOM24_00011	YL1_00324	HN9_06125	HNZ6_01856	FG156_02843	FG159_06595	FG164_09181	FG171_07134	FG181_00943	FU001_05912	FG001_00828	FG013_06710	FG202_00902	FG005_08343	FG593_03260	FG008_00276	FG851_06190	FGRAMPH1_01T23117
	Cluster_00633	20	20	Core	EYB28225.1	DAOM23_08472	DAOM24_00010	YL1_00325	HN9_06126	HNZ6_01857	FG156_02842	FG159_06594	FG164_09182	FG171_07135	FG181_00944	FU001_05913	FG001_00829	FG013_06709	FG202_00901	FG005_08344	FG593_03259	FG008_00275	FG851_06189	FGRAMPH1_01T23115
	Cluster_00634	20	20	Core	EYB28222.1	DAOM23_08469	DAOM24_00008	YL1_00327	HN9_06129	HNZ6_01860	FG156_02839	FG159_06592	FG164_09185	FG171_07137	FG181_00946	FU001_05915	FG001_00832	FG013_06706	FG202_00899	FG005_08346	FG593_03256	FG008_00273	FG851_06186	FGRAMPH1_01T23109
	Cluster_00635	20	20	Core	EYB28221.1	DAOM23_08468	DAOM24_00007	YL1_00328	HN9_06130	HNZ6_01861	FG156_02838	FG159_06591	FG164_09186	FG171_07138	FG181_00947	FU001_05916	FG001_00833	FG013_06705	FG202_00898	FG005_08347	FG593_03255	FG008_00272	FG851_06185	FGRAMPH1_01T23107
	Cluster_00636	20	20	Core	EYB28220.1	DAOM23_08467	DAOM24_00006	YL1_00329	HN9_06131	HNZ6_01862	FG156_02837	FG159_06590	FG164_09187	FG171_07139	FG181_00948	FU001_05917	FG001_00834	FG013_06704	FG202_00897	FG005_08348	FG593_03254	FG008_00271	FG851_06184	FGRAMPH1_01T23105
	Cluster_00637	20	20	Core	EYB28219.1	DAOM23_08466	DAOM24_00005	YL1_00330	HN9_06132	HNZ6_01863	FG156_02836	FG159_06589	FG164_09188	FG171_07140	FG181_00949	FU001_05918	FG001_00835	FG013_06703	FG202_00896	FG005_08349	FG593_03253	FG008_00270	FG851_06183	FGRAMPH1_01T23103
	Cluster_00638	20	20	Core	EYB28262.1	DAOM23_08465	DAOM24_00004	YL1_00331	HN9_06133	HNZ6_01864	FG156_02835	FG159_06588	FG164_09189	FG171_07141	FG181_00950	FU001_05919	FG001_00836	FG013_06702	FG202_00895	FG005_08350	FG593_03252	FG008_00269	FG851_06182	FGRAMPH1_01T23101
	Cluster_00639	20	20	Core	EYB28274.1	DAOM23_08463	DAOM24_00002	YL1_00333	HN9_06135	HNZ6_01866	FG156_02833	FG159_06586	FG164_09191	FG171_07143	FG181_00952	FU001_05921	FG001_00838	FG013_06700	FG202_00893	FG005_08352	FG593_03250	FG008_00267	FG851_06180	FGRAMPH1_01T23095
	Cluster_00640	20	20	Core	EYB28218.1	DAOM23_08462	DAOM24_02535	YL1_00336	HN9_06138	HNZ6_01868	FG156_02830	FG159_06581	FG164_09195	FG171_07148	FG181_00957	FU001_05926	FG001_00841	FG013_06697	FG202_00888	FG005_08357	FG593_03248	FG008_00262	FG851_06177	FGRAMPH1_01T23087
	Cluster_00641	20	20	Core	EYB28217.1	DAOM23_08461	DAOM24_02534	YL1_00337	HN9_06139	HNZ6_01869	FG156_02829	FG159_06580	FG164_09196	FG171_07149	FG181_00958	FU001_05927	FG001_00842	FG013_06696	FG202_00887	FG005_08358	FG593_03247	FG008_00261	FG851_06176	FGRAMPH1_01T23085
	Cluster_00642	20	20	Core	EYB28216.1	DAOM23_08459	DAOM24_02532	YL1_00339	HN9_06140	HNZ6_01871	FG156_02828	FG159_06578	FG164_09198	FG171_07151	FG181_00960	FU001_05929	FG001_00843	FG013_06695	FG202_00885	FG005_08360	FG593_03246	FG008_00259	FG851_06175	FGRAMPH1_01T23081
	Cluster_00643	20	20	Core	EYB28215.1	DAOM23_08458	DAOM24_02531	YL1_00340	HN9_06141	HNZ6_01872	FG156_02827	FG159_06577	FG164_09199	FG171_07152	FG181_00961	FU001_05930	FG001_00844	FG013_06694	FG202_00884	FG005_08361	FG593_03245	FG008_00258	FG851_06174	FGRAMPH1_01T23079
	Cluster_00644	20	20	Core	EYB28214.1	DAOM23_08457	DAOM24_02530	YL1_00341	HN9_06142	HNZ6_01873	FG156_02826	FG159_06576	FG164_09200	FG171_07153	FG181_00962	FU001_05931	FG001_00845	FG013_06693	FG202_00883	FG005_08362	FG593_03244	FG008_00257	FG851_06173	FGRAMPH1_01T23077
	Cluster_00645	20	20	Core	EYB28272.1	DAOM23_08456	DAOM24_02529	YL1_00342	HN9_06143	HNZ6_01874	FG156_02825	FG159_06575	FG164_09201	FG171_07154	FG181_00963	FU001_05932	FG001_00846	FG013_06692	FG202_00882	FG005_08363	FG593_03243	FG008_00256	FG851_06172	FGRAMPH1_01T23075
	Cluster_00646	20	20	Core	EYB28213.1	DAOM23_08455	DAOM24_02528	YL1_00343	HN9_06144	HNZ6_01875	FG156_02824	FG159_06574	FG164_09202	FG171_07155	FG181_00964	FU001_05933	FG001_00847	FG013_06691	FG202_00881	FG005_08364	FG593_03242	FG008_00255	FG851_06171	FGRAMPH1_01T23073
	Cluster_00647	20	20	Core	EYB28212.1	DAOM23_08454	DAOM24_02527	YL1_00344	HN9_06145	HNZ6_01876	FG156_02823	FG159_06573	FG164_09203	FG171_07156	FG181_00965	FU001_05934	FG001_00848	FG013_06690	FG202_00880	FG005_08365	FG593_03241	FG008_00254	FG851_06170	FGRAMPH1_01T23071
	Cluster_00648	20	20	Core	EYB28211.1	DAOM23_08453	DAOM24_02526	YL1_00345	HN9_06146	HNZ6_01877	FG156_02822	FG159_06572	FG164_09204	FG171_07157	FG181_00966	FU001_05935	FG001_00849	FG013_06689	FG202_00879	FG005_08366	FG593_03240	FG008_00253	FG851_06169	FGRAMPH1_01T23069
	Cluster_00649	20	20	Core	EYB28210.1	DAOM23_08452	DAOM24_02525	YL1_00346	HN9_06147	HNZ6_01878	FG156_02821	FG159_06571	FG164_09205	FG171_07158	FG181_00967	FU001_05936	FG001_00850	FG013_06688	FG202_00878	FG005_08367	FG593_03239	FG008_00252	FG851_06168	FGRAMPH1_01T23067
	Cluster_00650	20	20	Core	EYB28209.1	DAOM23_08451	DAOM24_02524	YL1_00347	HN9_06148	HNZ6_01879	FG156_02820	FG159_06570	FG164_09206	FG171_07159	FG181_00968	FU001_05937	FG001_00851	FG013_06687	FG202_00877	FG005_08368	FG593_03238	FG008_00251	FG851_06167	FGRAMPH1_01T23065
	Cluster_00651	20	20	Core	EYB28208.1	DAOM23_08450	DAOM24_02521	YL1_00350	HN9_06149	HNZ6_01882	FG156_02819	FG159_06567	FG164_09209	FG171_07162	FG181_00971	FU001_05940	FG001_00852	FG013_06686	FG202_00874	FG005_08371	FG593_03237	FG008_12591	FG851_06166	FGRAMPH1_01T23057
	Cluster_00652	20	20	Core	EYB28207.1	DAOM23_08449	DAOM24_02520	YL1_00351	HN9_06150	HNZ6_01883	FG156_02818	FG159_06566	FG164_09210	FG171_07163	FG181_00972	FU001_05941	FG001_00853	FG013_06685	FG202_00873	FG005_08372	FG593_03236	FG008_12590	FG851_06165	FGRAMPH1_01T23055
	Cluster_00653	20	20	Core	EYB28206.1	DAOM23_08448	DAOM24_02519	YL1_00352	HN9_06151	HNZ6_01884	FG156_02817	FG159_06565	FG164_02070	FG171_07164	FG181_00973	FU001_05942	FG001_00854	FG013_06684	FG202_00872	FG005_08373	FG593_03235	FG008_09812	FG851_06164	FGRAMPH1_01T23053
	Cluster_00654	20	20	Core	EYB28205.1	DAOM23_08447	DAOM24_02518	YL1_00353	HN9_06152	HNZ6_01885	FG156_02816	FG159_06564	FG164_02071	FG171_07165	FG181_00974	FU001_05943	FG001_00855	FG013_06683	FG202_00871	FG005_08374	FG593_03234	FG008_09811	FG851_06163	FGRAMPH1_01T23051
	Cluster_00655	20	20	Core	EYB28204.1	DAOM23_08446	DAOM24_02517	YL1_00354	HN9_06153	HNZ6_01886	FG156_02815	FG159_06563	FG164_02072	FG171_07166	FG181_00975	FU001_05944	FG001_00856	FG013_06682	FG202_00870	FG005_08375	FG593_03233	FG008_09810	FG851_06162	FGRAMPH1_01T23049
	Cluster_00656	20	20	Core	EYB28203.1	DAOM23_08445	DAOM24_02516	YL1_00355	HN9_06154	HNZ6_01887	FG156_02814	FG159_06562	FG164_02073	FG171_07167	FG181_00976	FU001_05945	FG001_00857	FG013_06681	FG202_00869	FG005_08376	FG593_03232	FG008_09809	FG851_06161	FGRAMPH1_01T23047
	Cluster_00657	20	20	Core	EYB28202.1	DAOM23_06476	DAOM24_02515	YL1_00356	HN9_06155	HNZ6_01888	FG156_02813	FG159_06560	FG164_02074	FG171_07169	FG181_00977	FU001_05946	FG001_00858	FG013_06680	FG202_00867	FG005_08377	FG593_03231	FG008_09808	FG851_06160	FGRAMPH1_01T23045
	Cluster_00658	20	20	Core	EYB28260.1	DAOM23_06475	DAOM24_02514	YL1_00357	HN9_06156	HNZ6_01889	FG156_02812	FG159_06559	FG164_02075	FG171_07170	FG181_00978	FU001_05947	FG001_00859	FG013_06679	FG202_00866	FG005_08378	FG593_03230	FG008_09807	FG851_06159	FGRAMPH1_01T23043
	Cluster_00659	20	20	Core	EYB28201.1	DAOM23_06474	DAOM24_02512	YL1_00359	HN9_06158	HNZ6_01891	FG156_02811	FG159_06557	FG164_02077	FG171_07172	FG181_00980	FU001_05949	FG001_00861	FG013_06678	FG202_00864	FG005_08380	FG593_03229	FG008_09805	FG851_06158	FGRAMPH1_01T23039
	Cluster_00660	20	20	Core	EYB28259.1	DAOM23_06473	DAOM24_02511	YL1_00360	HN9_06159	HNZ6_01892	FG156_02810	FG159_06556	FG164_02078	FG171_07173	FG181_00981	FU001_05950	FG001_00862	FG013_06677	FG202_00863	FG005_08381	FG593_03228	FG008_09804	FG851_06157	FGRAMPH1_01T23037
	Cluster_00661	20	20	Core	EYB28200.1	DAOM23_06472	DAOM24_02510	YL1_00361	HN9_06160	HNZ6_01893	FG156_02809	FG159_06555	FG164_02079	FG171_07174	FG181_00982	FU001_05951	FG001_00863	FG013_06676	FG202_00862	FG005_08382	FG593_03227	FG008_12622	FG851_06156	FGRAMPH1_01T23035
	Cluster_00662	20	20	Core	EYB28257.1	DAOM23_06470	DAOM24_02508	YL1_00363	HN9_06162	HNZ6_01895	FG156_02807	FG159_06553	FG164_02081	FG171_07176	FG181_00984	FU001_05953	FG001_00864	FG013_06674	FG202_00861	FG005_08384	FG593_03225	FG008_12143	FG851_06155	FGRAMPH1_01T23029
	Cluster_00663	20	20	Core	EYB28198.1	DAOM23_06468	DAOM24_02506	YL1_00364	HN9_06164	HNZ6_01897	FG156_02805	FG159_06552	FG164_02083	FG171_07177	FG181_00985	FU001_05954	FG001_00866	FG013_06672	FG202_00860	FG005_08385	FG593_03223	FG008_12144	FG851_06153	FGRAMPH1_01T23025
	Cluster_00664	20	20	Core	EYB28255.1	DAOM23_06466	DAOM24_02504	YL1_00366	HN9_06166	HNZ6_01899	FG156_02803	FG159_06550	FG164_02085	FG171_07179	FG181_00986	FU001_05956	FG001_00868	FG013_06670	FG202_00858	FG005_08387	FG593_03221	FG008_05435	FG851_06151	FGRAMPH1_01T23021
	Cluster_00665	20	20	Core	EYB28197.1	DAOM23_06465	DAOM24_02503	YL1_00367	HN9_06167	HNZ6_01900	FG156_02802	FG159_06549	FG164_02086	FG171_07180	FG181_00987	FU001_05957	FG001_00869	FG013_06669	FG202_00857	FG005_08388	FG593_03220	FG008_05434	FG851_06150	FGRAMPH1_01T23019
	Cluster_00666	20	20	Core	EYB28196.1	DAOM23_06464	DAOM24_02502	YL1_00368	HN9_06168	HNZ6_01901	FG156_02801	FG159_06548	FG164_02087	FG171_07181	FG181_00988	FU001_05958	FG001_00870	FG013_06668	FG202_00856	FG005_08389	FG593_03219	FG008_05433	FG851_06149	FGRAMPH1_01T23017
	Cluster_00667	20	20	Core	EYB28254.1	DAOM23_06463	DAOM24_02501	YL1_00369	HN9_06169	HNZ6_01902	FG156_02800	FG159_06547	FG164_02088	FG171_07182	FG181_00989	FU001_05959	FG001_00871	FG013_06667	FG202_00855	FG005_08390	FG593_03218	FG008_05432	FG851_06148	FGRAMPH1_01T23015
	Cluster_00668	20	20	Core	EYB28195.1	DAOM23_06461	DAOM24_02499	YL1_00370	HN9_06171	HNZ6_01904	FG156_02798	FG159_06546	FG164_02089	FG171_07183	FG181_00991	FU001_05961	FG001_00873	FG013_06665	FG202_00853	FG005_08392	FG593_03216	FG008_05431	FG851_06146	FGRAMPH1_01T23011
	Cluster_00669	20	20	Core	EYB28194.1	DAOM23_06460	DAOM24_02498	YL1_00371	HN9_06172	HNZ6_01905	FG156_02797	FG159_06545	FG164_02090	FG171_07184	FG181_00992	FU001_05962	FG001_00874	FG013_06664	FG202_00852	FG005_08393	FG593_03215	FG008_05430	FG851_06145	FGRAMPH1_01T23009
	Cluster_00670	20	20	Core	EYB28192.1	DAOM23_06458	DAOM24_02496	YL1_00373	HN9_06174	HNZ6_01907	FG156_02795	FG159_06543	FG164_02092	FG171_07186	FG181_00994	FU001_05963	FG001_00876	FG013_06662	FG202_00850	FG005_08395	FG593_03213	FG008_05428	FG851_06143	FGRAMPH1_01T23005
	Cluster_00671	20	20	Core	EYB28191.1	DAOM23_06457	DAOM24_02495	YL1_00374	HN9_06175	HNZ6_01908	FG156_02794	FG159_06542	FG164_02093	FG171_07187	FG181_00995	FU001_05964	FG001_00877	FG013_06661	FG202_00849	FG005_08396	FG593_03212	FG008_05427	FG851_06142	FGRAMPH1_01T23003
	Cluster_00672	20	20	Core	EYB28190.1	DAOM23_06456	DAOM24_02494	YL1_00375	HN9_06176	HNZ6_01909	FG156_02793	FG159_06541	FG164_02094	FG171_07188	FG181_00996	FU001_05965	FG001_00878	FG013_06660	FG202_00848	FG005_08397	FG593_03211	FG008_05426	FG851_06141	FGRAMPH1_01T23001
	Cluster_00673	20	20	Core	EYB28189.1	DAOM23_06455	DAOM24_02493	YL1_00376	HN9_06177	HNZ6_01910	FG156_02792	FG159_06540	FG164_02095	FG171_07189	FG181_00997	FU001_05966	FG001_00879	FG013_06659	FG202_00847	FG005_08398	FG593_03210	FG008_05425	FG851_06140	FGRAMPH1_01T22997
	Cluster_00674	20	20	Core	EYB28188.1	DAOM23_06454	DAOM24_02492	YL1_00377	HN9_06178	HNZ6_01911	FG156_02791	FG159_06539	FG164_02096	FG171_07190	FG181_00998	FU001_05967	FG001_00880	FG013_06658	FG202_00846	FG005_08399	FG593_03209	FG008_05424	FG851_06139	FGRAMPH1_01T22999
	Cluster_00675	20	20	Core	EYB28187.1	DAOM23_06453	DAOM24_02491	YL1_00378	HN9_06179	HNZ6_01912	FG156_02790	FG159_06538	FG164_02097	FG171_07191	FG181_00999	FU001_05968	FG001_00881	FG013_06657	FG202_00845	FG005_08400	FG593_03208	FG008_05423	FG851_06138	FGRAMPH1_01T22995
	Cluster_00676	20	20	Core	EYB28186.1	DAOM23_06452	DAOM24_02490	YL1_00379	HN9_06180	HNZ6_01913	FG156_02789	FG159_06537	FG164_02098	FG171_07192	FG181_01000	FU001_05969	FG001_00882	FG013_06656	FG202_00844	FG005_08401	FG593_03207	FG008_05422	FG851_06137	FGRAMPH1_01T22993
	Cluster_00677	20	20	Core	EYB28185.1	DAOM23_06451	DAOM24_02489	YL1_00380	HN9_06181	HNZ6_01914	FG156_02788	FG159_06536	FG164_02099	FG171_07193	FG181_01001	FU001_05970	FG001_00883	FG013_06655	FG202_00843	FG005_08402	FG593_03206	FG008_05421	FG851_06136	FGRAMPH1_01T22989
	Cluster_00678	20	20	Core	EYB28184.1	DAOM23_06450	DAOM24_02486	YL1_00382	HN9_06182	HNZ6_01916	FG156_02786	FG159_06533	FG164_02102	FG171_07196	FG181_01004	FU001_05973	FG001_00885	FG013_06653	FG202_00840	FG005_08405	FG593_03204	FG008_05418	FG851_06134	FGRAMPH1_01T22985
	Cluster_00679	20	20	Core	EYB28253.1	DAOM23_06449	DAOM24_02485	YL1_00383	HN9_06183	HNZ6_01917	FG156_02785	FG159_06532	FG164_02103	FG171_07197	FG181_01005	FU001_05974	FG001_00886	FG013_06652	FG202_00839	FG005_08406	FG593_03203	FG008_05417	FG851_06133	FGRAMPH1_01T22981
	Cluster_00680	20	20	Core	EYB28183.1	DAOM23_06448	DAOM24_02484	YL1_00384	HN9_06184	HNZ6_01918	FG156_02784	FG159_06531	FG164_02104	FG171_07198	FG181_01006	FU001_05975	FG001_00887	FG013_06651	FG202_00838	FG005_08407	FG593_03202	FG008_05416	FG851_06132	FGRAMPH1_01T22979
	Cluster_00681	20	20	Core	EYB28181.1	DAOM23_10429	DAOM24_02482	YL1_00386	HN9_06186	HNZ6_01920	FG156_02782	FG159_06529	FG164_02107	FG171_07201	FG181_01008	FU001_05977	FG001_00890	FG013_06649	FG202_00835	FG005_08410	FG593_03200	FG008_08270	FG851_06130	FGRAMPH1_01T22973
	Cluster_00682	20	20	Core	EYB28180.1	DAOM23_10428	DAOM24_02481	YL1_00387	HN9_06187	HNZ6_01921	FG156_02781	FG159_06528	FG164_02108	FG171_07202	FG181_01009	FU001_05978	FG001_00891	FG013_06648	FG202_00834	FG005_08411	FG593_03199	FG008_08269	FG851_06129	FGRAMPH1_01T22971
	Cluster_00683	20	20	Core	EYB28179.1	DAOM23_10427	DAOM24_02480	YL1_00388	HN9_06188	HNZ6_01922	FG156_02780	FG159_06527	FG164_02109	FG171_07203	FG181_01010	FU001_05979	FG001_00892	FG013_06647	FG202_00833	FG005_08412	FG593_03198	FG008_08268	FG851_06128	FGRAMPH1_01T22969
	Cluster_00684	20	20	Core	EYB28177.1	DAOM23_10425	DAOM24_02478	YL1_00390	HN9_06190	HNZ6_01924	FG156_02778	FG159_06525	FG164_02111	FG171_07205	FG181_01012	FU001_05981	FG001_00894	FG013_06644	FG202_00831	FG005_08414	FG593_03196	FG008_08266	FG851_06125	FGRAMPH1_01T22963
	Cluster_00685	20	20	Core	EYB28176.1	DAOM23_10424	DAOM24_02477	YL1_00391	HN9_06191	HNZ6_01925	FG156_02777	FG159_06524	FG164_02112	FG171_07206	FG181_01013	FU001_05982	FG001_00895	FG013_06643	FG202_00830	FG005_08415	FG593_03195	FG008_08265	FG851_06124	FGRAMPH1_01T22961
	Cluster_00686	20	20	Core	EYB28251.1	DAOM23_10423	DAOM24_02476	YL1_00392	HN9_06192	HNZ6_01926	FG156_02776	FG159_06523	FG164_02113	FG171_07207	FG181_01014	FU001_05984	FG001_00896	FG013_06642	FG202_00829	FG005_08416	FG593_03194	FG008_08264	FG851_06123	FGRAMPH1_01T22959
	Cluster_00687	20	20	Core	EYB28175.1	DAOM23_10422	DAOM24_02475	YL1_00393	HN9_06193	HNZ6_01927	FG156_02775	FG159_06522	FG164_02114	FG171_07208	FG181_01015	FU001_05985	FG001_00897	FG013_06641	FG202_00828	FG005_08417	FG593_03193	FG008_08263	FG851_06122	FGRAMPH1_01T22957
	Cluster_00688	20	20	Core	EYB28174.1	DAOM23_10421	DAOM24_02474	YL1_00394	HN9_06194	HNZ6_01928	FG156_02774	FG159_06521	FG164_02115	FG171_07209	FG181_01016	FU001_05986	FG001_00898	FG013_06640	FG202_00827	FG005_08418	FG593_03192	FG008_08262	FG851_06121	FGRAMPH1_01T22955
	Cluster_00689	20	20	Core	EYB28173.1	DAOM23_10420	DAOM24_02473	YL1_00395	HN9_06195	HNZ6_01929	FG156_02773	FG159_06520	FG164_02116	FG171_07210	FG181_01017	FU001_05987	FG001_00899	FG013_06639	FG202_00826	FG005_08419	FG593_03191	FG008_08261	FG851_06120	FGRAMPH1_01T22953
	Cluster_00690	20	20	Core	EYB28172.1	DAOM23_10419	DAOM24_02472	YL1_00396	HN9_06196	HNZ6_01930	FG156_02772	FG159_06519	FG164_02118	FG171_07211	FG181_01018	FU001_05989	FG001_00900	FG013_06638	FG202_00824	FG005_08420	FG593_03190	FG008_08260	FG851_06119	FGRAMPH1_01T22949
	Cluster_00691	20	20	Core	EYB28250.1	DAOM23_10418	DAOM24_02471	YL1_00397	HN9_06197	HNZ6_01931	FG156_02771	FG159_06518	FG164_02119	FG171_07212	FG181_01019	FU001_05990	FG001_00901	FG013_06637	FG202_00823	FG005_08421	FG593_03189	FG008_09386	FG851_06118	FGRAMPH1_01T22947
	Cluster_00692	20	20	Core	EYB28171.1	DAOM23_10417	DAOM24_02470	YL1_00398	HN9_06198	HNZ6_01932	FG156_02770	FG159_06517	FG164_02120	FG171_07213	FG181_01020	FU001_05991	FG001_00902	FG013_06636	FG202_00822	FG005_08422	FG593_03188	FG008_09385	FG851_06117	FGRAMPH1_01T22945
	Cluster_00693	20	20	Core	EYB28249.1	DAOM23_10416	DAOM24_02469	YL1_00399	HN9_06199	HNZ6_01933	FG156_02769	FG159_06516	FG164_02121	FG171_07214	FG181_01021	FU001_05992	FG001_00903	FG013_06635	FG202_00821	FG005_08423	FG593_03187	FG008_09384	FG851_06116	FGRAMPH1_01T22943
	Cluster_00694	20	20	Core	EYB28169.1	DAOM23_10415	DAOM24_02467	YL1_00400	HN9_06200	HNZ6_01934	FG156_02767	FG159_06514	FG164_02123	FG171_07216	FG181_01023	FU001_05993	FG001_00905	FG013_06633	FG202_00819	FG005_08425	FG593_03185	FG008_09382	FG851_06114	FGRAMPH1_01T22939
	Cluster_00695	20	20	Core	EYB28168.1	DAOM23_10414	DAOM24_02466	YL1_00401	HN9_06201	HNZ6_01935	FG156_02766	FG159_06513	FG164_02124	FG171_07217	FG181_01024	FU001_05994	FG001_00906	FG013_06632	FG202_00818	FG005_08426	FG593_03184	FG008_09381	FG851_06113	FGRAMPH1_01T22937
	Cluster_00696	20	20	Core	EYB28167.1	DAOM23_10413	DAOM24_02465	YL1_00402	HN9_06202	HNZ6_01936	FG156_02765	FG159_06512	FG164_02125	FG171_07218	FG181_01025	FU001_05995	FG001_00907	FG013_06631	FG202_00817	FG005_08427	FG593_03183	FG008_09380	FG851_06112	FGRAMPH1_01T22935
	Cluster_00697	20	20	Core	EYB28164.1	DAOM23_10410	DAOM24_02462	YL1_00405	HN9_06205	HNZ6_01939	FG156_02762	FG159_06509	FG164_02128	FG171_07221	FG181_01028	FU001_07369	FG001_00910	FG013_06629	FG202_00814	FG005_08430	FG593_03180	FG008_07713	FG851_06110	FGRAMPH1_01T22929
	Cluster_00698	20	20	Core	EYB28163.1	DAOM23_10409	DAOM24_02461	YL1_00406	HN9_06206	HNZ6_01940	FG156_02761	FG159_06508	FG164_02129	FG171_07222	FG181_01029	FU001_07368	FG001_00911	FG013_06628	FG202_00813	FG005_08431	FG593_03179	FG008_07714	FG851_06109	FGRAMPH1_01T22927
	Cluster_00699	20	20	Core	EYB28161.1	DAOM23_10407	DAOM24_02459	YL1_00408	HN9_06208	HNZ6_01942	FG156_02759	FG159_06505	FG164_02131	FG171_07224	FG181_01031	FU001_07365	FG001_00913	FG013_06626	FG202_00810	FG005_08433	FG593_03177	FG008_07716	FG851_06107	FGRAMPH1_01T22923
	Cluster_00700	20	20	Core	EYB28160.1	DAOM23_10406	DAOM24_02458	YL1_00409	HN9_06209	HNZ6_01943	FG156_02758	FG159_06504	FG164_02132	FG171_07226	FG181_01033	FU001_07364	FG001_00914	FG013_06625	FG202_00809	FG005_08435	FG593_03176	FG008_07718	FG851_06106	FGRAMPH1_01T22921
	Cluster_00701	20	20	Core	EYB28159.1	DAOM23_10405	DAOM24_02457	YL1_00410	HN9_06210	HNZ6_01944	FG156_02757	FG159_06503	FG164_02133	FG171_07227	FG181_01034	FU001_07363	FG001_00915	FG013_06624	FG202_00808	FG005_08436	FG593_03175	FG008_07719	FG851_06105	FGRAMPH1_01T22917
	Cluster_00702	20	20	Core	EYB28158.1	DAOM23_11419	DAOM24_02456	YL1_00411	HN9_06211	HNZ6_01945	FG156_02756	FG159_06502	FG164_02134	FG171_07228	FG181_01035	FU001_07362	FG001_00916	FG013_06623	FG202_00807	FG005_08437	FG593_03174	FG008_07720	FG851_06104	FGRAMPH1_01T22919
	Cluster_00703	20	20	Core	EYB28157.1	DAOM23_11418	DAOM24_02455	YL1_00412	HN9_06212	HNZ6_01946	FG156_02755	FG159_06501	FG164_02135	FG171_07229	FG181_01036	FU001_07361	FG001_00917	FG013_06622	FG202_00806	FG005_08438	FG593_03173	FG008_07721	FG851_06103	FGRAMPH1_01T22913
	Cluster_00704	20	20	Core	EYB28156.1	DAOM23_11417	DAOM24_02454	YL1_00413	HN9_06213	HNZ6_01947	FG156_02754	FG159_06500	FG164_02136	FG171_07230	FG181_01037	FU001_07360	FG001_00918	FG013_06621	FG202_00805	FG005_08439	FG593_03172	FG008_07722	FG851_06102	FGRAMPH1_01T22911
	Cluster_00705	20	20	Core	EYB28155.1	DAOM23_11416	DAOM24_02453	YL1_00414	HN9_06214	HNZ6_01948	FG156_02753	FG159_06499	FG164_02137	FG171_07231	FG181_01038	FU001_07359	FG001_00919	FG013_06620	FG202_00804	FG005_08440	FG593_03171	FG008_07723	FG851_06101	FGRAMPH1_01T22909
	Cluster_00706	20	20	Core	EYB28153.1	DAOM23_11415	DAOM24_02452	YL1_00415	HN9_06215	HNZ6_01949	FG156_02752	FG159_06498	FG164_02138	FG171_07232	FG181_01040	FU001_07358	FG001_00920	FG013_06619	FG202_00803	FG005_08441	FG593_03170	FG008_07725	FG851_06100	FGRAMPH1_01T22905
	Cluster_00707	20	20	Core	EYB28152.1	DAOM23_11414	DAOM24_02451	YL1_00416	HN9_06216	HNZ6_01950	FG156_02751	FG159_06497	FG164_02139	FG171_07233	FG181_01041	FU001_07357	FG001_00921	FG013_06618	FG202_00802	FG005_08442	FG593_03169	FG008_07726	FG851_06099	FGRAMPH1_01T22903
	Cluster_00708	20	20	Core	EYB28151.1	DAOM23_11413	DAOM24_02450	YL1_00417	HN9_06217	HNZ6_01951	FG156_02750	FG159_06496	FG164_02140	FG171_07234	FG181_01042	FU001_07356	FG001_00922	FG013_06617	FG202_00801	FG005_08443	FG593_03168	FG008_07727	FG851_06098	FGRAMPH1_01T22901
	Cluster_00709	20	20	Core	EYB28150.1	DAOM23_11412	DAOM24_02449	YL1_00418	HN9_06218	HNZ6_01952	FG156_02749	FG159_06495	FG164_02141	FG171_07235	FG181_01043	FU001_07355	FG001_00923	FG013_06616	FG202_00800	FG005_08444	FG593_03167	FG008_07728	FG851_06097	FGRAMPH1_01T22899
	Cluster_00710	20	20	Core	EYB28149.1	DAOM23_11411	DAOM24_02448	YL1_00419	HN9_06219	HNZ6_01953	FG156_02748	FG159_06494	FG164_02142	FG171_07236	FG181_01044	FU001_07354	FG001_00924	FG013_06615	FG202_00799	FG005_08445	FG593_03166	FG008_07729	FG851_06096	FGRAMPH1_01T22897
	Cluster_00711	20	20	Core	EYB28147.1	DAOM23_11409	DAOM24_02446	YL1_00421	HN9_06221	HNZ6_01955	FG156_02746	FG159_06492	FG164_02144	FG171_07238	FG181_01046	FU001_07352	FG001_00926	FG013_06613	FG202_00797	FG005_08447	FG593_03164	FG008_02838	FG851_06094	FGRAMPH1_01T22893
	Cluster_00712	20	20	Core	EYB28146.1	DAOM23_11408	DAOM24_02445	YL1_00422	HN9_06222	HNZ6_01956	FG156_02745	FG159_06491	FG164_02145	FG171_07239	FG181_01047	FU001_07351	FG001_00927	FG013_06612	FG202_00796	FG005_08448	FG593_03163	FG008_02837	FG851_06093	FGRAMPH1_01T22891
	Cluster_00713	20	20	Core	EYB28145.1	DAOM23_11407	DAOM24_02444	YL1_00423	HN9_06223	HNZ6_01957	FG156_02744	FG159_06490	FG164_02146	FG171_07240	FG181_01048	FU001_07350	FG001_00928	FG013_06611	FG202_00795	FG005_08449	FG593_03162	FG008_02836	FG851_06092	FGRAMPH1_01T22889
	Cluster_00714	20	20	Core	EYB28143.1	DAOM23_10066	DAOM24_02442	YL1_00425	HN9_06225	HNZ6_01959	FG156_02742	FG159_06488	FG164_02148	FG171_07242	FG181_01050	FU001_07348	FG001_00930	FG013_06609	FG202_00793	FG005_08451	FG593_03160	FG008_02834	FG851_06090	FGRAMPH1_01T22883
	Cluster_00715	20	20	Core	EYB28142.1	DAOM23_10064	DAOM24_02440	YL1_00427	HN9_06227	HNZ6_01961	FG156_02740	FG159_06486	FG164_02150	FG171_07244	FG181_01052	FU001_07346	FG001_00932	FG013_06607	FG202_00791	FG005_08453	FG593_03158	FG008_02832	FG851_06088	FGRAMPH1_01T22879
	Cluster_00716	20	20	Core	EYB28141.1	DAOM23_10063	DAOM24_02438	YL1_00428	HN9_06228	HNZ6_01962	FG156_02739	FG159_06485	FG164_02151	FG171_07245	FG181_01053	FU001_07345	FG001_00933	FG013_06606	FG202_00790	FG005_08454	FG593_03157	FG008_02831	FG851_06087	FGRAMPH1_01T22877
	Cluster_00717	20	20	Core	EYB28140.1	DAOM23_10061	DAOM24_02436	YL1_00430	HN9_06230	HNZ6_01964	FG156_02737	FG159_06483	FG164_02153	FG171_07247	FG181_01055	FU001_07343	FG001_00935	FG013_06604	FG202_00788	FG005_08456	FG593_03155	FG008_02829	FG851_06085	FGRAMPH1_01T22873
	Cluster_00718	20	20	Core	EYB28247.1	DAOM23_10060	DAOM24_02434	YL1_00431	HN9_06231	HNZ6_01965	FG156_02736	FG159_06481	FG164_02154	FG171_07248	FG181_01056	FU001_07341	FG001_00936	FG013_06603	FG202_00786	FG005_08457	FG593_03154	FG008_02827	FG851_06084	FGRAMPH1_01T22871
	Cluster_00719	20	20	Core	EYB28139.1	DAOM23_10059	DAOM24_02433	YL1_00432	HN9_06232	HNZ6_01966	FG156_02735	FG159_06480	FG164_02155	FG171_07249	FG181_01057	FU001_07340	FG001_00937	FG013_06602	FG202_00785	FG005_08458	FG593_03153	FG008_02826	FG851_06083	FGRAMPH1_01T22869
	Cluster_00720	20	20	Core	EYB28137.1	DAOM23_10056	DAOM24_02430	YL1_00434	HN9_06234	HNZ6_01968	FG156_02733	FG159_06476	FG164_02158	FG171_07252	FG181_01060	FU001_07336	FG001_00940	FG013_06598	FG202_00781	FG005_08461	FG593_03150	FG008_02822	FG851_06079	FGRAMPH1_01T22863
	Cluster_00721	20	20	Core	EYB28136.1	DAOM23_10055	DAOM24_02429	YL1_00435	HN9_06235	HNZ6_01969	FG156_02732	FG159_06475	FG164_02159	FG171_07253	FG181_01061	FU001_07335	FG001_00941	FG013_06597	FG202_00780	FG005_08462	FG593_03149	FG008_02821	FG851_06078	FGRAMPH1_01T22861
	Cluster_00722	20	20	Core	EYB28135.1	DAOM23_10054	DAOM24_02428	YL1_00436	HN9_06236	HNZ6_01970	FG156_02731	FG159_06474	FG164_02160	FG171_07254	FG181_01062	FU001_07334	FG001_00942	FG013_06596	FG202_00779	FG005_08463	FG593_03148	FG008_02820	FG851_06077	FGRAMPH1_01T22859
	Cluster_00723	20	20	Core	EYB28134.1	DAOM23_10053	DAOM24_02427	YL1_00437	HN9_06237	HNZ6_01971	FG156_02730	FG159_06473	FG164_02161	FG171_07255	FG181_01063	FU001_07333	FG001_00943	FG013_06595	FG202_00778	FG005_08464	FG593_03147	FG008_02819	FG851_06076	FGRAMPH1_01T22857
	Cluster_00724	20	20	Core	EYB28133.1	DAOM23_10052	DAOM24_02426	YL1_00438	HN9_06238	HNZ6_01972	FG156_02729	FG159_06472	FG164_02162	FG171_07256	FG181_01064	FU001_07332	FG001_00944	FG013_06594	FG202_00777	FG005_08465	FG593_03146	FG008_02818	FG851_06075	FGRAMPH1_01T22855
	Cluster_00725	20	20	Core	EYB28132.1	DAOM23_10051	DAOM24_02425	YL1_00439	HN9_06239	HNZ6_01973	FG156_02728	FG159_06471	FG164_02163	FG171_07257	FG181_01065	FU001_07331	FG001_00945	FG013_06593	FG202_00776	FG005_08466	FG593_03145	FG008_02817	FG851_06074	FGRAMPH1_01T22851
	Cluster_00726	20	20	Core	EYB28131.1	DAOM23_10050	DAOM24_02424	YL1_00440	HN9_06240	HNZ6_01974	FG156_02727	FG159_06470	FG164_02164	FG171_07258	FG181_01066	FU001_07330	FG001_00946	FG013_06592	FG202_00775	FG005_08467	FG593_03144	FG008_02816	FG851_06073	FGRAMPH1_01T22849
	Cluster_00727	20	20	Core	EYB28130.1	DAOM23_10049	DAOM24_02423	YL1_00441	HN9_06241	HNZ6_01975	FG156_02726	FG159_06469	FG164_02165	FG171_07259	FG181_01067	FU001_07329	FG001_00947	FG013_06591	FG202_00774	FG005_08468	FG593_03143	FG008_02815	FG851_06072	FGRAMPH1_01T22847
	Cluster_00728	20	20	Core	EYB28129.1	DAOM23_10048	DAOM24_02422	YL1_00442	HN9_06242	HNZ6_01976	FG156_02725	FG159_06468	FG164_02166	FG171_07260	FG181_01068	FU001_07328	FG001_00948	FG013_06590	FG202_00773	FG005_08469	FG593_03142	FG008_02814	FG851_06071	FGRAMPH1_01T22845
	Cluster_00729	20	20	Core	EYB28128.1	DAOM23_10047	DAOM24_02421	YL1_00443	HN9_06243	HNZ6_01977	FG156_02724	FG159_06467	FG164_02167	FG171_07261	FG181_01069	FU001_07327	FG001_00949	FG013_06589	FG202_00772	FG005_08470	FG593_03141	FG008_02813	FG851_06070	FGRAMPH1_01T22843
	Cluster_00730	20	20	Core	EYB28127.1	DAOM23_10046	DAOM24_02420	YL1_00444	HN9_06244	HNZ6_01978	FG156_02723	FG159_06466	FG164_02168	FG171_07262	FG181_01070	FU001_07326	FG001_00950	FG013_06588	FG202_00771	FG005_08471	FG593_03140	FG008_02812	FG851_06069	FGRAMPH1_01T22841
	Cluster_00731	20	20	Core	EYB28126.1	DAOM23_10045	DAOM24_02419	YL1_00445	HN9_06245	HNZ6_01979	FG156_02722	FG159_06465	FG164_02169	FG171_07263	FG181_01071	FU001_07325	FG001_00951	FG013_06587	FG202_00770	FG005_08472	FG593_03139	FG008_02811	FG851_06068	FGRAMPH1_01T22839
	Cluster_00732	20	20	Core	EYB28125.1	DAOM23_10044	DAOM24_02418	YL1_00446	HN9_06246	HNZ6_01980	FG156_02721	FG159_06463	FG164_02171	FG171_07265	FG181_01073	FU001_07323	FG001_00953	FG013_06585	FG202_00769	FG005_08474	FG593_03138	FG008_10479	FG851_06067	FGRAMPH1_01T22837
	Cluster_00733	20	20	Core	EYB28124.1	DAOM23_10043	DAOM24_02417	YL1_00447	HN9_06247	HNZ6_01981	FG156_02720	FG159_06462	FG164_02172	FG171_07266	FG181_01074	FU001_07322	FG001_00954	FG013_06584	FG202_00768	FG005_08475	FG593_03137	FG008_10480	FG851_06066	FGRAMPH1_01T22835
	Cluster_00734	20	20	Core	EYB28123.1	DAOM23_09375	DAOM24_02416	YL1_00448	HN9_06248	HNZ6_01982	FG156_02719	FG159_06461	FG164_02173	FG171_07267	FG181_01075	FU001_07321	FG001_00955	FG013_06583	FG202_00767	FG005_08476	FG593_03136	FG008_10481	FG851_06065	FGRAMPH1_01T22831
	Cluster_00735	20	20	Core	EYB28122.1	DAOM23_09373	DAOM24_02414	YL1_00450	HN9_06250	HNZ6_01984	FG156_02717	FG159_06459	FG164_02175	FG171_07269	FG181_01077	FU001_07319	FG001_00957	FG013_06581	FG202_00765	FG005_08478	FG593_03134	FG008_10483	FG851_06063	FGRAMPH1_01T22827
	Cluster_00736	20	20	Core	EYB28121.1	DAOM23_09370	DAOM24_02412	YL1_00452	HN9_06252	HNZ6_01986	FG156_02714	FG159_06456	FG164_12626	FG171_07271	FG181_01079	FU001_07316	FG001_00959	FG013_06578	FG202_00762	FG005_08480	FG593_03131	FG008_06015	FG851_06060	FGRAMPH1_01T22819
	Cluster_00737	20	20	Core	EYB28117.1	DAOM23_09366	DAOM24_02410	YL1_00456	HN9_06256	HNZ6_01990	FG156_02710	FG159_06452	FG164_12630	FG171_07275	FG181_01081	FU001_07312	FG001_00963	FG013_06574	FG202_00758	FG005_08482	FG593_03127	FG008_06013	FG851_06056	FGRAMPH1_01T22811
	Cluster_00738	20	20	Core	EYB28116.1	DAOM23_09365	DAOM24_02409	YL1_00457	HN9_06257	HNZ6_01991	FG156_02709	FG159_06451	FG164_12631	FG171_07276	FG181_01082	FU001_07311	FG001_00964	FG013_06573	FG202_00757	FG005_08483	FG593_03126	FG008_06012	FG851_06055	FGRAMPH1_01T22809
	Cluster_00739	20	20	Core	EYB28115.1	DAOM23_09364	DAOM24_02408	YL1_00458	HN9_06258	HNZ6_01992	FG156_02708	FG159_06450	FG164_12632	FG171_07277	FG181_01083	FU001_07310	FG001_00965	FG013_06572	FG202_00756	FG005_08484	FG593_03125	FG008_06011	FG851_06054	FGRAMPH1_01T22807
	Cluster_00740	20	20	Core	EYB28114.1	DAOM23_09363	DAOM24_02407	YL1_00459	HN9_06259	HNZ6_01993	FG156_02707	FG159_06449	FG164_12633	FG171_07278	FG181_01084	FU001_07309	FG001_00966	FG013_06571	FG202_00755	FG005_08485	FG593_03124	FG008_06010	FG851_06053	FGRAMPH1_01T22805
	Cluster_00741	20	20	Core	EYB28113.1	DAOM23_09362	DAOM24_02406	YL1_00460	HN9_06260	HNZ6_01994	FG156_02706	FG159_06448	FG164_12634	FG171_07279	FG181_01085	FU001_07308	FG001_00967	FG013_06570	FG202_00754	FG005_08486	FG593_03123	FG008_06009	FG851_06052	FGRAMPH1_01T22803
	Cluster_00742	20	20	Core	EYB28110.1	DAOM23_09358	DAOM24_02403	YL1_00463	HN9_06264	HNZ6_01998	FG156_02702	FG159_06445	FG164_12638	FG171_07282	FG181_01088	FU001_07305	FG001_00971	FG013_06566	FG202_00751	FG005_08489	FG593_03119	FG008_06006	FG851_06048	FGRAMPH1_01T22793
	Cluster_00743	20	20	Core	EYB28109.1	DAOM23_09357	DAOM24_02402	YL1_00464	HN9_06265	HNZ6_01999	FG156_02701	FG159_06444	FG164_12639	FG171_07283	FG181_01089	FU001_07303	FG001_00972	FG013_06565	FG202_00750	FG005_08490	FG593_03118	FG008_10771	FG851_06047	FGRAMPH1_01T22791
	Cluster_00744	20	20	Core	EYB28108.1	DAOM23_09356	DAOM24_02401	YL1_00465	HN9_06266	HNZ6_02000	FG156_02700	FG159_06443	FG164_12640	FG171_07284	FG181_01090	FU001_07302	FG001_00973	FG013_06564	FG202_00749	FG005_08491	FG593_03117	FG008_10770	FG851_07180	FGRAMPH1_01T22789
	Cluster_00745	20	20	Core	EYB28107.1	DAOM23_09355	DAOM24_02400	YL1_00466	HN9_06267	HNZ6_02001	FG156_02699	FG159_06442	FG164_12641	FG171_07285	FG181_01091	FU001_07301	FG001_00974	FG013_06563	FG202_00748	FG005_08492	FG593_03116	FG008_10769	FG851_07179	FGRAMPH1_01T22787
	Cluster_00746	20	20	Core	EYB28106.1	DAOM23_09354	DAOM24_02399	YL1_00467	HN9_06268	HNZ6_02002	FG156_02698	FG159_06441	FG164_12642	FG171_07286	FG181_01092	FU001_07300	FG001_00975	FG013_06562	FG202_00747	FG005_08493	FG593_03115	FG008_10768	FG851_07178	FGRAMPH1_01T22785
	Cluster_00747	20	20	Core	EYB28105.1	DAOM23_09353	DAOM24_02397	YL1_00468	HN9_06269	HNZ6_02003	FG156_02696	FG159_06439	FG164_12644	FG171_07288	FG181_01094	FU001_07298	FG001_00977	FG013_06561	FG202_00745	FG005_08495	FG593_03113	FG008_10766	FG851_07177	FGRAMPH1_01T22783
	Cluster_00748	20	20	Core	EYB28104.1	DAOM23_09352	DAOM24_02396	YL1_00469	HN9_06270	HNZ6_02004	FG156_02695	FG159_06438	FG164_12645	FG171_07289	FG181_01095	FU001_07297	FG001_00978	FG013_06560	FG202_00744	FG005_08496	FG593_03112	FG008_12398	FG851_07176	FGRAMPH1_01T22781
	Cluster_00749	20	20	Core	EYB28244.1	DAOM23_09351	DAOM24_02395	YL1_00470	HN9_06271	HNZ6_02005	FG156_02694	FG159_06437	FG164_12646	FG171_07290	FG181_01096	FU001_07296	FG001_00979	FG013_06559	FG202_00743	FG005_08497	FG593_03111	FG008_12397	FG851_07175	FGRAMPH1_01T22779
	Cluster_00750	20	20	Core	EYB28102.1	DAOM23_09349	DAOM24_02393	YL1_00472	HN9_06273	HNZ6_02007	FG156_02692	FG159_06436	FG164_12648	FG171_07291	FG181_01097	FU001_07294	FG001_00982	FG013_06557	FG202_00742	FG005_08498	FG593_03109	FG008_09059	FG851_07173	FGRAMPH1_01T22773
	Cluster_00751	20	20	Core	EYB28101.1	DAOM23_09348	DAOM24_02392	YL1_00473	HN9_06274	HNZ6_02008	FG156_02691	FG159_06435	FG164_12649	FG171_07292	FG181_01098	FU001_07293	FG001_00983	FG013_06556	FG202_00741	FG005_08499	FG593_03108	FG008_09060	FG851_07172	FGRAMPH1_01T22771
	Cluster_00752	20	20	Core	EYB28243.1	DAOM23_09347	DAOM24_02391	YL1_00474	HN9_06275	HNZ6_02009	FG156_02690	FG159_06434	FG164_12650	FG171_07293	FG181_01099	FU001_07292	FG001_00984	FG013_06555	FG202_00740	FG005_08500	FG593_03107	FG008_09061	FG851_07171	FGRAMPH1_01T22767
	Cluster_00753	20	20	Core	EYB28100.1	DAOM23_09345	DAOM24_02389	YL1_00476	HN9_06276	HNZ6_02011	FG156_02689	FG159_06432	FG164_12653	FG171_07296	FG181_01102	FU001_07289	FG001_00986	FG013_06553	FG202_00737	FG005_08503	FG593_03106	FG008_09064	FG851_07169	FGRAMPH1_01T22763
	Cluster_00754	20	20	Core	EYB28268.1	DAOM23_03140	DAOM24_02388	YL1_00477	HN9_06277	HNZ6_02012	FG156_02688	FG159_06431	FG164_12654	FG171_07297	FG181_01103	FU001_07288	FG001_00987	FG013_06552	FG202_00736	FG005_08504	FG593_03105	FG008_09065	FG851_07168	FGRAMPH1_01T22761
	Cluster_00755	20	20	Core	EYB28099.1	DAOM23_03139	DAOM24_02387	YL1_00478	HN9_06278	HNZ6_02013	FG156_02687	FG159_06430	FG164_12655	FG171_07298	FG181_01104	FU001_07287	FG001_00988	FG013_06551	FG202_00735	FG005_08505	FG593_03104	FG008_09066	FG851_07167	FGRAMPH1_01T22759
	Cluster_00756	20	20	Core	EYB28098.1	DAOM23_03138	DAOM24_02386	YL1_00479	HN9_06279	HNZ6_02014	FG156_02686	FG159_06429	FG164_12656	FG171_07299	FG181_01105	FU001_07286	FG001_00989	FG013_06550	FG202_00734	FG005_08506	FG593_03103	FG008_09067	FG851_07166	FGRAMPH1_01T22757
	Cluster_00757	20	20	Core	EYB28097.1	DAOM23_03137	DAOM24_02385	YL1_00480	HN9_06280	HNZ6_02015	FG156_02685	FG159_06428	FG164_12657	FG171_07300	FG181_01106	FU001_07285	FG001_00990	FG013_06549	FG202_00733	FG005_08507	FG593_03102	FG008_09068	FG851_07165	FGRAMPH1_01T22755
	Cluster_00758	20	20	Core	EYB28096.1	DAOM23_03136	DAOM24_02384	YL1_00481	HN9_06281	HNZ6_02016	FG156_02684	FG159_06427	FG164_12658	FG171_07301	FG181_01107	FU001_07284	FG001_00991	FG013_06548	FG202_00732	FG005_08508	FG593_03101	FG008_09069	FG851_07164	FGRAMPH1_01T22753
	Cluster_00759	20	20	Core	EYB28095.1	DAOM23_03135	DAOM24_02383	YL1_00482	HN9_06282	HNZ6_02017	FG156_02683	FG159_06426	FG164_12659	FG171_07302	FG181_01108	FU001_07283	FG001_00992	FG013_06547	FG202_00731	FG005_08509	FG593_03100	FG008_09070	FG851_07163	FGRAMPH1_01T22751
	Cluster_00760	20	20	Core	EYB28094.1	DAOM23_03134	DAOM24_02381	YL1_00483	HN9_06283	HNZ6_02018	FG156_02681	FG159_06424	FG164_12661	FG171_07304	FG181_01110	FU001_07281	FG001_00994	FG013_06545	FG202_00729	FG005_08511	FG593_03098	FG008_09072	FG851_07161	FGRAMPH1_01T22747
	Cluster_00761	20	20	Core	EYB28093.1	DAOM23_03133	DAOM24_02380	YL1_00484	HN9_06284	HNZ6_02019	FG156_02680	FG159_06423	FG164_12662	FG171_07305	FG181_01111	FU001_07280	FG001_00995	FG013_06544	FG202_00728	FG005_08512	FG593_03097	FG008_09073	FG851_07160	FGRAMPH1_01T22745
	Cluster_00762	20	20	Core	EYB28092.1	DAOM23_03132	DAOM24_02379	YL1_00485	HN9_06285	HNZ6_02020	FG156_02679	FG159_06422	FG164_12663	FG171_07306	FG181_01112	FU001_07279	FG001_00996	FG013_06543	FG202_00727	FG005_08513	FG593_03096	FG008_12910	FG851_07159	FGRAMPH1_01T22743
	Cluster_00763	20	20	Core	EYB28267.1	DAOM23_03131	DAOM24_02378	YL1_00486	HN9_06286	HNZ6_02021	FG156_02678	FG159_06421	FG164_12664	FG171_07307	FG181_01113	FU001_07278	FG001_00997	FG013_13041	FG202_00726	FG005_08514	FG593_03095	FG008_11025	FG851_07158	FGRAMPH1_01T22741
	Cluster_00764	20	20	Core	EYB28266.1	DAOM23_03130	DAOM24_02377	YL1_00487	HN9_06287	HNZ6_02022	FG156_02677	FG159_06420	FG164_12665	FG171_07308	FG181_01114	FU001_07277	FG001_00998	FG013_13040	FG202_00725	FG005_08515	FG593_03094	FG008_11024	FG851_07157	FGRAMPH1_01T22739
	Cluster_00765	20	20	Core	EYB28091.1	DAOM23_03129	DAOM24_02376	YL1_00488	HN9_06288	HNZ6_02023	FG156_02676	FG159_06419	FG164_12666	FG171_07309	FG181_01115	FU001_07276	FG001_00999	FG013_13039	FG202_00724	FG005_08516	FG593_03093	FG008_11023	FG851_07156	FGRAMPH1_01T22737
	Cluster_00766	20	20	Core	EYB28090.1	DAOM23_03128	DAOM24_02375	YL1_00489	HN9_06289	HNZ6_02024	FG156_02675	FG159_06418	FG164_12667	FG171_07310	FG181_01116	FU001_07275	FG001_01000	FG013_13038	FG202_00723	FG005_08517	FG593_03092	FG008_11022	FG851_07155	FGRAMPH1_01T22735
	Cluster_00767	20	20	Core	EYB28089.1	DAOM23_03127	DAOM24_02374	YL1_00490	HN9_06290	HNZ6_02025	FG156_02674	FG159_06417	FG164_12668	FG171_07311	FG181_01117	FU001_07274	FG001_01001	FG013_13037	FG202_00722	FG005_08518	FG593_03091	FG008_11021	FG851_07154	FGRAMPH1_01T22731
	Cluster_00768	20	20	Core	EYB28088.1	DAOM23_03125	DAOM24_02372	YL1_00491	HN9_06292	HNZ6_02027	FG156_02672	FG159_06414	FG164_12669	FG171_07312	FG181_01118	FU001_07271	FG001_01004	FG013_13034	FG202_00719	FG005_08519	FG593_03089	FG008_12084	FG851_07151	FGRAMPH1_01T22721
	Cluster_00769	20	20	Core	EYB28087.1	DAOM23_03124	DAOM24_02371	YL1_00492	HN9_06293	HNZ6_02028	FG156_02671	FG159_06413	FG164_12671	FG171_07315	FG181_01121	FU001_07270	FG001_01005	FG013_13033	FG202_00718	FG005_08522	FG593_03088	FG008_12086	FG851_07150	FGRAMPH1_01T22719
	Cluster_00770	20	20	Core	EYB28086.1	DAOM23_03123	DAOM24_02369	YL1_00493	HN9_06294	HNZ6_02029	FG156_02669	FG159_06411	FG164_12673	FG171_07317	FG181_01123	FU001_07268	FG001_01007	FG013_13030	FG202_00717	FG005_08524	FG593_03086	FG008_12088	FG851_07147	FGRAMPH1_01T22715
	Cluster_00771	20	20	Core	EYB28084.1	DAOM23_03121	DAOM24_02367	YL1_00495	HN9_06296	HNZ6_02031	FG156_02667	FG159_06409	FG164_12675	FG171_07319	FG181_01125	FU001_07266	FG001_01010	FG013_13028	FG202_00715	FG005_08526	FG593_03084	FG008_04391	FG851_07145	FGRAMPH1_01T22711
	Cluster_00772	20	20	Core	EYB28083.1	DAOM23_03120	DAOM24_02366	YL1_00496	HN9_06297	HNZ6_02032	FG156_02666	FG159_06408	FG164_12676	FG171_07320	FG181_01126	FU001_07265	FG001_01011	FG013_13027	FG202_00714	FG005_08527	FG593_03083	FG008_04390	FG851_07144	FGRAMPH1_01T22709
	Cluster_00773	20	20	Core	EYB28240.1	DAOM23_03118	DAOM24_02364	YL1_00497	HN9_06299	HNZ6_02034	FG156_02663	FG159_06405	FG164_12678	FG171_07322	FG181_01128	FU001_07263	FG001_01014	FG013_13025	FG202_00711	FG005_08529	FG593_03081	FG008_04387	FG851_07141	FGRAMPH1_01T22705
	Cluster_00774	20	20	Core	EYB28239.1	DAOM23_03117	DAOM24_02363	YL1_00498	HN9_06300	HNZ6_02035	FG156_02662	FG159_06404	FG164_12679	FG171_07323	FG181_01129	FU001_07262	FG001_01015	FG013_13024	FG202_00710	FG005_08530	FG593_03080	FG008_04386	FG851_07140	FGRAMPH1_01T22703
	Cluster_00775	20	20	Core	EYB24720.1	DAOM23_03116	DAOM24_02360	YL1_00501	HN9_06302	HNZ6_12432	FG156_02660	FG159_10440	FG164_08896	FG171_07325	FG181_11887	FU001_07260	FG001_01017	FG013_11166	FG202_00708	FG005_08532	FG593_03078	FG008_04384	FG851_07138	FGRAMPH1_01T22693
	Cluster_00776	20	20	Core	EYB24719.1	DAOM23_03115	DAOM24_02359	YL1_00502	HN9_06303	HNZ6_12431	FG156_02659	FG159_10439	FG164_08895	FG171_07326	FG181_11886	FU001_07259	FG001_01018	FG013_11167	FG202_00707	FG005_08533	FG593_03077	FG008_04383	FG851_07137	FGRAMPH1_01T22691
	Cluster_00777	20	20	Core	EYB24718.1	DAOM23_03114	DAOM24_02357	YL1_00504	HN9_06304	HNZ6_12429	FG156_02658	FG159_10437	FG164_08893	FG171_07328	FG181_11884	FU001_07257	FG001_01019	FG013_11168	FG202_00705	FG005_08535	FG593_03076	FG008_04381	FG851_07136	FGRAMPH1_01T22687
	Cluster_00778	20	20	Core	EYB24717.1	DAOM23_03110	DAOM24_02353	YL1_00507	HN9_06309	HNZ6_12424	FG156_02654	FG159_10432	FG164_08888	FG171_07333	FG181_11880	FU001_07252	FG001_01024	FG013_11172	FG202_00700	FG005_08539	FG593_03072	FG008_04377	FG851_07131	FGRAMPH1_01T22679
	Cluster_00779	20	20	Core	EYB24716.1	DAOM23_03109	DAOM24_02352	YL1_00508	HN9_06310	HNZ6_12423	FG156_02653	FG159_10431	FG164_08887	FG171_07334	FG181_11879	FU001_07251	FG001_01025	FG013_11173	FG202_00699	FG005_08540	FG593_03071	FG008_04376	FG851_07130	FGRAMPH1_01T22677
	Cluster_00780	20	20	Core	EYB24715.1	DAOM23_03108	DAOM24_02351	YL1_00509	HN9_06311	HNZ6_12422	FG156_02652	FG159_10430	FG164_08886	FG171_07335	FG181_11878	FU001_07250	FG001_01026	FG013_11174	FG202_00698	FG005_08541	FG593_03070	FG008_04375	FG851_07127	FGRAMPH1_01T22675
	Cluster_00781	20	20	Core	EYB24714.1	DAOM23_03107	DAOM24_02350	YL1_00510	HN9_06312	HNZ6_12421	FG156_02651	FG159_10429	FG164_08885	FG171_07336	FG181_11877	FU001_07249	FG001_01029	FG013_11177	FG202_00697	FG005_08542	FG593_03069	FG008_04374	FG851_07126	FGRAMPH1_01T22673
	Cluster_00782	20	20	Core	EYB24713.1	DAOM23_03106	DAOM24_02349	YL1_00511	HN9_06313	HNZ6_12420	FG156_02650	FG159_10428	FG164_08884	FG171_07337	FG181_11876	FU001_07248	FG001_01030	FG013_11178	FG202_00696	FG005_08543	FG593_03068	FG008_04373	FG851_07125	FGRAMPH1_01T22671
	Cluster_00783	20	20	Core	EYB24712.1	DAOM23_03105	DAOM24_02348	YL1_00512	HN9_06314	HNZ6_12419	FG156_02649	FG159_10427	FG164_08882	FG171_07338	FG181_11874	FU001_07247	FG001_01031	FG013_11179	FG202_00695	FG005_08545	FG593_03067	FG008_04371	FG851_07124	FGRAMPH1_01T22669
	Cluster_00784	20	20	Core	EYB24711.1	DAOM23_03104	DAOM24_02347	YL1_00513	HN9_06315	HNZ6_12418	FG156_02648	FG159_10426	FG164_08881	FG171_07339	FG181_11873	FU001_07246	FG001_01032	FG013_11180	FG202_00694	FG005_08546	FG593_03066	FG008_04370	FG851_07123	FGRAMPH1_01T22667
	Cluster_00785	20	20	Core	EYB24710.1	DAOM23_03103	DAOM24_02346	YL1_00514	HN9_06316	HNZ6_12417	FG156_02647	FG159_10425	FG164_08879	FG171_07340	FG181_11872	FU001_07245	FG001_01033	FG013_11181	FG202_00693	FG005_08547	FG593_03065	FG008_04369	FG851_07121	FGRAMPH1_01T22665
	Cluster_00786	20	20	Core	EYB24705.1	DAOM23_03098	DAOM24_02344	YL1_00516	HN9_06321	HNZ6_12412	FG156_02642	FG159_10423	FG164_08875	FG171_07342	FG181_11870	FU001_07243	FG001_01039	FG013_11187	FG202_00691	FG005_08549	FG593_03060	FG008_04367	FG851_07116	FGRAMPH1_01T22655
	Cluster_00787	20	20	Core	EYB24704.1	DAOM23_03096	DAOM24_02343	YL1_00517	HN9_06322	HNZ6_12411	FG156_02641	FG159_10422	FG164_08874	FG171_07343	FG181_11869	FU001_07242	FG001_01040	FG013_11188	FG202_00690	FG005_08550	FG593_03059	FG008_04366	FG851_07115	FGRAMPH1_01T22653
	Cluster_00788	20	20	Core	EYB24703.1	DAOM23_03095	DAOM24_02342	YL1_00518	HN9_06323	HNZ6_12410	FG156_02640	FG159_10421	FG164_08873	FG171_07344	FG181_11868	FU001_07241	FG001_01041	FG013_11189	FG202_00689	FG005_08551	FG593_03058	FG008_04365	FG851_07113	FGRAMPH1_01T22651
	Cluster_00789	20	20	Core	EYB24702.1	DAOM23_03094	DAOM24_02341	YL1_00519	HN9_06324	HNZ6_12409	FG156_02639	FG159_10420	FG164_08872	FG171_07345	FG181_11867	FU001_07240	FG001_01043	FG013_11191	FG202_00688	FG005_08552	FG593_03057	FG008_04364	FG851_07112	FGRAMPH1_01T22649
	Cluster_00790	20	20	Core	EYB24726.1	DAOM23_03093	DAOM24_02340	YL1_00520	HN9_06325	HNZ6_12408	FG156_02638	FG159_10419	FG164_08871	FG171_07346	FG181_11866	FU001_07239	FG001_01044	FG013_11192	FG202_00687	FG005_08553	FG593_03056	FG008_04363	FG851_07111	FGRAMPH1_01T22647
	Cluster_00791	20	20	Core	EYB24727.1	DAOM23_03092	DAOM24_02339	YL1_00521	HN9_06326	HNZ6_09497	FG156_02637	FG159_10418	FG164_08870	FG171_07347	FG181_11865	FU001_07238	FG001_01045	FG013_11193	FG202_00686	FG005_08554	FG593_03055	FG008_04649	FG851_07110	FGRAMPH1_01T22645
	Cluster_00792	20	20	Core	EYB24701.1	DAOM23_03091	DAOM24_02338	YL1_00522	HN9_06327	HNZ6_09496	FG156_02636	FG159_10417	FG164_08869	FG171_07348	FG181_11864	FU001_07237	FG001_01046	FG013_11194	FG202_00685	FG005_08555	FG593_03054	FG008_04650	FG851_07109	FGRAMPH1_01T22643
	Cluster_00793	20	20	Core	EYB24700.1	DAOM23_03090	DAOM24_02337	YL1_00523	HN9_06328	HNZ6_09495	FG156_02635	FG159_10416	FG164_08868	FG171_07349	FG181_11863	FU001_07236	FG001_01047	FG013_11195	FG202_00684	FG005_08556	FG593_03053	FG008_04651	FG851_07108	FGRAMPH1_01T22641
	Cluster_00794	20	20	Core	EYB24699.1	DAOM23_03089	DAOM24_02336	YL1_00524	HN9_06329	HNZ6_09494	FG156_02634	FG159_10415	FG164_08867	FG171_07350	FG181_11862	FU001_07235	FG001_01048	FG013_11196	FG202_00683	FG005_08557	FG593_03052	FG008_04652	FG851_07107	FGRAMPH1_01T22639
	Cluster_00795	20	20	Core	EYB24698.1	DAOM23_03088	DAOM24_02335	YL1_00525	HN9_06330	HNZ6_09493	FG156_02633	FG159_10414	FG164_08866	FG171_07351	FG181_11861	FU001_07234	FG001_01049	FG013_11197	FG202_00682	FG005_08558	FG593_03051	FG008_04653	FG851_07106	FGRAMPH1_01T22637
	Cluster_00796	20	20	Core	EYB24697.1	DAOM23_03086	DAOM24_02334	YL1_00526	HN9_06331	HNZ6_09492	FG156_02632	FG159_10412	FG164_08864	FG171_07352	FG181_11859	FU001_07232	FG001_01050	FG013_11198	FG202_00680	FG005_08559	FG593_03050	FG008_04654	FG851_07104	FGRAMPH1_01T22635
	Cluster_00797	20	20	Core	EYB24667.1	DAOM23_03083	DAOM24_02332	YL1_00528	HN9_06335	HNZ6_09490	FG156_02629	FG159_10410	FG164_08862	FG171_07355	FG181_11856	FU001_07230	FG001_01054	FG013_11202	FG202_00678	FG005_08563	FG593_03047	FG008_04658	FG851_07101	FGRAMPH1_01T22629
	Cluster_00798	20	20	Core	EYB24666.1	DAOM23_03082	DAOM24_02331	YL1_00529	HN9_06336	HNZ6_09489	FG156_02628	FG159_10409	FG164_08861	FG171_07356	FG181_11855	FU001_07229	FG001_01055	FG013_11203	FG202_00677	FG005_08564	FG593_03046	FG008_04659	FG851_07100	FGRAMPH1_01T22627
	Cluster_00799	20	20	Core	EYB24664.1	DAOM23_03080	DAOM24_02330	YL1_00530	HN9_06338	HNZ6_09488	FG156_02626	FG159_10407	FG164_08859	FG171_07358	FG181_11853	FU001_07227	FG001_01058	FG013_11206	FG202_00675	FG005_08566	FG593_03044	FG008_04661	FG851_07097	FGRAMPH1_01T22623
	Cluster_00800	20	20	Core	EYB24663.1	DAOM23_03079	DAOM24_02329	YL1_00531	HN9_06339	HNZ6_09487	FG156_02625	FG159_10406	FG164_08858	FG171_07359	FG181_11852	FU001_07226	FG001_01059	FG013_11207	FG202_00674	FG005_08567	FG593_03043	FG008_04662	FG851_07096	FGRAMPH1_01T22621
	Cluster_00801	20	20	Core	EYB24662.1	DAOM23_03078	DAOM24_02328	YL1_00532	HN9_06340	HNZ6_09486	FG156_02624	FG159_10405	FG164_08857	FG171_07360	FG181_11851	FU001_07225	FG001_01060	FG013_11208	FG202_00673	FG005_08568	FG593_03042	FG008_04663	FG851_07095	FGRAMPH1_01T22617
	Cluster_00802	20	20	Core	EYB24661.1	DAOM23_03077	DAOM24_02327	YL1_00533	HN9_06341	HNZ6_09485	FG156_02623	FG159_10404	FG164_08856	FG171_07361	FG181_11850	FU001_07224	FG001_01061	FG013_11209	FG202_00672	FG005_08569	FG593_03041	FG008_04664	FG851_07094	FGRAMPH1_01T22615
	Cluster_00803	20	20	Core	EYB24660.1	DAOM23_03076	DAOM24_02326	YL1_00534	HN9_06342	HNZ6_09484	FG156_02622	FG159_10403	FG164_08855	FG171_07362	FG181_11849	FU001_07223	FG001_01062	FG013_11210	FG202_00671	FG005_08570	FG593_03040	FG008_04665	FG851_07093	FGRAMPH1_01T22613
	Cluster_00804	20	20	Core	EYB24659.1	DAOM23_03074	DAOM24_02324	YL1_00536	HN9_06344	HNZ6_09482	FG156_02620	FG159_10401	FG164_08853	FG171_07364	FG181_11847	FU001_07221	FG001_01064	FG013_11212	FG202_00669	FG005_08572	FG593_03038	FG008_04667	FG851_07091	FGRAMPH1_01T22609
	Cluster_00805	20	20	Core	EYB24658.1	DAOM23_03069	DAOM24_02322	YL1_00538	HN9_06349	HNZ6_09478	FG156_02615	FG159_10399	FG164_08849	FG171_07366	FG181_11845	FU001_07219	FG001_01069	FG013_11217	FG202_00667	FG005_08574	FG593_03034	FG008_08566	FG851_07086	FGRAMPH1_01T22599
	Cluster_00806	20	20	Core	EYB24657.1	DAOM23_03068	DAOM24_02321	YL1_00539	HN9_06350	HNZ6_09477	FG156_02614	FG159_10398	FG164_08848	FG171_07367	FG181_11844	FU001_07218	FG001_01070	FG013_11218	FG202_00666	FG005_08575	FG593_03033	FG008_08565	FG851_07085	FGRAMPH1_01T22597
	Cluster_00807	20	20	Core	EYB24655.1	DAOM23_03067	DAOM24_02320	YL1_00541	HN9_06351	HNZ6_09476	FG156_02613	FG159_10397	FG164_08847	FG171_07368	FG181_11842	FU001_07217	FG001_01073	FG013_11221	FG202_00665	FG005_08577	FG593_03032	FG008_08563	FG851_07083	FGRAMPH1_01T22591
	Cluster_00808	20	20	Core	EYB24688.1	DAOM23_03066	DAOM24_02319	YL1_00542	HN9_06352	HNZ6_09475	FG156_02612	FG159_10396	FG164_08846	FG171_07369	FG181_11841	FU001_07216	FG001_01074	FG013_11222	FG202_00664	FG005_08578	FG593_03031	FG008_08562	FG851_07082	FGRAMPH1_01T22589
	Cluster_00809	20	20	Core	EYB24654.1	DAOM23_03065	DAOM24_02318	YL1_00543	HN9_06353	HNZ6_09474	FG156_02611	FG159_10395	FG164_08845	FG171_07370	FG181_11840	FU001_07215	FG001_01075	FG013_11223	FG202_00663	FG005_08579	FG593_03030	FG008_08561	FG851_07081	FGRAMPH1_01T22587
	Cluster_00810	20	20	Core	EYB24653.1	DAOM23_03063	DAOM24_02316	YL1_00545	HN9_06354	HNZ6_09472	FG156_02610	FG159_10393	FG164_08843	FG171_07372	FG181_11838	FU001_07213	FG001_01076	FG013_11224	FG202_00661	FG005_08581	FG593_03029	FG008_08559	FG851_07080	FGRAMPH1_01T22585
	Cluster_00811	20	20	Core	EYB24652.1	DAOM23_03062	DAOM24_02315	YL1_00546	HN9_06355	HNZ6_09471	FG156_02609	FG159_10392	FG164_08842	FG171_07373	FG181_11837	FU001_07212	FG001_01077	FG013_11225	FG202_00660	FG005_08582	FG593_03028	FG008_08558	FG851_07079	FGRAMPH1_01T22583
	Cluster_00812	20	20	Core	EYB24651.1	DAOM23_03060	DAOM24_02313	YL1_00548	HN9_06357	HNZ6_09469	FG156_02607	FG159_10389	FG164_08840	FG171_07375	FG181_11835	FU001_07210	FG001_01079	FG013_11226	FG202_00658	FG005_08584	FG593_03026	FG008_10926	FG851_07078	FGRAMPH1_01T22581
	Cluster_00813	20	20	Core	EYB24650.1	DAOM23_03059	DAOM24_02312	YL1_00549	HN9_06358	HNZ6_09468	FG156_02606	FG159_10388	FG164_08839	FG171_07376	FG181_11834	FU001_07209	FG001_01080	FG013_11227	FG202_00657	FG005_08585	FG593_03025	FG008_10925	FG851_07077	FGRAMPH1_01T22579
	Cluster_00814	20	20	Core	EYB24649.1	DAOM23_03058	DAOM24_02311	YL1_00550	HN9_06359	HNZ6_09467	FG156_02605	FG159_10387	FG164_08838	FG171_07377	FG181_11833	FU001_07208	FG001_01081	FG013_11228	FG202_00656	FG005_08586	FG593_03024	FG008_10924	FG851_07076	FGRAMPH1_01T22577
	Cluster_00815	20	20	Core	EYB24642.1	DAOM23_03050	DAOM24_02306	YL1_00555	HN9_06367	HNZ6_09461	FG156_02597	FG159_10382	FG164_08831	FG171_07382	FG181_11828	FU001_07203	FG001_01089	FG013_11237	FG202_00651	FG005_08591	FG593_03016	FG008_08759	FG851_07070	FGRAMPH1_01T22563
	Cluster_00816	20	20	Core	EYB24641.1	DAOM23_03049	DAOM24_02305	YL1_00556	HN9_06368	HNZ6_09460	FG156_02596	FG159_10381	FG164_08830	FG171_07383	FG181_11827	FU001_07202	FG001_01090	FG013_11238	FG202_00650	FG005_08592	FG593_03015	FG008_08758	FG851_07069	FGRAMPH1_01T22561
	Cluster_00817	20	20	Core	EYB24638.1	DAOM23_03046	DAOM24_02302	YL1_00558	HN9_06371	HNZ6_09458	FG156_02592	FG159_10378	FG164_08827	FG171_07385	FG181_11824	FU001_07199	FG001_01094	FG013_11241	FG202_00647	FG005_08594	FG593_03011	FG008_08755	FG851_07065	FGRAMPH1_01T22549
	Cluster_00818	20	20	Core	EYB24637.1	DAOM23_03045	DAOM24_02301	YL1_00559	HN9_06372	HNZ6_09457	FG156_02591	FG159_10377	FG164_08826	FG171_07387	FG181_11823	FU001_07198	FG001_01096	FG013_11243	FG202_00646	FG005_08596	FG593_03010	FG008_08754	FG851_07064	FGRAMPH1_01T22547
	Cluster_00819	20	20	Core	EYB24636.1	DAOM23_03044	DAOM24_02300	YL1_00560	HN9_06373	HNZ6_09456	FG156_02590	FG159_10376	FG164_08825	FG171_07388	FG181_11822	FU001_07197	FG001_01097	FG013_11244	FG202_00645	FG005_08597	FG593_03009	FG008_08753	FG851_07063	FGRAMPH1_01T22543
	Cluster_00820	20	20	Core	EYB24635.1	DAOM23_03043	DAOM24_02299	YL1_00561	HN9_06374	HNZ6_09455	FG156_02589	FG159_10375	FG164_08824	FG171_07389	FG181_11821	FU001_07196	FG001_01098	FG013_11245	FG202_00644	FG005_08598	FG593_03008	FG008_08752	FG851_07062	FGRAMPH1_01T22545
	Cluster_00821	20	20	Core	EYB24634.1	DAOM23_03042	DAOM24_02298	YL1_00562	HN9_06375	HNZ6_09454	FG156_02588	FG159_10374	FG164_08823	FG171_07390	FG181_11820	FU001_07195	FG001_01099	FG013_11246	FG202_00643	FG005_08599	FG593_03007	FG008_08751	FG851_07061	FGRAMPH1_01T22541
	Cluster_00822	20	20	Core	EYB24633.1	DAOM23_03041	DAOM24_02297	YL1_00563	HN9_06376	HNZ6_09453	FG156_02587	FG159_10373	FG164_08822	FG171_07391	FG181_11819	FU001_07194	FG001_01101	FG013_11247	FG202_00642	FG005_08600	FG593_03006	FG008_08750	FG851_07059	FGRAMPH1_01T22539
	Cluster_00823	20	20	Core	EYB24631.1	DAOM23_03039	DAOM24_02296	YL1_00564	HN9_06378	HNZ6_09452	FG156_08358	FG159_10372	FG164_11067	FG171_11246	FG181_11558	FU001_07189	FG001_01103	FG013_10270	FG202_12617	FG005_08601	FG593_03004	FG008_06135	FG851_07057	FGRAMPH1_01T22535
	Cluster_00824	20	20	Core	EYB24630.1	DAOM23_03038	DAOM24_02295	YL1_00565	HN9_06379	HNZ6_09451	FG156_08357	FG159_10371	FG164_11068	FG171_11245	FG181_11559	FU001_07188	FG001_01104	FG013_10269	FG202_12618	FG005_08602	FG593_03003	FG008_06136	FG851_07056	FGRAMPH1_01T22533
	Cluster_00825	20	20	Core	EYB24629.1	DAOM23_03037	DAOM24_02294	YL1_00566	HN9_06380	HNZ6_09450	FG156_08356	FG159_10370	FG164_11069	FG171_11244	FG181_11560	FU001_07187	FG001_01105	FG013_10268	FG202_12619	FG005_08603	FG593_03002	FG008_06137	FG851_07055	FGRAMPH1_01T22531
	Cluster_00826	20	20	Core	EYB24628.1	DAOM23_03036	DAOM24_02293	YL1_00567	HN9_06381	HNZ6_09449	FG156_08355	FG159_10369	FG164_11070	FG171_11243	FG181_11561	FU001_07186	FG001_01106	FG013_10267	FG202_12620	FG005_08604	FG593_03001	FG008_06138	FG851_07054	FGRAMPH1_01T22529
	Cluster_00827	20	20	Core	EYB24627.1	DAOM23_03035	DAOM24_02292	YL1_00568	HN9_06382	HNZ6_09448	FG156_08354	FG159_10368	FG164_11071	FG171_11242	FG181_11562	FU001_07185	FG001_01107	FG013_10265	FG202_12621	FG005_08605	FG593_03000	FG008_06139	FG851_07052	FGRAMPH1_01T22527
	Cluster_00828	20	20	Core	EYB24626.1	DAOM23_03034	DAOM24_02291	YL1_00569	HN9_06383	HNZ6_09447	FG156_08353	FG159_10367	FG164_11073	FG171_11241	FG181_11563	FU001_07184	FG001_01110	FG013_10264	FG202_12622	FG005_08606	FG593_02999	FG008_06140	FG851_07051	FGRAMPH1_01T22525
	Cluster_00829	20	20	Core	EYB24625.1	DAOM23_03033	DAOM24_02290	YL1_00570	HN9_06384	HNZ6_09446	FG156_08352	FG159_10366	FG164_11074	FG171_11240	FG181_11564	FU001_07183	FG001_01111	FG013_10263	FG202_12623	FG005_08607	FG593_02998	FG008_06141	FG851_07050	FGRAMPH1_01T22523
	Cluster_00830	20	20	Core	EYB24624.1	DAOM23_03032	DAOM24_02289	YL1_00571	HN9_06385	HNZ6_09445	FG156_08351	FG159_10365	FG164_11075	FG171_11239	FG181_11565	FU001_07182	FG001_01112	FG013_10261	FG202_12624	FG005_08608	FG593_02997	FG008_06142	FG851_07048	FGRAMPH1_01T22521
	Cluster_00831	20	20	Core	EYB24623.1	DAOM23_03031	DAOM24_02287	YL1_00573	HN9_06387	HNZ6_09443	FG156_08350	FG159_10363	FG164_11077	FG171_11237	FG181_11567	FU001_07180	FG001_01115	FG013_10260	FG202_12626	FG005_08610	FG593_02996	FG008_06144	FG851_07047	FGRAMPH1_01T22517
	Cluster_00832	20	20	Core	EYB24622.1	DAOM23_03030	DAOM24_02285	YL1_00575	HN9_06388	HNZ6_09442	FG156_08348	FG159_10361	FG164_11079	FG171_11235	FG181_11569	FU001_07178	FG001_01117	FG013_10259	FG202_12628	FG005_08612	FG593_02994	FG008_06146	FG851_07046	FGRAMPH1_01T22515
	Cluster_00833	20	20	Core	EYB24686.1	DAOM23_03027	DAOM24_02283	YL1_00577	HN9_06391	HNZ6_09439	FG156_08345	FG159_10359	FG164_11081	FG171_11233	FG181_11571	FU001_07176	FG001_01120	FG013_10256	FG202_12630	FG005_08614	FG593_02991	FG008_06148	FG851_07043	FGRAMPH1_01T22509
	Cluster_00834	20	20	Core	EYB24619.1	DAOM23_03026	DAOM24_02282	YL1_00578	HN9_06392	HNZ6_09438	FG156_08344	FG159_10358	FG164_11082	FG171_11232	FG181_11572	FU001_07175	FG001_01121	FG013_10255	FG202_12631	FG005_08615	FG593_02990	FG008_06149	FG851_07042	FGRAMPH1_01T22507
	Cluster_00835	20	20	Core	EYB24618.1	DAOM23_03025	DAOM24_02281	YL1_00579	HN9_06393	HNZ6_09437	FG156_08343	FG159_10357	FG164_11083	FG171_11231	FG181_11573	FU001_07174	FG001_01122	FG013_10254	FG202_12632	FG005_08616	FG593_02989	FG008_06150	FG851_07041	FGRAMPH1_01T22505
	Cluster_00836	20	20	Core	EYB24610.1	DAOM23_03016	DAOM24_02271	YL1_00589	HN9_06402	HNZ6_09427	FG156_08335	FG159_10347	FG164_11093	FG171_11221	FG181_11582	FU001_10537	FG001_01133	FG013_10246	FG202_12642	FG005_08625	FG593_02981	FG008_06159	FG851_07033	FGRAMPH1_01T22483
	Cluster_00837	20	20	Core	EYB24609.1	DAOM23_03015	DAOM24_02270	YL1_00590	HN9_06403	HNZ6_09426	FG156_08334	FG159_10346	FG164_11094	FG171_11220	FG181_11583	FU001_10538	FG001_01134	FG013_10245	FG202_12643	FG005_08626	FG593_02980	FG008_06160	FG851_07032	FGRAMPH1_01T22481
	Cluster_00838	20	20	Core	EYB24608.1	DAOM23_03014	DAOM24_09243	YL1_00591	HN9_06404	HNZ6_09425	FG156_08333	FG159_10345	FG164_11095	FG171_11219	FG181_11584	FU001_10539	FG001_01135	FG013_10244	FG202_12644	FG005_08627	FG593_02979	FG008_06252	FG851_07031	FGRAMPH1_01T22479
	Cluster_00839	20	20	Core	EYB24607.1	DAOM23_03013	DAOM24_09242	YL1_00592	HN9_06405	HNZ6_09424	FG156_08332	FG159_10344	FG164_11096	FG171_11218	FG181_11585	FU001_10540	FG001_01136	FG013_10243	FG202_12645	FG005_08628	FG593_02978	FG008_06251	FG851_07030	FGRAMPH1_01T22477
	Cluster_00840	20	20	Core	EYB24604.1	DAOM23_11531	DAOM24_09240	YL1_00595	HN9_06408	HNZ6_09421	FG156_08329	FG159_12113	FG164_11099	FG171_11215	FG181_11588	FU001_10543	FG001_01138	FG013_10240	FG202_10344	FG005_08631	FG593_02975	FG008_06248	FG851_07027	FGRAMPH1_01T22473
	Cluster_00841	20	20	Core	EYB24603.1	DAOM23_11530	DAOM24_09239	YL1_00596	HN9_06409	HNZ6_09420	FG156_08328	FG159_12112	FG164_11100	FG171_11214	FG181_11589	FU001_10544	FG001_01139	FG013_10239	FG202_10345	FG005_08632	FG593_02974	FG008_06247	FG851_07026	FGRAMPH1_01T22471
	Cluster_00842	20	20	Core	EYB24602.1	DAOM23_11529	DAOM24_09238	YL1_00597	HN9_06410	HNZ6_09419	FG156_08327	FG159_12111	FG164_11101	FG171_11213	FG181_11590	FU001_10546	FG001_01140	FG013_10238	FG202_10346	FG005_08633	FG593_02973	FG008_06246	FG851_07025	FGRAMPH1_01T22469
	Cluster_00843	20	20	Core	EYB24601.1	DAOM23_11528	DAOM24_09237	YL1_00598	HN9_06411	HNZ6_09418	FG156_08326	FG159_12110	FG164_11102	FG171_11212	FG181_11591	FU001_10547	FG001_01141	FG013_10237	FG202_10347	FG005_08634	FG593_02972	FG008_06245	FG851_07024	FGRAMPH1_01T22465
	Cluster_00844	20	20	Core	EYB24600.1	DAOM23_11527	DAOM24_09236	YL1_00599	HN9_06412	HNZ6_09417	FG156_08325	FG159_12109	FG164_11103	FG171_11211	FG181_11592	FU001_10549	FG001_01142	FG013_10236	FG202_10348	FG005_08635	FG593_02971	FG008_06244	FG851_07023	FGRAMPH1_01T22463
	Cluster_00845	20	20	Core	EYB24599.1	DAOM23_11526	DAOM24_09235	YL1_00600	HN9_06413	HNZ6_09416	FG156_08324	FG159_12108	FG164_11104	FG171_11210	FG181_11593	FU001_10550	FG001_01143	FG013_10235	FG202_10349	FG005_08636	FG593_02970	FG008_06243	FG851_07022	FGRAMPH1_01T22459
	Cluster_00846	20	20	Core	EYB24598.1	DAOM23_11525	DAOM24_09234	YL1_00601	HN9_06414	HNZ6_09415	FG156_08323	FG159_12107	FG164_11105	FG171_11209	FG181_11594	FU001_10551	FG001_01144	FG013_10234	FG202_10350	FG005_08637	FG593_02969	FG008_06242	FG851_07021	FGRAMPH1_01T22457
	Cluster_00847	20	20	Core	EYB24597.1	DAOM23_11524	DAOM24_09233	YL1_00602	HN9_06415	HNZ6_09414	FG156_08322	FG159_12106	FG164_11106	FG171_11208	FG181_11595	FU001_10552	FG001_01145	FG013_10233	FG202_10351	FG005_08638	FG593_02968	FG008_06241	FG851_07020	FGRAMPH1_01T22453
	Cluster_00848	20	20	Core	EYB24596.1	DAOM23_11523	DAOM24_09232	YL1_00603	HN9_06416	HNZ6_09413	FG156_08321	FG159_12105	FG164_11107	FG171_11207	FG181_11596	FU001_10553	FG001_01146	FG013_10232	FG202_10352	FG005_08639	FG593_02967	FG008_06240	FG851_07019	FGRAMPH1_01T22455
	Cluster_00849	20	20	Core	EYB24595.1	DAOM23_11522	DAOM24_09231	YL1_00604	HN9_06417	HNZ6_09412	FG156_08320	FG159_12104	FG164_11108	FG171_11206	FG181_11597	FU001_10554	FG001_01147	FG013_10231	FG202_10353	FG005_08640	FG593_02966	FG008_06239	FG851_07018	FGRAMPH1_01T22451
	Cluster_00850	20	20	Core	EYB24594.1	DAOM23_11521	DAOM24_09230	YL1_00605	HN9_06418	HNZ6_09411	FG156_08319	FG159_12103	FG164_11109	FG171_11205	FG181_11598	FU001_10555	FG001_01148	FG013_10230	FG202_10354	FG005_08641	FG593_02965	FG008_06238	FG851_07017	FGRAMPH1_01T22449
	Cluster_00851	20	20	Core	EYB24593.1	DAOM23_09928	DAOM24_09228	YL1_00607	HN9_06419	HNZ6_09410	FG156_08318	FG159_12102	FG164_11110	FG171_11204	FG181_11600	FU001_10556	FG001_01149	FG013_10229	FG202_10356	FG005_08643	FG593_02964	FG008_10661	FG851_07016	FGRAMPH1_01T22445
	Cluster_00852	20	20	Core	EYB24592.1	DAOM23_09927	DAOM24_09227	YL1_00608	HN9_06420	HNZ6_09409	FG156_08317	FG159_12101	FG164_11111	FG171_11203	FG181_11601	FU001_10557	FG001_01150	FG013_10228	FG202_10357	FG005_08644	FG593_02963	FG008_10662	FG851_07015	FGRAMPH1_01T22443
	Cluster_00853	20	20	Core	EYB24588.1	DAOM23_09924	DAOM24_09225	YL1_00610	HN9_06424	HNZ6_09406	FG156_08313	FG159_12099	FG164_11113	FG171_11201	FG181_11603	FU001_10559	FG001_01154	FG013_10224	FG202_10360	FG005_08646	FG593_02959	FG008_10664	FG851_07012	FGRAMPH1_01T22433
	Cluster_00854	20	20	Core	EYB24587.1	DAOM23_09923	DAOM24_09224	YL1_00611	HN9_06425	HNZ6_09405	FG156_08312	FG159_12098	FG164_11114	FG171_11200	FG181_11604	FU001_10561	FG001_01155	FG013_10223	FG202_10361	FG005_08647	FG593_02958	FG008_10665	FG851_07011	FGRAMPH1_01T22431
	Cluster_00855	20	20	Core	EYB21440.1	DAOM23_12274	DAOM24_08645	YL1_11583	HN9_02932	HNZ6_05659	FG156_12594	FG159_13004	FG164_13080	FG171_12845	FG181_12785	FU001_11878	FG001_01157	FG013_09761	FG202_12928	FG005_11938	FG593_12612	FG008_08893	FG851_11537	FGRAMPH1_01T11283
	Cluster_00856	20	20	Core	EYB21433.1	DAOM23_12276	DAOM24_08647	YL1_11581	HN9_02934	HNZ6_05657	FG156_12596	FG159_13002	FG164_13082	FG171_12847	FG181_12787	FU001_11876	FG001_01159	FG013_09763	FG202_12926	FG005_11936	FG593_12610	FG008_08891	FG851_11535	FGRAMPH1_01T11287
	Cluster_00857	20	20	Core	EYB21434.1	DAOM23_12277	DAOM24_08648	YL1_11580	HN9_02935	HNZ6_05656	FG156_12597	FG159_13001	FG164_13083	FG171_12848	FG181_12788	FU001_11875	FG001_01160	FG013_09764	FG202_12925	FG005_11935	FG593_12609	FG008_08890	FG851_11534	FGRAMPH1_01T11289
	Cluster_00858	20	20	Core	EYB21435.1	DAOM23_12278	DAOM24_08649	YL1_11579	HN9_02936	HNZ6_05655	FG156_12598	FG159_13000	FG164_13084	FG171_12849	FG181_12789	FU001_11874	FG001_01161	FG013_09765	FG202_12924	FG005_11934	FG593_12608	FG008_08889	FG851_11533	FGRAMPH1_01T11291
	Cluster_00859	20	20	Core	EYB21436.1	DAOM23_12279	DAOM24_08650	YL1_11578	HN9_02937	HNZ6_05654	FG156_12599	FG159_12999	FG164_13085	FG171_12850	FG181_12790	FU001_11873	FG001_01162	FG013_09766	FG202_12923	FG005_11933	FG593_12607	FG008_08888	FG851_11532	FGRAMPH1_01T11293
	Cluster_00860	20	20	Core	EYB21438.1	DAOM23_12348	DAOM24_08652	YL1_11576	HN9_02939	HNZ6_05652	FG156_12601	FG159_12997	FG164_13087	FG171_12852	FG181_12792	FU001_11871	FG001_01164	FG013_09768	FG202_12921	FG005_11931	FG593_12605	FG008_08886	FG851_11530	FGRAMPH1_01T11297
	Cluster_00861	20	20	Core	EYB21430.1	DAOM23_12349	DAOM24_08653	YL1_11575	HN9_02940	HNZ6_05651	FG156_12602	FG159_12996	FG164_13088	FG171_12853	FG181_12793	FU001_11870	FG001_01165	FG013_09769	FG202_12920	FG005_11930	FG593_12604	FG008_08885	FG851_11529	FGRAMPH1_01T11299
	Cluster_00862	20	20	Core	EYB25657.1	DAOM23_12350	DAOM24_08654	YL1_11574	HN9_02941	HNZ6_05650	FG156_06150	FG159_08756	FG164_12306	FG171_07764	FG181_11889	FU001_11869	FG001_01166	FG013_09770	FG202_11317	FG005_11929	FG593_08789	FG008_09475	FG851_11528	FGRAMPH1_01T11303
	Cluster_00863	20	20	Core	EYB25714.1	DAOM23_12351	DAOM24_08655	YL1_11573	HN9_02942	HNZ6_05649	FG156_06149	FG159_08755	FG164_12305	FG171_07765	FG181_11890	FU001_11868	FG001_01167	FG013_09771	FG202_11316	FG005_11928	FG593_08788	FG008_09476	FG851_11527	FGRAMPH1_01T11305
	Cluster_00864	20	20	Core	EYB25658.1	DAOM23_12352	DAOM24_08656	YL1_11572	HN9_02943	HNZ6_05648	FG156_06148	FG159_08754	FG164_12304	FG171_07766	FG181_11891	FU001_11867	FG001_01168	FG013_09772	FG202_11315	FG005_11927	FG593_08787	FG008_09477	FG851_11526	FGRAMPH1_01T11307
	Cluster_00865	20	20	Core	EYB25659.1	DAOM23_12353	DAOM24_08657	YL1_11571	HN9_02944	HNZ6_05647	FG156_06147	FG159_08753	FG164_12303	FG171_07767	FG181_11892	FU001_11866	FG001_01169	FG013_09773	FG202_11314	FG005_11926	FG593_08786	FG008_09478	FG851_11525	FGRAMPH1_01T11309
	Cluster_00866	20	20	Core	EYB25660.1	DAOM23_12354	DAOM24_08658	YL1_11570	HN9_02945	HNZ6_05646	FG156_06146	FG159_08752	FG164_12302	FG171_07768	FG181_11893	FU001_11865	FG001_01170	FG013_09774	FG202_11313	FG005_11925	FG593_08785	FG008_09479	FG851_11524	FGRAMPH1_01T11311
	Cluster_00867	20	20	Core	EYB25663.1	DAOM23_05957	DAOM24_08661	YL1_11567	HN9_02948	HNZ6_05643	FG156_06143	FG159_08749	FG164_12299	FG171_07771	FG181_11896	FU001_11862	FG001_01173	FG013_09777	FG202_11310	FG005_11922	FG593_08782	FG008_09482	FG851_11521	FGRAMPH1_01T11317
	Cluster_00868	20	20	Core	EYB25664.1	DAOM23_05958	DAOM24_08662	YL1_11566	HN9_02949	HNZ6_05642	FG156_06142	FG159_08748	FG164_12298	FG171_07772	FG181_11897	FU001_11861	FG001_01174	FG013_09778	FG202_11309	FG005_11921	FG593_08781	FG008_09483	FG851_11520	FGRAMPH1_01T11319
	Cluster_00869	20	20	Core	EYB25665.1	DAOM23_05959	DAOM24_08664	YL1_11563	HN9_02950	HNZ6_05640	FG156_06141	FG159_08745	FG164_12296	FG171_07774	FG181_11899	FU001_11858	FG001_01175	FG013_09779	FG202_11306	FG005_11918	FG593_08780	FG008_12673	FG851_11518	FGRAMPH1_01T11323
	Cluster_00870	20	20	Core	EYB25667.1	DAOM23_05961	DAOM24_08666	YL1_11562	HN9_02952	HNZ6_05638	FG156_06139	FG159_08743	FG164_12294	FG171_07776	FG181_11901	FU001_11856	FG001_01177	FG013_09781	FG202_11304	FG005_11916	FG593_08778	FG008_12519	FG851_11516	FGRAMPH1_01T11327
	Cluster_00871	20	20	Core	EYB25668.1	DAOM23_05962	DAOM24_08667	YL1_11561	HN9_02953	HNZ6_05637	FG156_06138	FG159_08742	FG164_12293	FG171_07777	FG181_11902	FU001_11855	FG001_01178	FG013_09782	FG202_11303	FG005_11915	FG593_08777	FG008_09631	FG851_11515	FGRAMPH1_01T11329
	Cluster_00872	20	20	Core	EYB25669.1	DAOM23_05963	DAOM24_08668	YL1_11560	HN9_02954	HNZ6_05636	FG156_06137	FG159_08740	FG164_12291	FG171_07778	FG181_11903	FU001_11853	FG001_01179	FG013_09783	FG202_11301	FG005_11913	FG593_08776	FG008_09629	FG851_11514	FGRAMPH1_01T11331
	Cluster_00873	20	20	Core	EYB25671.1	DAOM23_05965	DAOM24_08670	YL1_11559	HN9_02956	HNZ6_05635	FG156_06134	FG159_08739	FG164_12290	FG171_07780	FG181_11905	FU001_11852	FG001_01182	FG013_09786	FG202_11300	FG005_11912	FG593_08773	FG008_09628	FG851_11511	FGRAMPH1_01T11337
	Cluster_00874	20	20	Core	EYB25672.1	DAOM23_05966	DAOM24_08671	YL1_11558	HN9_02957	HNZ6_05634	FG156_06133	FG159_08738	FG164_12289	FG171_07781	FG181_11906	FU001_11851	FG001_01183	FG013_09787	FG202_11299	FG005_11911	FG593_08772	FG008_09627	FG851_11510	FGRAMPH1_01T11339
	Cluster_00875	20	20	Core	EYB25674.1	DAOM23_05968	DAOM24_08673	YL1_11556	HN9_02959	HNZ6_05632	FG156_06131	FG159_08736	FG164_12287	FG171_07783	FG181_11908	FU001_11849	FG001_01185	FG013_09789	FG202_11297	FG005_11909	FG593_08770	FG008_09625	FG851_11508	FGRAMPH1_01T11343
	Cluster_00876	20	20	Core	EYB25675.1	DAOM23_05969	DAOM24_08674	YL1_11554	HN9_02960	HNZ6_05631	FG156_06130	FG159_08735	FG164_12286	FG171_07784	FG181_11909	FU001_11848	FG001_01186	FG013_09790	FG202_11296	FG005_11908	FG593_08769	FG008_09624	FG851_11507	FGRAMPH1_01T11345
	Cluster_00877	20	20	Core	EYB25676.1	DAOM23_05970	DAOM24_08675	YL1_11553	HN9_02961	HNZ6_05630	FG156_06129	FG159_08734	FG164_12285	FG171_07785	FG181_11910	FU001_11847	FG001_01187	FG013_09791	FG202_11295	FG005_11907	FG593_08768	FG008_04870	FG851_11506	FGRAMPH1_01T11347
	Cluster_00878	20	20	Core	EYB25677.1	DAOM23_05971	DAOM24_08676	YL1_11552	HN9_02962	HNZ6_05629	FG156_06128	FG159_08733	FG164_12284	FG171_07786	FG181_11911	FU001_11846	FG001_01188	FG013_09792	FG202_11294	FG005_11906	FG593_08767	FG008_04871	FG851_11505	FGRAMPH1_01T11349
	Cluster_00879	20	20	Core	EYB25716.1	DAOM23_05972	DAOM24_08678	YL1_11551	HN9_02963	HNZ6_05628	FG156_06126	FG159_08732	FG164_12282	FG171_07787	FG181_11912	FU001_11845	FG001_01190	FG013_09794	FG202_11293	FG005_11905	FG593_08765	FG008_04872	FG851_11503	FGRAMPH1_01T11353
	Cluster_00880	20	20	Core	EYB25678.1	DAOM23_05973	DAOM24_08679	YL1_11550	HN9_02964	HNZ6_05627	FG156_06125	FG159_08731	FG164_12281	FG171_07788	FG181_11913	FU001_11844	FG001_01191	FG013_09795	FG202_11292	FG005_11904	FG593_08764	FG008_04873	FG851_11502	FGRAMPH1_01T11355
	Cluster_00881	20	20	Core	EYB25679.1	DAOM23_05974	DAOM24_08680	YL1_11549	HN9_02965	HNZ6_05626	FG156_06124	FG159_08730	FG164_12280	FG171_07789	FG181_11914	FU001_11843	FG001_01192	FG013_09796	FG202_11291	FG005_11903	FG593_08763	FG008_04874	FG851_11501	FGRAMPH1_01T11357
	Cluster_00882	20	20	Core	EYB25680.1	DAOM23_05975	DAOM24_08681	YL1_11548	HN9_02966	HNZ6_05625	FG156_06123	FG159_08729	FG164_12279	FG171_07790	FG181_11915	FU001_11842	FG001_01193	FG013_09797	FG202_11290	FG005_11902	FG593_08762	FG008_04875	FG851_11500	FGRAMPH1_01T11359
	Cluster_00883	20	20	Core	EYB25681.1	DAOM23_05976	DAOM24_08682	YL1_11547	HN9_02967	HNZ6_05624	FG156_06122	FG159_08728	FG164_12278	FG171_07791	FG181_11916	FU001_11841	FG001_01194	FG013_09798	FG202_11289	FG005_11901	FG593_08761	FG008_04876	FG851_11499	FGRAMPH1_01T11361
	Cluster_00884	20	20	Core	EYB25682.1	DAOM23_05977	DAOM24_08683	YL1_11546	HN9_02968	HNZ6_05623	FG156_06121	FG159_08727	FG164_12277	FG171_07792	FG181_11917	FU001_11840	FG001_01195	FG013_09799	FG202_11288	FG005_11900	FG593_08760	FG008_04877	FG851_11498	FGRAMPH1_01T11363
	Cluster_00885	20	20	Core	EYB25683.1	DAOM23_05978	DAOM24_08684	YL1_11545	HN9_02969	HNZ6_05622	FG156_06120	FG159_08726	FG164_12276	FG171_07793	FG181_11918	FU001_11839	FG001_01196	FG013_09800	FG202_11287	FG005_11899	FG593_08759	FG008_04878	FG851_11497	FGRAMPH1_01T11365
	Cluster_00886	20	20	Core	EYB25684.1	DAOM23_05979	DAOM24_08685	YL1_11544	HN9_02970	HNZ6_05621	FG156_06119	FG159_08725	FG164_12275	FG171_07794	FG181_11919	FU001_11838	FG001_01197	FG013_09801	FG202_11286	FG005_11898	FG593_08758	FG008_04879	FG851_11496	FGRAMPH1_01T11367
	Cluster_00887	20	20	Core	EYB25685.1	DAOM23_05980	DAOM24_08686	YL1_11543	HN9_02971	HNZ6_05620	FG156_06118	FG159_08724	FG164_12274	FG171_07795	FG181_11920	FU001_11837	FG001_01198	FG013_09802	FG202_11285	FG005_11897	FG593_08757	FG008_04880	FG851_11495	FGRAMPH1_01T11369
	Cluster_00888	20	20	Core	EYB25686.1	DAOM23_05981	DAOM24_08687	YL1_11542	HN9_02972	HNZ6_05619	FG156_06117	FG159_08723	FG164_12273	FG171_07796	FG181_11921	FU001_11836	FG001_01199	FG013_09803	FG202_11284	FG005_11896	FG593_08756	FG008_04881	FG851_11494	FGRAMPH1_01T11371
	Cluster_00889	20	20	Core	EYB25687.1	DAOM23_05982	DAOM24_08688	YL1_11541	HN9_02973	HNZ6_05618	FG156_06116	FG159_08722	FG164_12272	FG171_07797	FG181_11922	FU001_11835	FG001_01200	FG013_09804	FG202_11283	FG005_11895	FG593_08755	FG008_04882	FG851_11493	FGRAMPH1_01T11373
	Cluster_00890	20	20	Core	EYB25688.1	DAOM23_05983	DAOM24_08689	YL1_11540	HN9_02974	HNZ6_05617	FG156_06115	FG159_08721	FG164_12271	FG171_07798	FG181_11923	FU001_11833	FG001_01202	FG013_09806	FG202_11282	FG005_11894	FG593_08754	FG008_04883	FG851_11492	FGRAMPH1_01T11377
	Cluster_00891	20	20	Core	EYB25689.1	DAOM23_05984	DAOM24_08690	YL1_11539	HN9_02975	HNZ6_05616	FG156_06114	FG159_08720	FG164_12270	FG171_07799	FG181_11924	FU001_11832	FG001_01203	FG013_09807	FG202_11281	FG005_11893	FG593_08753	FG008_04884	FG851_11491	FGRAMPH1_01T11379
	Cluster_00892	20	20	Core	EYB25690.1	DAOM23_05985	DAOM24_08691	YL1_11538	HN9_02976	HNZ6_05615	FG156_06113	FG159_08719	FG164_12269	FG171_07800	FG181_11925	FU001_11831	FG001_01204	FG013_09808	FG202_11280	FG005_11892	FG593_08752	FG008_04885	FG851_11490	FGRAMPH1_01T11381
	Cluster_00893	20	20	Core	EYB25691.1	DAOM23_05986	DAOM24_08692	YL1_11537	HN9_02977	HNZ6_05614	FG156_06112	FG159_08718	FG164_12268	FG171_07801	FG181_11926	FU001_11830	FG001_01205	FG013_09809	FG202_11279	FG005_11891	FG593_08751	FG008_04886	FG851_11489	FGRAMPH1_01T11383
	Cluster_00894	20	20	Core	EYB25693.1	DAOM23_05988	DAOM24_08694	YL1_11535	HN9_02979	HNZ6_05612	FG156_06110	FG159_08716	FG164_12266	FG171_07803	FG181_11928	FU001_11828	FG001_01208	FG013_09811	FG202_11277	FG005_11889	FG593_08749	FG008_04888	FG851_11487	FGRAMPH1_01T11387
	Cluster_00895	20	20	Core	EYB25694.1	DAOM23_05989	DAOM24_08695	YL1_11534	HN9_02980	HNZ6_05611	FG156_06109	FG159_08715	FG164_12265	FG171_07804	FG181_11929	FU001_11827	FG001_01209	FG013_09812	FG202_11276	FG005_11888	FG593_08748	FG008_04889	FG851_11485	FGRAMPH1_01T11389
	Cluster_00896	20	20	Core	EYB25699.1	DAOM23_05993	DAOM24_08698	YL1_11531	HN9_02984	HNZ6_05608	FG156_06105	FG159_08712	FG164_12262	FG171_07807	FG181_11932	FU001_11824	FG001_01214	FG013_09817	FG202_11273	FG005_11885	FG593_08744	FG008_11449	FG851_11481	FGRAMPH1_01T11399
	Cluster_00897	20	20	Core	EYB25700.1	DAOM23_05994	DAOM24_08699	YL1_11530	HN9_02985	HNZ6_05607	FG156_06104	FG159_08711	FG164_12261	FG171_07808	FG181_11933	FU001_11823	FG001_01215	FG013_09818	FG202_11272	FG005_11884	FG593_08743	FG008_09722	FG851_11480	FGRAMPH1_01T11401
	Cluster_00898	20	20	Core	EYB25715.1	DAOM23_06000	DAOM24_08705	YL1_11525	HN9_02990	HNZ6_05601	FG156_06098	FG159_08705	FG164_12255	FG171_07814	FG181_11939	FU001_06944	FG001_01221	FG013_09824	FG202_11266	FG005_11878	FG593_08737	FG008_09716	FG851_11474	FGRAMPH1_01T11415
	Cluster_00899	20	20	Core	EYB25711.1	DAOM23_06002	DAOM24_08706	YL1_11524	HN9_02992	HNZ6_05600	FG156_06096	FG159_08704	FG164_12253	FG171_07815	FG181_11940	FU001_06943	FG001_01223	FG013_09825	FG202_11265	FG005_11877	FG593_08735	FG008_09715	FG851_11473	FGRAMPH1_01T11419
	Cluster_00900	20	20	Core	EYB25705.1	DAOM23_06003	DAOM24_08707	YL1_11523	HN9_02993	HNZ6_05599	FG156_06095	FG159_08703	FG164_12252	FG171_07816	FG181_11941	FU001_06942	FG001_01224	FG013_09826	FG202_11264	FG005_11876	FG593_08734	FG008_09714	FG851_11472	FGRAMPH1_01T11421
	Cluster_00901	20	20	Core	EYB25706.1	DAOM23_06004	DAOM24_08708	YL1_11522	HN9_02994	HNZ6_05598	FG156_06094	FG159_08702	FG164_12251	FG171_07817	FG181_11942	FU001_06941	FG001_01225	FG013_09827	FG202_11263	FG005_11875	FG593_08733	FG008_09713	FG851_11471	FGRAMPH1_01T11423
	Cluster_00902	20	20	Core	EYB25707.1	DAOM23_06005	DAOM24_08709	YL1_11521	HN9_02995	HNZ6_05597	FG156_06093	FG159_08701	FG164_12250	FG171_07818	FG181_11943	FU001_06940	FG001_01226	FG013_09828	FG202_11262	FG005_11874	FG593_08732	FG008_09712	FG851_11470	FGRAMPH1_01T11425
	Cluster_00903	20	20	Core	EYB25708.1	DAOM23_06006	DAOM24_08710	YL1_11520	HN9_02996	HNZ6_05596	FG156_06092	FG159_08700	FG164_12249	FG171_07819	FG181_11944	FU001_06939	FG001_01227	FG013_09829	FG202_11261	FG005_11873	FG593_08731	FG008_12161	FG851_11469	FGRAMPH1_01T11427
	Cluster_00904	20	20	Core	EYB23522.1	DAOM23_06009	DAOM24_08713	YL1_10375	HN9_02999	HNZ6_05593	FG156_06089	FG159_08697	FG164_12246	FG171_07822	FG181_11947	FU001_06936	FG001_01231	FG013_09832	FG202_11258	FG005_11870	FG593_08728	FG008_11424	FG851_11466	FGRAMPH1_01T11433
	Cluster_00905	20	20	Core	EYB23523.1	DAOM23_06010	DAOM24_08714	YL1_10376	HN9_03000	HNZ6_05592	FG156_06088	FG159_08696	FG164_12245	FG171_07823	FG181_11948	FU001_06935	FG001_01232	FG013_09833	FG202_11257	FG005_11869	FG593_08727	FG008_11425	FG851_11465	FGRAMPH1_01T11435
	Cluster_00906	20	20	Core	EYB23524.1	DAOM23_06011	DAOM24_08715	YL1_10377	HN9_03001	HNZ6_05591	FG156_06087	FG159_08695	FG164_12244	FG171_07824	FG181_11949	FU001_06934	FG001_01233	FG013_09834	FG202_11256	FG005_11868	FG593_08726	FG008_11426	FG851_11464	FGRAMPH1_01T11437
	Cluster_00907	20	20	Core	EYB23525.1	DAOM23_06012	DAOM24_08716	YL1_10378	HN9_03002	HNZ6_05590	FG156_06086	FG159_08694	FG164_12243	FG171_07825	FG181_11950	FU001_06933	FG001_01234	FG013_09835	FG202_11255	FG005_11867	FG593_08725	FG008_11427	FG851_11463	FGRAMPH1_01T11439
	Cluster_00908	20	20	Core	EYB23526.1	DAOM23_06013	DAOM24_08717	YL1_10379	HN9_03003	HNZ6_05589	FG156_06085	FG159_08693	FG164_12242	FG171_07826	FG181_11951	FU001_06932	FG001_01235	FG013_09836	FG202_07088	FG005_11866	FG593_08724	FG008_12638	FG851_07427	FGRAMPH1_01T11441
	Cluster_00909	20	20	Core	EYB23527.1	DAOM23_06014	DAOM24_08718	YL1_10380	HN9_03004	HNZ6_05588	FG156_06084	FG159_08692	FG164_12241	FG171_07827	FG181_11952	FU001_06931	FG001_01236	FG013_09837	FG202_07087	FG005_11865	FG593_08723	FG008_12639	FG851_07428	FGRAMPH1_01T11443
	Cluster_00910	20	20	Core	EYB23529.1	DAOM23_10207	DAOM24_08720	YL1_10382	HN9_03006	HNZ6_05586	FG156_06081	FG159_08689	FG164_04640	FG171_07829	FG181_08430	FU001_06928	FG001_01238	FG013_09839	FG202_07084	FG005_11862	FG593_08721	FG008_03912	FG851_07430	FGRAMPH1_01T11451
	Cluster_00911	20	20	Core	EYB23530.1	DAOM23_10208	DAOM24_08721	YL1_10383	HN9_03007	HNZ6_05585	FG156_06080	FG159_08688	FG164_04639	FG171_07831	FG181_08432	FU001_06927	FG001_01240	FG013_09841	FG202_07083	FG005_11861	FG593_08720	FG008_03914	FG851_07432	FGRAMPH1_01T11453
	Cluster_00912	20	20	Core	EYB23678.1	DAOM23_10210	DAOM24_08723	YL1_10385	HN9_03009	HNZ6_05583	FG156_06078	FG159_08686	FG164_04637	FG171_07833	FG181_08434	FU001_06925	FG001_01242	FG013_09843	FG202_07081	FG005_11859	FG593_08718	FG008_03916	FG851_07434	FGRAMPH1_01T11455
	Cluster_00913	20	20	Core	EYB23532.1	DAOM23_10213	DAOM24_08725	YL1_10387	HN9_03012	HNZ6_05580	FG156_06074	FG159_08683	FG164_04633	FG171_07836	FG181_08437	FU001_06922	FG001_01245	FG013_09846	FG202_07078	FG005_11857	FG593_08714	FG008_03919	FG851_07438	FGRAMPH1_01T11461
	Cluster_00914	20	20	Core	EYB23533.1	DAOM23_10214	DAOM24_08727	YL1_10389	HN9_03013	HNZ6_05579	FG156_06073	FG159_08682	FG164_04631	FG171_07838	FG181_08439	FU001_06921	FG001_01246	FG013_09847	FG202_07077	FG005_11856	FG593_08712	FG008_03921	FG851_07440	FGRAMPH1_01T11465
	Cluster_00915	20	20	Core	EYB23534.1	DAOM23_10215	DAOM24_08728	YL1_10391	HN9_03014	HNZ6_05577	FG156_06072	FG159_08681	FG164_04630	FG171_07839	FG181_08440	FU001_06920	FG001_01247	FG013_09848	FG202_07076	FG005_11855	FG593_08711	FG008_03922	FG851_07441	FGRAMPH1_01T11469
	Cluster_00916	20	20	Core	EYB23677.1	DAOM23_10216	DAOM24_08729	YL1_10392	HN9_03015	HNZ6_05576	FG156_06071	FG159_08680	FG164_04629	FG171_07840	FG181_08441	FU001_06919	FG001_01248	FG013_09849	FG202_07075	FG005_11854	FG593_08710	FG008_03923	FG851_07442	FGRAMPH1_01T11471
	Cluster_00917	20	20	Core	EYB23535.1	DAOM23_10217	DAOM24_08730	YL1_10393	HN9_03016	HNZ6_05575	FG156_06070	FG159_08679	FG164_04628	FG171_07841	FG181_08442	FU001_06918	FG001_01249	FG013_09850	FG202_07074	FG005_11853	FG593_08709	FG008_03924	FG851_07443	FGRAMPH1_01T11473
	Cluster_00918	20	20	Core	EYB23536.1	DAOM23_10218	DAOM24_08731	YL1_10394	HN9_03017	HNZ6_05574	FG156_06069	FG159_08678	FG164_04627	FG171_07842	FG181_08443	FU001_06917	FG001_01250	FG013_09851	FG202_07073	FG005_11852	FG593_08708	FG008_03925	FG851_07444	FGRAMPH1_01T11475
	Cluster_00919	20	20	Core	EYB23537.1	DAOM23_10219	DAOM24_08732	YL1_10395	HN9_03018	HNZ6_05573	FG156_06068	FG159_08677	FG164_04626	FG171_07843	FG181_08444	FU001_06916	FG001_01251	FG013_09852	FG202_07072	FG005_11851	FG593_08707	FG008_03926	FG851_07445	FGRAMPH1_01T11477
	Cluster_00920	20	20	Core	EYB23676.1	DAOM23_10220	DAOM24_08733	YL1_10396	HN9_03019	HNZ6_05572	FG156_06067	FG159_08676	FG164_04625	FG171_07844	FG181_08445	FU001_06915	FG001_01252	FG013_09853	FG202_07071	FG005_11850	FG593_08706	FG008_03927	FG851_07446	FGRAMPH1_01T11479
	Cluster_00921	20	20	Core	EYB23669.1	DAOM23_10221	DAOM24_08734	YL1_10397	HN9_03020	HNZ6_05571	FG156_06066	FG159_08675	FG164_04624	FG171_07845	FG181_08446	FU001_06914	FG001_01253	FG013_09854	FG202_07070	FG005_11849	FG593_08705	FG008_03928	FG851_07447	FGRAMPH1_01T11481
	Cluster_00922	20	20	Core	EYB23538.1	DAOM23_10222	DAOM24_08735	YL1_10398	HN9_03021	HNZ6_05570	FG156_06065	FG159_08674	FG164_04623	FG171_07846	FG181_08447	FU001_06913	FG001_01254	FG013_09855	FG202_07069	FG005_11848	FG593_08704	FG008_03929	FG851_07448	FGRAMPH1_01T11483
	Cluster_00923	20	20	Core	EYB23668.1	DAOM23_10223	DAOM24_08736	YL1_10399	HN9_03022	HNZ6_05569	FG156_06064	FG159_08673	FG164_04622	FG171_07847	FG181_08448	FU001_06912	FG001_01255	FG013_09856	FG202_07068	FG005_11847	FG593_08703	FG008_03930	FG851_07449	FGRAMPH1_01T11485
	Cluster_00924	20	20	Core	EYB23539.1	DAOM23_10224	DAOM24_08737	YL1_10400	HN9_03023	HNZ6_05568	FG156_06063	FG159_08672	FG164_04621	FG171_07848	FG181_08449	FU001_06911	FG001_01256	FG013_09857	FG202_07067	FG005_11846	FG593_08702	FG008_03931	FG851_07450	FGRAMPH1_01T11487
	Cluster_00925	20	20	Core	EYB23540.1	DAOM23_10226	DAOM24_08739	YL1_10402	HN9_03025	HNZ6_05567	FG156_06062	FG159_08671	FG164_04620	FG171_07850	FG181_08451	FU001_06910	FG001_01258	FG013_09859	FG202_07066	FG005_11845	FG593_08701	FG008_03933	FG851_07452	FGRAMPH1_01T11491
	Cluster_00926	20	20	Core	EYB23541.1	DAOM23_10227	DAOM24_08740	YL1_10403	HN9_03026	HNZ6_05566	FG156_06061	FG159_08670	FG164_04619	FG171_07851	FG181_08452	FU001_06909	FG001_01259	FG013_09860	FG202_07065	FG005_11844	FG593_08700	FG008_03934	FG851_07453	FGRAMPH1_01T11493
	Cluster_00927	20	20	Core	EYB23542.1	DAOM23_10228	DAOM24_08741	YL1_10404	HN9_03027	HNZ6_05565	FG156_06060	FG159_08669	FG164_04618	FG171_07852	FG181_08453	FU001_06908	FG001_01260	FG013_09861	FG202_07064	FG005_11843	FG593_08699	FG008_03935	FG851_07454	FGRAMPH1_01T11495
	Cluster_00928	20	20	Core	EYB23543.1	DAOM23_10229	DAOM24_08742	YL1_10405	HN9_03028	HNZ6_05564	FG156_06059	FG159_08668	FG164_04617	FG171_07853	FG181_08454	FU001_06907	FG001_01261	FG013_09862	FG202_07063	FG005_11842	FG593_08698	FG008_03936	FG851_07455	FGRAMPH1_01T11497
	Cluster_00929	20	20	Core	EYB23544.1	DAOM23_10230	DAOM24_08743	YL1_10406	HN9_03029	HNZ6_05563	FG156_06058	FG159_08667	FG164_04616	FG171_07854	FG181_08455	FU001_06906	FG001_01262	FG013_09863	FG202_07062	FG005_11841	FG593_08697	FG008_03937	FG851_07456	FGRAMPH1_01T11499
	Cluster_00930	20	20	Core	EYB23547.1	DAOM23_10233	DAOM24_08744	YL1_10408	HN9_03032	HNZ6_05561	FG156_06055	FG159_08666	FG164_04614	FG171_07855	FG181_08456	FU001_06905	FG001_01266	FG013_09867	FG202_07061	FG005_11840	FG593_08694	FG008_03938	FG851_07460	FGRAMPH1_01T11505
	Cluster_00931	20	20	Core	EYB23551.1	DAOM23_10237	DAOM24_08747	YL1_10410	HN9_03036	HNZ6_05558	FG156_06051	FG159_08663	FG164_04611	FG171_07858	FG181_08459	FU001_06902	FG001_01271	FG013_09871	FG202_07058	FG005_11838	FG593_08690	FG008_03941	FG851_07464	FGRAMPH1_01T11513
	Cluster_00932	20	20	Core	EYB23553.1	DAOM23_10239	DAOM24_08749	YL1_10412	HN9_03038	HNZ6_05556	FG156_06049	FG159_08660	FG164_04609	FG171_07861	FG181_08461	FU001_06900	FG001_01273	FG013_09872	FG202_07056	FG005_11836	FG593_08688	FG008_03943	FG851_07465	FGRAMPH1_01T11517
	Cluster_00933	20	20	Core	EYB23554.1	DAOM23_10240	DAOM24_08750	YL1_10413	HN9_03039	HNZ6_05555	FG156_06048	FG159_08659	FG164_04608	FG171_07862	FG181_08462	FU001_06899	FG001_01274	FG013_09873	FG202_07055	FG005_11835	FG593_08687	FG008_11439	FG851_07466	FGRAMPH1_01T11519
	Cluster_00934	20	20	Core	EYB23555.1	DAOM23_10241	DAOM24_10222	YL1_10414	HN9_03040	HNZ6_05554	FG156_06047	FG159_08658	FG164_04607	FG171_07863	FG181_08463	FU001_06898	FG001_01275	FG013_09874	FG202_07054	FG005_11834	FG593_08686	FG008_11440	FG851_07467	FGRAMPH1_01T11521
	Cluster_00935	20	20	Core	EYB23667.1	DAOM23_03877	DAOM24_10223	YL1_10415	HN9_03041	HNZ6_05553	FG156_06046	FG159_08657	FG164_04606	FG171_07864	FG181_08464	FU001_06897	FG001_01276	FG013_09875	FG202_07053	FG005_11833	FG593_08685	FG008_11441	FG851_07468	FGRAMPH1_01T11523
	Cluster_00936	20	20	Core	EYB23556.1	DAOM23_03878	DAOM24_10224	YL1_10416	HN9_03042	HNZ6_05552	FG156_06045	FG159_08656	FG164_04605	FG171_07865	FG181_08465	FU001_06896	FG001_01277	FG013_09876	FG202_07052	FG005_11832	FG593_08684	FG008_12126	FG851_07469	FGRAMPH1_01T11525
	Cluster_00937	20	20	Core	EYB23557.1	DAOM23_03879	DAOM24_10225	YL1_10417	HN9_03043	HNZ6_05551	FG156_06044	FG159_08655	FG164_04604	FG171_07866	FG181_08466	FU001_06895	FG001_01278	FG013_09877	FG202_07051	FG005_11831	FG593_08683	FG008_12127	FG851_07470	FGRAMPH1_01T11527
	Cluster_00938	20	20	Core	EYB23558.1	DAOM23_03880	DAOM24_10226	YL1_10418	HN9_03044	HNZ6_05550	FG156_06043	FG159_08654	FG164_04603	FG171_07867	FG181_08467	FU001_06894	FG001_01279	FG013_09878	FG202_07050	FG005_11830	FG593_08682	FG008_12128	FG851_07471	FGRAMPH1_01T11529
	Cluster_00939	20	20	Core	EYB23559.1	DAOM23_03881	DAOM24_10227	YL1_10419	HN9_03045	HNZ6_05549	FG156_06042	FG159_08653	FG164_04602	FG171_07868	FG181_08468	FU001_06893	FG001_01280	FG013_09879	FG202_07049	FG005_11829	FG593_08681	FG008_12129	FG851_07472	FGRAMPH1_01T11531
	Cluster_00940	20	20	Core	EYB23560.1	DAOM23_03882	DAOM24_10228	YL1_10420	HN9_03046	HNZ6_05548	FG156_06041	FG159_08652	FG164_04601	FG171_07869	FG181_08469	FU001_06892	FG001_01281	FG013_09880	FG202_07048	FG005_11827	FG593_08680	FG008_12130	FG851_07473	FGRAMPH1_01T11533
	Cluster_00941	20	20	Core	EYB23561.1	DAOM23_03883	DAOM24_10229	YL1_10421	HN9_03047	HNZ6_05547	FG156_06040	FG159_08651	FG164_04600	FG171_07870	FG181_08470	FU001_06891	FG001_01282	FG013_09881	FG202_07047	FG005_11826	FG593_08679	FG008_11493	FG851_07474	FGRAMPH1_01T11537
	Cluster_00942	20	20	Core	EYB23562.1	DAOM23_03884	DAOM24_10230	YL1_10422	HN9_03048	HNZ6_05546	FG156_06039	FG159_08650	FG164_04599	FG171_07871	FG181_08471	FU001_06890	FG001_01283	FG013_09882	FG202_07046	FG005_11825	FG593_08678	FG008_11494	FG851_07475	FGRAMPH1_01T11539
	Cluster_00943	20	20	Core	EYB23563.1	DAOM23_03886	DAOM24_10231	YL1_10423	HN9_03050	HNZ6_05545	FG156_06037	FG159_08649	FG164_04598	FG171_07872	FG181_08472	FU001_06889	FG001_01285	FG013_09884	FG202_07045	FG005_11824	FG593_08676	FG008_11495	FG851_07477	FGRAMPH1_01T11543
	Cluster_00944	20	20	Core	EYB23564.1	DAOM23_03887	DAOM24_10232	YL1_10424	HN9_03051	HNZ6_05544	FG156_06036	FG159_08648	FG164_04597	FG171_07873	FG181_08473	FU001_06888	FG001_01286	FG013_09885	FG202_07044	FG005_11823	FG593_08675	FG008_11496	FG851_07478	FGRAMPH1_01T11545
	Cluster_00945	20	20	Core	EYB23569.1	DAOM23_03892	DAOM24_10235	YL1_10429	HN9_03055	HNZ6_05540	FG156_06032	FG159_08644	FG164_04593	FG171_07877	FG181_08477	FU001_06884	FG001_01290	FG013_09889	FG202_07040	FG005_11819	FG593_08671	FG008_11104	FG851_07482	FGRAMPH1_01T11555
	Cluster_00946	20	20	Core	EYB23570.1	DAOM23_03893	DAOM24_10236	YL1_10430	HN9_03056	HNZ6_05539	FG156_06031	FG159_08643	FG164_04592	FG171_07878	FG181_08478	FU001_06883	FG001_01291	FG013_09890	FG202_07039	FG005_11818	FG593_08670	FG008_11105	FG851_07483	FGRAMPH1_01T11557
	Cluster_00947	20	20	Core	EYB23571.1	DAOM23_03894	DAOM24_10237	YL1_10431	HN9_03057	HNZ6_05538	FG156_06030	FG159_08642	FG164_04591	FG171_07879	FG181_08479	FU001_06882	FG001_01293	FG013_09891	FG202_07038	FG005_11817	FG593_08669	FG008_11106	FG851_07484	FGRAMPH1_01T11559
	Cluster_00948	20	20	Core	EYB23572.1	DAOM23_03895	DAOM24_10238	YL1_10432	HN9_03058	HNZ6_05537	FG156_06029	FG159_08641	FG164_04590	FG171_07880	FG181_08480	FU001_06881	FG001_01294	FG013_09892	FG202_07037	FG005_11816	FG593_08668	FG008_11107	FG851_07485	FGRAMPH1_01T11561
	Cluster_00949	20	20	Core	EYB23573.1	DAOM23_03896	DAOM24_10239	YL1_10433	HN9_03059	HNZ6_05536	FG156_06028	FG159_08640	FG164_04589	FG171_07881	FG181_08481	FU001_06880	FG001_01295	FG013_09893	FG202_07036	FG005_11815	FG593_08667	FG008_11108	FG851_07486	FGRAMPH1_01T11563
	Cluster_00950	20	20	Core	EYB23574.1	DAOM23_03897	DAOM24_10240	YL1_10434	HN9_03060	HNZ6_05535	FG156_06027	FG159_08639	FG164_04588	FG171_07882	FG181_08482	FU001_06879	FG001_01296	FG013_07328	FG202_07035	FG005_11467	FG593_08666	FG008_12545	FG851_07487	FGRAMPH1_01T11565
	Cluster_00951	20	20	Core	EYB23665.1	DAOM23_03898	DAOM24_10241	YL1_10435	HN9_03062	HNZ6_05533	FG156_06025	FG159_08638	FG164_04586	FG171_07883	FG181_08483	FU001_06878	FG001_01298	FG013_07326	FG202_07034	FG005_11468	FG593_08664	FG008_02476	FG851_07489	FGRAMPH1_01T11569
	Cluster_00952	20	20	Core	EYB23576.1	DAOM23_03899	DAOM24_10242	YL1_10436	HN9_03063	HNZ6_05532	FG156_06024	FG159_08637	FG164_04585	FG171_07884	FG181_08484	FU001_06877	FG001_01299	FG013_07325	FG202_07033	FG005_11469	FG593_08663	FG008_02477	FG851_07490	FGRAMPH1_01T11573
	Cluster_00953	20	20	Core	EYB23577.1	DAOM23_03900	DAOM24_10243	YL1_10437	HN9_03064	HNZ6_05531	FG156_06023	FG159_08636	FG164_04584	FG171_07885	FG181_08485	FU001_06876	FG001_01300	FG013_07324	FG202_07032	FG005_11470	FG593_08662	FG008_02478	FG851_07491	FGRAMPH1_01T11575
	Cluster_00954	20	20	Core	EYB23663.1	DAOM23_03901	DAOM24_10244	YL1_10438	HN9_03065	HNZ6_05530	FG156_06022	FG159_08635	FG164_04583	FG171_07886	FG181_08486	FU001_06875	FG001_01301	FG013_07323	FG202_07031	FG005_11471	FG593_08661	FG008_02479	FG851_07492	FGRAMPH1_01T11577
	Cluster_00955	20	20	Core	EYB23578.1	DAOM23_03902	DAOM24_10245	YL1_10439	HN9_03066	HNZ6_05529	FG156_06021	FG159_08634	FG164_04582	FG171_07887	FG181_08487	FU001_06874	FG001_01302	FG013_07322	FG202_07030	FG005_11472	FG593_08660	FG008_02480	FG851_07493	FGRAMPH1_01T11579
	Cluster_00956	20	20	Core	EYB23580.1	DAOM23_03904	DAOM24_10246	YL1_10440	HN9_03068	HNZ6_05528	FG156_06019	FG159_08633	FG164_04581	FG171_07888	FG181_08488	FU001_06873	FG001_01304	FG013_07320	FG202_07029	FG005_11473	FG593_08658	FG008_02481	FG851_07495	FGRAMPH1_01T11583
	Cluster_00957	20	20	Core	EYB23662.1	DAOM23_03905	DAOM24_10247	YL1_10441	HN9_03069	HNZ6_05527	FG156_06018	FG159_08632	FG164_04580	FG171_07889	FG181_08489	FU001_06872	FG001_01305	FG013_07319	FG202_07028	FG005_11474	FG593_08657	FG008_02482	FG851_07496	FGRAMPH1_01T11585
	Cluster_00958	20	20	Core	EYB23581.1	DAOM23_03906	DAOM24_10248	YL1_10442	HN9_03070	HNZ6_05526	FG156_06017	FG159_08631	FG164_04579	FG171_07890	FG181_08490	FU001_06871	FG001_01307	FG013_07318	FG202_07027	FG005_11475	FG593_08656	FG008_02483	FG851_07497	FGRAMPH1_01T11587
	Cluster_00959	20	20	Core	EYB23582.1	DAOM23_03907	DAOM24_10249	YL1_10443	HN9_03071	HNZ6_05525	FG156_06016	FG159_08630	FG164_04578	FG171_07891	FG181_08491	FU001_06870	FG001_01309	FG013_07317	FG202_07026	FG005_11476	FG593_08655	FG008_02484	FG851_07498	FGRAMPH1_01T11591
	Cluster_00960	20	20	Core	EYB23583.1	DAOM23_03908	DAOM24_10250	YL1_10444	HN9_03072	HNZ6_05524	FG156_06015	FG159_08629	FG164_04577	FG171_07892	FG181_08492	FU001_06869	FG001_01310	FG013_07316	FG202_07025	FG005_11477	FG593_08654	FG008_02485	FG851_07499	FGRAMPH1_01T11593
	Cluster_00961	20	20	Core	EYB23584.1	DAOM23_03909	DAOM24_10251	YL1_10445	HN9_03073	HNZ6_05523	FG156_06014	FG159_08628	FG164_04576	FG171_07893	FG181_08493	FU001_06868	FG001_01311	FG013_07315	FG202_07024	FG005_11478	FG593_08653	FG008_02486	FG851_07500	FGRAMPH1_01T11595
	Cluster_00962	20	20	Core	EYB23585.1	DAOM23_03910	DAOM24_10252	YL1_10446	HN9_03074	HNZ6_05522	FG156_06013	FG159_08627	FG164_04575	FG171_07894	FG181_08494	FU001_06867	FG001_01312	FG013_07314	FG202_07023	FG005_11479	FG593_08652	FG008_02487	FG851_07501	FGRAMPH1_01T11597
	Cluster_00963	20	20	Core	EYB23586.1	DAOM23_03911	DAOM24_10253	YL1_10447	HN9_03075	HNZ6_05521	FG156_06012	FG159_08626	FG164_04574	FG171_07895	FG181_08495	FU001_06866	FG001_01313	FG013_07313	FG202_07022	FG005_11480	FG593_08651	FG008_02488	FG851_07502	FGRAMPH1_01T11599
	Cluster_00964	20	20	Core	EYB23587.1	DAOM23_03912	DAOM24_10255	YL1_10449	HN9_03077	HNZ6_05520	FG156_06010	FG159_08624	FG164_04571	FG171_07897	FG181_08497	FU001_06864	FG001_01315	FG013_07311	FG202_07020	FG005_11482	FG593_08649	FG008_02490	FG851_07504	FGRAMPH1_01T11603
	Cluster_00965	20	20	Core	EYB23588.1	DAOM23_03913	DAOM24_10256	YL1_10451	HN9_03079	HNZ6_05519	FG156_06009	FG159_08623	FG164_04570	FG171_07898	FG181_08498	FU001_06863	FG001_01317	FG013_07310	FG202_07019	FG005_11483	FG593_08648	FG008_02491	FG851_07505	FGRAMPH1_01T11607
	Cluster_00966	20	20	Core	EYB23589.1	DAOM23_03914	DAOM24_10257	YL1_10452	HN9_03080	HNZ6_05518	FG156_06008	FG159_08622	FG164_04569	FG171_07899	FG181_08499	FU001_06862	FG001_01318	FG013_07309	FG202_07018	FG005_11484	FG593_08647	FG008_02492	FG851_07507	FGRAMPH1_01T11609
	Cluster_00967	20	20	Core	EYB23590.1	DAOM23_03915	DAOM24_10258	YL1_10453	HN9_03081	HNZ6_05517	FG156_06007	FG159_08621	FG164_04568	FG171_07900	FG181_08500	FU001_06861	FG001_01319	FG013_07308	FG202_07017	FG005_11485	FG593_08646	FG008_02493	FG851_07508	FGRAMPH1_01T11611
	Cluster_00968	20	20	Core	EYB23591.1	DAOM23_03916	DAOM24_10259	YL1_10454	HN9_03082	HNZ6_05516	FG156_06006	FG159_08620	FG164_04567	FG171_07901	FG181_08501	FU001_06860	FG001_01320	FG013_07307	FG202_07016	FG005_11486	FG593_08645	FG008_02494	FG851_07509	FGRAMPH1_01T11613
	Cluster_00969	20	20	Core	EYB23592.1	DAOM23_03917	DAOM24_10260	YL1_10455	HN9_03083	HNZ6_05515	FG156_06005	FG159_08619	FG164_04566	FG171_07902	FG181_08502	FU001_06859	FG001_01321	FG013_07306	FG202_07015	FG005_11487	FG593_08644	FG008_02495	FG851_07510	FGRAMPH1_01T11615
	Cluster_00970	20	20	Core	EYB23593.1	DAOM23_03918	DAOM24_10261	YL1_10456	HN9_03084	HNZ6_05514	FG156_06004	FG159_08618	FG164_04565	FG171_07903	FG181_08503	FU001_06858	FG001_01322	FG013_07305	FG202_07014	FG005_11488	FG593_08643	FG008_02496	FG851_07511	FGRAMPH1_01T11617
	Cluster_00971	20	20	Core	EYB23594.1	DAOM23_03919	DAOM24_10262	YL1_10457	HN9_03085	HNZ6_05513	FG156_06003	FG159_08617	FG164_04564	FG171_07904	FG181_08504	FU001_06857	FG001_01323	FG013_07304	FG202_07013	FG005_11489	FG593_08642	FG008_02497	FG851_07512	FGRAMPH1_01T11619
	Cluster_00972	20	20	Core	EYB23595.1	DAOM23_03920	DAOM24_10263	YL1_10458	HN9_03086	HNZ6_05512	FG156_06002	FG159_08616	FG164_04563	FG171_07905	FG181_08505	FU001_06856	FG001_01324	FG013_07303	FG202_07012	FG005_11490	FG593_08641	FG008_02498	FG851_07513	FGRAMPH1_01T11621
	Cluster_00973	20	20	Core	EYB23596.1	DAOM23_03921	DAOM24_10264	YL1_10459	HN9_03087	HNZ6_05511	FG156_06001	FG159_08615	FG164_04562	FG171_07906	FG181_08506	FU001_06855	FG001_01325	FG013_07301	FG202_07011	FG005_11491	FG593_08640	FG008_02499	FG851_07514	FGRAMPH1_01T11623
	Cluster_00974	20	20	Core	EYB23598.1	DAOM23_03923	DAOM24_10266	YL1_10462	HN9_03089	HNZ6_05508	FG156_05999	FG159_08613	FG164_04559	FG171_07908	FG181_08508	FU001_06853	FG001_01328	FG013_07299	FG202_07009	FG005_11493	FG593_08638	FG008_02501	FG851_07517	FGRAMPH1_01T11627
	Cluster_00975	20	20	Core	EYB23599.1	DAOM23_03924	DAOM24_10267	YL1_10463	HN9_03090	HNZ6_05507	FG156_05998	FG159_08612	FG164_04558	FG171_07909	FG181_08509	FU001_06852	FG001_01329	FG013_07298	FG202_07008	FG005_11494	FG593_08637	FG008_02502	FG851_07518	FGRAMPH1_01T11629
	Cluster_00976	20	20	Core	EYB23600.1	DAOM23_03925	DAOM24_10268	YL1_10464	HN9_03091	HNZ6_05506	FG156_05997	FG159_08611	FG164_04557	FG171_07910	FG181_08510	FU001_06851	FG001_01330	FG013_07297	FG202_07007	FG005_11495	FG593_08636	FG008_02503	FG851_07519	FGRAMPH1_01T11633
	Cluster_00977	20	20	Core	EYB23675.1	DAOM23_03926	DAOM24_10269	YL1_10465	HN9_03092	HNZ6_05505	FG156_05996	FG159_08610	FG164_04556	FG171_07911	FG181_08511	FU001_06850	FG001_01331	FG013_07296	FG202_07006	FG005_11496	FG593_08635	FG008_02504	FG851_07520	FGRAMPH1_01T11635
	Cluster_00978	20	20	Core	EYB23602.1	DAOM23_03929	DAOM24_10271	YL1_10466	HN9_03093	HNZ6_05504	FG156_05993	FG159_08608	FG164_04554	FG171_07913	FG181_08513	FU001_06848	FG001_01332	FG013_07293	FG202_07004	FG005_11498	FG593_08632	FG008_02506	FG851_07523	FGRAMPH1_01T11639
	Cluster_00979	20	20	Core	EYB23603.1	DAOM23_03930	DAOM24_10272	YL1_10467	HN9_03094	HNZ6_05503	FG156_05992	FG159_08607	FG164_04553	FG171_07914	FG181_08514	FU001_06847	FG001_01334	FG013_07292	FG202_07003	FG005_11499	FG593_08631	FG008_02507	FG851_07524	FGRAMPH1_01T11641
	Cluster_00980	20	20	Core	EYB23605.1	DAOM23_03932	DAOM24_10274	YL1_10469	HN9_03096	HNZ6_05501	FG156_05990	FG159_08605	FG164_04551	FG171_07916	FG181_08516	FU001_06845	FG001_01336	FG013_07290	FG202_07001	FG005_11501	FG593_08629	FG008_02509	FG851_07526	FGRAMPH1_01T11645
	Cluster_00981	20	20	Core	EYB23606.1	DAOM23_03933	DAOM24_10275	YL1_10470	HN9_03097	HNZ6_05500	FG156_05989	FG159_08604	FG164_04550	FG171_07917	FG181_08517	FU001_06844	FG001_01337	FG013_07289	FG202_07000	FG005_11502	FG593_08628	FG008_02510	FG851_07527	FGRAMPH1_01T11647
	Cluster_00982	20	20	Core	EYB23607.1	DAOM23_03934	DAOM24_10276	YL1_10471	HN9_03098	HNZ6_05499	FG156_05988	FG159_08603	FG164_04549	FG171_07918	FG181_08518	FU001_06843	FG001_01338	FG013_07288	FG202_06999	FG005_11503	FG593_08627	FG008_02511	FG851_07528	FGRAMPH1_01T11649
	Cluster_00983	20	20	Core	EYB23610.1	DAOM23_03937	DAOM24_10280	YL1_10475	HN9_03101	HNZ6_05495	FG156_05985	FG159_08599	FG164_04545	FG171_07922	FG181_08522	FU001_06839	FG001_01340	FG013_07285	FG202_06995	FG005_11507	FG593_08624	FG008_12756	FG851_07531	FGRAMPH1_01T11657
	Cluster_00984	20	20	Core	EYB23611.1	DAOM23_03938	DAOM24_10281	YL1_10476	HN9_03102	HNZ6_05494	FG156_05984	FG159_08598	FG164_04544	FG171_07923	FG181_08523	FU001_06838	FG001_01341	FG013_07284	FG202_06994	FG005_11508	FG593_08623	FG008_10125	FG851_07532	FGRAMPH1_01T11659
	Cluster_00985	20	20	Core	EYB23612.1	DAOM23_03939	DAOM24_10282	YL1_10477	HN9_03103	HNZ6_05493	FG156_05983	FG159_08597	FG164_04543	FG171_07924	FG181_08524	FU001_06837	FG001_01342	FG013_07283	FG202_06993	FG005_11509	FG593_08622	FG008_10126	FG851_07533	FGRAMPH1_01T11661
	Cluster_00986	20	20	Core	EYB23660.1	DAOM23_03941	DAOM24_10284	YL1_10479	HN9_03105	HNZ6_05491	FG156_05981	FG159_08595	FG164_04541	FG171_07926	FG181_08526	FU001_06835	FG001_01344	FG013_07281	FG202_06991	FG005_11511	FG593_08620	FG008_10128	FG851_07535	FGRAMPH1_01T11665
	Cluster_00987	20	20	Core	EYB23616.1	DAOM23_03945	DAOM24_10286	YL1_10481	HN9_03109	HNZ6_05487	FG156_05977	FG159_08593	FG164_04539	FG171_07928	FG181_08528	FU001_06833	FG001_01350	FG013_07277	FG202_06989	FG005_11513	FG593_08616	FG008_10130	FG851_07539	FGRAMPH1_01T11673
	Cluster_00988	20	20	Core	EYB23617.1	DAOM23_03946	DAOM24_10287	YL1_10482	HN9_03110	HNZ6_05486	FG156_05976	FG159_08592	FG164_04538	FG171_07929	FG181_08529	FU001_06832	FG001_01351	FG013_07276	FG202_06988	FG005_11514	FG593_08615	FG008_10131	FG851_07540	FGRAMPH1_01T11675
	Cluster_00989	20	20	Core	EYB23618.1	DAOM23_03947	DAOM24_10288	YL1_10483	HN9_03111	HNZ6_05485	FG156_05975	FG159_08591	FG164_04537	FG171_07930	FG181_08530	FU001_06831	FG001_01352	FG013_07275	FG202_06987	FG005_11515	FG593_08614	FG008_10132	FG851_07541	FGRAMPH1_01T11677
	Cluster_00990	20	20	Core	EYB23620.1	DAOM23_03951	DAOM24_10291	YL1_10486	HN9_03115	HNZ6_05480	FG156_05971	FG159_08588	FG164_04533	FG171_07932	FG181_08533	FU001_06828	FG001_01356	FG013_07271	FG202_06984	FG005_11519	FG593_08610	FG008_09406	FG851_07545	FGRAMPH1_01T11685
	Cluster_00991	20	20	Core	EYB23621.1	DAOM23_03952	DAOM24_10292	YL1_10487	HN9_03116	HNZ6_05479	FG156_05970	FG159_08587	FG164_04532	FG171_07933	FG181_08534	FU001_06827	FG001_01357	FG013_07270	FG202_06983	FG005_11520	FG593_08609	FG008_09407	FG851_07546	FGRAMPH1_01T11687
	Cluster_00992	20	20	Core	EYB23622.1	DAOM23_03953	DAOM24_10293	YL1_10488	HN9_03117	HNZ6_05478	FG156_05969	FG159_08586	FG164_04531	FG171_07934	FG181_08535	FU001_06826	FG001_01358	FG013_07269	FG202_06982	FG005_11521	FG593_08608	FG008_09408	FG851_07547	FGRAMPH1_01T11689
	Cluster_00993	20	20	Core	EYB23656.1	DAOM23_03954	DAOM24_10295	YL1_10489	HN9_03118	HNZ6_05477	FG156_05968	FG159_08585	FG164_04530	FG171_07935	FG181_08536	FU001_06825	FG001_01359	FG013_07268	FG202_06981	FG005_11522	FG593_08607	FG008_09409	FG851_07548	FGRAMPH1_01T11691
	Cluster_00994	20	20	Core	EYB23655.1	DAOM23_03955	DAOM24_10296	YL1_10490	HN9_03119	HNZ6_05476	FG156_05967	FG159_08584	FG164_04529	FG171_07936	FG181_08537	FU001_06824	FG001_01360	FG013_07267	FG202_06980	FG005_11523	FG593_08606	FG008_09410	FG851_07549	FGRAMPH1_01T11693
	Cluster_00995	20	20	Core	EYB23654.1	DAOM23_03956	DAOM24_10297	YL1_10491	HN9_03120	HNZ6_05475	FG156_05966	FG159_08583	FG164_04528	FG171_07937	FG181_08538	FU001_06823	FG001_01361	FG013_07266	FG202_06979	FG005_11524	FG593_08605	FG008_09411	FG851_07550	FGRAMPH1_01T11695
	Cluster_00996	20	20	Core	EYB23623.1	DAOM23_03957	DAOM24_10298	YL1_10492	HN9_03121	HNZ6_05474	FG156_05965	FG159_08582	FG164_04527	FG171_07938	FG181_08539	FU001_06822	FG001_01362	FG013_07265	FG202_06978	FG005_11525	FG593_08604	FG008_09412	FG851_07551	FGRAMPH1_01T11697
	Cluster_00997	20	20	Core	EYB23624.1	DAOM23_03958	DAOM24_10299	YL1_10493	HN9_03122	HNZ6_05473	FG156_05964	FG159_08581	FG164_04526	FG171_07939	FG181_08540	FU001_06821	FG001_01363	FG013_07264	FG202_06977	FG005_11526	FG593_08603	FG008_09413	FG851_07552	FGRAMPH1_01T11699
	Cluster_00998	20	20	Core	EYB23625.1	DAOM23_03959	DAOM24_10300	YL1_10494	HN9_03123	HNZ6_05472	FG156_05963	FG159_08580	FG164_04525	FG171_07940	FG181_08541	FU001_06820	FG001_01364	FG013_07263	FG202_06976	FG005_11527	FG593_08602	FG008_12926	FG851_07553	FGRAMPH1_01T11701
	Cluster_00999	20	20	Core	EYB23626.1	DAOM23_12725	DAOM24_10301	YL1_10495	HN9_03124	HNZ6_05471	FG156_05962	FG159_08579	FG164_04524	FG171_07941	FG181_08542	FU001_06819	FG001_01365	FG013_07262	FG202_06975	FG005_11528	FG593_08601	FG008_12925	FG851_07554	FGRAMPH1_01T11703
	Cluster_01000	20	20	Core	EYB23653.1	DAOM23_03960	DAOM24_10302	YL1_10497	HN9_03126	HNZ6_05470	FG156_05961	FG159_08577	FG164_04523	FG171_07943	FG181_08544	FU001_06818	FG001_01367	FG013_07261	FG202_06973	FG005_11530	FG593_08600	FG008_09089	FG851_07556	FGRAMPH1_01T11705
	Cluster_01001	20	20	Core	EYB23627.1	DAOM23_03961	DAOM24_10303	YL1_10498	HN9_03127	HNZ6_05469	FG156_05960	FG159_08576	FG164_04522	FG171_07944	FG181_08545	FU001_06817	FG001_01368	FG013_07260	FG202_06972	FG005_11531	FG593_08599	FG008_09088	FG851_07557	FGRAMPH1_01T11707
	Cluster_01002	20	20	Core	EYB23628.1	DAOM23_03962	DAOM24_10304	YL1_10499	HN9_03128	HNZ6_05468	FG156_05959	FG159_08575	FG164_04521	FG171_07945	FG181_08546	FU001_06816	FG001_01369	FG013_07259	FG202_06971	FG005_11532	FG593_08598	FG008_09087	FG851_07558	FGRAMPH1_01T11709
	Cluster_01003	20	20	Core	EYB23629.1	DAOM23_03963	DAOM24_10305	YL1_10500	HN9_03129	HNZ6_05467	FG156_05958	FG159_08574	FG164_04520	FG171_07946	FG181_08547	FU001_06815	FG001_01370	FG013_07258	FG202_06970	FG005_11533	FG593_08597	FG008_09086	FG851_07559	FGRAMPH1_01T11711
	Cluster_01004	20	20	Core	EYB23630.1	DAOM23_03964	DAOM24_10306	YL1_10501	HN9_03130	HNZ6_05466	FG156_05957	FG159_08573	FG164_04519	FG171_07947	FG181_08548	FU001_06814	FG001_01371	FG013_07257	FG202_06969	FG005_11534	FG593_08596	FG008_09085	FG851_07560	FGRAMPH1_01T11713
	Cluster_01005	20	20	Core	EYB23631.1	DAOM23_03965	DAOM24_10307	YL1_10502	HN9_03131	HNZ6_05465	FG156_05956	FG159_08572	FG164_04518	FG171_07948	FG181_08549	FU001_06813	FG001_01372	FG013_07256	FG202_06968	FG005_11535	FG593_08595	FG008_09084	FG851_07561	FGRAMPH1_01T11715
	Cluster_01006	20	20	Core	EYB23632.1	DAOM23_03966	DAOM24_10308	YL1_10503	HN9_03132	HNZ6_05464	FG156_05955	FG159_08571	FG164_04517	FG171_07949	FG181_08550	FU001_06812	FG001_01373	FG013_07255	FG202_06967	FG005_11536	FG593_08594	FG008_09083	FG851_07562	FGRAMPH1_01T11717
	Cluster_01007	20	20	Core	EYB23633.1	DAOM23_03967	DAOM24_03146	YL1_10504	HN9_03133	HNZ6_05463	FG156_05954	FG159_08570	FG164_04516	FG171_07950	FG181_08551	FU001_06811	FG001_01374	FG013_07254	FG202_06966	FG005_11537	FG593_08593	FG008_09082	FG851_07563	FGRAMPH1_01T11719
	Cluster_01008	20	20	Core	EYB23634.1	DAOM23_03968	DAOM24_03145	YL1_10505	HN9_03134	HNZ6_05462	FG156_05953	FG159_08569	FG164_04515	FG171_07951	FG181_08552	FU001_06810	FG001_01375	FG013_07253	FG202_06965	FG005_11538	FG593_08592	FG008_09081	FG851_07564	FGRAMPH1_01T11721
	Cluster_01009	20	20	Core	EYB23635.1	DAOM23_03969	DAOM24_03144	YL1_10506	HN9_03135	HNZ6_05461	FG156_05952	FG159_08568	FG164_04514	FG171_07952	FG181_08553	FU001_06809	FG001_01376	FG013_07252	FG202_06964	FG005_11539	FG593_08591	FG008_09080	FG851_07565	FGRAMPH1_01T11723
	Cluster_01010	20	20	Core	EYB23636.1	DAOM23_03970	DAOM24_03143	YL1_10507	HN9_03136	HNZ6_05460	FG156_05951	FG159_08567	FG164_04513	FG171_07953	FG181_08554	FU001_06808	FG001_01377	FG013_07251	FG202_06963	FG005_11540	FG593_08590	FG008_09079	FG851_07566	FGRAMPH1_01T11725
	Cluster_01011	20	20	Core	EYB23637.1	DAOM23_03971	DAOM24_03142	YL1_10508	HN9_03137	HNZ6_05459	FG156_05950	FG159_08566	FG164_04512	FG171_07954	FG181_08555	FU001_06807	FG001_01379	FG013_07250	FG202_06962	FG005_11541	FG593_08589	FG008_09078	FG851_07567	FGRAMPH1_01T11727
	Cluster_01012	20	20	Core	EYB23638.1	DAOM23_03972	DAOM24_03141	YL1_10509	HN9_03138	HNZ6_05458	FG156_05949	FG159_08565	FG164_04511	FG171_07955	FG181_08556	FU001_06806	FG001_01380	FG013_07249	FG202_06961	FG005_11542	FG593_08588	FG008_09077	FG851_07568	FGRAMPH1_01T11729
	Cluster_01013	20	20	Core	EYB23639.1	DAOM23_03973	DAOM24_03140	YL1_10510	HN9_03139	HNZ6_05457	FG156_05948	FG159_08564	FG164_04510	FG171_07956	FG181_08557	FU001_06805	FG001_01381	FG013_07248	FG202_06960	FG005_11543	FG593_08587	FG008_09076	FG851_07569	FGRAMPH1_01T11731
	Cluster_01014	20	20	Core	EYB23640.1	DAOM23_03974	DAOM24_03139	YL1_10511	HN9_03140	HNZ6_05456	FG156_05947	FG159_08563	FG164_04509	FG171_07957	FG181_08558	FU001_06804	FG001_01382	FG013_07247	FG202_06959	FG005_11544	FG593_08586	FG008_09075	FG851_07570	FGRAMPH1_01T11733
	Cluster_01015	20	20	Core	EYB23674.1	DAOM23_03975	DAOM24_03138	YL1_10512	HN9_03141	HNZ6_05455	FG156_05946	FG159_08562	FG164_04508	FG171_07958	FG181_08559	FU001_06803	FG001_01383	FG013_07246	FG202_06958	FG005_11545	FG593_08585	FG008_09074	FG851_07571	FGRAMPH1_01T11737
	Cluster_01016	20	20	Core	EYB23641.1	DAOM23_03977	DAOM24_03136	YL1_02655	HN9_03143	HNZ6_05453	FG156_05944	FG159_08560	FG164_04506	FG171_07960	FG181_08561	FU001_06801	FG001_01385	FG013_07244	FG202_06956	FG005_11547	FG593_08583	FG008_10996	FG851_07573	FGRAMPH1_01T11741
	Cluster_01017	20	20	Core	EYB23643.1	DAOM23_03979	DAOM24_03134	YL1_02657	HN9_03145	HNZ6_05451	FG156_05943	FG159_08558	FG164_04504	FG171_07962	FG181_08563	FU001_06799	FG001_01387	FG013_07243	FG202_06954	FG005_11549	FG593_08582	FG008_10998	FG851_07575	FGRAMPH1_01T11747
	Cluster_01018	20	20	Core	EYB23644.1	DAOM23_03980	DAOM24_03132	YL1_02658	HN9_03146	HNZ6_05450	FG156_05942	FG159_08555	FG164_04502	FG171_07965	FG181_08566	FU001_06796	FG001_01389	FG013_07242	FG202_06951	FG005_11552	FG593_08580	FG008_11001	FG851_07577	FGRAMPH1_01T11751
	Cluster_01019	20	20	Core	EYB23645.1	DAOM23_03981	DAOM24_03131	YL1_02659	HN9_03147	HNZ6_05449	FG156_05941	FG159_08554	FG164_04501	FG171_07966	FG181_08567	FU001_06795	FG001_01390	FG013_07241	FG202_06950	FG005_11553	FG593_08579	FG008_11002	FG851_07578	FGRAMPH1_01T11753
	Cluster_01020	20	20	Core	EYB23646.1	DAOM23_01728	DAOM24_03130	YL1_02660	HN9_03148	HNZ6_05448	FG156_05940	FG159_08553	FG164_04500	FG171_07967	FG181_08568	FU001_06794	FG001_01391	FG013_07240	FG202_06949	FG005_11554	FG593_08578	FG008_12040	FG851_07579	FGRAMPH1_01T11755
	Cluster_01021	20	20	Core	EYB23647.1	DAOM23_01729	DAOM24_07683	YL1_02661	HN9_03149	HNZ6_05447	FG156_05939	FG159_08552	FG164_04499	FG171_07968	FG181_08569	FU001_06793	FG001_01392	FG013_07239	FG202_06948	FG005_11555	FG593_08577	FG008_12039	FG851_07580	FGRAMPH1_01T11757
	Cluster_01022	20	20	Core	EYB23649.1	DAOM23_01731	DAOM24_07686	YL1_02665	HN9_03151	HNZ6_05444	FG156_05936	FG159_08549	FG164_04496	FG171_07971	FG181_08572	FU001_06790	FG001_01394	FG013_07237	FG202_06945	FG005_11559	FG593_08574	FG008_08069	FG851_07583	FGRAMPH1_01T11769
	Cluster_01023	20	20	Core	EYB23650.1	DAOM23_01732	DAOM24_07687	YL1_02666	HN9_03152	HNZ6_05443	FG156_05935	FG159_08548	FG164_04495	FG171_07972	FG181_08573	FU001_06789	FG001_01395	FG013_07236	FG202_06944	FG005_11560	FG593_08573	FG008_08068	FG851_07584	FGRAMPH1_01T11771
	Cluster_01024	20	20	Core	EYB23651.1	DAOM23_01733	DAOM24_07688	YL1_02667	HN9_03153	HNZ6_05442	FG156_05934	FG159_08547	FG164_04494	FG171_07973	FG181_08574	FU001_06788	FG001_01396	FG013_07235	FG202_06943	FG005_11561	FG593_08572	FG008_08067	FG851_07585	FGRAMPH1_01T11773
	Cluster_01025	20	20	Core	EYB23673.1	DAOM23_01734	DAOM24_07689	YL1_02668	HN9_03154	HNZ6_05441	FG156_05933	FG159_08546	FG164_04493	FG171_07974	FG181_08575	FU001_06787	FG001_01397	FG013_07234	FG202_06942	FG005_11562	FG593_08571	FG008_08066	FG851_07586	FGRAMPH1_01T11775
	Cluster_01026	20	20	Core	EYB23968.1	DAOM23_01735	DAOM24_07692	YL1_02670	HN9_03155	HNZ6_05439	FG156_05930	FG159_08543	FG164_04490	FG171_07977	FG181_08578	FU001_06784	FG001_01399	FG013_07231	FG202_06939	FG005_11565	FG593_08568	FG008_08063	FG851_07589	FGRAMPH1_01T11785
	Cluster_01027	20	20	Core	EYB23969.1	DAOM23_01736	DAOM24_07693	YL1_02671	HN9_03156	HNZ6_05438	FG156_05929	FG159_08542	FG164_04489	FG171_07978	FG181_08579	FU001_06783	FG001_01400	FG013_07230	FG202_06938	FG005_11566	FG593_08567	FG008_08062	FG851_07590	FGRAMPH1_01T11787
	Cluster_01028	20	20	Core	EYB23970.1	DAOM23_01737	DAOM24_07694	YL1_02672	HN9_03157	HNZ6_05437	FG156_05928	FG159_08541	FG164_04488	FG171_07979	FG181_08580	FU001_06782	FG001_01401	FG013_07229	FG202_06937	FG005_11567	FG593_08566	FG008_08061	FG851_07591	FGRAMPH1_01T11789
	Cluster_01029	20	20	Core	EYB23971.1	DAOM23_01738	DAOM24_07696	YL1_02674	HN9_03159	HNZ6_05436	FG156_05926	FG159_08539	FG164_04486	FG171_07981	FG181_08582	FU001_06780	FG001_01402	FG013_07227	FG202_06935	FG005_11569	FG593_08564	FG008_08059	FG851_07593	FGRAMPH1_01T11793
	Cluster_01030	20	20	Core	EYB23973.1	DAOM23_01741	DAOM24_07699	YL1_02677	HN9_03162	HNZ6_05433	FG156_05923	FG159_08537	FG164_04483	FG171_07983	FG181_08584	FU001_06777	FG001_01405	FG013_07224	FG202_06932	FG005_11571	FG593_08561	FG008_12345	FG851_07596	FGRAMPH1_01T11801
	Cluster_01031	20	20	Core	EYB23974.1	DAOM23_01742	DAOM24_07700	YL1_02678	HN9_03163	HNZ6_05432	FG156_05922	FG159_08536	FG164_04482	FG171_07984	FG181_08585	FU001_06776	FG001_01406	FG013_07223	FG202_06931	FG005_11572	FG593_08560	FG008_12346	FG851_07597	FGRAMPH1_01T11803
	Cluster_01032	20	20	Core	EYB23976.1	DAOM23_01744	DAOM24_07702	YL1_02680	HN9_03165	HNZ6_05430	FG156_05919	FG159_12941	FG164_04479	FG171_07987	FG181_08588	FU001_06773	FG001_01409	FG013_07220	FG202_06928	FG005_11574	FG593_08557	FG008_12083	FG851_07600	FGRAMPH1_01T11809
	Cluster_01033	20	20	Core	EYB23977.1	DAOM23_01745	DAOM24_07703	YL1_02681	HN9_03166	HNZ6_05429	FG156_05918	FG159_12940	FG164_04478	FG171_07988	FG181_08589	FU001_06772	FG001_01410	FG013_07219	FG202_06927	FG005_11575	FG593_08556	FG008_12082	FG851_07601	FGRAMPH1_01T11811
	Cluster_01034	20	20	Core	EYB23978.1	DAOM23_01746	DAOM24_07704	YL1_02682	HN9_03167	HNZ6_05428	FG156_05917	FG159_12939	FG164_04477	FG171_07989	FG181_08590	FU001_06771	FG001_01411	FG013_07218	FG202_06926	FG005_11576	FG593_08555	FG008_12081	FG851_07602	FGRAMPH1_01T11813
	Cluster_01035	20	20	Core	EYB23979.1	DAOM23_01747	DAOM24_07705	YL1_02683	HN9_03168	HNZ6_05427	FG156_05916	FG159_12938	FG164_04476	FG171_07990	FG181_08591	FU001_06770	FG001_01412	FG013_07217	FG202_06925	FG005_11577	FG593_08554	FG008_12080	FG851_07603	FGRAMPH1_01T11815
	Cluster_01036	20	20	Core	EYB23980.1	DAOM23_01748	DAOM24_07706	YL1_02684	HN9_03169	HNZ6_05426	FG156_05915	FG159_12937	FG164_04475	FG171_07991	FG181_08592	FU001_06769	FG001_01413	FG013_07216	FG202_06924	FG005_11578	FG593_08553	FG008_12079	FG851_07604	FGRAMPH1_01T11817
	Cluster_01037	20	20	Core	EYB23981.1	DAOM23_01749	DAOM24_07707	YL1_02685	HN9_03170	HNZ6_05425	FG156_05914	FG159_12936	FG164_04474	FG171_07992	FG181_08593	FU001_06768	FG001_01414	FG013_07215	FG202_06923	FG005_11579	FG593_08552	FG008_11760	FG851_07605	FGRAMPH1_01T11819
	Cluster_01038	20	20	Core	EYB23982.1	DAOM23_01750	DAOM24_07708	YL1_02686	HN9_03171	HNZ6_05424	FG156_05913	FG159_12935	FG164_04473	FG171_07993	FG181_08594	FU001_06767	FG001_01415	FG013_07214	FG202_06922	FG005_11580	FG593_08551	FG008_11759	FG851_07606	FGRAMPH1_01T11821
	Cluster_01039	20	20	Core	EYB23985.1	DAOM23_01753	DAOM24_07710	YL1_02688	HN9_03173	HNZ6_05422	FG156_05911	FG159_12933	FG164_04471	FG171_07995	FG181_08596	FU001_06765	FG001_01417	FG013_07212	FG202_06920	FG005_11582	FG593_08549	FG008_11757	FG851_07608	FGRAMPH1_01T11827
	Cluster_01040	20	20	Core	EYB23986.1	DAOM23_01754	DAOM24_07711	YL1_02689	HN9_03174	HNZ6_05421	FG156_05910	FG159_12932	FG164_04470	FG171_07996	FG181_08597	FU001_06764	FG001_01418	FG013_07211	FG202_06919	FG005_11583	FG593_08548	FG008_11756	FG851_07609	FGRAMPH1_01T11829
	Cluster_01041	20	20	Core	EYB23987.1	DAOM23_01755	DAOM24_07712	YL1_02690	HN9_03175	HNZ6_05420	FG156_05909	FG159_12931	FG164_04469	FG171_07997	FG181_08598	FU001_06763	FG001_01419	FG013_07210	FG202_06918	FG005_11584	FG593_08547	FG008_10343	FG851_07610	FGRAMPH1_01T11831
	Cluster_01042	20	20	Core	EYB24066.1	DAOM23_01756	DAOM24_07713	YL1_02691	HN9_03176	HNZ6_05419	FG156_05908	FG159_12930	FG164_04468	FG171_07998	FG181_08599	FU001_06762	FG001_01420	FG013_07209	FG202_06917	FG005_11585	FG593_08546	FG008_10344	FG851_07611	FGRAMPH1_01T11833
	Cluster_01043	20	20	Core	EYB24065.1	DAOM23_01757	DAOM24_07714	YL1_02692	HN9_03177	HNZ6_05418	FG156_05907	FG159_12929	FG164_04467	FG171_07999	FG181_08600	FU001_06761	FG001_01421	FG013_07208	FG202_06916	FG005_11586	FG593_08545	FG008_10345	FG851_07612	FGRAMPH1_01T11835
	Cluster_01044	20	20	Core	EYB23988.1	DAOM23_01758	DAOM24_07715	YL1_02693	HN9_03178	HNZ6_05417	FG156_05906	FG159_12927	FG164_04466	FG171_08001	FG181_08601	FU001_06759	FG001_01423	FG013_07205	FG202_06915	FG005_11587	FG593_08544	FG008_10346	FG851_07613	FGRAMPH1_01T11837
	Cluster_01045	20	20	Core	EYB23990.1	DAOM23_01760	DAOM24_07717	YL1_02695	HN9_03180	HNZ6_05415	FG156_05904	FG159_12925	FG164_04464	FG171_08003	FG181_08603	FU001_06757	FG001_01425	FG013_07203	FG202_06913	FG005_11589	FG593_08542	FG008_10348	FG851_07615	FGRAMPH1_01T11841
	Cluster_01046	20	20	Core	EYB23991.1	DAOM23_01762	DAOM24_07719	YL1_02697	HN9_03182	HNZ6_05413	FG156_05902	FG159_12923	FG164_04462	FG171_08005	FG181_08605	FU001_06755	FG001_01428	FG013_07202	FG202_06911	FG005_11591	FG593_08540	FG008_10350	FG851_07617	FGRAMPH1_01T11845
	Cluster_01047	20	20	Core	EYB24064.1	DAOM23_01763	DAOM24_07720	YL1_02698	HN9_03183	HNZ6_05412	FG156_05901	FG159_12922	FG164_04461	FG171_08006	FG181_08606	FU001_06754	FG001_01429	FG013_07201	FG202_06910	FG005_11592	FG593_08539	FG008_10351	FG851_07618	FGRAMPH1_01T11847
	Cluster_01048	20	20	Core	EYB23992.1	DAOM23_01764	DAOM24_07721	YL1_02699	HN9_03184	HNZ6_05411	FG156_05900	FG159_12921	FG164_04460	FG171_08007	FG181_08607	FU001_06753	FG001_01430	FG013_07200	FG202_06909	FG005_11593	FG593_08538	FG008_10352	FG851_07619	FGRAMPH1_01T11849
	Cluster_01049	20	20	Core	EYB23993.1	DAOM23_01765	DAOM24_07722	YL1_02700	HN9_03185	HNZ6_05410	FG156_05899	FG159_12920	FG164_04459	FG171_08008	FG181_08608	FU001_06752	FG001_01431	FG013_07199	FG202_06908	FG005_11594	FG593_08537	FG008_10353	FG851_07620	FGRAMPH1_01T11851
	Cluster_01050	20	20	Core	EYB23994.1	DAOM23_01766	DAOM24_07723	YL1_02701	HN9_03186	HNZ6_05409	FG156_04460	FG159_11408	FG164_04458	FG171_02217	FG181_08609	FU001_06751	FG001_01432	FG013_07198	FG202_06907	FG005_11595	FG593_08536	FG008_01531	FG851_07621	FGRAMPH1_01T11853
	Cluster_01051	20	20	Core	EYB23995.1	DAOM23_01767	DAOM24_07724	YL1_02702	HN9_03187	HNZ6_05408	FG156_04461	FG159_11407	FG164_04457	FG171_02216	FG181_08610	FU001_06750	FG001_01433	FG013_07197	FG202_06906	FG005_11596	FG593_08535	FG008_01532	FG851_07622	FGRAMPH1_01T11855
	Cluster_01052	20	20	Core	EYB23996.1	DAOM23_01768	DAOM24_07725	YL1_02703	HN9_03188	HNZ6_05407	FG156_04462	FG159_11406	FG164_04456	FG171_02215	FG181_08611	FU001_06749	FG001_01434	FG013_07196	FG202_06905	FG005_11597	FG593_08534	FG008_01533	FG851_07623	FGRAMPH1_01T11857
	Cluster_01053	20	20	Core	EYB23997.1	DAOM23_01769	DAOM24_07726	YL1_02704	HN9_03189	HNZ6_05406	FG156_04463	FG159_11405	FG164_04455	FG171_02214	FG181_08612	FU001_06748	FG001_01435	FG013_07194	FG202_06904	FG005_11599	FG593_08533	FG008_01534	FG851_07624	FGRAMPH1_01T11861
	Cluster_01054	20	20	Core	EYB23999.1	DAOM23_01773	DAOM24_07729	YL1_02707	HN9_03192	HNZ6_05403	FG156_04466	FG159_11402	FG164_04452	FG171_02211	FG181_08615	FU001_06745	FG001_01438	FG013_07191	FG202_06901	FG005_11602	FG593_08530	FG008_01537	FG851_07626	FGRAMPH1_01T11869
	Cluster_01055	20	20	Core	EYB24000.1	DAOM23_01774	DAOM24_07730	YL1_02708	HN9_03193	HNZ6_05401	FG156_04467	FG159_11401	FG164_04450	FG171_02210	FG181_08616	FU001_06744	FG001_01439	FG013_07189	FG202_06900	FG005_11603	FG593_08529	FG008_01538	FG851_07627	FGRAMPH1_01T11871
	Cluster_01056	20	20	Core	EYB24002.1	DAOM23_01776	DAOM24_07731	YL1_02710	HN9_03196	HNZ6_05399	FG156_04469	FG159_11400	FG164_04448	FG171_02208	FG181_08618	FU001_06742	FG001_01443	FG013_07187	FG202_06898	FG005_11604	FG593_08527	FG008_01539	FG851_07630	FGRAMPH1_01T11875
	Cluster_01057	20	20	Core	EYB24003.1	DAOM23_01777	DAOM24_07732	YL1_02711	HN9_03197	HNZ6_05398	FG156_04470	FG159_11399	FG164_04447	FG171_02207	FG181_08619	FU001_06741	FG001_01444	FG013_07186	FG202_06897	FG005_11605	FG593_08526	FG008_01540	FG851_07631	FGRAMPH1_01T11877
	Cluster_01058	20	20	Core	EYB24004.1	DAOM23_01778	DAOM24_07733	YL1_02712	HN9_03198	HNZ6_05397	FG156_04471	FG159_11398	FG164_04446	FG171_02206	FG181_08620	FU001_06740	FG001_01445	FG013_07185	FG202_06896	FG005_11606	FG593_08525	FG008_01541	FG851_07632	FGRAMPH1_01T11879
	Cluster_01059	20	20	Core	EYB24005.1	DAOM23_01779	DAOM24_07734	YL1_02713	HN9_03199	HNZ6_05396	FG156_04472	FG159_11397	FG164_04445	FG171_02205	FG181_08621	FU001_06739	FG001_01446	FG013_07184	FG202_06895	FG005_11607	FG593_08524	FG008_01542	FG851_07633	FGRAMPH1_01T11881
	Cluster_01060	20	20	Core	EYB24006.1	DAOM23_01780	DAOM24_07735	YL1_02714	HN9_03201	HNZ6_05395	FG156_04473	FG159_11396	FG164_04444	FG171_02204	FG181_08622	FU001_06738	FG001_01447	FG013_07183	FG202_06894	FG005_11608	FG593_08523	FG008_01543	FG851_07634	FGRAMPH1_01T11883
	Cluster_01061	20	20	Core	EYB24007.1	DAOM23_01781	DAOM24_07736	YL1_02715	HN9_03202	HNZ6_05394	FG156_04474	FG159_11395	FG164_04443	FG171_02203	FG181_08623	FU001_06737	FG001_01448	FG013_07182	FG202_06893	FG005_11609	FG593_08522	FG008_01544	FG851_07635	FGRAMPH1_01T11885
	Cluster_01062	20	20	Core	EYB24061.1	DAOM23_01783	DAOM24_07737	YL1_02717	HN9_03204	HNZ6_05393	FG156_04475	FG159_11392	FG164_04441	FG171_02201	FG181_08626	FU001_06735	FG001_01450	FG013_07180	FG202_06890	FG005_11612	FG593_08521	FG008_01547	FG851_07636	FGRAMPH1_01T11887
	Cluster_01063	20	20	Core	EYB24060.1	DAOM23_01784	DAOM24_07738	YL1_02718	HN9_03205	HNZ6_05392	FG156_04476	FG159_11391	FG164_04440	FG171_02200	FG181_08627	FU001_06734	FG001_01451	FG013_07179	FG202_06889	FG005_11613	FG593_08520	FG008_01548	FG851_07637	FGRAMPH1_01T11889
	Cluster_01064	20	20	Core	EYB24008.1	DAOM23_01785	DAOM24_07739	YL1_02719	HN9_03206	HNZ6_05391	FG156_04477	FG159_11390	FG164_04439	FG171_02199	FG181_08628	FU001_06733	FG001_01452	FG013_07178	FG202_06888	FG005_11614	FG593_08519	FG008_01549	FG851_07638	FGRAMPH1_01T11891
	Cluster_01065	20	20	Core	EYB24009.1	DAOM23_01786	DAOM24_07740	YL1_02720	HN9_03207	HNZ6_05390	FG156_04478	FG159_11389	FG164_04438	FG171_02198	FG181_08629	FU001_06732	FG001_01453	FG013_07177	FG202_06887	FG005_11615	FG593_08518	FG008_01550	FG851_07639	FGRAMPH1_01T11893
	Cluster_01066	20	20	Core	EYB24010.1	DAOM23_01787	DAOM24_07741	YL1_02721	HN9_03208	HNZ6_05389	FG156_04479	FG159_11388	FG164_04437	FG171_02197	FG181_08630	FU001_06731	FG001_01454	FG013_07176	FG202_06886	FG005_11616	FG593_08517	FG008_01551	FG851_07640	FGRAMPH1_01T11895
	Cluster_01067	20	20	Core	EYB24011.1	DAOM23_01788	DAOM24_07742	YL1_02722	HN9_03209	HNZ6_05388	FG156_04480	FG159_11387	FG164_04436	FG171_02196	FG181_08631	FU001_06730	FG001_01455	FG013_07175	FG202_06885	FG005_11617	FG593_08516	FG008_01552	FG851_07641	FGRAMPH1_01T11897
	Cluster_01068	20	20	Core	EYB24012.1	DAOM23_01789	DAOM24_07743	YL1_02723	HN9_03210	HNZ6_05387	FG156_04481	FG159_11386	FG164_04435	FG171_02195	FG181_08632	FU001_06729	FG001_01456	FG013_07174	FG202_06884	FG005_11618	FG593_08515	FG008_01553	FG851_07642	FGRAMPH1_01T11899
	Cluster_01069	20	20	Core	EYB24013.1	DAOM23_01791	DAOM24_07745	YL1_02725	HN9_03212	HNZ6_05386	FG156_04483	FG159_11385	FG164_04434	FG171_02194	FG181_08634	FU001_06728	FG001_01457	FG013_07173	FG202_06883	FG005_11620	FG593_08514	FG008_01555	FG851_07644	FGRAMPH1_01T11901
	Cluster_01070	20	20	Core	EYB24015.1	DAOM23_01792	DAOM24_07744	YL1_02724	HN9_03213	HNZ6_05385	FG156_04484	FG159_11384	FG164_04433	FG171_02193	FG181_08633	FU001_06727	FG001_01459	FG013_07171	FG202_06882	FG005_11619	FG593_08512	FG008_01554	FG851_07645	FGRAMPH1_01T11905
	Cluster_01071	20	20	Core	EYB24059.1	DAOM23_01793	DAOM24_07746	YL1_02726	HN9_03214	HNZ6_05384	FG156_04485	FG159_11383	FG164_04432	FG171_02192	FG181_08635	FU001_06726	FG001_01460	FG013_07170	FG202_06881	FG005_11621	FG593_08511	FG008_01556	FG851_07646	FGRAMPH1_01T11907
	Cluster_01072	20	20	Core	EYB24016.1	DAOM23_01794	DAOM24_07747	YL1_02727	HN9_03215	HNZ6_05383	FG156_04486	FG159_11382	FG164_04431	FG171_02191	FG181_08636	FU001_06725	FG001_01461	FG013_07169	FG202_06880	FG005_11622	FG593_08510	FG008_01557	FG851_07647	FGRAMPH1_01T11911
	Cluster_01073	20	20	Core	EYB24017.1	DAOM23_01795	DAOM24_07748	YL1_02728	HN9_03216	HNZ6_05382	FG156_04487	FG159_11381	FG164_04430	FG171_02190	FG181_08637	FU001_06724	FG001_01462	FG013_07168	FG202_06879	FG005_11623	FG593_08509	FG008_01558	FG851_07648	FGRAMPH1_01T11913
	Cluster_01074	20	20	Core	EYB24018.1	DAOM23_01796	DAOM24_07749	YL1_02729	HN9_03217	HNZ6_05381	FG156_04488	FG159_11380	FG164_04429	FG171_02189	FG181_08638	FU001_06723	FG001_01463	FG013_07167	FG202_06878	FG005_11624	FG593_08508	FG008_01559	FG851_07649	FGRAMPH1_01T11915
	Cluster_01075	20	20	Core	EYB24019.1	DAOM23_01797	DAOM24_07750	YL1_02730	HN9_03218	HNZ6_05380	FG156_04489	FG159_11379	FG164_04428	FG171_02188	FG181_08639	FU001_06722	FG001_01464	FG013_07166	FG202_06877	FG005_11625	FG593_08507	FG008_01560	FG851_07650	FGRAMPH1_01T11917
	Cluster_01076	20	20	Core	EYB24020.1	DAOM23_01798	DAOM24_07751	YL1_02731	HN9_03219	HNZ6_05379	FG156_04490	FG159_11378	FG164_04427	FG171_02187	FG181_08640	FU001_06721	FG001_01465	FG013_07165	FG202_06876	FG005_11626	FG593_08506	FG008_01561	FG851_07651	FGRAMPH1_01T11919
	Cluster_01077	20	20	Core	EYB24021.1	DAOM23_01799	DAOM24_07752	YL1_02732	HN9_03220	HNZ6_05378	FG156_04491	FG159_11377	FG164_04426	FG171_02186	FG181_08641	FU001_06720	FG001_01466	FG013_07164	FG202_06875	FG005_11627	FG593_08505	FG008_01562	FG851_07652	FGRAMPH1_01T11921
	Cluster_01078	20	20	Core	EYB24022.1	DAOM23_01800	DAOM24_07753	YL1_02733	HN9_03221	HNZ6_05377	FG156_04492	FG159_11376	FG164_04425	FG171_02185	FG181_08642	FU001_06719	FG001_01467	FG013_07163	FG202_06874	FG005_11628	FG593_08504	FG008_01563	FG851_07653	FGRAMPH1_01T11923
	Cluster_01079	20	20	Core	EYB24023.1	DAOM23_01801	DAOM24_07756	YL1_02735	HN9_03223	HNZ6_05375	FG156_04493	FG159_11374	FG164_04422	FG171_02183	FG181_08644	FU001_06717	FG001_01468	FG013_07162	FG202_06872	FG005_11630	FG593_08503	FG008_01566	FG851_07654	FGRAMPH1_01T11927
	Cluster_01080	20	20	Core	EYB24024.1	DAOM23_01802	DAOM24_07757	YL1_02736	HN9_03224	HNZ6_05374	FG156_04494	FG159_11373	FG164_04421	FG171_02182	FG181_08645	FU001_06716	FG001_01469	FG013_07161	FG202_06871	FG005_11631	FG593_08502	FG008_01567	FG851_07655	FGRAMPH1_01T11929
	Cluster_01081	20	20	Core	EYB24025.1	DAOM23_01803	DAOM24_07758	YL1_02737	HN9_03225	HNZ6_05373	FG156_04495	FG159_11372	FG164_04420	FG171_02181	FG181_08646	FU001_06715	FG001_01470	FG013_07160	FG202_06870	FG005_11632	FG593_08501	FG008_01568	FG851_07656	FGRAMPH1_01T11931
	Cluster_01082	20	20	Core	EYB24026.1	DAOM23_01804	DAOM24_07759	YL1_02738	HN9_03226	HNZ6_05372	FG156_04496	FG159_11371	FG164_04419	FG171_02180	FG181_08647	FU001_06714	FG001_01471	FG013_07159	FG202_06869	FG005_11633	FG593_08500	FG008_01569	FG851_07657	FGRAMPH1_01T11933
	Cluster_01083	20	20	Core	EYB24027.1	DAOM23_01805	DAOM24_07760	YL1_02739	HN9_03227	HNZ6_05371	FG156_04497	FG159_11370	FG164_04418	FG171_02179	FG181_08648	FU001_06713	FG001_01472	FG013_07158	FG202_06868	FG005_11634	FG593_08499	FG008_01570	FG851_07658	FGRAMPH1_01T11935
	Cluster_01084	20	20	Core	EYB24028.1	DAOM23_01806	DAOM24_07761	YL1_02740	HN9_03228	HNZ6_05370	FG156_04498	FG159_11369	FG164_04417	FG171_02178	FG181_08649	FU001_06712	FG001_01473	FG013_07157	FG202_06867	FG005_11635	FG593_08498	FG008_01571	FG851_07659	FGRAMPH1_01T11937
	Cluster_01085	20	20	Core	EYB24029.1	DAOM23_01807	DAOM24_07762	YL1_02741	HN9_03229	HNZ6_05369	FG156_04499	FG159_11368	FG164_04416	FG171_02177	FG181_08650	FU001_06711	FG001_01474	FG013_07156	FG202_06866	FG005_11636	FG593_08497	FG008_01572	FG851_07660	FGRAMPH1_01T11939
	Cluster_01086	20	20	Core	EYB24030.1	DAOM23_01808	DAOM24_07763	YL1_02742	HN9_03231	HNZ6_05368	FG156_04501	FG159_11367	FG164_04415	FG171_02176	FG181_08651	FU001_06710	FG001_01475	FG013_07154	FG202_06865	FG005_11637	FG593_08495	FG008_01573	FG851_07662	FGRAMPH1_01T11943
	Cluster_01087	20	20	Core	EYB24031.1	DAOM23_01809	DAOM24_07764	YL1_02743	HN9_03232	HNZ6_05367	FG156_04502	FG159_11366	FG164_04414	FG171_02175	FG181_08652	FU001_06709	FG001_01476	FG013_07153	FG202_06864	FG005_11638	FG593_08494	FG008_01574	FG851_07663	FGRAMPH1_01T11945
	Cluster_01088	20	20	Core	EYB24056.1	DAOM23_01810	DAOM24_07765	YL1_02744	HN9_03233	HNZ6_05366	FG156_04503	FG159_11365	FG164_04413	FG171_02174	FG181_08653	FU001_06708	FG001_01477	FG013_07152	FG202_06863	FG005_11639	FG593_08493	FG008_01575	FG851_07664	FGRAMPH1_01T11947
	Cluster_01089	20	20	Core	EYB24055.1	DAOM23_01811	DAOM24_07766	YL1_02745	HN9_03234	HNZ6_05364	FG156_04504	FG159_11363	FG164_04411	FG171_02172	FG181_08654	FU001_06706	FG001_01478	FG013_07150	FG202_06861	FG005_11640	FG593_08491	FG008_01576	FG851_07665	FGRAMPH1_01T11949
	Cluster_01090	20	20	Core	EYB24032.1	DAOM23_01812	DAOM24_07767	YL1_02746	HN9_03235	HNZ6_05365	FG156_04505	FG159_11364	FG164_04412	FG171_02173	FG181_08655	FU001_06707	FG001_01479	FG013_07151	FG202_06862	FG005_11641	FG593_08492	FG008_01577	FG851_07666	FGRAMPH1_01T11951
	Cluster_01091	20	20	Core	EYB24034.1	DAOM23_01814	DAOM24_07770	YL1_02749	HN9_03237	HNZ6_05361	FG156_04507	FG159_11360	FG164_04408	FG171_02170	FG181_08657	FU001_06703	FG001_01481	FG013_07148	FG202_06858	FG005_11643	FG593_08489	FG008_01580	FG851_07668	FGRAMPH1_01T11957
	Cluster_01092	20	20	Core	EYB24035.1	DAOM23_01815	DAOM24_07771	YL1_02750	HN9_03238	HNZ6_05360	FG156_04508	FG159_11359	FG164_04407	FG171_02169	FG181_08658	FU001_06702	FG001_01482	FG013_07147	FG202_06857	FG005_11644	FG593_08488	FG008_11761	FG851_07669	FGRAMPH1_01T11959
	Cluster_01093	20	20	Core	EYB24036.1	DAOM23_01816	DAOM24_07772	YL1_02751	HN9_03239	HNZ6_05359	FG156_04509	FG159_11358	FG164_04406	FG171_02168	FG181_08659	FU001_06701	FG001_01483	FG013_07146	FG202_06856	FG005_11645	FG593_08487	FG008_11762	FG851_07670	FGRAMPH1_01T11961
	Cluster_01094	20	20	Core	EYB24054.1	DAOM23_01818	DAOM24_07773	YL1_02753	HN9_03241	HNZ6_05357	FG156_04510	FG159_11357	FG164_04405	FG171_02167	FG181_08660	FU001_06700	FG001_01484	FG013_07145	FG202_06855	FG005_11647	FG593_08486	FG008_11763	FG851_07671	FGRAMPH1_01T11965
	Cluster_01095	20	20	Core	EYB24040.1	DAOM23_01821	DAOM24_07776	YL1_02756	HN9_03244	HNZ6_05354	FG156_04513	FG159_11354	FG164_04402	FG171_02164	FG181_08663	FU001_12901	FG001_01487	FG013_07142	FG202_06852	FG005_11650	FG593_08483	FG008_11766	FG851_07674	FGRAMPH1_01T11971
	Cluster_01096	20	20	Core	EYB24041.1	DAOM23_01822	DAOM24_07777	YL1_02757	HN9_03245	HNZ6_05353	FG156_04514	FG159_11353	FG164_04401	FG171_02163	FG181_08664	FU001_12900	FG001_01488	FG013_07141	FG202_06851	FG005_11651	FG593_08482	FG008_09156	FG851_07675	FGRAMPH1_01T11973
	Cluster_01097	20	20	Core	EYB24042.1	DAOM23_01823	DAOM24_07778	YL1_02758	HN9_03246	HNZ6_05352	FG156_04515	FG159_11352	FG164_04400	FG171_02162	FG181_08665	FU001_12899	FG001_01489	FG013_07140	FG202_06850	FG005_11652	FG593_08481	FG008_09155	FG851_07676	FGRAMPH1_01T11975
	Cluster_01098	20	20	Core	EYB24043.1	DAOM23_01824	DAOM24_07779	YL1_02759	HN9_03247	HNZ6_05351	FG156_04516	FG159_11351	FG164_04399	FG171_02161	FG181_08666	FU001_12898	FG001_01490	FG013_07139	FG202_06849	FG005_11653	FG593_08480	FG008_09154	FG851_07677	FGRAMPH1_01T11977
	Cluster_01099	20	20	Core	EYB24044.1	DAOM23_01825	DAOM24_07780	YL1_02760	HN9_03248	HNZ6_05350	FG156_04517	FG159_11350	FG164_04398	FG171_02160	FG181_08667	FU001_12897	FG001_01491	FG013_07138	FG202_06848	FG005_11654	FG593_08479	FG008_09153	FG851_07678	FGRAMPH1_01T11979
	Cluster_01100	20	20	Core	EYB24045.1	DAOM23_01827	DAOM24_07782	YL1_02762	HN9_03250	HNZ6_05348	FG156_04519	FG159_11348	FG164_04396	FG171_02158	FG181_08669	FU001_12895	FG001_01493	FG013_07136	FG202_06846	FG005_11656	FG593_08477	FG008_09151	FG851_07680	FGRAMPH1_01T11983
	Cluster_01101	20	20	Core	EYB24046.1	DAOM23_01828	DAOM24_07783	YL1_02763	HN9_03251	HNZ6_05347	FG156_04520	FG159_11347	FG164_04395	FG171_02157	FG181_08670	FU001_12894	FG001_01494	FG013_07135	FG202_06845	FG005_11657	FG593_08476	FG008_09150	FG851_07681	FGRAMPH1_01T11985
	Cluster_01102	20	20	Core	EYB24050.1	DAOM23_01832	DAOM24_07787	YL1_02767	HN9_03256	HNZ6_05343	FG156_04524	FG159_11343	FG164_04391	FG171_02153	FG181_08674	FU001_09481	FG001_01498	FG013_07131	FG202_06841	FG005_11661	FG593_08472	FG008_09146	FG851_07685	FGRAMPH1_01T11993
	Cluster_01103	20	20	Core	EYB21338.1	DAOM23_01837	DAOM24_07791	YL1_02772	HN9_03262	HNZ6_05339	FG156_04528	FG159_11339	FG164_04387	FG171_02149	FG181_08678	FU001_09477	FG001_01504	FG013_07128	FG202_11634	FG005_08708	FG593_04974	FG008_12711	FG851_09810	FGRAMPH1_01T12005
	Cluster_01104	20	20	Core	EYB21339.1	DAOM23_01838	DAOM24_07792	YL1_02773	HN9_03263	HNZ6_05338	FG156_04529	FG159_11338	FG164_04386	FG171_02148	FG181_08679	FU001_09476	FG001_01505	FG013_07127	FG202_11633	FG005_08709	FG593_04975	FG008_07201	FG851_09811	FGRAMPH1_01T12007
	Cluster_01105	20	20	Core	EYB25485.1	DAOM23_01840	DAOM24_07795	YL1_02775	HN9_03265	HNZ6_05337	FG156_04531	FG159_11335	FG164_04383	FG171_02146	FG181_08681	FU001_09473	FG001_01507	FG013_07125	FG202_11630	FG005_08711	FG593_04977	FG008_07199	FG851_09813	FGRAMPH1_01T12013
	Cluster_01106	20	20	Core	EYB25486.1	DAOM23_01841	DAOM24_07796	YL1_02776	HN9_03266	HNZ6_05336	FG156_04532	FG159_11334	FG164_04382	FG171_02145	FG181_08682	FU001_09472	FG001_01508	FG013_07124	FG202_11629	FG005_08712	FG593_04978	FG008_07198	FG851_09814	FGRAMPH1_01T12015
	Cluster_01107	20	20	Core	EYB25487.1	DAOM23_01842	DAOM24_07797	YL1_02777	HN9_03267	HNZ6_05335	FG156_04533	FG159_11333	FG164_04381	FG171_02144	FG181_08683	FU001_09471	FG001_01509	FG013_07123	FG202_11628	FG005_08713	FG593_04979	FG008_07197	FG851_09815	FGRAMPH1_01T12017
	Cluster_01108	20	20	Core	EYB25488.1	DAOM23_01843	DAOM24_07798	YL1_02778	HN9_03268	HNZ6_05334	FG156_04534	FG159_11332	FG164_04380	FG171_02142	FG181_08684	FU001_09470	FG001_01510	FG013_07121	FG202_11627	FG005_08714	FG593_04980	FG008_07196	FG851_09816	FGRAMPH1_01T12019
	Cluster_01109	20	20	Core	EYB25489.1	DAOM23_01846	DAOM24_07800	YL1_02780	HN9_03271	HNZ6_05331	FG156_04537	FG159_11330	FG164_04378	FG171_02140	FG181_08686	FU001_09468	FG001_01513	FG013_07118	FG202_11625	FG005_08716	FG593_04983	FG008_07194	FG851_09819	FGRAMPH1_01T12027
	Cluster_01110	20	20	Core	EYB25490.1	DAOM23_01847	DAOM24_07801	YL1_02781	HN9_03272	HNZ6_05330	FG156_04538	FG159_11329	FG164_04377	FG171_02139	FG181_08687	FU001_09467	FG001_01514	FG013_07117	FG202_11624	FG005_08717	FG593_04984	FG008_07193	FG851_09820	FGRAMPH1_01T12029
	Cluster_01111	20	20	Core	EYB25492.1	DAOM23_01850	DAOM24_07804	YL1_02784	HN9_03275	HNZ6_05327	FG156_04541	FG159_11326	FG164_04374	FG171_02136	FG181_08690	FU001_09464	FG001_01517	FG013_07115	FG202_11621	FG005_08720	FG593_04987	FG008_07190	FG851_09823	FGRAMPH1_01T12035
	Cluster_01112	20	20	Core	EYB25624.1	DAOM23_01851	DAOM24_07805	YL1_02785	HN9_03276	HNZ6_05326	FG156_04542	FG159_11325	FG164_04373	FG171_02135	FG181_08691	FU001_09463	FG001_01518	FG013_07114	FG202_11620	FG005_08722	FG593_04988	FG008_07189	FG851_09824	FGRAMPH1_01T12037
	Cluster_01113	20	20	Core	EYB25494.1	DAOM23_01853	DAOM24_07806	YL1_02787	HN9_03278	HNZ6_05324	FG156_04544	FG159_11324	FG164_04371	FG171_02134	FG181_08692	FU001_09462	FG001_01520	FG013_07112	FG202_11619	FG005_08723	FG593_04990	FG008_07188	FG851_09826	FGRAMPH1_01T12041
	Cluster_01114	20	20	Core	EYB25620.1	DAOM23_01854	DAOM24_07807	YL1_02788	HN9_03279	HNZ6_05323	FG156_04545	FG159_11323	FG164_04370	FG171_02133	FG181_08693	FU001_09461	FG001_01521	FG013_07111	FG202_11618	FG005_08724	FG593_04991	FG008_07187	FG851_09827	FGRAMPH1_01T12043
	Cluster_01115	20	20	Core	EYB25495.1	DAOM23_01855	DAOM24_07808	YL1_02789	HN9_03280	HNZ6_05322	FG156_04546	FG159_11322	FG164_04369	FG171_02132	FG181_08694	FU001_09460	FG001_01522	FG013_07110	FG202_11617	FG005_08725	FG593_04992	FG008_07186	FG851_09828	FGRAMPH1_01T12045
	Cluster_01116	20	20	Core	EYB25625.1	DAOM23_01856	DAOM24_07809	YL1_02790	HN9_03281	HNZ6_05321	FG156_04547	FG159_11321	FG164_04368	FG171_02131	FG181_08695	FU001_09459	FG001_01523	FG013_07109	FG202_11616	FG005_08726	FG593_04993	FG008_11169	FG851_09829	FGRAMPH1_01T12047
	Cluster_01117	20	20	Core	EYB25496.1	DAOM23_01857	DAOM24_07810	YL1_02791	HN9_03282	HNZ6_05320	FG156_04548	FG159_11320	FG164_04367	FG171_02130	FG181_08696	FU001_09458	FG001_01524	FG013_07108	FG202_11615	FG005_08727	FG593_04994	FG008_11168	FG851_09830	FGRAMPH1_01T12049
	Cluster_01118	20	20	Core	EYB25497.1	DAOM23_01858	DAOM24_07811	YL1_02792	HN9_03283	HNZ6_05319	FG156_04549	FG159_11319	FG164_04366	FG171_02129	FG181_08697	FU001_09457	FG001_01525	FG013_07107	FG202_11614	FG005_08728	FG593_04995	FG008_11167	FG851_09831	FGRAMPH1_01T12051
	Cluster_01119	20	20	Core	EYB25498.1	DAOM23_01859	DAOM24_07812	YL1_02793	HN9_03284	HNZ6_05318	FG156_04550	FG159_11318	FG164_04365	FG171_02128	FG181_08698	FU001_09456	FG001_01526	FG013_07106	FG202_11613	FG005_08729	FG593_04996	FG008_11166	FG851_09832	FGRAMPH1_01T12053
	Cluster_01120	20	20	Core	EYB25501.1	DAOM23_01861	DAOM24_07814	YL1_02795	HN9_03287	HNZ6_05316	FG156_04552	FG159_11316	FG164_04363	FG171_02126	FG181_08700	FU001_09454	FG001_01528	FG013_07104	FG202_11611	FG005_08731	FG593_04998	FG008_11164	FG851_09834	FGRAMPH1_01T12059
	Cluster_01121	20	20	Core	EYB25502.1	DAOM23_01862	DAOM24_07815	YL1_02796	HN9_03288	HNZ6_05315	FG156_04553	FG159_11315	FG164_04362	FG171_02125	FG181_08701	FU001_09453	FG001_01529	FG013_07103	FG202_11610	FG005_08732	FG593_04999	FG008_11163	FG851_09835	FGRAMPH1_01T12061
	Cluster_01122	20	20	Core	EYB25504.1	DAOM23_01864	DAOM24_07818	YL1_02798	HN9_03290	HNZ6_05313	FG156_04556	FG159_11312	FG164_04359	FG171_02122	FG181_08704	FU001_09451	FG001_01532	FG013_07100	FG202_11607	FG005_08735	FG593_05002	FG008_11309	FG851_09838	FGRAMPH1_01T12067
	Cluster_01123	20	20	Core	EYB25505.1	DAOM23_01865	DAOM24_07819	YL1_02800	HN9_03291	HNZ6_05312	FG156_04557	FG159_11311	FG164_04358	FG171_02121	FG181_08705	FU001_09450	FG001_01533	FG013_07099	FG202_11606	FG005_08736	FG593_05003	FG008_11308	FG851_09839	FGRAMPH1_01T12069
	Cluster_01124	20	20	Core	EYB25618.1	DAOM23_01867	DAOM24_09839	YL1_02802	HN9_04474	HNZ6_05310	FG156_04560	FG159_11309	FG164_04355	FG171_02119	FG181_08707	FU001_09448	FG001_01536	FG013_07096	FG202_11604	FG005_08738	FG593_05006	FG008_11306	FG851_09842	FGRAMPH1_01T12075
	Cluster_01125	20	20	Core	EYB25507.1	DAOM23_01868	DAOM24_09840	YL1_02803	HN9_04475	HNZ6_05308	FG156_04561	FG159_11308	FG164_04354	FG171_02118	FG181_08708	FU001_09447	FG001_01537	FG013_07095	FG202_11603	FG005_08739	FG593_05007	FG008_11305	FG851_09843	FGRAMPH1_01T12079
	Cluster_01126	20	20	Core	EYB25508.1	DAOM23_01869	DAOM24_09841	YL1_02804	HN9_04476	HNZ6_05307	FG156_04562	FG159_11307	FG164_04353	FG171_02117	FG181_04824	FU001_09446	FG001_01538	FG013_07094	FG202_11602	FG005_08740	FG593_05008	FG008_12781	FG851_09844	FGRAMPH1_01T12081
	Cluster_01127	20	20	Core	EYB25509.1	DAOM23_01870	DAOM24_09842	YL1_02805	HN9_04477	HNZ6_05306	FG156_04563	FG159_11306	FG164_04352	FG171_02116	FG181_04825	FU001_09445	FG001_01539	FG013_07093	FG202_11601	FG005_08741	FG593_05009	FG008_12882	FG851_09845	FGRAMPH1_01T12083
	Cluster_01128	20	20	Core	EYB25510.1	DAOM23_01871	DAOM24_09843	YL1_02806	HN9_04478	HNZ6_05305	FG156_04564	FG159_11305	FG164_04351	FG171_02115	FG181_04826	FU001_09444	FG001_01540	FG013_07092	FG202_11600	FG005_08742	FG593_05010	FG008_11121	FG851_09846	FGRAMPH1_01T12085
	Cluster_01129	20	20	Core	EYB25511.1	DAOM23_01872	DAOM24_09844	YL1_02807	HN9_04479	HNZ6_05304	FG156_04565	FG159_11304	FG164_04350	FG171_02114	FG181_04827	FU001_09443	FG001_01541	FG013_07091	FG202_11599	FG005_08743	FG593_05011	FG008_11122	FG851_09847	FGRAMPH1_01T12087
	Cluster_01130	20	20	Core	EYB25512.1	DAOM23_01873	DAOM24_09845	YL1_02808	HN9_04480	HNZ6_05303	FG156_04566	FG159_11303	FG164_04349	FG171_02113	FG181_04828	FU001_09442	FG001_01542	FG013_07090	FG202_11598	FG005_08744	FG593_05012	FG008_11123	FG851_09848	FGRAMPH1_01T12089
	Cluster_01131	20	20	Core	EYB25515.1	DAOM23_01875	DAOM24_09847	YL1_02810	HN9_04482	HNZ6_05301	FG156_04568	FG159_11301	FG164_04346	FG171_02111	FG181_04830	FU001_09440	FG001_01544	FG013_07087	FG202_11596	FG005_08746	FG593_05014	FG008_11125	FG851_09851	FGRAMPH1_01T12095
	Cluster_01132	20	20	Core	EYB25617.1	DAOM23_07726	DAOM24_09848	YL1_02811	HN9_04483	HNZ6_05300	FG156_11622	FG159_11299	FG164_04345	FG171_02109	FG181_04832	FU001_09438	FG001_01545	FG013_07086	FG202_11595	FG005_08748	FG593_05015	FG008_04971	FG851_09852	FGRAMPH1_01T12097
	Cluster_01133	20	20	Core	EYB25516.1	DAOM23_07727	DAOM24_09849	YL1_02812	HN9_04484	HNZ6_05299	FG156_11621	FG159_11298	FG164_04344	FG171_02108	FG181_04833	FU001_09437	FG001_01546	FG013_07085	FG202_11594	FG005_08749	FG593_05016	FG008_04970	FG851_09853	FGRAMPH1_01T12101
	Cluster_01134	20	20	Core	EYB25517.1	DAOM23_07728	DAOM24_09850	YL1_02813	HN9_04485	HNZ6_05298	FG156_11620	FG159_11297	FG164_04343	FG171_02107	FG181_04834	FU001_09436	FG001_01547	FG013_07084	FG202_11593	FG005_08750	FG593_05017	FG008_04969	FG851_09854	FGRAMPH1_01T12103
	Cluster_01135	20	20	Core	EYB25518.1	DAOM23_07729	DAOM24_09851	YL1_02814	HN9_04486	HNZ6_05297	FG156_11619	FG159_11296	FG164_04342	FG171_02106	FG181_04835	FU001_09435	FG001_01548	FG013_07083	FG202_11592	FG005_08751	FG593_05018	FG008_04968	FG851_09855	FGRAMPH1_01T12105
	Cluster_01136	20	20	Core	EYB25519.1	DAOM23_07730	DAOM24_09852	YL1_02815	HN9_04487	HNZ6_05296	FG156_11618	FG159_11295	FG164_04341	FG171_02105	FG181_04836	FU001_09434	FG001_01549	FG013_07082	FG202_11591	FG005_08752	FG593_05019	FG008_04967	FG851_09856	FGRAMPH1_01T12107
	Cluster_01137	20	20	Core	EYB25520.1	DAOM23_07731	DAOM24_09853	YL1_02816	HN9_04488	HNZ6_05295	FG156_11617	FG159_11294	FG164_04340	FG171_02104	FG181_04837	FU001_09433	FG001_01550	FG013_07081	FG202_11590	FG005_08753	FG593_05020	FG008_04966	FG851_09857	FGRAMPH1_01T12109
	Cluster_01138	20	20	Core	EYB25521.1	DAOM23_07732	DAOM24_09854	YL1_02817	HN9_04489	HNZ6_05294	FG156_11616	FG159_11293	FG164_04339	FG171_02103	FG181_04838	FU001_09432	FG001_01551	FG013_07080	FG202_11589	FG005_08754	FG593_05021	FG008_04965	FG851_09858	FGRAMPH1_01T12111
	Cluster_01139	20	20	Core	EYB25522.1	DAOM23_07733	DAOM24_09855	YL1_02818	HN9_04490	HNZ6_05293	FG156_11615	FG159_11290	FG164_04337	FG171_02101	FG181_04840	FU001_09429	FG001_01554	FG013_07077	FG202_11586	FG005_08756	FG593_05024	FG008_04962	FG851_09861	FGRAMPH1_01T12113
	Cluster_01140	20	20	Core	EYB25523.1	DAOM23_07734	DAOM24_09856	YL1_02819	HN9_04491	HNZ6_05292	FG156_11614	FG159_11289	FG164_04336	FG171_02100	FG181_04841	FU001_09428	FG001_01555	FG013_07076	FG202_11585	FG005_08757	FG593_05025	FG008_04961	FG851_09862	FGRAMPH1_01T12115
	Cluster_01141	20	20	Core	EYB25524.1	DAOM23_07735	DAOM24_09858	YL1_02820	HN9_04492	HNZ6_05291	FG156_11612	FG159_11287	FG164_04334	FG171_02098	FG181_04843	FU001_09426	FG001_01558	FG013_07074	FG202_11583	FG005_08759	FG593_05027	FG008_04959	FG851_09864	FGRAMPH1_01T12119
	Cluster_01142	20	20	Core	EYB25526.1	DAOM23_07737	DAOM24_09860	YL1_02822	HN9_04494	HNZ6_05289	FG156_11610	FG159_11285	FG164_04332	FG171_02096	FG181_04845	FU001_09424	FG001_01560	FG013_07072	FG202_11581	FG005_08761	FG593_05029	FG008_04957	FG851_09866	FGRAMPH1_01T12123
	Cluster_01143	20	20	Core	EYB25528.1	DAOM23_07738	DAOM24_09861	YL1_02823	HN9_04495	HNZ6_05287	FG156_11608	FG159_11283	FG164_04330	FG171_02094	FG181_04846	FU001_09422	FG001_01561	FG013_07070	FG202_11579	FG005_08762	FG593_05030	FG008_04955	FG851_09867	FGRAMPH1_01T12127
	Cluster_01144	20	20	Core	EYB25527.1	DAOM23_07739	DAOM24_09862	YL1_02824	HN9_04496	HNZ6_05288	FG156_11609	FG159_11284	FG164_04331	FG171_02095	FG181_04847	FU001_09423	FG001_01562	FG013_07071	FG202_11580	FG005_08763	FG593_05031	FG008_04956	FG851_09868	FGRAMPH1_01T12125
	Cluster_01145	20	20	Core	EYB25529.1	DAOM23_07740	DAOM24_09863	YL1_02825	HN9_04497	HNZ6_05286	FG156_11607	FG159_11282	FG164_04329	FG171_02093	FG181_04848	FU001_09421	FG001_01563	FG013_07069	FG202_11578	FG005_08764	FG593_05032	FG008_04954	FG851_09869	FGRAMPH1_01T12129
	Cluster_01146	20	20	Core	EYB25530.1	DAOM23_07741	DAOM24_09864	YL1_02826	HN9_04498	HNZ6_05285	FG156_11606	FG159_11281	FG164_04328	FG171_02092	FG181_04849	FU001_09420	FG001_01564	FG013_07068	FG202_11577	FG005_08765	FG593_05033	FG008_04953	FG851_09870	FGRAMPH1_01T12131
	Cluster_01147	20	20	Core	EYB25615.1	DAOM23_07742	DAOM24_09865	YL1_02827	HN9_04499	HNZ6_05284	FG156_11605	FG159_11280	FG164_04327	FG171_02091	FG181_04850	FU001_09419	FG001_01565	FG013_07067	FG202_11576	FG005_08766	FG593_05034	FG008_04952	FG851_09871	FGRAMPH1_01T12133
	Cluster_01148	20	20	Core	EYB25531.1	DAOM23_07743	DAOM24_09866	YL1_02828	HN9_04500	HNZ6_05283	FG156_11604	FG159_11279	FG164_04326	FG171_02090	FG181_04851	FU001_09418	FG001_01566	FG013_07066	FG202_11575	FG005_08767	FG593_05035	FG008_04951	FG851_09872	FGRAMPH1_01T12135
	Cluster_01149	20	20	Core	EYB25532.1	DAOM23_07744	DAOM24_09867	YL1_02829	HN9_04501	HNZ6_05282	FG156_11603	FG159_11278	FG164_04325	FG171_02089	FG181_04852	FU001_09417	FG001_01567	FG013_07065	FG202_11574	FG005_08768	FG593_05036	FG008_04950	FG851_09873	FGRAMPH1_01T12137
	Cluster_01150	20	20	Core	EYB25535.1	DAOM23_07747	DAOM24_09872	YL1_02834	HN9_04504	HNZ6_05278	FG156_11599	FG159_07167	FG164_04321	FG171_02085	FG181_04856	FU001_09412	FG001_01572	FG013_07058	FG202_05003	FG005_08774	FG593_05040	FG008_04944	FG851_09880	FGRAMPH1_01T12149
	Cluster_01151	20	20	Core	EYB25536.1	DAOM23_07748	DAOM24_09873	YL1_02835	HN9_04505	HNZ6_05277	FG156_11598	FG159_07168	FG164_04320	FG171_02084	FG181_04857	FU001_09411	FG001_01573	FG013_07057	FG202_05004	FG005_08775	FG593_05041	FG008_04943	FG851_09881	FGRAMPH1_01T12151
	Cluster_01152	20	20	Core	EYB25537.1	DAOM23_07749	DAOM24_09874	YL1_02836	HN9_04506	HNZ6_05276	FG156_11597	FG159_07169	FG164_04319	FG171_02083	FG181_04858	FU001_09410	FG001_01574	FG013_07056	FG202_05005	FG005_08776	FG593_05042	FG008_08616	FG851_09882	FGRAMPH1_01T12153
	Cluster_01153	20	20	Core	EYB25538.1	DAOM23_07750	DAOM24_09875	YL1_02837	HN9_04507	HNZ6_05275	FG156_11596	FG159_07170	FG164_04318	FG171_02082	FG181_04859	FU001_09409	FG001_01575	FG013_07055	FG202_05006	FG005_08777	FG593_05043	FG008_08615	FG851_09883	FGRAMPH1_01T12155
	Cluster_01154	20	20	Core	EYB25539.1	DAOM23_07751	DAOM24_09876	YL1_02838	HN9_04508	HNZ6_05274	FG156_11595	FG159_07171	FG164_04317	FG171_02081	FG181_04860	FU001_09408	FG001_01576	FG013_07054	FG202_05007	FG005_08778	FG593_05044	FG008_08614	FG851_09884	FGRAMPH1_01T12157
	Cluster_01155	20	20	Core	EYB25540.1	DAOM23_07752	DAOM24_09877	YL1_02839	HN9_04509	HNZ6_05273	FG156_11594	FG159_07172	FG164_04316	FG171_02080	FG181_04861	FU001_09407	FG001_01577	FG013_07053	FG202_05008	FG005_08779	FG593_05045	FG008_08613	FG851_09885	FGRAMPH1_01T12159
	Cluster_01156	20	20	Core	EYB25541.1	DAOM23_07753	DAOM24_09879	YL1_02840	HN9_04510	HNZ6_05272	FG156_11593	FG159_07173	FG164_04315	FG171_02079	FG181_04862	FU001_09406	FG001_01578	FG013_07052	FG202_05009	FG005_08780	FG593_05046	FG008_08612	FG851_09886	FGRAMPH1_01T12163
	Cluster_01157	20	20	Core	EYB25542.1	DAOM23_07754	DAOM24_09880	YL1_02841	HN9_04511	HNZ6_05271	FG156_11592	FG159_07174	FG164_04314	FG171_02078	FG181_04863	FU001_09405	FG001_01579	FG013_07051	FG202_05010	FG005_08781	FG593_05047	FG008_08611	FG851_09887	FGRAMPH1_01T12165
	Cluster_01158	20	20	Core	EYB25543.1	DAOM23_07755	DAOM24_09881	YL1_02842	HN9_04512	HNZ6_05270	FG156_11591	FG159_07175	FG164_04313	FG171_02077	FG181_04864	FU001_09404	FG001_01580	FG013_07050	FG202_05011	FG005_08782	FG593_05048	FG008_08610	FG851_09888	FGRAMPH1_01T12167
	Cluster_01159	20	20	Core	EYB25544.1	DAOM23_07756	DAOM24_09882	YL1_02843	HN9_04513	HNZ6_05269	FG156_11590	FG159_07176	FG164_04312	FG171_02076	FG181_04865	FU001_09403	FG001_01581	FG013_07049	FG202_05012	FG005_08783	FG593_05049	FG008_08609	FG851_09889	FGRAMPH1_01T12169
	Cluster_01160	20	20	Core	EYB25545.1	DAOM23_07757	DAOM24_09883	YL1_02844	HN9_04514	HNZ6_05268	FG156_11589	FG159_07177	FG164_04311	FG171_02075	FG181_04866	FU001_09402	FG001_01582	FG013_07048	FG202_05013	FG005_08784	FG593_05050	FG008_08608	FG851_09890	FGRAMPH1_01T12171
	Cluster_01161	20	20	Core	EYB25546.1	DAOM23_07758	DAOM24_09884	YL1_02845	HN9_04515	HNZ6_05267	FG156_11588	FG159_07178	FG164_04310	FG171_02074	FG181_04867	FU001_09401	FG001_01583	FG013_07047	FG202_05014	FG005_08785	FG593_05052	FG008_08607	FG851_09892	FGRAMPH1_01T12173
	Cluster_01162	20	20	Core	EYB25547.1	DAOM23_07759	DAOM24_09885	YL1_02846	HN9_04516	HNZ6_05266	FG156_11587	FG159_07179	FG164_04309	FG171_02073	FG181_04868	FU001_09400	FG001_01584	FG013_07046	FG202_05015	FG005_08786	FG593_05053	FG008_08606	FG851_09893	FGRAMPH1_01T12175
	Cluster_01163	20	20	Core	EYB25548.1	DAOM23_07760	DAOM24_09886	YL1_02847	HN9_04517	HNZ6_05265	FG156_11586	FG159_07180	FG164_04308	FG171_02072	FG181_04869	FU001_09399	FG001_01585	FG013_07045	FG202_05016	FG005_08787	FG593_05054	FG008_08605	FG851_09894	FGRAMPH1_01T12177
	Cluster_01164	20	20	Core	EYB25549.1	DAOM23_07761	DAOM24_09887	YL1_02848	HN9_04518	HNZ6_05264	FG156_11585	FG159_07181	FG164_04307	FG171_02071	FG181_04870	FU001_09398	FG001_01586	FG013_07044	FG202_05017	FG005_08788	FG593_05055	FG008_06362	FG851_09895	FGRAMPH1_01T12179
	Cluster_01165	20	20	Core	EYB25550.1	DAOM23_07762	DAOM24_09888	YL1_02849	HN9_04519	HNZ6_05263	FG156_11584	FG159_07182	FG164_04306	FG171_02070	FG181_04871	FU001_09397	FG001_01587	FG013_07043	FG202_05018	FG005_08789	FG593_05056	FG008_06361	FG851_09896	FGRAMPH1_01T12181
	Cluster_01166	20	20	Core	EYB25551.1	DAOM23_07763	DAOM24_09889	YL1_02850	HN9_04520	HNZ6_05262	FG156_11583	FG159_07183	FG164_04305	FG171_02069	FG181_04872	FU001_09396	FG001_01588	FG013_07042	FG202_05019	FG005_08790	FG593_05057	FG008_06360	FG851_09897	FGRAMPH1_01T12183
	Cluster_01167	20	20	Core	EYB25555.1	DAOM23_07766	DAOM24_09891	YL1_02852	HN9_04523	HNZ6_05259	FG156_11580	FG159_07185	FG164_04302	FG171_02067	FG181_04874	FU001_09394	FG001_01591	FG013_07039	FG202_05021	FG005_08792	FG593_05060	FG008_06358	FG851_09900	FGRAMPH1_01T12193
	Cluster_01168	20	20	Core	EYB25556.1	DAOM23_07767	DAOM24_09892	YL1_02853	HN9_04524	HNZ6_05258	FG156_11579	FG159_07186	FG164_04301	FG171_02066	FG181_04875	FU001_09393	FG001_01592	FG013_07038	FG202_05022	FG005_08793	FG593_05061	FG008_06357	FG851_09901	FGRAMPH1_01T12195
	Cluster_01169	20	20	Core	EYB25557.1	DAOM23_07768	DAOM24_09893	YL1_02854	HN9_04525	HNZ6_05257	FG156_11578	FG159_07187	FG164_04300	FG171_02065	FG181_04876	FU001_09392	FG001_01593	FG013_07037	FG202_05023	FG005_08794	FG593_05062	FG008_06356	FG851_09902	FGRAMPH1_01T12197
	Cluster_01170	20	20	Core	EYB25558.1	DAOM23_07769	DAOM24_09894	YL1_02855	HN9_04526	HNZ6_05256	FG156_11577	FG159_07188	FG164_04299	FG171_02064	FG181_04877	FU001_09391	FG001_01594	FG013_07036	FG202_05024	FG005_08795	FG593_05063	FG008_06355	FG851_09903	FGRAMPH1_01T12199
	Cluster_01171	20	20	Core	EYB25559.1	DAOM23_07770	DAOM24_09895	YL1_02856	HN9_04527	HNZ6_05255	FG156_11576	FG159_07189	FG164_04298	FG171_02063	FG181_04878	FU001_09390	FG001_01595	FG013_07035	FG202_05025	FG005_08796	FG593_05064	FG008_06354	FG851_09904	FGRAMPH1_01T12201
	Cluster_01172	20	20	Core	EYB25560.1	DAOM23_07771	DAOM24_09896	YL1_02857	HN9_04528	HNZ6_05254	FG156_11575	FG159_07190	FG164_04297	FG171_02062	FG181_04879	FU001_09389	FG001_01596	FG013_07034	FG202_05026	FG005_08797	FG593_05065	FG008_06353	FG851_09905	FGRAMPH1_01T12203
	Cluster_01173	20	20	Core	EYB25561.1	DAOM23_07772	DAOM24_09897	YL1_02858	HN9_04529	HNZ6_05253	FG156_11574	FG159_07191	FG164_04296	FG171_02061	FG181_04880	FU001_09388	FG001_01598	FG013_07033	FG202_05027	FG005_08798	FG593_05066	FG008_06352	FG851_09906	FGRAMPH1_01T12205
	Cluster_01174	20	20	Core	EYB25562.1	DAOM23_07773	DAOM24_09898	YL1_02859	HN9_04530	HNZ6_05252	FG156_11573	FG159_07192	FG164_04295	FG171_02060	FG181_04881	FU001_09387	FG001_01599	FG013_07032	FG202_05028	FG005_08799	FG593_05067	FG008_06351	FG851_09907	FGRAMPH1_01T12207
	Cluster_01175	20	20	Core	EYB25566.1	DAOM23_11700	DAOM24_09901	YL1_02862	HN9_04533	HNZ6_05249	FG156_11570	FG159_07195	FG164_04292	FG171_02057	FG181_04884	FU001_09384	FG001_01602	FG013_07029	FG202_05031	FG005_08802	FG593_05070	FG008_06348	FG851_09909	FGRAMPH1_01T12215
	Cluster_01176	20	20	Core	EYB25567.1	DAOM23_11701	DAOM24_09902	YL1_02863	HN9_04534	HNZ6_05248	FG156_11569	FG159_07196	FG164_04291	FG171_02056	FG181_04885	FU001_09383	FG001_01603	FG013_07028	FG202_05032	FG005_08803	FG593_05071	FG008_09793	FG851_09910	FGRAMPH1_01T12219
	Cluster_01177	20	20	Core	EYB25570.1	DAOM23_11704	DAOM24_09904	YL1_02865	HN9_04537	HNZ6_05245	FG156_11566	FG159_07198	FG164_04289	FG171_02054	FG181_04887	FU001_09381	FG001_01606	FG013_07025	FG202_05034	FG005_08805	FG593_05074	FG008_09791	FG851_09913	FGRAMPH1_01T12225
	Cluster_01178	20	20	Core	EYB25571.1	DAOM23_11705	DAOM24_09905	YL1_02866	HN9_04538	HNZ6_05244	FG156_11565	FG159_07199	FG164_04288	FG171_02053	FG181_04888	FU001_09380	FG001_01607	FG013_09615	FG202_05035	FG005_08806	FG593_05075	FG008_09790	FG851_09914	FGRAMPH1_01T12227
	Cluster_01179	20	20	Core	EYB25572.1	DAOM23_11706	DAOM24_09906	YL1_02867	HN9_04539	HNZ6_05243	FG156_11564	FG159_07200	FG164_04287	FG171_02052	FG181_04889	FU001_09379	FG001_01608	FG013_09614	FG202_05036	FG005_08807	FG593_05076	FG008_09789	FG851_09915	FGRAMPH1_01T12229
	Cluster_01180	20	20	Core	EYB25573.1	DAOM23_11707	DAOM24_09907	YL1_02868	HN9_04540	HNZ6_05242	FG156_11563	FG159_07201	FG164_04286	FG171_02051	FG181_04890	FU001_09378	FG001_01609	FG013_09613	FG202_05037	FG005_08808	FG593_05077	FG008_09788	FG851_09916	FGRAMPH1_01T12231
	Cluster_01181	20	20	Core	EYB25574.1	DAOM23_11708	DAOM24_09908	YL1_02869	HN9_04541	HNZ6_05241	FG156_11562	FG159_07202	FG164_04285	FG171_02050	FG181_04891	FU001_09377	FG001_01610	FG013_09612	FG202_05038	FG005_08809	FG593_05078	FG008_09787	FG851_09917	FGRAMPH1_01T12233
	Cluster_01182	20	20	Core	EYB25575.1	DAOM23_11709	DAOM24_09909	YL1_02870	HN9_04542	HNZ6_05240	FG156_11561	FG159_07203	FG164_04284	FG171_02049	FG181_04892	FU001_09376	FG001_01611	FG013_09611	FG202_05039	FG005_08810	FG593_05079	FG008_09786	FG851_09918	FGRAMPH1_01T12235
	Cluster_01183	20	20	Core	EYB25576.1	DAOM23_11710	DAOM24_09910	YL1_02871	HN9_04543	HNZ6_05239	FG156_11560	FG159_07204	FG164_04283	FG171_02048	FG181_04893	FU001_09375	FG001_01612	FG013_09610	FG202_05040	FG005_08811	FG593_05080	FG008_09347	FG851_09919	FGRAMPH1_01T12237
	Cluster_01184	20	20	Core	EYB25577.1	DAOM23_11711	DAOM24_09911	YL1_02872	HN9_04544	HNZ6_05238	FG156_11559	FG159_07205	FG164_04282	FG171_02047	FG181_04894	FU001_09374	FG001_01613	FG013_09609	FG202_05041	FG005_08812	FG593_05081	FG008_09346	FG851_09920	FGRAMPH1_01T12239
	Cluster_01185	20	20	Core	EYB25612.1	DAOM23_09691	DAOM24_09912	YL1_02873	HN9_04545	HNZ6_05237	FG156_11558	FG159_07206	FG164_04281	FG171_02046	FG181_04895	FU001_09373	FG001_01614	FG013_09608	FG202_05042	FG005_08813	FG593_05082	FG008_09345	FG851_09921	FGRAMPH1_01T12243
	Cluster_01186	20	20	Core	EYB25578.1	DAOM23_09692	DAOM24_09913	YL1_02874	HN9_04546	HNZ6_05236	FG156_11557	FG159_07207	FG164_04280	FG171_02045	FG181_04896	FU001_09372	FG001_01615	FG013_09607	FG202_05043	FG005_08814	FG593_05083	FG008_09344	FG851_09922	FGRAMPH1_01T12245
	Cluster_01187	20	20	Core	EYB25579.1	DAOM23_09693	DAOM24_09914	YL1_02875	HN9_04547	HNZ6_05235	FG156_11556	FG159_07208	FG164_04279	FG171_02044	FG181_04897	FU001_09371	FG001_01616	FG013_09606	FG202_05044	FG005_08815	FG593_05084	FG008_09343	FG851_09923	FGRAMPH1_01T12247
	Cluster_01188	20	20	Core	EYB25580.1	DAOM23_09694	DAOM24_09915	YL1_02876	HN9_04548	HNZ6_05234	FG156_11555	FG159_07209	FG164_04278	FG171_02043	FG181_04898	FU001_09370	FG001_01617	FG013_09605	FG202_05045	FG005_08816	FG593_05085	FG008_09342	FG851_09924	FGRAMPH1_01T12249
	Cluster_01189	20	20	Core	EYB25581.1	DAOM23_09695	DAOM24_09916	YL1_02877	HN9_04549	HNZ6_05233	FG156_11554	FG159_07210	FG164_04277	FG171_02042	FG181_04899	FU001_09369	FG001_01618	FG013_09604	FG202_05046	FG005_08817	FG593_05086	FG008_09341	FG851_09925	FGRAMPH1_01T12251
	Cluster_01190	20	20	Core	EYB25582.1	DAOM23_09696	DAOM24_09917	YL1_02878	HN9_04550	HNZ6_05232	FG156_11553	FG159_07211	FG164_04276	FG171_02041	FG181_04900	FU001_09368	FG001_01619	FG013_09603	FG202_05047	FG005_08818	FG593_05087	FG008_09340	FG851_09926	FGRAMPH1_01T12253
	Cluster_01191	20	20	Core	EYB25583.1	DAOM23_09697	DAOM24_09919	YL1_02880	HN9_04551	HNZ6_05230	FG156_11552	FG159_07213	FG164_04274	FG171_02039	FG181_04902	FU001_09366	FG001_01620	FG013_09602	FG202_05049	FG005_08820	FG593_05088	FG008_09338	FG851_09927	FGRAMPH1_01T12257
	Cluster_01192	20	20	Core	EYB25611.1	DAOM23_09699	DAOM24_09921	YL1_02882	HN9_04553	HNZ6_05228	FG156_11550	FG159_07215	FG164_04272	FG171_02037	FG181_04904	FU001_09365	FG001_01622	FG013_09600	FG202_05051	FG005_08822	FG593_05090	FG008_09336	FG851_09929	FGRAMPH1_01T12261
	Cluster_01193	20	20	Core	EYB25586.1	DAOM23_09702	DAOM24_12080	YL1_02885	HN9_04556	HNZ6_07882	FG156_11546	FG159_07219	FG164_04268	FG171_02033	FG181_04908	FU001_09361	FG001_01626	FG013_09596	FG202_05055	FG005_08826	FG593_05094	FG008_05155	FG851_09933	FGRAMPH1_01T12275
	Cluster_01194	20	20	Core	EYB25587.1	DAOM23_09703	DAOM24_12081	YL1_02886	HN9_04557	HNZ6_07881	FG156_11545	FG159_07220	FG164_04267	FG171_02032	FG181_04909	FU001_09360	FG001_01627	FG013_09595	FG202_05056	FG005_08827	FG593_05095	FG008_05156	FG851_09934	FGRAMPH1_01T12277
	Cluster_01195	20	20	Core	EYB25588.1	DAOM23_09704	DAOM24_12082	YL1_02887	HN9_04558	HNZ6_07880	FG156_11544	FG159_07221	FG164_04266	FG171_02031	FG181_04910	FU001_09359	FG001_01628	FG013_09594	FG202_05057	FG005_08828	FG593_05096	FG008_05157	FG851_09935	FGRAMPH1_01T12279
	Cluster_01196	20	20	Core	EYB25590.1	DAOM23_09705	DAOM24_12083	YL1_02888	HN9_04559	HNZ6_07879	FG156_11543	FG159_07222	FG164_04265	FG171_02030	FG181_04911	FU001_09358	FG001_01630	FG013_09593	FG202_05058	FG005_08829	FG593_05097	FG008_05158	FG851_09936	FGRAMPH1_01T12283
	Cluster_01197	20	20	Core	EYB25591.1	DAOM23_09706	DAOM24_12084	YL1_02889	HN9_04560	HNZ6_07878	FG156_11542	FG159_07223	FG164_04264	FG171_02029	FG181_04912	FU001_09357	FG001_01631	FG013_09592	FG202_05059	FG005_08830	FG593_05098	FG008_05159	FG851_09937	FGRAMPH1_01T12285
	Cluster_01198	20	20	Core	EYB25627.1	DAOM23_09707	DAOM24_12085	YL1_02890	HN9_04561	HNZ6_07877	FG156_11541	FG159_07224	FG164_04263	FG171_02028	FG181_04913	FU001_09356	FG001_01632	FG013_09591	FG202_05060	FG005_08831	FG593_05099	FG008_05160	FG851_09938	FGRAMPH1_01T12287
	Cluster_01199	20	20	Core	EYB25592.1	DAOM23_09709	DAOM24_12086	YL1_02891	HN9_04563	HNZ6_07875	FG156_11539	FG159_07225	FG164_04261	FG171_02026	FG181_04914	FU001_09354	FG001_01633	FG013_09589	FG202_05061	FG005_08833	FG593_05100	FG008_05161	FG851_09940	FGRAMPH1_01T12291
	Cluster_01200	20	20	Core	EYB25593.1	DAOM23_09711	DAOM24_12088	YL1_02893	HN9_04565	HNZ6_07873	FG156_11537	FG159_07227	FG164_04259	FG171_02024	FG181_04916	FU001_09352	FG001_01635	FG013_09588	FG202_05063	FG005_08835	FG593_05102	FG008_05163	FG851_09941	FGRAMPH1_01T12295
	Cluster_01201	20	20	Core	EYB25594.1	DAOM23_09712	DAOM24_12089	YL1_02894	HN9_04566	HNZ6_07872	FG156_11536	FG159_07228	FG164_04258	FG171_02023	FG181_04917	FU001_09351	FG001_01636	FG013_09587	FG202_05064	FG005_08836	FG593_05103	FG008_05164	FG851_09942	FGRAMPH1_01T12297
	Cluster_01202	20	20	Core	EYB25595.1	DAOM23_09714	DAOM24_12091	YL1_02896	HN9_04568	HNZ6_07870	FG156_11534	FG159_07230	FG164_04256	FG171_02021	FG181_04919	FU001_09349	FG001_01638	FG013_09585	FG202_05066	FG005_08838	FG593_05105	FG008_05166	FG851_09944	FGRAMPH1_01T12303
	Cluster_01203	20	20	Core	EYB25596.1	DAOM23_09715	DAOM24_12092	YL1_02897	HN9_04569	HNZ6_07869	FG156_11533	FG159_07231	FG164_04255	FG171_02020	FG181_04920	FU001_09348	FG001_01639	FG013_09584	FG202_05067	FG005_08839	FG593_05106	FG008_05167	FG851_09945	FGRAMPH1_01T12305
	Cluster_01204	20	20	Core	EYB25597.1	DAOM23_09716	DAOM24_12093	YL1_02898	HN9_04570	HNZ6_07868	FG156_11532	FG159_07232	FG164_04254	FG171_02019	FG181_04921	FU001_09347	FG001_01640	FG013_09583	FG202_05068	FG005_08840	FG593_05107	FG008_05168	FG851_09946	FGRAMPH1_01T12307
	Cluster_01205	20	20	Core	EYB25598.1	DAOM23_09717	DAOM24_12094	YL1_02899	HN9_04571	HNZ6_07867	FG156_11531	FG159_07233	FG164_04253	FG171_02018	FG181_04922	FU001_09346	FG001_01641	FG013_09582	FG202_05069	FG005_08841	FG593_05108	FG008_05169	FG851_09947	FGRAMPH1_01T12309
	Cluster_01206	20	20	Core	EYB25599.1	DAOM23_09718	DAOM24_12095	YL1_02900	HN9_04572	HNZ6_07866	FG156_11530	FG159_07234	FG164_04252	FG171_02017	FG181_04923	FU001_09345	FG001_01642	FG013_09581	FG202_05070	FG005_08842	FG593_05109	FG008_05170	FG851_09948	FGRAMPH1_01T12311
	Cluster_01207	20	20	Core	EYB25605.1	DAOM23_09719	DAOM24_12096	YL1_02901	HN9_04573	HNZ6_07865	FG156_11529	FG159_07235	FG164_04251	FG171_02016	FG181_04924	FU001_09344	FG001_01643	FG013_09580	FG202_05071	FG005_08843	FG593_05110	FG008_05171	FG851_09949	FGRAMPH1_01T12313
	Cluster_01208	20	20	Core	EYB25604.1	DAOM23_09720	DAOM24_12098	YL1_02902	HN9_04574	HNZ6_07864	FG156_11527	FG159_07237	FG164_04249	FG171_02014	FG181_04926	FU001_09342	FG001_01645	FG013_09578	FG202_05073	FG005_08845	FG593_05112	FG008_05173	FG851_09951	FGRAMPH1_01T12317
	Cluster_01209	20	20	Core	EYB25601.1	DAOM23_09722	DAOM24_12100	YL1_02904	HN9_04576	HNZ6_07862	FG156_11525	FG159_07239	FG164_04247	FG171_02012	FG181_04928	FU001_09340	FG001_01647	FG013_09576	FG202_05075	FG005_08847	FG593_05114	FG008_05175	FG851_09953	FGRAMPH1_01T12321
	Cluster_01210	20	20	Core	EYB25602.1	DAOM23_09723	DAOM24_12101	YL1_02905	HN9_04577	HNZ6_07861	FG156_11524	FG159_07240	FG164_04246	FG171_02011	FG181_04929	FU001_09339	FG001_01648	FG013_09575	FG202_05076	FG005_08848	FG593_05115	FG008_05176	FG851_09954	FGRAMPH1_01T12323
	Cluster_01211	20	20	Core	EYB25603.1	DAOM23_09724	DAOM24_12102	YL1_02906	HN9_04578	HNZ6_07860	FG156_11523	FG159_07241	FG164_04245	FG171_02010	FG181_04930	FU001_09338	FG001_01649	FG013_09574	FG202_05077	FG005_08849	FG593_05116	FG008_05177	FG851_09955	FGRAMPH1_01T12325
	Cluster_01212	20	20	Core	EYB32471.1	DAOM23_09725	DAOM24_12103	YL1_12265	HN9_04579	HNZ6_07859	FG156_11522	FG159_08298	FG164_07417	FG171_02009	FG181_04931	FU001_09337	FG001_01650	FG013_09573	FG202_05078	FG005_08850	FG593_05117	FG008_11813	FG851_07181	FGRAMPH1_01T12327
	Cluster_01213	20	20	Core	EYB32472.1	DAOM23_09726	DAOM24_12104	YL1_12264	HN9_04580	HNZ6_07858	FG156_11521	FG159_08299	FG164_07416	FG171_02008	FG181_04932	FU001_09336	FG001_01651	FG013_09572	FG202_05079	FG005_08851	FG593_05118	FG008_11812	FG851_07182	FGRAMPH1_01T12329
	Cluster_01214	20	20	Core	EYB32473.1	DAOM23_09727	DAOM24_12514	YL1_12263	HN9_04581	HNZ6_07857	FG156_11520	FG159_08300	FG164_07415	FG171_02007	FG181_04933	FU001_09335	FG001_01652	FG013_09571	FG202_05080	FG005_08852	FG593_05119	FG008_11811	FG851_07183	FGRAMPH1_01T12333
	Cluster_01215	20	20	Core	EYB32474.1	DAOM23_09728	DAOM24_12515	YL1_12262	HN9_04582	HNZ6_07856	FG156_11519	FG159_08301	FG164_07414	FG171_02006	FG181_04934	FU001_09334	FG001_01653	FG013_09570	FG202_05081	FG005_08853	FG593_05120	FG008_11810	FG851_07184	FGRAMPH1_01T12335
	Cluster_01216	20	20	Core	EYB32475.1	DAOM23_12582	DAOM24_12516	YL1_12261	HN9_04583	HNZ6_07855	FG156_11518	FG159_08302	FG164_07413	FG171_02005	FG181_04935	FU001_09333	FG001_01654	FG013_09569	FG202_05082	FG005_08854	FG593_05121	FG008_11809	FG851_07185	FGRAMPH1_01T12337
	Cluster_01217	20	20	Core	EYB32479.1	DAOM23_12017	DAOM24_12130	YL1_12256	HN9_04587	HNZ6_07850	FG156_11514	FG159_08307	FG164_07408	FG171_02000	FG181_04940	FU001_11454	FG001_01659	FG013_09565	FG202_05087	FG005_08858	FG593_05125	FG008_10527	FG851_07190	FGRAMPH1_01T12351
	Cluster_01218	20	20	Core	EYB32718.1	DAOM23_12018	DAOM24_12131	YL1_12255	HN9_04588	HNZ6_07849	FG156_11513	FG159_08308	FG164_07407	FG171_01999	FG181_04941	FU001_11455	FG001_01660	FG013_09564	FG202_05088	FG005_08859	FG593_05126	FG008_10526	FG851_07191	FGRAMPH1_01T12353
	Cluster_01219	20	20	Core	EYB32480.1	DAOM23_12019	DAOM24_12132	YL1_12254	HN9_04589	HNZ6_07848	FG156_11512	FG159_08309	FG164_07406	FG171_01998	FG181_04942	FU001_11456	FG001_01661	FG013_09563	FG202_05089	FG005_08860	FG593_05127	FG008_10525	FG851_07192	FGRAMPH1_01T12355
	Cluster_01220	20	20	Core	EYB32481.1	DAOM23_12020	DAOM24_12133	YL1_12253	HN9_04590	HNZ6_07847	FG156_11511	FG159_08310	FG164_07405	FG171_01997	FG181_04943	FU001_11457	FG001_01662	FG013_09562	FG202_05090	FG005_08861	FG593_05128	FG008_10524	FG851_07193	FGRAMPH1_01T12357
	Cluster_01221	20	20	Core	EYB32482.1	DAOM23_12021	DAOM24_12134	YL1_12252	HN9_04591	HNZ6_07846	FG156_11510	FG159_08311	FG164_07404	FG171_01996	FG181_04944	FU001_11458	FG001_01663	FG013_09561	FG202_05091	FG005_08862	FG593_05129	FG008_10523	FG851_07194	FGRAMPH1_01T12359
	Cluster_01222	20	20	Core	EYB32485.1	DAOM23_12287	DAOM24_12136	YL1_12250	HN9_04593	HNZ6_07844	FG156_11507	FG159_08313	FG164_07401	FG171_01994	FG181_04946	FU001_11460	FG001_01666	FG013_09558	FG202_05093	FG005_08864	FG593_05131	FG008_11208	FG851_07197	FGRAMPH1_01T12365
	Cluster_01223	20	20	Core	EYB32486.1	DAOM23_12288	DAOM24_12137	YL1_12249	HN9_04594	HNZ6_07843	FG156_11506	FG159_08314	FG164_07400	FG171_01993	FG181_04947	FU001_11461	FG001_01667	FG013_09557	FG202_05094	FG005_08865	FG593_05132	FG008_11209	FG851_07198	FGRAMPH1_01T12367
	Cluster_01224	20	20	Core	EYB32487.1	DAOM23_12289	DAOM24_12138	YL1_12248	HN9_04595	HNZ6_07842	FG156_11505	FG159_08315	FG164_07399	FG171_01992	FG181_04948	FU001_11462	FG001_01668	FG013_09556	FG202_05095	FG005_08866	FG593_05133	FG008_11210	FG851_07199	FGRAMPH1_01T12369
	Cluster_01225	20	20	Core	EYB32488.1	DAOM23_12290	DAOM24_12139	YL1_12247	HN9_04596	HNZ6_07841	FG156_11504	FG159_08316	FG164_07398	FG171_01991	FG181_04949	FU001_11463	FG001_01669	FG013_09555	FG202_05096	FG005_08867	FG593_05134	FG008_11211	FG851_07200	FGRAMPH1_01T12371
	Cluster_01226	20	20	Core	EYB32489.1	DAOM23_12291	DAOM24_12140	YL1_12246	HN9_04597	HNZ6_07840	FG156_11503	FG159_08317	FG164_07397	FG171_01990	FG181_04950	FU001_11464	FG001_01670	FG013_09554	FG202_05097	FG005_08868	FG593_05135	FG008_11212	FG851_07201	FGRAMPH1_01T12373
	Cluster_01227	20	20	Core	EYB32490.1	DAOM23_12292	DAOM24_12141	YL1_12245	HN9_04598	HNZ6_07839	FG156_11502	FG159_08318	FG164_07396	FG171_01989	FG181_04951	FU001_11465	FG001_01671	FG013_09553	FG202_05098	FG005_08869	FG593_05136	FG008_11213	FG851_07202	FGRAMPH1_01T12375
	Cluster_01228	20	20	Core	EYB32491.1	DAOM23_12294	DAOM24_12143	YL1_12242	HN9_04600	HNZ6_07837	FG156_11500	FG159_08320	FG164_07394	FG171_01987	FG181_04953	FU001_11467	FG001_01673	FG013_09551	FG202_05100	FG005_08871	FG593_05138	FG008_12883	FG851_07204	FGRAMPH1_01T12381
	Cluster_01229	20	20	Core	EYB32492.1	DAOM23_09526	DAOM24_12144	YL1_12241	HN9_04601	HNZ6_07836	FG156_11499	FG159_08321	FG164_07393	FG171_01986	FG181_04954	FU001_11468	FG001_01674	FG013_09550	FG202_05101	FG005_08872	FG593_05139	FG008_12651	FG851_07205	FGRAMPH1_01T12383
	Cluster_01230	20	20	Core	EYB32493.1	DAOM23_09527	DAOM24_12145	YL1_12240	HN9_04602	HNZ6_07835	FG156_11498	FG159_08322	FG164_07392	FG171_01985	FG181_04955	FU001_11469	FG001_01675	FG013_09549	FG202_05102	FG005_08873	FG593_05140	FG008_12652	FG851_07206	FGRAMPH1_01T12385
	Cluster_01231	20	20	Core	EYB32494.1	DAOM23_09528	DAOM24_12447	YL1_12239	HN9_04603	HNZ6_07834	FG156_11497	FG159_08323	FG164_07391	FG171_01984	FG181_04956	FU001_11470	FG001_01676	FG013_09548	FG202_05103	FG005_08874	FG593_05141	FG008_12471	FG851_07207	FGRAMPH1_01T12387
	Cluster_01232	20	20	Core	EYB32495.1	DAOM23_09529	DAOM24_12448	YL1_12238	HN9_04604	HNZ6_07833	FG156_11496	FG159_08324	FG164_07390	FG171_01983	FG181_04957	FU001_11471	FG001_01677	FG013_09547	FG202_05104	FG005_08875	FG593_05142	FG008_12470	FG851_07208	FGRAMPH1_01T12389
	Cluster_01233	20	20	Core	EYB32496.1	DAOM23_09530	DAOM24_12449	YL1_11901	HN9_04605	HNZ6_07832	FG156_11495	FG159_08325	FG164_07389	FG171_01982	FG181_04958	FU001_11472	FG001_01678	FG013_09546	FG202_05105	FG005_08876	FG593_05143	FG008_12402	FG851_07209	FGRAMPH1_01T12393
	Cluster_01234	20	20	Core	EYB32497.1	DAOM23_09531	DAOM24_12450	YL1_11900	HN9_04606	HNZ6_07831	FG156_11494	FG159_08326	FG164_07388	FG171_01981	FG181_04959	FU001_11473	FG001_01679	FG013_09545	FG202_05106	FG005_08877	FG593_05144	FG008_12403	FG851_07210	FGRAMPH1_01T12397
	Cluster_01235	20	20	Core	EYB32498.1	DAOM23_09534	DAOM24_12453	YL1_11897	HN9_04609	HNZ6_07828	FG156_11491	FG159_08330	FG164_07384	FG171_01977	FG181_04963	FU001_11477	FG001_01683	FG013_09543	FG202_05109	FG005_08881	FG593_05147	FG008_12849	FG851_07212	FGRAMPH1_01T12405
	Cluster_01236	20	20	Core	EYB32499.1	DAOM23_09535	DAOM24_09924	YL1_11896	HN9_04610	HNZ6_07827	FG156_11489	FG159_08331	FG164_07382	FG171_01976	FG181_04964	FU001_11478	FG001_01684	FG013_09541	FG202_05111	FG005_08882	FG593_05149	FG008_04500	FG851_07214	FGRAMPH1_01T12409
	Cluster_01237	20	20	Core	EYB32500.1	DAOM23_09536	DAOM24_09925	YL1_11895	HN9_04611	HNZ6_07826	FG156_11488	FG159_08332	FG164_07381	FG171_01975	FG181_04965	FU001_11479	FG001_01685	FG013_09540	FG202_05112	FG005_08883	FG593_05150	FG008_04501	FG851_07215	FGRAMPH1_01T12411
	Cluster_01238	20	20	Core	EYB32501.1	DAOM23_09537	DAOM24_09926	YL1_11894	HN9_04612	HNZ6_07825	FG156_11487	FG159_08333	FG164_07380	FG171_01974	FG181_04966	FU001_11480	FG001_01686	FG013_09539	FG202_05113	FG005_08884	FG593_05151	FG008_04502	FG851_07216	FGRAMPH1_01T12413
	Cluster_01239	20	20	Core	EYB32502.1	DAOM23_09538	DAOM24_09927	YL1_11893	HN9_04613	HNZ6_07824	FG156_11486	FG159_08334	FG164_07379	FG171_01973	FG181_04967	FU001_11481	FG001_01687	FG013_09538	FG202_05114	FG005_08885	FG593_05152	FG008_04503	FG851_07217	FGRAMPH1_01T12415
	Cluster_01240	20	20	Core	EYB32503.1	DAOM23_09539	DAOM24_09928	YL1_11892	HN9_04614	HNZ6_07823	FG156_11485	FG159_08335	FG164_07378	FG171_01972	FG181_04968	FU001_11482	FG001_01688	FG013_09537	FG202_05115	FG005_08886	FG593_05153	FG008_04504	FG851_07218	FGRAMPH1_01T12417
	Cluster_01241	20	20	Core	EYB32504.1	DAOM23_09540	DAOM24_09929	YL1_11891	HN9_04615	HNZ6_07822	FG156_11484	FG159_08337	FG164_07376	FG171_01970	FG181_04970	FU001_11484	FG001_01690	FG013_09535	FG202_05117	FG005_08888	FG593_05154	FG008_04506	FG851_07220	FGRAMPH1_01T12419
	Cluster_01242	20	20	Core	EYB32505.1	DAOM23_09542	DAOM24_09931	YL1_11889	HN9_04617	HNZ6_07820	FG156_11482	FG159_08339	FG164_07374	FG171_01968	FG181_04972	FU001_11486	FG001_01692	FG013_09534	FG202_05119	FG005_08890	FG593_05156	FG008_04508	FG851_07221	FGRAMPH1_01T12421
	Cluster_01243	20	20	Core	EYB32506.1	DAOM23_09543	DAOM24_09932	YL1_11888	HN9_04618	HNZ6_07819	FG156_11481	FG159_08340	FG164_07373	FG171_01967	FG181_04973	FU001_11487	FG001_01693	FG013_09533	FG202_05120	FG005_08891	FG593_05157	FG008_04509	FG851_07222	FGRAMPH1_01T12423
	Cluster_01244	20	20	Core	EYB32507.1	DAOM23_09544	DAOM24_09933	YL1_11887	HN9_04619	HNZ6_07818	FG156_11480	FG159_08342	FG164_07371	FG171_01965	FG181_04975	FU001_11489	FG001_01694	FG013_09532	FG202_05121	FG005_08893	FG593_05158	FG008_04510	FG851_07223	FGRAMPH1_01T12425
	Cluster_01245	20	20	Core	EYB32508.1	DAOM23_09546	DAOM24_09935	YL1_11885	HN9_04621	HNZ6_07816	FG156_11479	FG159_08344	FG164_07369	FG171_01963	FG181_04977	FU001_11491	FG001_01696	FG013_09530	FG202_05123	FG005_08895	FG593_05160	FG008_04512	FG851_07225	FGRAMPH1_01T12429
	Cluster_01246	20	20	Core	EYB32511.1	DAOM23_09549	DAOM24_09938	YL1_11882	HN9_04624	HNZ6_07813	FG156_11476	FG159_08347	FG164_07365	FG171_01960	FG181_04980	FU001_11494	FG001_01700	FG013_09526	FG202_05126	FG005_08898	FG593_05163	FG008_04515	FG851_07229	FGRAMPH1_01T12435
	Cluster_01247	20	20	Core	EYB32512.1	DAOM23_09550	DAOM24_09939	YL1_11881	HN9_04625	HNZ6_07812	FG156_11475	FG159_08348	FG164_07364	FG171_01959	FG181_04981	FU001_11495	FG001_01701	FG013_09525	FG202_05127	FG005_08899	FG593_05164	FG008_04516	FG851_07230	FGRAMPH1_01T12437
	Cluster_01248	20	20	Core	EYB32513.1	DAOM23_09551	DAOM24_09940	YL1_11880	HN9_04626	HNZ6_07811	FG156_11474	FG159_08349	FG164_07363	FG171_01958	FG181_04982	FU001_11496	FG001_01702	FG013_09524	FG202_05128	FG005_08900	FG593_05165	FG008_04517	FG851_07231	FGRAMPH1_01T12439
	Cluster_01249	20	20	Core	EYB32514.1	DAOM23_09552	DAOM24_09941	YL1_11879	HN9_04627	HNZ6_07810	FG156_11473	FG159_08350	FG164_07362	FG171_01957	FG181_04983	FU001_11497	FG001_01703	FG013_09523	FG202_05129	FG005_08901	FG593_05166	FG008_04518	FG851_07232	FGRAMPH1_01T12441
	Cluster_01250	20	20	Core	EYB32515.1	DAOM23_09553	DAOM24_09942	YL1_11878	HN9_04628	HNZ6_07809	FG156_11472	FG159_08351	FG164_07361	FG171_01956	FG181_04984	FU001_11498	FG001_01704	FG013_09522	FG202_05130	FG005_08902	FG593_05167	FG008_04519	FG851_07233	FGRAMPH1_01T12443
	Cluster_01251	20	20	Core	EYB32517.1	DAOM23_09555	DAOM24_09944	YL1_11877	HN9_04630	HNZ6_07808	FG156_11470	FG159_08353	FG164_07360	FG171_01955	FG181_04986	FU001_11500	FG001_01706	FG013_09520	FG202_05132	FG005_08904	FG593_05169	FG008_04521	FG851_07235	FGRAMPH1_01T12447
	Cluster_01252	20	20	Core	EYB32521.1	DAOM23_09559	DAOM24_09945	YL1_11875	HN9_04634	HNZ6_07805	FG156_11466	FG159_08355	FG164_07357	FG171_01952	FG181_04988	FU001_11502	FG001_01711	FG013_09515	FG202_05134	FG005_08906	FG593_05173	FG008_04523	FG851_07240	FGRAMPH1_01T12455
	Cluster_01253	20	20	Core	EYB32522.1	DAOM23_09978	DAOM24_09947	YL1_11873	HN9_04636	HNZ6_07803	FG156_11465	FG159_08357	FG164_07355	FG171_01950	FG181_04990	FU001_11504	FG001_01712	FG013_09513	FG202_05136	FG005_08908	FG593_05174	FG008_05312	FG851_07242	FGRAMPH1_01T12461
	Cluster_01254	20	20	Core	EYB32523.1	DAOM23_09979	DAOM24_09948	YL1_11872	HN9_04637	HNZ6_07802	FG156_11464	FG159_08358	FG164_07354	FG171_01949	FG181_04991	FU001_11505	FG001_01713	FG013_09512	FG202_05137	FG005_08909	FG593_05175	FG008_05311	FG851_07243	FGRAMPH1_01T12463
	Cluster_01255	20	20	Core	EYB32714.1	DAOM23_09980	DAOM24_09949	YL1_11871	HN9_04638	HNZ6_07801	FG156_11463	FG159_08359	FG164_07353	FG171_01948	FG181_04992	FU001_11506	FG001_01714	FG013_09511	FG202_05138	FG005_08910	FG593_05176	FG008_05310	FG851_07244	FGRAMPH1_01T12465
	Cluster_01256	20	20	Core	EYB32524.1	DAOM23_09981	DAOM24_09950	YL1_11870	HN9_04639	HNZ6_07800	FG156_11462	FG159_08360	FG164_07352	FG171_01947	FG181_04993	FU001_11507	FG001_01715	FG013_09510	FG202_05139	FG005_08912	FG593_05177	FG008_05309	FG851_07245	FGRAMPH1_01T12467
	Cluster_01257	20	20	Core	EYB32525.1	DAOM23_09982	DAOM24_09951	YL1_11869	HN9_04640	HNZ6_07799	FG156_11461	FG159_08361	FG164_07350	FG171_01946	FG181_04994	FU001_11508	FG001_01717	FG013_09508	FG202_05140	FG005_08913	FG593_05178	FG008_05308	FG851_07247	FGRAMPH1_01T12471
	Cluster_01258	20	20	Core	EYB32526.1	DAOM23_09983	DAOM24_09952	YL1_11868	HN9_04641	HNZ6_07798	FG156_11460	FG159_08362	FG164_07349	FG171_01945	FG181_04995	FU001_11509	FG001_01718	FG013_09507	FG202_05141	FG005_08914	FG593_05179	FG008_05307	FG851_07248	FGRAMPH1_01T12473
	Cluster_01259	20	20	Core	EYB32527.1	DAOM23_09984	DAOM24_09953	YL1_11867	HN9_04642	HNZ6_07797	FG156_11459	FG159_08363	FG164_07348	FG171_01944	FG181_04996	FU001_11510	FG001_01719	FG013_09506	FG202_05142	FG005_08915	FG593_05180	FG008_05306	FG851_07249	FGRAMPH1_01T12475
	Cluster_01260	20	20	Core	EYB32528.1	DAOM23_09985	DAOM24_09954	YL1_11866	HN9_04643	HNZ6_07796	FG156_11458	FG159_08364	FG164_07347	FG171_01943	FG181_04997	FU001_11511	FG001_01720	FG013_09505	FG202_05143	FG005_08916	FG593_05181	FG008_05305	FG851_07250	FGRAMPH1_01T12477
	Cluster_01261	20	20	Core	EYB32529.1	DAOM23_09986	DAOM24_09955	YL1_11865	HN9_04644	HNZ6_07795	FG156_11457	FG159_08365	FG164_07346	FG171_01942	FG181_04998	FU001_11512	FG001_01721	FG013_09504	FG202_05144	FG005_08917	FG593_05182	FG008_05304	FG851_07251	FGRAMPH1_01T12479
	Cluster_01262	20	20	Core	EYB32530.1	DAOM23_09987	DAOM24_09956	YL1_11864	HN9_04645	HNZ6_07794	FG156_11456	FG159_08366	FG164_07345	FG171_01941	FG181_04999	FU001_11513	FG001_01722	FG013_09503	FG202_05145	FG005_08918	FG593_05183	FG008_05303	FG851_07252	FGRAMPH1_01T12481
	Cluster_01263	20	20	Core	EYB32531.1	DAOM23_09988	DAOM24_09957	YL1_11863	HN9_04646	HNZ6_07793	FG156_11455	FG159_08367	FG164_07344	FG171_01940	FG181_05000	FU001_11514	FG001_01723	FG013_09502	FG202_05146	FG005_08919	FG593_05184	FG008_05302	FG851_07253	FGRAMPH1_01T12483
	Cluster_01264	20	20	Core	EYB32532.1	DAOM23_09989	DAOM24_09958	YL1_11862	HN9_04647	HNZ6_07792	FG156_11454	FG159_08368	FG164_07343	FG171_01939	FG181_05001	FU001_11515	FG001_01724	FG013_09501	FG202_05147	FG005_08920	FG593_05185	FG008_05301	FG851_07254	FGRAMPH1_01T12485
	Cluster_01265	20	20	Core	EYB32533.1	DAOM23_09990	DAOM24_09959	YL1_11861	HN9_04648	HNZ6_07791	FG156_11453	FG159_08369	FG164_07342	FG171_01938	FG181_05002	FU001_11516	FG001_01725	FG013_09500	FG202_05148	FG005_08921	FG593_05186	FG008_05300	FG851_07255	FGRAMPH1_01T12487
	Cluster_01266	20	20	Core	EYB32534.1	DAOM23_09991	DAOM24_09960	YL1_11860	HN9_04649	HNZ6_07790	FG156_11452	FG159_08370	FG164_07341	FG171_01937	FG181_05003	FU001_11517	FG001_01726	FG013_09498	FG202_05149	FG005_08922	FG593_05187	FG008_05299	FG851_07256	FGRAMPH1_01T12489
	Cluster_01267	20	20	Core	EYB32535.1	DAOM23_09993	DAOM24_09962	YL1_11858	HN9_04651	HNZ6_07788	FG156_11450	FG159_08372	FG164_07339	FG171_01935	FG181_05005	FU001_11519	FG001_01729	FG013_09496	FG202_05151	FG005_08924	FG593_05189	FG008_05297	FG851_07259	FGRAMPH1_01T12493
	Cluster_01268	20	20	Core	EYB32536.1	DAOM23_09994	DAOM24_09963	YL1_11857	HN9_04652	HNZ6_07787	FG156_11449	FG159_08373	FG164_07338	FG171_01934	FG181_05006	FU001_11520	FG001_01730	FG013_09495	FG202_05152	FG005_08925	FG593_05190	FG008_05296	FG851_07260	FGRAMPH1_01T12495
	Cluster_01269	20	20	Core	EYB32537.1	DAOM23_09995	DAOM24_09964	YL1_11856	HN9_04653	HNZ6_07786	FG156_11448	FG159_08374	FG164_07337	FG171_01933	FG181_05007	FU001_11521	FG001_01731	FG013_09494	FG202_05153	FG005_08926	FG593_05191	FG008_05295	FG851_07261	FGRAMPH1_01T12497
	Cluster_01270	20	20	Core	EYB32538.1	DAOM23_09996	DAOM24_09965	YL1_11855	HN9_04654	HNZ6_07785	FG156_11447	FG159_08375	FG164_07336	FG171_01932	FG181_05008	FU001_11522	FG001_01732	FG013_09493	FG202_05154	FG005_08927	FG593_05192	FG008_05294	FG851_07262	FGRAMPH1_01T12499
	Cluster_01271	20	20	Core	EYB32540.1	DAOM23_09998	DAOM24_09966	YL1_11854	HN9_04656	HNZ6_07783	FG156_11445	FG159_08376	FG164_07335	FG171_01931	FG181_05009	FU001_11523	FG001_01734	FG013_09491	FG202_05155	FG005_08928	FG593_05194	FG008_05293	FG851_07264	FGRAMPH1_01T12503
	Cluster_01272	20	20	Core	EYB32541.1	DAOM23_09999	DAOM24_09967	YL1_11853	HN9_04657	HNZ6_07782	FG156_11444	FG159_08377	FG164_07334	FG171_01930	FG181_05010	FU001_11524	FG001_01735	FG013_09490	FG202_05156	FG005_08929	FG593_05195	FG008_05292	FG851_07265	FGRAMPH1_01T12505
	Cluster_01273	20	20	Core	EYB32542.1	DAOM23_10000	DAOM24_09968	YL1_11852	HN9_04658	HNZ6_07781	FG156_11443	FG159_08378	FG164_07333	FG171_01929	FG181_05011	FU001_11525	FG001_01736	FG013_09489	FG202_05157	FG005_08930	FG593_05196	FG008_05291	FG851_07266	FGRAMPH1_01T12507
	Cluster_01274	20	20	Core	EYB32712.1	DAOM23_10001	DAOM24_09969	YL1_11851	HN9_04659	HNZ6_07780	FG156_11442	FG159_08379	FG164_07332	FG171_01928	FG181_05012	FU001_11526	FG001_01737	FG013_09488	FG202_05158	FG005_08931	FG593_05197	FG008_05290	FG851_07267	FGRAMPH1_01T12509
	Cluster_01275	20	20	Core	EYB32711.1	DAOM23_10002	DAOM24_09970	YL1_11850	HN9_04660	HNZ6_07779	FG156_11441	FG159_08380	FG164_07331	FG171_01927	FG181_05013	FU001_11527	FG001_01738	FG013_09487	FG202_05159	FG005_08932	FG593_05198	FG008_05289	FG851_07268	FGRAMPH1_01T12511
	Cluster_01276	20	20	Core	EYB32543.1	DAOM23_10003	DAOM24_09971	YL1_11849	HN9_04661	HNZ6_07778	FG156_11440	FG159_08381	FG164_07330	FG171_01926	FG181_05014	FU001_11528	FG001_01739	FG013_09486	FG202_05160	FG005_08933	FG593_05199	FG008_11613	FG851_07269	FGRAMPH1_01T12513
	Cluster_01277	20	20	Core	EYB32544.1	DAOM23_10004	DAOM24_09972	YL1_11848	HN9_04662	HNZ6_07777	FG156_11439	FG159_08382	FG164_07329	FG171_01925	FG181_05015	FU001_11529	FG001_01740	FG013_09485	FG202_05161	FG005_08934	FG593_05200	FG008_11612	FG851_07270	FGRAMPH1_01T12515
	Cluster_01278	20	20	Core	EYB32545.1	DAOM23_10005	DAOM24_09973	YL1_11847	HN9_04663	HNZ6_07776	FG156_11438	FG159_08383	FG164_07328	FG171_01924	FG181_05016	FU001_11530	FG001_01741	FG013_09484	FG202_05162	FG005_08935	FG593_05201	FG008_11611	FG851_07271	FGRAMPH1_01T12517
	Cluster_01279	20	20	Core	EYB32546.1	DAOM23_10006	DAOM24_09974	YL1_11846	HN9_04664	HNZ6_07775	FG156_11437	FG159_08384	FG164_07327	FG171_01923	FG181_05017	FU001_11531	FG001_01742	FG013_09483	FG202_05163	FG005_08936	FG593_05202	FG008_11610	FG851_07272	FGRAMPH1_01T12519
	Cluster_01280	20	20	Core	EYB32547.1	DAOM23_10007	DAOM24_09975	YL1_11845	HN9_04665	HNZ6_07774	FG156_11436	FG159_08385	FG164_07326	FG171_01922	FG181_05018	FU001_11532	FG001_01743	FG013_09482	FG202_05164	FG005_08937	FG593_05203	FG008_11609	FG851_07273	FGRAMPH1_01T12521
	Cluster_01281	20	20	Core	EYB32549.1	DAOM23_10009	DAOM24_09977	YL1_11843	HN9_04667	HNZ6_07772	FG156_11434	FG159_08387	FG164_07324	FG171_01920	FG181_05020	FU001_11534	FG001_01746	FG013_09480	FG202_05166	FG005_08940	FG593_05205	FG008_11607	FG851_07275	FGRAMPH1_01T12527
	Cluster_01282	20	20	Core	EYB32550.1	DAOM23_10010	DAOM24_09978	YL1_11842	HN9_04668	HNZ6_07771	FG156_11433	FG159_08388	FG164_07323	FG171_01919	FG181_05021	FU001_11535	FG001_01747	FG013_09479	FG202_05167	FG005_08941	FG593_05206	FG008_12917	FG851_07276	FGRAMPH1_01T12529
	Cluster_01283	20	20	Core	EYB32553.1	DAOM23_07068	DAOM24_09981	YL1_12180	HN9_04672	HNZ6_07767	FG156_11429	FG159_08391	FG164_07319	FG171_01915	FG181_05024	FU001_11538	FG001_01752	FG013_09475	FG202_05170	FG005_08946	FG593_05209	FG008_12313	FG851_07279	FGRAMPH1_01T12539
	Cluster_01284	20	20	Core	EYB32554.1	DAOM23_07070	DAOM24_09983	YL1_12182	HN9_04674	HNZ6_07765	FG156_11427	FG159_08393	FG164_07317	FG171_01913	FG181_05026	FU001_11541	FG001_01754	FG013_09473	FG202_05173	FG005_08948	FG593_05211	FG008_10326	FG851_07281	FGRAMPH1_01T12545
	Cluster_01285	20	20	Core	EYB32555.1	DAOM23_07071	DAOM24_09984	YL1_12183	HN9_04675	HNZ6_07764	FG156_11426	FG159_08394	FG164_07316	FG171_01912	FG181_05027	FU001_11542	FG001_01755	FG013_09472	FG202_05174	FG005_08949	FG593_05212	FG008_10327	FG851_07282	FGRAMPH1_01T12547
	Cluster_01286	20	20	Core	EYB32556.1	DAOM23_07072	DAOM24_09985	YL1_12184	HN9_04676	HNZ6_07763	FG156_11425	FG159_08395	FG164_07315	FG171_01911	FG181_05028	FU001_11543	FG001_01756	FG013_09471	FG202_05175	FG005_08950	FG593_05213	FG008_10328	FG851_07283	FGRAMPH1_01T12549
	Cluster_01287	20	20	Core	EYB32557.1	DAOM23_07073	DAOM24_09986	YL1_12185	HN9_04677	HNZ6_07762	FG156_11424	FG159_08396	FG164_07314	FG171_01910	FG181_05029	FU001_11544	FG001_01757	FG013_09470	FG202_05176	FG005_08951	FG593_05214	FG008_10329	FG851_07284	FGRAMPH1_01T12551
	Cluster_01288	20	20	Core	EYB32558.1	DAOM23_07074	DAOM24_09987	YL1_12186	HN9_04678	HNZ6_07761	FG156_11423	FG159_08397	FG164_07313	FG171_01909	FG181_05030	FU001_11545	FG001_01758	FG013_09469	FG202_05177	FG005_08952	FG593_05215	FG008_10330	FG851_07285	FGRAMPH1_01T12553
	Cluster_01289	20	20	Core	EYB32559.1	DAOM23_07076	DAOM24_09990	YL1_12189	HN9_04679	HNZ6_07758	FG156_11422	FG159_08400	FG164_07310	FG171_01906	FG181_05032	FU001_12130	FG001_01759	FG013_09468	FG202_05180	FG005_08955	FG593_05216	FG008_10333	FG851_07287	FGRAMPH1_01T12559
	Cluster_01290	20	20	Core	EYB32560.1	DAOM23_07077	DAOM24_09991	YL1_12190	HN9_04680	HNZ6_07757	FG156_11421	FG159_08401	FG164_07309	FG171_01905	FG181_05033	FU001_12129	FG001_01760	FG013_09466	FG202_05181	FG005_08956	FG593_05217	FG008_10334	FG851_07288	FGRAMPH1_01T12563
	Cluster_01291	20	20	Core	EYB32562.1	DAOM23_07079	DAOM24_09993	YL1_12192	HN9_04683	HNZ6_07755	FG156_11418	FG159_08403	FG164_07306	FG171_01904	FG181_05035	FU001_12128	FG001_01763	FG013_09463	FG202_05183	FG005_08958	FG593_05220	FG008_12219	FG851_07292	FGRAMPH1_01T12569
	Cluster_01292	20	20	Core	EYB32564.1	DAOM23_07081	DAOM24_09994	YL1_12193	HN9_04685	HNZ6_07753	FG156_11416	FG159_08404	FG164_07304	FG171_01902	FG181_05036	FU001_12126	FG001_01765	FG013_09461	FG202_05184	FG005_08959	FG593_05222	FG008_06539	FG851_07294	FGRAMPH1_01T12573
	Cluster_01293	20	20	Core	EYB32565.1	DAOM23_07082	DAOM24_09995	YL1_12194	HN9_04686	HNZ6_07752	FG156_11415	FG159_08405	FG164_07303	FG171_01901	FG181_05037	FU001_12125	FG001_01766	FG013_09460	FG202_05185	FG005_08960	FG593_05223	FG008_06538	FG851_07295	FGRAMPH1_01T12575
	Cluster_01294	20	20	Core	EYB32566.1	DAOM23_07084	DAOM24_09996	YL1_12196	HN9_04687	HNZ6_07750	FG156_11414	FG159_08407	FG164_07301	FG171_01899	FG181_05039	FU001_12123	FG001_01768	FG013_09458	FG202_05186	FG005_08962	FG593_05225	FG008_06536	FG851_07297	FGRAMPH1_01T12581
	Cluster_01295	20	20	Core	EYB32567.1	DAOM23_07085	DAOM24_09997	YL1_12197	HN9_04688	HNZ6_07749	FG156_11413	FG159_08408	FG164_07300	FG171_01898	FG181_05040	FU001_12122	FG001_01769	FG013_09457	FG202_05187	FG005_08963	FG593_05226	FG008_06535	FG851_07298	FGRAMPH1_01T12583
	Cluster_01296	20	20	Core	EYB32568.1	DAOM23_07086	DAOM24_09998	YL1_12198	HN9_04689	HNZ6_07748	FG156_11412	FG159_08409	FG164_07299	FG171_01897	FG181_05041	FU001_12121	FG001_01770	FG013_09456	FG202_05188	FG005_08964	FG593_05227	FG008_06534	FG851_07299	FGRAMPH1_01T12585
	Cluster_01297	20	20	Core	EYB32569.1	DAOM23_07087	DAOM24_09999	YL1_12199	HN9_04690	HNZ6_07747	FG156_11198	FG159_08410	FG164_07298	FG171_01896	FG181_05042	FU001_12120	FG001_01771	FG013_10165	FG202_05189	FG005_08965	FG593_05228	FG008_06533	FG851_07300	FGRAMPH1_01T12587
	Cluster_01298	20	20	Core	EYB32570.1	DAOM23_07088	DAOM24_10000	YL1_12200	HN9_04691	HNZ6_07746	FG156_11197	FG159_08411	FG164_07297	FG171_01895	FG181_05043	FU001_12119	FG001_01772	FG013_10164	FG202_05190	FG005_08966	FG593_05229	FG008_06532	FG851_07301	FGRAMPH1_01T12589
	Cluster_01299	20	20	Core	EYB32571.1	DAOM23_07089	DAOM24_10001	YL1_12201	HN9_04692	HNZ6_07745	FG156_11196	FG159_08413	FG164_07295	FG171_01893	FG181_05045	FU001_12117	FG001_01774	FG013_10162	FG202_05192	FG005_08968	FG593_05230	FG008_06531	FG851_07303	FGRAMPH1_01T12591
	Cluster_01300	20	20	Core	EYB32572.1	DAOM23_07090	DAOM24_10002	YL1_12202	HN9_04693	HNZ6_07744	FG156_11195	FG159_08414	FG164_07294	FG171_01892	FG181_05046	FU001_12116	FG001_01775	FG013_10161	FG202_05193	FG005_08969	FG593_05231	FG008_06530	FG851_07304	FGRAMPH1_01T12593
	Cluster_01301	20	20	Core	EYB32706.1	DAOM23_07091	DAOM24_10003	YL1_12203	HN9_04694	HNZ6_07743	FG156_11194	FG159_08415	FG164_07293	FG171_01891	FG181_05047	FU001_12115	FG001_01776	FG013_10160	FG202_05194	FG005_08970	FG593_05232	FG008_06529	FG851_07305	FGRAMPH1_01T12595
	Cluster_01302	20	20	Core	EYB32573.1	DAOM23_07092	DAOM24_10004	YL1_12204	HN9_04695	HNZ6_07742	FG156_11193	FG159_08416	FG164_07292	FG171_01890	FG181_05048	FU001_12114	FG001_01778	FG013_10159	FG202_05195	FG005_08971	FG593_05233	FG008_06528	FG851_07306	FGRAMPH1_01T12599
	Cluster_01303	20	20	Core	EYB32575.1	DAOM23_07094	DAOM24_10006	YL1_12205	HN9_04696	HNZ6_07741	FG156_11192	FG159_08417	FG164_07291	FG171_01888	FG181_05050	FU001_12112	FG001_01780	FG013_10158	FG202_05197	FG005_08973	FG593_05235	FG008_06526	FG851_07308	FGRAMPH1_01T12603
	Cluster_01304	20	20	Core	EYB32704.1	DAOM23_07095	DAOM24_10007	YL1_12206	HN9_04697	HNZ6_07740	FG156_11191	FG159_08418	FG164_07290	FG171_01887	FG181_05051	FU001_12111	FG001_01781	FG013_10157	FG202_05198	FG005_08974	FG593_05236	FG008_06525	FG851_07309	FGRAMPH1_01T12605
	Cluster_01305	20	20	Core	EYB32577.1	DAOM23_07097	DAOM24_10010	YL1_12208	HN9_04699	HNZ6_07738	FG156_11189	FG159_08421	FG164_07288	FG171_01884	FG181_05054	FU001_12108	FG001_01783	FG013_10155	FG202_05201	FG005_08977	FG593_05238	FG008_06522	FG851_07310	FGRAMPH1_01T12611
	Cluster_01306	20	20	Core	EYB32578.1	DAOM23_07098	DAOM24_10011	YL1_11958	HN9_04700	HNZ6_07737	FG156_11188	FG159_08422	FG164_07287	FG171_01883	FG181_05055	FU001_12107	FG001_01784	FG013_10154	FG202_05202	FG005_08978	FG593_05239	FG008_12708	FG851_07311	FGRAMPH1_01T12613
	Cluster_01307	20	20	Core	EYB32579.1	DAOM23_07099	DAOM24_10012	YL1_11957	HN9_04701	HNZ6_07736	FG156_11187	FG159_08423	FG164_07286	FG171_01882	FG181_05056	FU001_12106	FG001_01785	FG013_10153	FG202_05203	FG005_08979	FG593_05240	FG008_12707	FG851_07312	FGRAMPH1_01T12615
	Cluster_01308	20	20	Core	EYB32580.1	DAOM23_07100	DAOM24_07934	YL1_11956	HN9_04702	HNZ6_07735	FG156_11186	FG159_08424	FG164_07285	FG171_01881	FG181_05057	FU001_12105	FG001_01786	FG013_10152	FG202_05204	FG005_08980	FG593_05241	FG008_12192	FG851_07313	FGRAMPH1_01T12617
	Cluster_01309	20	20	Core	EYB32581.1	DAOM23_07101	DAOM24_07935	YL1_11955	HN9_04703	HNZ6_07734	FG156_11185	FG159_08425	FG164_07284	FG171_01880	FG181_05058	FU001_12104	FG001_01787	FG013_10151	FG202_05205	FG005_08981	FG593_05242	FG008_12193	FG851_07314	FGRAMPH1_01T12619
	Cluster_01310	20	20	Core	EYB32582.1	DAOM23_07102	DAOM24_07936	YL1_11954	HN9_04704	HNZ6_07733	FG156_11184	FG159_08426	FG164_07282	FG171_01879	FG181_05059	FU001_12103	FG001_01788	FG013_10149	FG202_05206	FG005_08982	FG593_05243	FG008_12194	FG851_07315	FGRAMPH1_01T12621
	Cluster_01311	20	20	Core	EYB32583.1	DAOM23_07104	DAOM24_07938	YL1_11952	HN9_04706	HNZ6_07731	FG156_11182	FG159_08428	FG164_07280	FG171_01877	FG181_05061	FU001_00737	FG001_01790	FG013_10148	FG202_05208	FG005_08984	FG593_05245	FG008_12463	FG851_07317	FGRAMPH1_01T12625
	Cluster_01312	20	20	Core	EYB32584.1	DAOM23_07105	DAOM24_07939	YL1_11951	HN9_04707	HNZ6_07730	FG156_11181	FG159_08429	FG164_07279	FG171_01876	FG181_05062	FU001_00736	FG001_01791	FG013_10147	FG202_05209	FG005_08985	FG593_05246	FG008_12462	FG851_07318	FGRAMPH1_01T12627
	Cluster_01313	20	20	Core	EYB32585.1	DAOM23_07106	DAOM24_07940	YL1_11950	HN9_04708	HNZ6_07729	FG156_11180	FG159_08430	FG164_07278	FG171_01875	FG181_05063	FU001_00735	FG001_01792	FG013_10146	FG202_05210	FG005_08986	FG593_05247	FG008_12461	FG851_07319	FGRAMPH1_01T12629
	Cluster_01314	20	20	Core	EYB32586.1	DAOM23_07107	DAOM24_07941	YL1_11949	HN9_04709	HNZ6_07728	FG156_11179	FG159_08431	FG164_07277	FG171_01874	FG181_05064	FU001_00734	FG001_01793	FG013_10145	FG202_05211	FG005_08987	FG593_05248	FG008_12057	FG851_07320	FGRAMPH1_01T12631
	Cluster_01315	20	20	Core	EYB32587.1	DAOM23_07108	DAOM24_07942	YL1_11948	HN9_04710	HNZ6_07727	FG156_11178	FG159_08432	FG164_07276	FG171_01873	FG181_05065	FU001_00733	FG001_01794	FG013_10144	FG202_05212	FG005_08988	FG593_05249	FG008_12056	FG851_07321	FGRAMPH1_01T12633
	Cluster_01316	20	20	Core	EYB32701.1	DAOM23_07111	DAOM24_07945	YL1_11945	HN9_04713	HNZ6_07724	FG156_11175	FG159_08435	FG164_07273	FG171_01870	FG181_05068	FU001_00730	FG001_01797	FG013_10141	FG202_05215	FG005_08991	FG593_05253	FG008_09395	FG851_07324	FGRAMPH1_01T12641
	Cluster_01317	20	20	Core	EYB32590.1	DAOM23_07112	DAOM24_07946	YL1_11944	HN9_04714	HNZ6_07723	FG156_11174	FG159_08436	FG164_07272	FG171_01869	FG181_05069	FU001_00729	FG001_01798	FG013_10140	FG202_05216	FG005_08992	FG593_05254	FG008_09396	FG851_07325	FGRAMPH1_01T12643
	Cluster_01318	20	20	Core	EYB32591.1	DAOM23_07113	DAOM24_07948	YL1_11942	HN9_04715	HNZ6_07721	FG156_11172	FG159_08438	FG164_07269	FG171_01867	FG181_05071	FU001_00727	FG001_01800	FG013_10138	FG202_05218	FG005_08994	FG593_05255	FG008_09398	FG851_07326	FGRAMPH1_01T12649
	Cluster_01319	20	20	Core	EYB32592.1	DAOM23_07114	DAOM24_07949	YL1_11941	HN9_04716	HNZ6_07720	FG156_11171	FG159_08439	FG164_07268	FG171_01866	FG181_05072	FU001_00726	FG001_01801	FG013_10137	FG202_05219	FG005_08995	FG593_05256	FG008_09399	FG851_07327	FGRAMPH1_01T12651
	Cluster_01320	20	20	Core	EYB32593.1	DAOM23_07115	DAOM24_07950	YL1_11940	HN9_04717	HNZ6_07719	FG156_11170	FG159_08440	FG164_07267	FG171_01865	FG181_05073	FU001_00725	FG001_01802	FG013_10136	FG202_05220	FG005_08996	FG593_05257	FG008_09400	FG851_07328	FGRAMPH1_01T12653
	Cluster_01321	20	20	Core	EYB32594.1	DAOM23_07116	DAOM24_07951	YL1_11939	HN9_04718	HNZ6_07718	FG156_11169	FG159_08441	FG164_07266	FG171_01864	FG181_05074	FU001_00724	FG001_01803	FG013_10135	FG202_05221	FG005_08997	FG593_05258	FG008_09401	FG851_07329	FGRAMPH1_01T12655
	Cluster_01322	20	20	Core	EYB32595.1	DAOM23_07117	DAOM24_07952	YL1_11938	HN9_04719	HNZ6_07717	FG156_11168	FG159_08442	FG164_07265	FG171_01863	FG181_05075	FU001_00723	FG001_01804	FG013_10134	FG202_05222	FG005_08998	FG593_05259	FG008_09402	FG851_07330	FGRAMPH1_01T12657
	Cluster_01323	20	20	Core	EYB32596.1	DAOM23_07118	DAOM24_07953	YL1_11937	HN9_04720	HNZ6_07716	FG156_11167	FG159_08443	FG164_07264	FG171_01862	FG181_05076	FU001_00722	FG001_01805	FG013_10133	FG202_05223	FG005_08999	FG593_05260	FG008_09403	FG851_07331	FGRAMPH1_01T12659
	Cluster_01324	20	20	Core	EYB32597.1	DAOM23_07119	DAOM24_07954	YL1_11936	HN9_04721	HNZ6_07715	FG156_11166	FG159_08444	FG164_07263	FG171_01861	FG181_05077	FU001_00721	FG001_01806	FG013_10132	FG202_05224	FG005_09000	FG593_05261	FG008_09335	FG851_07332	FGRAMPH1_01T12661
	Cluster_01325	20	20	Core	EYB32598.1	DAOM23_07120	DAOM24_07955	YL1_11935	HN9_04722	HNZ6_07714	FG156_11165	FG159_08445	FG164_07262	FG171_01860	FG181_05078	FU001_00720	FG001_01807	FG013_10131	FG202_05225	FG005_09001	FG593_05262	FG008_09334	FG851_07333	FGRAMPH1_01T12663
	Cluster_01326	20	20	Core	EYB32599.1	DAOM23_07121	DAOM24_07956	YL1_11934	HN9_04723	HNZ6_07713	FG156_11164	FG159_08446	FG164_07261	FG171_01859	FG181_05079	FU001_00719	FG001_01808	FG013_10130	FG202_05226	FG005_09002	FG593_05263	FG008_09333	FG851_07334	FGRAMPH1_01T12665
	Cluster_01327	20	20	Core	EYB32600.1	DAOM23_07122	DAOM24_07957	YL1_11933	HN9_04724	HNZ6_07712	FG156_11163	FG159_08447	FG164_07260	FG171_01858	FG181_05080	FU001_00718	FG001_01809	FG013_10129	FG202_05227	FG005_09003	FG593_05264	FG008_09332	FG851_07335	FGRAMPH1_01T12667
	Cluster_01328	20	20	Core	EYB32700.1	DAOM23_10323	DAOM24_07958	YL1_11932	HN9_04725	HNZ6_07711	FG156_11162	FG159_08448	FG164_07259	FG171_01856	FG181_05081	FU001_00716	FG001_01810	FG013_10128	FG202_05228	FG005_09004	FG593_05265	FG008_09330	FG851_07336	FGRAMPH1_01T12669
	Cluster_01329	20	20	Core	EYB32601.1	DAOM23_10324	DAOM24_07959	YL1_11931	HN9_04726	HNZ6_07710	FG156_11161	FG159_08450	FG164_07258	FG171_01855	FG181_05083	FU001_00715	FG001_01811	FG013_10127	FG202_05230	FG005_09006	FG593_05266	FG008_09329	FG851_07337	FGRAMPH1_01T12671
	Cluster_01330	20	20	Core	EYB32605.1	DAOM23_10329	DAOM24_07963	YL1_11928	HN9_04731	HNZ6_07706	FG156_11157	FG159_08454	FG164_07254	FG171_01851	FG181_05087	FU001_00711	FG001_01815	FG013_10123	FG202_05234	FG005_09010	FG593_05270	FG008_09325	FG851_07342	FGRAMPH1_01T12679
	Cluster_01331	20	20	Core	EYB32606.1	DAOM23_10330	DAOM24_07964	YL1_11927	HN9_04732	HNZ6_07705	FG156_11156	FG159_08455	FG164_07253	FG171_01850	FG181_05088	FU001_00710	FG001_01816	FG013_10122	FG202_05235	FG005_09011	FG593_05271	FG008_09324	FG851_07343	FGRAMPH1_01T12681
	Cluster_01332	20	20	Core	EYB32607.1	DAOM23_10331	DAOM24_07965	YL1_11926	HN9_04733	HNZ6_07704	FG156_11155	FG159_08456	FG164_07252	FG171_01849	FG181_05089	FU001_00709	FG001_01817	FG013_10121	FG202_05236	FG005_09012	FG593_05272	FG008_09323	FG851_07344	FGRAMPH1_01T12683
	Cluster_01333	20	20	Core	EYB32608.1	DAOM23_12695	DAOM24_07966	YL1_11925	HN9_04734	HNZ6_07703	FG156_11154	FG159_08457	FG164_07251	FG171_01848	FG181_05090	FU001_00708	FG001_01818	FG013_10120	FG202_05237	FG005_09013	FG593_05273	FG008_09322	FG851_07345	FGRAMPH1_01T12685
	Cluster_01334	20	20	Core	EYB32609.1	DAOM23_10332	DAOM24_07967	YL1_11924	HN9_04735	HNZ6_07702	FG156_11153	FG159_08458	FG164_07250	FG171_01847	FG181_05091	FU001_00707	FG001_01819	FG013_10119	FG202_05238	FG005_09014	FG593_05274	FG008_12935	FG851_07346	FGRAMPH1_01T12687
	Cluster_01335	20	20	Core	EYB32610.1	DAOM23_10333	DAOM24_07968	YL1_11923	HN9_04736	HNZ6_07701	FG156_11152	FG159_08459	FG164_07249	FG171_01846	FG181_05092	FU001_00706	FG001_01820	FG013_10118	FG202_05239	FG005_09015	FG593_05275	FG008_10469	FG851_07347	FGRAMPH1_01T12689
	Cluster_01336	20	20	Core	EYB32611.1	DAOM23_10334	DAOM24_07969	YL1_11922	HN9_04737	HNZ6_07700	FG156_11151	FG159_08460	FG164_07248	FG171_01845	FG181_05093	FU001_00705	FG001_01821	FG013_10117	FG202_05240	FG005_09016	FG593_05276	FG008_10468	FG851_07348	FGRAMPH1_01T12691
	Cluster_01337	20	20	Core	EYB32614.1	DAOM23_10336	DAOM24_07971	YL1_11920	HN9_04739	HNZ6_07698	FG156_11149	FG159_08462	FG164_07246	FG171_01843	FG181_05095	FU001_00703	FG001_01823	FG013_10115	FG202_05242	FG005_09018	FG593_05279	FG008_10466	FG851_07350	FGRAMPH1_01T12697
	Cluster_01338	20	20	Core	EYB32615.1	DAOM23_10337	DAOM24_07972	YL1_11919	HN9_04740	HNZ6_07697	FG156_11148	FG159_08463	FG164_07245	FG171_01842	FG181_05096	FU001_00702	FG001_01824	FG013_10114	FG202_05243	FG005_09019	FG593_05280	FG008_10465	FG851_07351	FGRAMPH1_01T12699
	Cluster_01339	20	20	Core	EYB32616.1	DAOM23_10338	DAOM24_07973	YL1_11918	HN9_04741	HNZ6_07696	FG156_11147	FG159_08464	FG164_07244	FG171_01841	FG181_05097	FU001_00701	FG001_01825	FG013_10113	FG202_05244	FG005_09020	FG593_05281	FG008_10464	FG851_07352	FGRAMPH1_01T12701
	Cluster_01340	20	20	Core	EYB32617.1	DAOM23_10339	DAOM24_07974	YL1_11917	HN9_04742	HNZ6_07695	FG156_11146	FG159_08465	FG164_07243	FG171_01840	FG181_05098	FU001_00700	FG001_01826	FG013_10112	FG202_05245	FG005_09021	FG593_05282	FG008_10463	FG851_07353	FGRAMPH1_01T12703
	Cluster_01341	20	20	Core	EYB32618.1	DAOM23_10340	DAOM24_07975	YL1_11916	HN9_04743	HNZ6_07694	FG156_11145	FG159_08466	FG164_07242	FG171_01839	FG181_05099	FU001_00699	FG001_01827	FG013_10111	FG202_05246	FG005_09022	FG593_05283	FG008_10462	FG851_07354	FGRAMPH1_01T12705
	Cluster_01342	20	20	Core	EYB32619.1	DAOM23_10341	DAOM24_07976	YL1_11915	HN9_04744	HNZ6_07693	FG156_11144	FG159_08467	FG164_07241	FG171_01838	FG181_05100	FU001_00698	FG001_01828	FG013_10110	FG202_05247	FG005_09023	FG593_05284	FG008_10461	FG851_07355	FGRAMPH1_01T12707
	Cluster_01343	20	20	Core	EYB32620.1	DAOM23_10342	DAOM24_07977	YL1_11914	HN9_04745	HNZ6_07692	FG156_11143	FG159_08468	FG164_07240	FG171_01837	FG181_05101	FU001_00697	FG001_01829	FG013_10109	FG202_05248	FG005_09024	FG593_05285	FG008_10269	FG851_07356	FGRAMPH1_01T12709
	Cluster_01344	20	20	Core	EYB32621.1	DAOM23_10344	DAOM24_07979	YL1_11912	HN9_04746	HNZ6_07690	FG156_11142	FG159_08470	FG164_07238	FG171_01835	FG181_05103	FU001_00695	FG001_01830	FG013_10108	FG202_05250	FG005_09027	FG593_05286	FG008_10267	FG851_07357	FGRAMPH1_01T12715
	Cluster_01345	20	20	Core	EYB32622.1	DAOM23_10345	DAOM24_07980	YL1_11911	HN9_04747	HNZ6_07689	FG156_11141	FG159_08471	FG164_07237	FG171_01834	FG181_05104	FU001_00694	FG001_01831	FG013_10107	FG202_05251	FG005_09028	FG593_05287	FG008_10266	FG851_07358	FGRAMPH1_01T12717
	Cluster_01346	20	20	Core	EYB32623.1	DAOM23_10346	DAOM24_07981	YL1_11910	HN9_04748	HNZ6_07688	FG156_11140	FG159_08472	FG164_07236	FG171_01833	FG181_05105	FU001_00693	FG001_01832	FG013_10106	FG202_05252	FG005_09029	FG593_05288	FG008_10265	FG851_07359	FGRAMPH1_01T12719
	Cluster_01347	20	20	Core	EYB32624.1	DAOM23_10347	DAOM24_07982	YL1_11909	HN9_04749	HNZ6_07687	FG156_11139	FG159_08473	FG164_07235	FG171_01832	FG181_05106	FU001_00692	FG001_01833	FG013_10105	FG202_05253	FG005_09030	FG593_05289	FG008_10264	FG851_07360	FGRAMPH1_01T12723
	Cluster_01348	20	20	Core	EYB32625.1	DAOM23_10350	DAOM24_07985	YL1_11907	HN9_04752	HNZ6_07684	FG156_11136	FG159_08475	FG164_07232	FG171_01830	FG181_05108	FU001_00690	FG001_01836	FG013_10102	FG202_05255	FG005_09032	FG593_05292	FG008_10262	FG851_07363	FGRAMPH1_01T12729
	Cluster_01349	20	20	Core	EYB32626.1	DAOM23_10351	DAOM24_07986	YL1_11906	HN9_04753	HNZ6_07683	FG156_11135	FG159_08476	FG164_07231	FG171_01829	FG181_05109	FU001_00689	FG001_01837	FG013_10101	FG202_05256	FG005_09033	FG593_05293	FG008_12138	FG851_07364	FGRAMPH1_01T12731
	Cluster_01350	20	20	Core	EYB32726.1	DAOM23_10352	DAOM24_07987	YL1_11904	HN9_04754	HNZ6_07682	FG156_11134	FG159_08477	FG164_07230	FG171_01828	FG181_05110	FU001_00688	FG001_01838	FG013_10100	FG202_05257	FG005_09034	FG593_05294	FG008_12139	FG851_07365	FGRAMPH1_01T12733
	Cluster_01351	20	20	Core	EYB32725.1	DAOM23_10353	DAOM24_07989	YL1_11902	HN9_04755	HNZ6_07681	FG156_11133	FG159_08479	FG164_07229	FG171_01827	FG181_05112	FU001_00687	FG001_01840	FG013_10099	FG202_05259	FG005_09036	FG593_05296	FG008_12141	FG851_07367	FGRAMPH1_01T12737
	Cluster_01352	20	20	Core	EYB32628.1	DAOM23_10355	DAOM24_07991	YL1_09352	HN9_04758	HNZ6_07678	FG156_11130	FG159_08482	FG164_07225	FG171_01823	FG181_05114	FU001_00683	FG001_01842	FG013_10095	FG202_05261	FG005_09038	FG593_05298	FG008_12280	FG851_07369	FGRAMPH1_01T12743
	Cluster_01353	20	20	Core	EYB32630.1	DAOM23_02750	DAOM24_07993	YL1_09350	HN9_04760	HNZ6_07676	FG156_11128	FG159_08484	FG164_07223	FG171_01821	FG181_05116	FU001_09751	FG001_01844	FG013_10093	FG202_05263	FG005_09040	FG593_05300	FG008_09965	FG851_07371	FGRAMPH1_01T12747
	Cluster_01354	20	20	Core	EYB32631.1	DAOM23_02751	DAOM24_07995	YL1_09348	HN9_04762	HNZ6_07674	FG156_11126	FG159_08486	FG164_07221	FG171_01819	FG181_05118	FU001_09749	FG001_01846	FG013_10091	FG202_05265	FG005_09042	FG593_05302	FG008_09967	FG851_07373	FGRAMPH1_01T12751
	Cluster_01355	20	20	Core	EYB32632.1	DAOM23_02752	DAOM24_07996	YL1_09347	HN9_04763	HNZ6_07673	FG156_11125	FG159_08487	FG164_07220	FG171_01818	FG181_05119	FU001_09748	FG001_01847	FG013_10090	FG202_05266	FG005_09043	FG593_05303	FG008_09968	FG851_07374	FGRAMPH1_01T12753
	Cluster_01356	20	20	Core	EYB32633.1	DAOM23_02753	DAOM24_07997	YL1_09346	HN9_04764	HNZ6_07672	FG156_11124	FG159_08488	FG164_07219	FG171_01817	FG181_05120	FU001_09747	FG001_01848	FG013_10089	FG202_05267	FG005_09044	FG593_05304	FG008_09969	FG851_07375	FGRAMPH1_01T12755
	Cluster_01357	20	20	Core	EYB32634.1	DAOM23_02754	DAOM24_07998	YL1_09344	HN9_04765	HNZ6_07671	FG156_11123	FG159_08489	FG164_07218	FG171_01816	FG181_05121	FU001_09746	FG001_01849	FG013_10088	FG202_05268	FG005_09045	FG593_05305	FG008_09970	FG851_07376	FGRAMPH1_01T12757
	Cluster_01358	20	20	Core	EYB32635.1	DAOM23_02755	DAOM24_07999	YL1_09343	HN9_04766	HNZ6_07670	FG156_11122	FG159_08490	FG164_07217	FG171_01815	FG181_05122	FU001_09745	FG001_01850	FG013_10087	FG202_05269	FG005_09046	FG593_05306	FG008_09971	FG851_07377	FGRAMPH1_01T12759
	Cluster_01359	20	20	Core	EYB32639.1	DAOM23_02760	DAOM24_08000	YL1_09338	HN9_04771	HNZ6_07665	FG156_11121	FG159_08491	FG164_07216	FG171_01814	FG181_05123	FU001_09744	FG001_01855	FG013_10086	FG202_05270	FG005_09051	FG593_05307	FG008_09972	FG851_07378	FGRAMPH1_01T12769
	Cluster_01360	20	20	Core	EYB32640.1	DAOM23_02761	DAOM24_08001	YL1_09337	HN9_04772	HNZ6_07664	FG156_11120	FG159_08492	FG164_07215	FG171_01813	FG181_05124	FU001_09743	FG001_01856	FG013_10085	FG202_05271	FG005_09052	FG593_05308	FG008_09973	FG851_07379	FGRAMPH1_01T12771
	Cluster_01361	20	20	Core	EYB32641.1	DAOM23_02762	DAOM24_08002	YL1_09336	HN9_04773	HNZ6_07663	FG156_11119	FG159_08493	FG164_07214	FG171_01812	FG181_05125	FU001_09742	FG001_01857	FG013_10084	FG202_05272	FG005_09053	FG593_05309	FG008_09974	FG851_07380	FGRAMPH1_01T12773
	Cluster_01362	20	20	Core	EYB32642.1	DAOM23_02763	DAOM24_08003	YL1_09335	HN9_04774	HNZ6_07662	FG156_11118	FG159_08494	FG164_07213	FG171_01811	FG181_05126	FU001_09741	FG001_01858	FG013_10083	FG202_05273	FG005_09054	FG593_05310	FG008_09975	FG851_07381	FGRAMPH1_01T12775
	Cluster_01363	20	20	Core	EYB32643.1	DAOM23_02764	DAOM24_08004	YL1_09334	HN9_04775	HNZ6_07661	FG156_11117	FG159_08495	FG164_07212	FG171_01810	FG181_05127	FU001_09740	FG001_01859	FG013_10082	FG202_05274	FG005_09055	FG593_05311	FG008_09976	FG851_07382	FGRAMPH1_01T12777
	Cluster_01364	20	20	Core	EYB32644.1	DAOM23_02765	DAOM24_08005	YL1_09333	HN9_04776	HNZ6_07660	FG156_11116	FG159_08496	FG164_07211	FG171_01809	FG181_05128	FU001_09739	FG001_01860	FG013_10081	FG202_05275	FG005_09056	FG593_05312	FG008_12097	FG851_07383	FGRAMPH1_01T12779
	Cluster_01365	20	20	Core	EYB32696.1	DAOM23_02766	DAOM24_08006	YL1_09332	HN9_04777	HNZ6_07659	FG156_11115	FG159_08497	FG164_07210	FG171_01808	FG181_05129	FU001_09738	FG001_01861	FG013_10080	FG202_05276	FG005_09057	FG593_05313	FG008_12096	FG851_07384	FGRAMPH1_01T12781
	Cluster_01366	20	20	Core	EYB32645.1	DAOM23_02767	DAOM24_08007	YL1_09331	HN9_04778	HNZ6_07658	FG156_11114	FG159_08498	FG164_07209	FG171_01807	FG181_05130	FU001_09737	FG001_01862	FG013_10079	FG202_05277	FG005_09058	FG593_05314	FG008_12095	FG851_07385	FGRAMPH1_01T12785
	Cluster_01367	20	20	Core	EYB32648.1	DAOM23_02770	DAOM24_08009	YL1_09328	HN9_04781	HNZ6_07656	FG156_11111	FG159_08502	FG164_07207	FG171_01805	FG181_05132	FU001_09735	FG001_01865	FG013_10075	FG202_05279	FG005_09060	FG593_05317	FG008_11700	FG851_07389	FGRAMPH1_01T12791
	Cluster_01368	20	20	Core	EYB32649.1	DAOM23_02771	DAOM24_08010	YL1_09327	HN9_04782	HNZ6_07655	FG156_11110	FG159_08503	FG164_07206	FG171_01804	FG181_05133	FU001_09734	FG001_01866	FG013_10074	FG202_05280	FG005_09061	FG593_05318	FG008_11701	FG851_07390	FGRAMPH1_01T12793
	Cluster_01369	20	20	Core	EYB32650.1	DAOM23_02772	DAOM24_08011	YL1_09326	HN9_04783	HNZ6_07654	FG156_11109	FG159_08504	FG164_07205	FG171_01803	FG181_05134	FU001_09733	FG001_01867	FG013_10073	FG202_05281	FG005_09062	FG593_05319	FG008_11702	FG851_07391	FGRAMPH1_01T12795
	Cluster_01370	20	20	Core	EYB32694.1	DAOM23_02773	DAOM24_08012	YL1_09325	HN9_04784	HNZ6_07653	FG156_11108	FG159_08505	FG164_07204	FG171_01802	FG181_05135	FU001_09732	FG001_01868	FG013_10072	FG202_05282	FG005_09063	FG593_05320	FG008_11703	FG851_07392	FGRAMPH1_01T12797
	Cluster_01371	20	20	Core	EYB32693.1	DAOM23_02774	DAOM24_08013	YL1_09324	HN9_04785	HNZ6_07652	FG156_11107	FG159_08506	FG164_07203	FG171_01801	FG181_05136	FU001_09731	FG001_01869	FG013_10070	FG202_05283	FG005_09064	FG593_05321	FG008_11704	FG851_07393	FGRAMPH1_01T12799
	Cluster_01372	20	20	Core	EYB32651.1	DAOM23_02776	DAOM24_08015	YL1_09322	HN9_04787	HNZ6_07650	FG156_11105	FG159_08508	FG164_07201	FG171_01799	FG181_05138	FU001_09729	FG001_01872	FG013_10068	FG202_05285	FG005_09066	FG593_05323	FG008_02077	FG851_07396	FGRAMPH1_01T12809
	Cluster_01373	20	20	Core	EYB32690.1	DAOM23_02777	DAOM24_08016	YL1_09321	HN9_04788	HNZ6_07649	FG156_11104	FG159_08509	FG164_07200	FG171_01798	FG181_05139	FU001_09728	FG001_01873	FG013_10067	FG202_05286	FG005_09067	FG593_05324	FG008_02076	FG851_07397	FGRAMPH1_01T12811
	Cluster_01374	20	20	Core	EYB32652.1	DAOM23_02778	DAOM24_08017	YL1_09320	HN9_04789	HNZ6_07648	FG156_11103	FG159_08510	FG164_07199	FG171_01797	FG181_05140	FU001_09726	FG001_01874	FG013_10066	FG202_05287	FG005_09068	FG593_05325	FG008_02075	FG851_07398	FGRAMPH1_01T12813
	Cluster_01375	20	20	Core	EYB32653.1	DAOM23_02779	DAOM24_08018	YL1_09319	HN9_04790	HNZ6_07647	FG156_11102	FG159_08511	FG164_07198	FG171_01796	FG181_05141	FU001_09725	FG001_01875	FG013_10065	FG202_05288	FG005_09069	FG593_05326	FG008_02074	FG851_07399	FGRAMPH1_01T12815
	Cluster_01376	20	20	Core	EYB32654.1	DAOM23_02780	DAOM24_08019	YL1_09318	HN9_04791	HNZ6_07646	FG156_11101	FG159_08512	FG164_07197	FG171_01795	FG181_05142	FU001_09724	FG001_01876	FG013_10064	FG202_05289	FG005_09070	FG593_05327	FG008_02073	FG851_07400	FGRAMPH1_01T12817
	Cluster_01377	20	20	Core	EYB32655.1	DAOM23_02781	DAOM24_08020	YL1_09317	HN9_04792	HNZ6_07645	FG156_11100	FG159_08513	FG164_07196	FG171_01794	FG181_05143	FU001_09723	FG001_01877	FG013_10063	FG202_05290	FG005_09071	FG593_05328	FG008_02072	FG851_07401	FGRAMPH1_01T12819
	Cluster_01378	20	20	Core	EYB32656.1	DAOM23_02782	DAOM24_08021	YL1_09316	HN9_04793	HNZ6_07644	FG156_11099	FG159_08514	FG164_07195	FG171_01793	FG181_05144	FU001_09722	FG001_01878	FG013_10062	FG202_05291	FG005_09072	FG593_05329	FG008_02071	FG851_07402	FGRAMPH1_01T12821
	Cluster_01379	20	20	Core	EYB32657.1	DAOM23_02783	DAOM24_08022	YL1_09315	HN9_04794	HNZ6_07643	FG156_11098	FG159_08515	FG164_07194	FG171_01792	FG181_05145	FU001_09721	FG001_01879	FG013_10060	FG202_05292	FG005_09073	FG593_05330	FG008_02070	FG851_07403	FGRAMPH1_01T12823
	Cluster_01380	20	20	Core	EYB32658.1	DAOM23_02784	DAOM24_08023	YL1_09314	HN9_04795	HNZ6_07642	FG156_11097	FG159_08516	FG164_07193	FG171_01791	FG181_05146	FU001_09720	FG001_01880	FG013_10059	FG202_05293	FG005_09074	FG593_05331	FG008_02069	FG851_07405	FGRAMPH1_01T12825
	Cluster_01381	20	20	Core	EYB32659.1	DAOM23_02785	DAOM24_08024	YL1_09313	HN9_04796	HNZ6_07641	FG156_11096	FG159_08517	FG164_07192	FG171_01790	FG181_05147	FU001_09719	FG001_01881	FG013_10058	FG202_05294	FG005_09075	FG593_05332	FG008_02068	FG851_07406	FGRAMPH1_01T12827
	Cluster_01382	20	20	Core	EYB32660.1	DAOM23_02786	DAOM24_08025	YL1_09312	HN9_04797	HNZ6_07640	FG156_11095	FG159_08518	FG164_07191	FG171_01789	FG181_05148	FU001_09718	FG001_01882	FG013_10057	FG202_05295	FG005_09076	FG593_05333	FG008_02067	FG851_07407	FGRAMPH1_01T12829
	Cluster_01383	20	20	Core	EYB32661.1	DAOM23_02787	DAOM24_08026	YL1_09311	HN9_04798	HNZ6_07639	FG156_11094	FG159_08519	FG164_07190	FG171_01788	FG181_05149	FU001_09717	FG001_01883	FG013_10056	FG202_05296	FG005_09077	FG593_05334	FG008_02066	FG851_07408	FGRAMPH1_01T12831
	Cluster_01384	20	20	Core	EYB32723.1	DAOM23_02788	DAOM24_08027	YL1_09310	HN9_04799	HNZ6_07638	FG156_11093	FG159_08520	FG164_07189	FG171_01787	FG181_05150	FU001_09716	FG001_01884	FG013_10055	FG202_05297	FG005_09078	FG593_05335	FG008_02065	FG851_07409	FGRAMPH1_01T12833
	Cluster_01385	20	20	Core	EYB32662.1	DAOM23_02789	DAOM24_08028	YL1_09309	HN9_04800	HNZ6_07637	FG156_11092	FG159_08521	FG164_07188	FG171_01786	FG181_05151	FU001_09715	FG001_01885	FG013_10054	FG202_05298	FG005_09079	FG593_05336	FG008_02064	FG851_07410	FGRAMPH1_01T12835
	Cluster_01386	20	20	Core	EYB32663.1	DAOM23_02790	DAOM24_08029	YL1_09308	HN9_04801	HNZ6_07636	FG156_11091	FG159_08522	FG164_07187	FG171_01785	FG181_05152	FU001_09714	FG001_01886	FG013_10053	FG202_05299	FG005_09080	FG593_05337	FG008_02063	FG851_07411	FGRAMPH1_01T12837
	Cluster_01387	20	20	Core	EYB32689.1	DAOM23_02792	DAOM24_08031	YL1_09306	HN9_04803	HNZ6_07634	FG156_11089	FG159_08524	FG164_07185	FG171_01783	FG181_05154	FU001_09712	FG001_01888	FG013_10051	FG202_05301	FG005_09082	FG593_05339	FG008_02061	FG851_07413	FGRAMPH1_01T12843
	Cluster_01388	20	20	Core	EYB32665.1	DAOM23_02793	DAOM24_08032	YL1_09305	HN9_04804	HNZ6_07633	FG156_11088	FG159_08525	FG164_07184	FG171_01782	FG181_05155	FU001_09711	FG001_01889	FG013_10050	FG202_05302	FG005_09083	FG593_05340	FG008_02060	FG851_07414	FGRAMPH1_01T12845
	Cluster_01389	20	20	Core	EYB32666.1	DAOM23_02794	DAOM24_08033	YL1_09304	HN9_04805	HNZ6_07632	FG156_11087	FG159_08526	FG164_07183	FG171_01781	FG181_05156	FU001_09710	FG001_01890	FG013_10049	FG202_05303	FG005_09084	FG593_05341	FG008_02059	FG851_07415	FGRAMPH1_01T12847
	Cluster_01390	20	20	Core	EYB32669.1	DAOM23_02797	DAOM24_08035	YL1_09302	HN9_04808	HNZ6_07629	FG156_11084	FG159_08528	FG164_07180	FG171_01779	FG181_05158	FU001_09708	FG001_01893	FG013_10046	FG202_05305	FG005_09086	FG593_05344	FG008_02057	FG851_07418	FGRAMPH1_01T12853
	Cluster_01391	20	20	Core	EYB32670.1	DAOM23_02798	DAOM24_08036	YL1_09301	HN9_04809	HNZ6_07628	FG156_11083	FG159_08529	FG164_07179	FG171_01778	FG181_05159	FU001_09707	FG001_01894	FG013_10045	FG202_05306	FG005_09087	FG593_05345	FG008_02056	FG851_07419	FGRAMPH1_01T12855
	Cluster_01392	20	20	Core	EYB32672.1	DAOM23_02799	DAOM24_08037	YL1_09300	HN9_04810	HNZ6_07627	FG156_11082	FG159_08530	FG164_07178	FG171_01777	FG181_05160	FU001_09706	FG001_01895	FG013_10043	FG202_05307	FG005_09088	FG593_05346	FG008_02055	FG851_07420	FGRAMPH1_01T12859
	Cluster_01393	20	20	Core	EYB32673.1	DAOM23_02800	DAOM24_08038	YL1_09299	HN9_04811	HNZ6_07626	FG156_11081	FG159_08531	FG164_07177	FG171_01776	FG181_05161	FU001_09705	FG001_01897	FG013_10042	FG202_05308	FG005_09089	FG593_05347	FG008_02054	FG851_07422	FGRAMPH1_01T12861
	Cluster_01394	20	20	Core	EYB32674.1	DAOM23_02801	DAOM24_08039	YL1_09298	HN9_04812	HNZ6_07625	FG156_11080	FG159_08532	FG164_07176	FG171_01775	FG181_05162	FU001_09704	FG001_01898	FG013_10041	FG202_05309	FG005_09090	FG593_05348	FG008_02053	FG851_07423	FGRAMPH1_01T12863
	Cluster_01395	20	20	Core	EYB32676.1	DAOM23_02803	DAOM24_08042	YL1_09296	HN9_04814	HNZ6_07623	FG156_11077	FG159_08535	FG164_07173	FG171_01772	FG181_05165	FU001_09701	FG001_01903	FG013_10038	FG202_05312	FG005_09092	FG593_05351	FG008_02051	FG851_07426	FGRAMPH1_01T12867
	Cluster_01396	20	20	Core	EYB32678.1	DAOM23_02805	DAOM24_08044	YL1_09294	HN9_04816	HNZ6_07621	FG156_11075	FG159_00001	FG164_07171	FG171_01770	FG181_05167	FU001_09699	FG001_01905	FG013_11003	FG202_09030	FG005_09094	FG593_05353	FG008_02049	FG851_10610	FGRAMPH1_01T12871
	Cluster_01397	20	20	Core	EYB32679.1	DAOM23_02806	DAOM24_08045	YL1_09293	HN9_04817	HNZ6_07620	FG156_11074	FG159_00002	FG164_07168	FG171_01769	FG181_05168	FU001_09698	FG001_01906	FG013_11001	FG202_09031	FG005_09095	FG593_05354	FG008_02048	FG851_10612	FGRAMPH1_01T12873
	Cluster_01398	20	20	Core	EYB32680.1	DAOM23_02807	DAOM24_08046	YL1_09292	HN9_04818	HNZ6_07619	FG156_11073	FG159_00003	FG164_07167	FG171_01768	FG181_05169	FU001_09697	FG001_01907	FG013_11000	FG202_09032	FG005_09096	FG593_05355	FG008_02047	FG851_10613	FGRAMPH1_01T12875
	Cluster_01399	20	20	Core	EYB32681.1	DAOM23_02808	DAOM24_08047	YL1_09291	HN9_04819	HNZ6_07618	FG156_11072	FG159_00004	FG164_07166	FG171_01767	FG181_05170	FU001_09696	FG001_01908	FG013_10999	FG202_09033	FG005_09097	FG593_05356	FG008_02046	FG851_10614	FGRAMPH1_01T12877
	Cluster_01400	20	20	Core	EYB32682.1	DAOM23_02809	DAOM24_08048	YL1_09290	HN9_04820	HNZ6_07617	FG156_11071	FG159_00005	FG164_07165	FG171_01766	FG181_05171	FU001_09695	FG001_01909	FG013_10998	FG202_09034	FG005_09098	FG593_05357	FG008_02045	FG851_10615	FGRAMPH1_01T12879
	Cluster_01401	20	20	Core	EYB32683.1	DAOM23_02810	DAOM24_08049	YL1_09289	HN9_04821	HNZ6_07616	FG156_11070	FG159_00006	FG164_07164	FG171_01765	FG181_05172	FU001_09694	FG001_01910	FG013_10997	FG202_09035	FG005_09099	FG593_05358	FG008_02044	FG851_10616	FGRAMPH1_01T12881
	Cluster_01402	20	20	Core	EYB32684.1	DAOM23_02811	DAOM24_08050	YL1_09288	HN9_04822	HNZ6_07615	FG156_11069	FG159_00007	FG164_07163	FG171_01764	FG181_05173	FU001_09693	FG001_01911	FG013_10996	FG202_09036	FG005_09100	FG593_05359	FG008_02043	FG851_10617	FGRAMPH1_01T12883
	Cluster_01403	20	20	Core	EYB32685.1	DAOM23_02812	DAOM24_08051	YL1_09286	HN9_04823	HNZ6_07614	FG156_11068	FG159_00008	FG164_07162	FG171_01763	FG181_05174	FU001_09692	FG001_01912	FG013_10995	FG202_09037	FG005_09101	FG593_05360	FG008_02042	FG851_10618	FGRAMPH1_01T12885
	Cluster_01404	20	20	Core	EYB32688.1	DAOM23_02813	DAOM24_08052	YL1_09285	HN9_04824	HNZ6_07613	FG156_11067	FG159_00009	FG164_07161	FG171_01762	FG181_05175	FU001_09691	FG001_01913	FG013_10994	FG202_09039	FG005_09103	FG593_05361	FG008_12270	FG851_10620	FGRAMPH1_01T12889
	Cluster_01405	20	20	Core	EYB32686.1	DAOM23_02815	DAOM24_08055	YL1_09282	HN9_12401	HNZ6_11673	FG156_10119	FG159_00010	FG164_07158	FG171_01759	FG181_05178	FU001_09689	FG001_01916	FG013_10989	FG202_09042	FG005_09105	FG593_05365	FG008_01871	FG851_10623	FGRAMPH1_01T12895
	Cluster_01406	20	20	Core	EYB21422.1	DAOM23_02817	DAOM24_08057	YL1_09280	HN9_12403	HNZ6_11675	FG156_10121	FG159_00012	FG164_07156	FG171_01757	FG181_05180	FU001_09687	FG001_01918	FG013_10987	FG202_09044	FG005_09107	FG593_05367	FG008_01869	FG851_10625	FGRAMPH1_01T12899
	Cluster_01407	20	20	Core	EYB21329.1	DAOM23_02819	DAOM24_08059	YL1_09279	HN9_12405	HNZ6_11677	FG156_10123	FG159_00013	FG164_07154	FG171_01756	FG181_05181	FU001_09686	FG001_01919	FG013_10984	FG202_09045	FG005_09108	FG593_05369	FG008_01868	FG851_10628	FGRAMPH1_01T12903
	Cluster_01408	20	20	Core	EYB21318.1	DAOM23_02820	DAOM24_08060	YL1_09278	HN9_12406	HNZ6_11678	FG156_10124	FG159_00014	FG164_07153	FG171_01755	FG181_05182	FU001_09685	FG001_01920	FG013_10983	FG202_09046	FG005_09109	FG593_05370	FG008_01867	FG851_10629	FGRAMPH1_01T12905
	Cluster_01409	20	20	Core	EYB21319.1	DAOM23_02821	DAOM24_08061	YL1_09277	HN9_12407	HNZ6_11679	FG156_10125	FG159_00015	FG164_07152	FG171_01754	FG181_05183	FU001_09684	FG001_01921	FG013_10982	FG202_09047	FG005_09110	FG593_05371	FG008_01866	FG851_10630	FGRAMPH1_01T12907
	Cluster_01410	20	20	Core	EYB21330.1	DAOM23_02822	DAOM24_08062	YL1_09276	HN9_12408	HNZ6_11680	FG156_10126	FG159_00016	FG164_07151	FG171_01753	FG181_05184	FU001_09683	FG001_01922	FG013_10981	FG202_09048	FG005_09111	FG593_05372	FG008_01865	FG851_10631	FGRAMPH1_01T12911
	Cluster_01411	20	20	Core	EYB21328.1	DAOM23_02823	DAOM24_08063	YL1_09275	HN9_12409	HNZ6_11681	FG156_10127	FG159_00017	FG164_07150	FG171_01752	FG181_05185	FU001_09682	FG001_01923	FG013_10980	FG202_09049	FG005_09112	FG593_05373	FG008_01864	FG851_10632	FGRAMPH1_01T12909
	Cluster_01412	20	20	Core	EYB21321.1	DAOM23_02825	DAOM24_08065	YL1_09273	HN9_12411	HNZ6_11683	FG156_10129	FG159_00019	FG164_07148	FG171_01750	FG181_05187	FU001_09680	FG001_01925	FG013_10978	FG202_09051	FG005_09114	FG593_05375	FG008_01862	FG851_10634	FGRAMPH1_01T12915
	Cluster_01413	20	20	Core	EYB21322.1	DAOM23_02826	DAOM24_08066	YL1_09272	HN9_12412	HNZ6_11684	FG156_10130	FG159_00020	FG164_07146	FG171_01749	FG181_05188	FU001_09679	FG001_01926	FG013_10976	FG202_09052	FG005_09115	FG593_05376	FG008_01861	FG851_10635	FGRAMPH1_01T12917
	Cluster_01414	20	20	Core	EYB21324.1	DAOM23_02828	DAOM24_08068	YL1_09270	HN9_12414	HNZ6_11685	FG156_10132	FG159_00022	FG164_07144	FG171_01747	FG181_05190	FU001_09677	FG001_01929	FG013_10974	FG202_09054	FG005_09117	FG593_05378	FG008_01859	FG851_10638	FGRAMPH1_01T12921
	Cluster_01415	20	20	Core	EYB21325.1	DAOM23_02829	DAOM24_08069	YL1_09269	HN9_12415	HNZ6_11686	FG156_10133	FG159_00023	FG164_07143	FG171_01746	FG181_05191	FU001_09676	FG001_01930	FG013_10973	FG202_09055	FG005_09118	FG593_05379	FG008_01858	FG851_10639	FGRAMPH1_01T12923
	Cluster_01416	20	20	Core	EYB21326.1	DAOM23_02830	DAOM24_08070	YL1_09268	HN9_12416	HNZ6_11687	FG156_10134	FG159_00024	FG164_07142	FG171_01745	FG181_05192	FU001_09675	FG001_01931	FG013_10972	FG202_09056	FG005_09119	FG593_05380	FG008_01857	FG851_10640	FGRAMPH1_01T12925
	Cluster_01417	20	20	Core	EYB21327.1	DAOM23_02831	DAOM24_08071	YL1_09267	HN9_12417	HNZ6_11688	FG156_10135	FG159_00025	FG164_07141	FG171_01744	FG181_05193	FU001_09674	FG001_01932	FG013_10971	FG202_09057	FG005_09120	FG593_05381	FG008_01856	FG851_10641	FGRAMPH1_01T12927
	Cluster_01418	20	20	Core	EYB25424.1	DAOM23_02833	DAOM24_08075	YL1_09265	HN9_12419	HNZ6_11690	FG156_10139	FG159_00029	FG164_07137	FG171_01740	FG181_05197	FU001_09670	FG001_01936	FG013_10967	FG202_09061	FG005_09124	FG593_05385	FG008_01852	FG851_10645	FGRAMPH1_01T12935
	Cluster_01419	20	20	Core	EYB25425.1	DAOM23_02835	DAOM24_08076	YL1_09264	HN9_12421	HNZ6_11691	FG156_10141	FG159_00030	FG164_07136	FG171_01739	FG181_05198	FU001_09669	FG001_01938	FG013_10965	FG202_09062	FG005_09125	FG593_05387	FG008_01851	FG851_10647	FGRAMPH1_01T12939
	Cluster_01420	20	20	Core	EYB25426.1	DAOM23_02836	DAOM24_08077	YL1_09263	HN9_11665	HNZ6_11692	FG156_10142	FG159_00031	FG164_07135	FG171_01738	FG181_05199	FU001_09668	FG001_01939	FG013_10964	FG202_09063	FG005_09126	FG593_05388	FG008_01850	FG851_10648	FGRAMPH1_01T12941
	Cluster_01421	20	20	Core	EYB25427.1	DAOM23_02837	DAOM24_08078	YL1_09262	HN9_11664	HNZ6_11693	FG156_10143	FG159_00032	FG164_07134	FG171_01737	FG181_05200	FU001_09667	FG001_01940	FG013_10963	FG202_09064	FG005_09127	FG593_05389	FG008_01849	FG851_10649	FGRAMPH1_01T12943
	Cluster_01422	20	20	Core	EYB25428.1	DAOM23_02838	DAOM24_08079	YL1_09261	HN9_11663	HNZ6_11694	FG156_10144	FG159_00033	FG164_07133	FG171_01736	FG181_05201	FU001_09666	FG001_01941	FG013_10962	FG202_09065	FG005_09128	FG593_05390	FG008_01848	FG851_10650	FGRAMPH1_01T12945
	Cluster_01423	20	20	Core	EYB25429.1	DAOM23_02839	DAOM24_08080	YL1_09260	HN9_11662	HNZ6_11695	FG156_10145	FG159_00034	FG164_07132	FG171_01735	FG181_05202	FU001_09665	FG001_01942	FG013_10961	FG202_09066	FG005_09129	FG593_05391	FG008_01847	FG851_10651	FGRAMPH1_01T12947
	Cluster_01424	20	20	Core	EYB25430.1	DAOM23_02840	DAOM24_08081	YL1_09259	HN9_11661	HNZ6_11696	FG156_10146	FG159_00035	FG164_07131	FG171_01734	FG181_05203	FU001_09664	FG001_01943	FG013_10960	FG202_09067	FG005_09130	FG593_05392	FG008_01846	FG851_10652	FGRAMPH1_01T12949
	Cluster_01425	20	20	Core	EYB25470.1	DAOM23_02843	DAOM24_08085	YL1_09255	HN9_11657	HNZ6_11700	FG156_10150	FG159_00039	FG164_07127	FG171_01730	FG181_05207	FU001_09660	FG001_01947	FG013_10956	FG202_09071	FG005_09135	FG593_05396	FG008_01842	FG851_10656	FGRAMPH1_01T12959
	Cluster_01426	20	20	Core	EYB25431.1	DAOM23_02844	DAOM24_08086	YL1_09254	HN9_11656	HNZ6_11701	FG156_10151	FG159_00040	FG164_07126	FG171_01729	FG181_05208	FU001_09659	FG001_01948	FG013_10955	FG202_09072	FG005_09136	FG593_05397	FG008_01841	FG851_10657	FGRAMPH1_01T12963
	Cluster_01427	20	20	Core	EYB25433.1	DAOM23_02846	DAOM24_08089	YL1_09252	HN9_11654	HNZ6_11703	FG156_10154	FG159_00043	FG164_07123	FG171_01726	FG181_05211	FU001_09656	FG001_01951	FG013_10953	FG202_09075	FG005_09139	FG593_05400	FG008_01839	FG851_10660	FGRAMPH1_01T12969
	Cluster_01428	20	20	Core	EYB25434.1	DAOM23_02847	DAOM24_08090	YL1_09251	HN9_11653	HNZ6_11704	FG156_10155	FG159_00044	FG164_07122	FG171_01725	FG181_05212	FU001_09655	FG001_01952	FG013_10952	FG202_09076	FG005_09140	FG593_05401	FG008_01838	FG851_10661	FGRAMPH1_01T12971
	Cluster_01429	20	20	Core	EYB25435.1	DAOM23_02848	DAOM24_08091	YL1_09250	HN9_11652	HNZ6_11705	FG156_10156	FG159_00045	FG164_07121	FG171_01724	FG181_05213	FU001_09654	FG001_01953	FG013_10951	FG202_09077	FG005_09141	FG593_05402	FG008_01837	FG851_10662	FGRAMPH1_01T12973
	Cluster_01430	20	20	Core	EYB25436.1	DAOM23_02849	DAOM24_08092	YL1_09249	HN9_11651	HNZ6_11706	FG156_10157	FG159_00046	FG164_07120	FG171_01723	FG181_05214	FU001_09653	FG001_01954	FG013_10950	FG202_09078	FG005_09142	FG593_05403	FG008_01836	FG851_10663	FGRAMPH1_01T12975
	Cluster_01431	20	20	Core	EYB25437.1	DAOM23_02850	DAOM24_08093	YL1_09248	HN9_11650	HNZ6_11707	FG156_10158	FG159_00047	FG164_07118	FG171_01722	FG181_05215	FU001_09652	FG001_01955	FG013_10949	FG202_09079	FG005_09143	FG593_05404	FG008_01835	FG851_10664	FGRAMPH1_01T12977
	Cluster_01432	20	20	Core	EYB25439.1	DAOM23_02853	DAOM24_08096	YL1_09245	HN9_11647	HNZ6_11710	FG156_10161	FG159_00050	FG164_07115	FG171_01719	FG181_05218	FU001_09649	FG001_01958	FG013_10946	FG202_09082	FG005_09153	FG593_05407	FG008_01832	FG851_10678	FGRAMPH1_01T12983
	Cluster_01433	20	20	Core	EYB25440.1	DAOM23_02854	DAOM24_08097	YL1_09244	HN9_11646	HNZ6_11711	FG156_10162	FG159_00051	FG164_07114	FG171_01718	FG181_05219	FU001_09648	FG001_01959	FG013_10945	FG202_09083	FG005_09152	FG593_05408	FG008_01831	FG851_10677	FGRAMPH1_01T12985
	Cluster_01434	20	20	Core	EYB25442.1	DAOM23_02855	DAOM24_08098	YL1_09243	HN9_11645	HNZ6_11712	FG156_10163	FG159_00052	FG164_07113	FG171_01717	FG181_05220	FU001_09647	FG001_01961	FG013_10943	FG202_09084	FG005_09151	FG593_05409	FG008_01830	FG851_10676	FGRAMPH1_01T12989
	Cluster_01435	20	20	Core	EYB25443.1	DAOM23_02856	DAOM24_08099	YL1_09242	HN9_11644	HNZ6_11713	FG156_10164	FG159_00053	FG164_07112	FG171_01716	FG181_05221	FU001_09646	FG001_01962	FG013_10942	FG202_09085	FG005_09150	FG593_05410	FG008_01829	FG851_10675	FGRAMPH1_01T12991
	Cluster_01436	20	20	Core	EYB25444.1	DAOM23_02857	DAOM24_08100	YL1_09241	HN9_11643	HNZ6_11714	FG156_10165	FG159_00054	FG164_07111	FG171_01715	FG181_05222	FU001_09645	FG001_01963	FG013_10941	FG202_09086	FG005_09149	FG593_05411	FG008_01828	FG851_10674	FGRAMPH1_01T12993
	Cluster_01437	20	20	Core	EYB25446.1	DAOM23_02859	DAOM24_08101	YL1_09240	HN9_11641	HNZ6_11716	FG156_10167	FG159_00055	FG164_07110	FG171_01714	FG181_05223	FU001_09644	FG001_01965	FG013_10939	FG202_09087	FG005_09148	FG593_05413	FG008_01827	FG851_10672	FGRAMPH1_01T12997
	Cluster_01438	20	20	Core	EYB25447.1	DAOM23_02860	DAOM24_08102	YL1_09239	HN9_11640	HNZ6_11717	FG156_10168	FG159_00056	FG164_07109	FG171_01713	FG181_05224	FU001_09643	FG001_01966	FG013_10938	FG202_09088	FG005_09147	FG593_05414	FG008_01826	FG851_10671	FGRAMPH1_01T12999
	Cluster_01439	20	20	Core	EYB25448.1	DAOM23_02861	DAOM24_08103	YL1_09238	HN9_11639	HNZ6_11718	FG156_10169	FG159_00057	FG164_07108	FG171_01712	FG181_05225	FU001_09642	FG001_01967	FG013_10937	FG202_09089	FG005_09146	FG593_05415	FG008_12798	FG851_10670	FGRAMPH1_01T13001
	Cluster_01440	20	20	Core	EYB25449.1	DAOM23_02864	DAOM24_08106	YL1_09236	HN9_11637	HNZ6_11721	FG156_10171	FG159_00060	FG164_03483	FG171_01709	FG181_05228	FU001_09639	FG001_01969	FG013_10935	FG202_09092	FG005_09155	FG593_05417	FG008_12063	FG851_10679	FGRAMPH1_01T13007
	Cluster_01441	20	20	Core	EYB25450.1	DAOM23_02865	DAOM24_08107	YL1_09235	HN9_11636	HNZ6_11722	FG156_10172	FG159_00061	FG164_03484	FG171_01708	FG181_05229	FU001_09638	FG001_01970	FG013_10934	FG202_09093	FG005_09156	FG593_05418	FG008_12062	FG851_10680	FGRAMPH1_01T13009
	Cluster_01442	20	20	Core	EYB25451.1	DAOM23_02866	DAOM24_08108	YL1_09234	HN9_11635	HNZ6_11723	FG156_10173	FG159_00062	FG164_03485	FG171_01707	FG181_05230	FU001_09637	FG001_01971	FG013_10933	FG202_09094	FG005_09157	FG593_05419	FG008_12061	FG851_10681	FGRAMPH1_01T13011
	Cluster_01443	20	20	Core	EYB25452.1	DAOM23_02867	DAOM24_08109	YL1_09233	HN9_11634	HNZ6_11724	FG156_10174	FG159_00063	FG164_03486	FG171_01706	FG181_05231	FU001_09636	FG001_01972	FG013_10932	FG202_09095	FG005_09158	FG593_05420	FG008_12060	FG851_10682	FGRAMPH1_01T13013
	Cluster_01444	20	20	Core	EYB25453.1	DAOM23_02868	DAOM24_08110	YL1_09232	HN9_11633	HNZ6_11725	FG156_10175	FG159_00064	FG164_03487	FG171_01705	FG181_05232	FU001_09635	FG001_01973	FG013_10931	FG202_09096	FG005_09159	FG593_05421	FG008_12059	FG851_10683	FGRAMPH1_01T13015
	Cluster_01445	20	20	Core	EYB25454.1	DAOM23_02869	DAOM24_08111	YL1_09231	HN9_11632	HNZ6_11726	FG156_10176	FG159_00066	FG164_03488	FG171_01703	FG181_05234	FU001_09633	FG001_01974	FG013_10930	FG202_09098	FG005_09161	FG593_05422	FG008_09641	FG851_10684	FGRAMPH1_01T13019
	Cluster_01446	20	20	Core	EYB25455.1	DAOM23_02870	DAOM24_08112	YL1_09230	HN9_11631	HNZ6_11727	FG156_10177	FG159_00067	FG164_03489	FG171_01702	FG181_05235	FU001_09632	FG001_01975	FG013_10929	FG202_09099	FG005_09162	FG593_05423	FG008_09640	FG851_10685	FGRAMPH1_01T13021
	Cluster_01447	20	20	Core	EYB25456.1	DAOM23_02871	DAOM24_08113	YL1_09229	HN9_11630	HNZ6_11728	FG156_10178	FG159_00068	FG164_03490	FG171_01701	FG181_05236	FU001_09631	FG001_01976	FG013_10928	FG202_09100	FG005_09163	FG593_05424	FG008_09639	FG851_10686	FGRAMPH1_01T13023
	Cluster_01448	20	20	Core	EYB25457.1	DAOM23_02872	DAOM24_08114	YL1_09228	HN9_11629	HNZ6_11729	FG156_10179	FG159_00069	FG164_03491	FG171_01700	FG181_05237	FU001_09630	FG001_01977	FG013_10927	FG202_09101	FG005_09164	FG593_05425	FG008_09638	FG851_10687	FGRAMPH1_01T13025
	Cluster_01449	20	20	Core	EYB25458.1	DAOM23_02873	DAOM24_08115	YL1_09227	HN9_11628	HNZ6_11730	FG156_10180	FG159_00070	FG164_03492	FG171_01699	FG181_05238	FU001_09629	FG001_01978	FG013_10926	FG202_09102	FG005_09165	FG593_05426	FG008_09637	FG851_10688	FGRAMPH1_01T13027
	Cluster_01450	20	20	Core	EYB25469.1	DAOM23_02874	DAOM24_08116	YL1_09226	HN9_11627	HNZ6_11731	FG156_10181	FG159_00071	FG164_03493	FG171_01698	FG181_05239	FU001_09628	FG001_01979	FG013_10925	FG202_09103	FG005_09166	FG593_05427	FG008_09636	FG851_10689	FGRAMPH1_01T13029
	Cluster_01451	20	20	Core	EYB25467.1	DAOM23_02876	DAOM24_08117	YL1_09225	HN9_11625	HNZ6_11732	FG156_10183	FG159_00072	FG164_03494	FG171_01697	FG181_05240	FU001_09627	FG001_01981	FG013_10923	FG202_09104	FG005_09167	FG593_05429	FG008_09635	FG851_10691	FGRAMPH1_01T13033
	Cluster_01452	20	20	Core	EYB25459.1	DAOM23_02877	DAOM24_08118	YL1_09224	HN9_11624	HNZ6_11733	FG156_10184	FG159_00073	FG164_03495	FG171_01696	FG181_05241	FU001_09626	FG001_01982	FG013_10922	FG202_09105	FG005_09168	FG593_05430	FG008_09634	FG851_10692	FGRAMPH1_01T13035
	Cluster_01453	20	20	Core	EYB25460.1	DAOM23_05834	DAOM24_08120	YL1_09222	HN9_11623	HNZ6_11734	FG156_10186	FG159_00075	FG164_03497	FG171_01694	FG181_05243	FU001_09624	FG001_01983	FG013_10920	FG202_09107	FG005_09170	FG593_05432	FG008_09632	FG851_10694	FGRAMPH1_01T13041
	Cluster_01454	20	20	Core	EYB25461.1	DAOM23_05835	DAOM24_08121	YL1_09221	HN9_11622	HNZ6_11735	FG156_10187	FG159_00076	FG164_03498	FG171_01693	FG181_05244	FU001_09623	FG001_01984	FG013_10919	FG202_09108	FG005_09171	FG593_05433	FG008_12786	FG851_10695	FGRAMPH1_01T13043
	Cluster_01455	20	20	Core	EYB25462.1	DAOM23_05836	DAOM24_08122	YL1_09220	HN9_11621	HNZ6_11736	FG156_10188	FG159_00077	FG164_03499	FG171_01692	FG181_05245	FU001_09622	FG001_01985	FG013_10918	FG202_09109	FG005_09172	FG593_05434	FG008_11606	FG851_10696	FGRAMPH1_01T13045
	Cluster_01456	20	20	Core	EYB25463.1	DAOM23_05838	DAOM24_08124	YL1_09218	HN9_11619	HNZ6_11738	FG156_10189	FG159_00079	FG164_03501	FG171_01690	FG181_05247	FU001_09620	FG001_01986	FG013_10917	FG202_09111	FG005_09174	FG593_05435	FG008_11604	FG851_10697	FGRAMPH1_01T13049
	Cluster_01457	20	20	Core	EYB25464.1	DAOM23_05839	DAOM24_08125	YL1_09217	HN9_11618	HNZ6_11739	FG156_10190	FG159_00080	FG164_03502	FG171_01689	FG181_05248	FU001_09619	FG001_01987	FG013_10916	FG202_09112	FG005_09175	FG593_05436	FG008_11603	FG851_10698	FGRAMPH1_01T13051
	Cluster_01458	20	20	Core	EYB25465.1	DAOM23_05840	DAOM24_08126	YL1_09216	HN9_11617	HNZ6_11740	FG156_10191	FG159_00081	FG164_03503	FG171_01688	FG181_05249	FU001_09618	FG001_01988	FG013_10915	FG202_09113	FG005_09176	FG593_05437	FG008_11602	FG851_10700	FGRAMPH1_01T13053
	Cluster_01459	20	20	Core	EYB25466.1	DAOM23_05841	DAOM24_08127	YL1_09215	HN9_11616	HNZ6_11741	FG156_10192	FG159_00082	FG164_03504	FG171_01687	FG181_05250	FU001_09617	FG001_01989	FG013_10914	FG202_09114	FG005_09177	FG593_05438	FG008_11601	FG851_10701	FGRAMPH1_01T13055
	Cluster_01460	20	20	Core	EYB21709.1	DAOM23_05842	DAOM24_08128	YL1_09214	HN9_11615	HNZ6_11742	FG156_10193	FG159_00083	FG164_03505	FG171_01686	FG181_05251	FU001_09616	FG001_01990	FG013_10913	FG202_09115	FG005_09178	FG593_05439	FG008_12653	FG851_10702	FGRAMPH1_01T13057
	Cluster_01461	20	20	Core	EYB21710.1	DAOM23_05843	DAOM24_08129	YL1_09213	HN9_11614	HNZ6_11743	FG156_10194	FG159_00084	FG164_03506	FG171_01685	FG181_05252	FU001_09615	FG001_01991	FG013_10912	FG202_09116	FG005_09179	FG593_05440	FG008_12654	FG851_10703	FGRAMPH1_01T13059
	Cluster_01462	20	20	Core	EYB21711.1	DAOM23_05844	DAOM24_08130	YL1_09212	HN9_11613	HNZ6_11744	FG156_10195	FG159_00085	FG164_03507	FG171_01684	FG181_05253	FU001_09614	FG001_01992	FG013_10911	FG202_09117	FG005_09180	FG593_05441	FG008_06801	FG851_10704	FGRAMPH1_01T13061
	Cluster_01463	20	20	Core	EYB21712.1	DAOM23_05845	DAOM24_08131	YL1_09211	HN9_11612	HNZ6_11745	FG156_10196	FG159_00086	FG164_03508	FG171_01683	FG181_05254	FU001_09613	FG001_01993	FG013_10910	FG202_09118	FG005_09181	FG593_05442	FG008_06800	FG851_10705	FGRAMPH1_01T13063
	Cluster_01464	20	20	Core	EYB21779.1	DAOM23_05846	DAOM24_08132	YL1_09210	HN9_11611	HNZ6_11746	FG156_10197	FG159_00087	FG164_03509	FG171_01682	FG181_05255	FU001_09612	FG001_01994	FG013_10909	FG202_09119	FG005_09182	FG593_05443	FG008_06799	FG851_10706	FGRAMPH1_01T13065
	Cluster_01465	20	20	Core	EYB21778.1	DAOM23_05847	DAOM24_08133	YL1_09209	HN9_11610	HNZ6_11747	FG156_10198	FG159_00088	FG164_03510	FG171_01681	FG181_05256	FU001_09611	FG001_01995	FG013_10908	FG202_09120	FG005_09183	FG593_05444	FG008_06798	FG851_10707	FGRAMPH1_01T13067
	Cluster_01466	20	20	Core	EYB21720.1	DAOM23_05855	DAOM24_08141	YL1_09201	HN9_11602	HNZ6_11755	FG156_10206	FG159_00096	FG164_03518	FG171_01673	FG181_05264	FU001_12548	FG001_02003	FG013_10900	FG202_09128	FG005_09191	FG593_05452	FG008_06790	FG851_10715	FGRAMPH1_01T13083
	Cluster_01467	20	20	Core	EYB21721.1	DAOM23_05856	DAOM24_08142	YL1_09200	HN9_11601	HNZ6_11756	FG156_10207	FG159_00097	FG164_03519	FG171_01672	FG181_05265	FU001_12549	FG001_02004	FG013_10899	FG202_09129	FG005_09192	FG593_05453	FG008_06789	FG851_10716	FGRAMPH1_01T13085
	Cluster_01468	20	20	Core	EYB21722.1	DAOM23_05857	DAOM24_08143	YL1_09199	HN9_11600	HNZ6_11757	FG156_10208	FG159_00098	FG164_03520	FG171_01671	FG181_05266	FU001_12550	FG001_02005	FG013_10898	FG202_09130	FG005_09193	FG593_05454	FG008_06788	FG851_10717	FGRAMPH1_01T13087
	Cluster_01469	20	20	Core	EYB21723.1	DAOM23_05858	DAOM24_08144	YL1_09198	HN9_11599	HNZ6_11758	FG156_10209	FG159_00099	FG164_03521	FG171_01670	FG181_05267	FU001_12551	FG001_02006	FG013_10897	FG202_09131	FG005_09194	FG593_05455	FG008_06787	FG851_10718	FGRAMPH1_01T13089
	Cluster_01470	20	20	Core	EYB21724.1	DAOM23_05859	DAOM24_08145	YL1_09196	HN9_11598	HNZ6_11760	FG156_10210	FG159_00101	FG164_03522	FG171_12315	FG181_12224	FU001_12553	FG001_02007	FG013_10896	FG202_09132	FG005_09196	FG593_05456	FG008_06785	FG851_10719	FGRAMPH1_01T13091
	Cluster_01471	20	20	Core	EYB21725.1	DAOM23_05860	DAOM24_08146	YL1_09195	HN9_11597	HNZ6_11761	FG156_10211	FG159_00102	FG164_03523	FG171_12316	FG181_12223	FU001_12554	FG001_02008	FG013_10895	FG202_09133	FG005_09197	FG593_05457	FG008_06784	FG851_10720	FGRAMPH1_01T13093
	Cluster_01472	20	20	Core	EYB21726.1	DAOM23_05861	DAOM24_08147	YL1_09194	HN9_11596	HNZ6_11762	FG156_10212	FG159_00103	FG164_03524	FG171_12317	FG181_12222	FU001_12555	FG001_02009	FG013_10894	FG202_09134	FG005_09198	FG593_05458	FG008_06783	FG851_10721	FGRAMPH1_01T13095
	Cluster_01473	20	20	Core	EYB21727.1	DAOM23_05863	DAOM24_08149	YL1_09192	HN9_11594	HNZ6_11764	FG156_10213	FG159_00105	FG164_03526	FG171_12319	FG181_12220	FU001_12557	FG001_02011	FG013_10893	FG202_09136	FG005_09200	FG593_05460	FG008_06781	FG851_10722	FGRAMPH1_01T13097
[truncated: 19,334 more rows]

## Sheet: Table S13
	Table S13: redundant paralogue protein clusters identified in the pangenome of 20 F. graminearum genomes
[truncated: 151 more rows]
