# Supplementary material for: Comparative Genomics of Eight Fusarium graminearum Strains with Contrasting Aggressiveness Reveals an Expanded Open Pangenome and Extended Effector Content Signatures
Source: Int J Mol Sci. 2021 Jun 10;22(12):6257. doi: 10.3390/ijms22126257 (PMC8230406; doi:10.3390/ijms22126257)
Supplement: Supplementary file 1 [file ijms-22-06257-s001.zip › Table S14.xlsx]

## Sheet: Table S14
	Table S14: Statistics of reads mapping and variant calling of eight F. Graminearum genomes versus the PH-1 reference genome (RR1 v5.0)
	Strains	MDC_Fg1	MDC_Fg5	MDC_Fg8	MDC_Fg13	MDC_Fg202	MDC_Fg593	MDC_Fg851	MDC_FgU1
	Reads mapped %	88.57	98.4	96.47	97.1	94.99	97.54	96.53	84.62
	Mean coverage (X)	74.37	106.42	66.72	90.26	124.01	122.37	124.56	72.85
	Number of SNPs	115.631	117.467	103.563	135.581	137.799	138.837	136.705	137.389
	Number of singleton SNPs (%)	51,882 (44.86)	23,678 (20.15)	7,408 (7.15)	10,265 (7.57)	11,742 (8.52	9,922 (7.14)	13,959 (10.21)	19,257 (14.01)
	Transitions/Transversions ratio	2.56	2.70	2.92	2.67	2.65	2.64	2.65	2.52
	Number of InDels	4.948	5.596	5.071	6.436	6.551	6.568	6.551	5.642
	Total number of variants	120.579	123.063	108.634	142.017	144.35	145.405	143.256	143.031
