# Supplementary material for: Comparative Genomics of Eight Fusarium graminearum Strains with Contrasting Aggressiveness Reveals an Expanded Open Pangenome and Extended Effector Content Signatures
Source: Int J Mol Sci. 2021 Jun 10;22(12):6257. doi: 10.3390/ijms22126257 (PMC8230406; doi:10.3390/ijms22126257)
Supplement: Supplementary file 1 [file ijms-22-06257-s001.zip › Table S15.xlsx]

## Sheet: Table S15
Table S15: Genes showing an excess of non-synonymous effect mutations
Genes ID	Chromosome	Start position	End position	length ((bp)	Non-synonymous mutations	Synonymous mutations	Intergenic variants (including Downstream and Upstream variants)	Ratio Diversification	Pfam accession	Pfam	InterPro accession	IPR_Description	Goterms
FGRAMPH1_01G00027	1	51001	51726	725	12	4	41	0.75	-	-	-	-	-
FGRAMPH1_01G00039	1	62745	64667	1922	18	12	28	0.6	PF12796	Ankyrin repeats (3 copies)	IPR020683	Ankyrin repeat-containing domain
FGRAMPH1_01G00041	1	67014	70396	3382	16	5	18	0.761905	-	-	-	-	-
FGRAMPH1_01G00055	1	82895	84943	2048	162	93	131	0.635294	-	-	-	-	-
FGRAMPH1_01G00057	1	85037	85550	513	25	9	111	0.735294	-	-	-	-	-
FGRAMPH1_01G00073	1	100504	101702	1198	15	11	32	0.576923	-	-	-	-	-
FGRAMPH1_01G00117	1	144409	145245	836	15	4	12	0.789474	PF12697	Alpha/beta hydrolase family	IPR000073	Alpha/beta hydrolase fold-1
FGRAMPH1_01G00133	1	169463	170667	1204	6	4	22	0.6	-	-	-	-	-
FGRAMPH1_01G00135	1	171139	172140	1001	11	4	15	0.733333	-	-	-	-	-
FGRAMPH1_01G00137	1	172402	174751	2349	8	4	19	0.666667	PF13174	Tetratricopeptide repeat	IPR019734	Tetratricopeptide repeat	GO:0005515
FGRAMPH1_01G00139	1	177006	180100	3094	12	4	17	0.75	PF08550	Fungal protein of unknown function (DUF1752)	IPR013860	Protein of unknown function DUF1752, fungi
FGRAMPH1_01G00159	1	224698	225282	584	21	4	30	0.84	-	-	-	-	-
FGRAMPH1_01G00165	1	228700	229859	1159	30	9	45	0.769231	PF00172	Fungal Zn(2)-Cys(6) binuclear cluster domain	IPR001138	Zn(2)-C6 fungal-type DNA-binding domain	GO:0000981|GO:0005634|GO:0006355|GO:0008270
FGRAMPH1_01G00169	1	233155	234084	929	7	2	21	0.777778	PF00106	short chain dehydrogenase	IPR002198	Short-chain dehydrogenase/reductase SDR	GO:0008152|GO:0016491
FGRAMPH1_01G00171	1	234260	243665	9405	178	112	45	0.613793	PF12340	Protein of unknown function (DUF3638)	IPR022099	Protein of unknown function DUF3638
FGRAMPH1_01G00177	1	246802	248227	1425	7	5	42	0.583333	-	-	-	-	-
FGRAMPH1_01G00179	1	248446	248865	419	24	6	43	0.8	-	-	-	-	-
FGRAMPH1_01G00185	1	253063	254664	1601	61	21	86	0.743902	PF00144	Beta-lactamase	IPR001466	Beta-lactamase-related
FGRAMPH1_01G00189	1	257818	258636	818	9	2	14	0.818182	-	-	-	-	-
FGRAMPH1_01G00191	1	258365	260030	1665	11	5	22	0.6875	-	-	-	-	-
FGRAMPH1_01G00203	1	267811	269496	1685	19	7	27	0.730769	PF11915	Protein of unknown function (DUF3433)	IPR021840	Protein of unknown function DUF3433
FGRAMPH1_01G00205	1	271456	272889	1433	7	2	18	0.777778	-	-	-	-	-
FGRAMPH1_01G00207	1	274028	274599	571	13	9	49	0.590909	-	-	-	-	-
FGRAMPH1_01G00231	1	298549	298839	290	6	1	26	0.857143	-	-	-	-	-
FGRAMPH1_01G00255	1	322996	325080	2084	24	13	16	0.648649	PF13401	AAA domain
FGRAMPH1_01G00275	1	342892	344164	1272	50	27	94	0.649351	-	-	-	-	-
FGRAMPH1_01G00277	1	344749	345327	578	59	15	62	0.797297	-	-	-	-	-
FGRAMPH1_01G00285	1	354968	355504	536	8	4	24	0.666667	-	-	-	-	-
FGRAMPH1_01G00287	1	356230	357118	888	7	4	19	0.636364	-	-	-	-	-
FGRAMPH1_01G00305	1	376944	379199	2255	15	10	24	0.6	PF07779	10 TM Acyl Transferase domain found in Cas1p	IPR012419	Cas1p 10 TM acyl transferase domain
FGRAMPH1_01G00307	1	379575	380260	685	8	5	39	0.615385	-	-	-	-	-
FGRAMPH1_01G00323	1	397438	397841	403	6	2	24	0.75	-	-	-	-	-
FGRAMPH1_01G00333	1	408105	409400	1295	11	3	7	0.785714	-	-	-	-	-
FGRAMPH1_01G00335	1	409762	410958	1196	8	5	8	0.615385	-	-	-	-	-
FGRAMPH1_01G00337	1	411121	411708	587	6	2	9	0.75	-	-	-	-	-
FGRAMPH1_01G00353	1	432869	433212	343	37	11	116	0.770833	-	-	-	-	-
FGRAMPH1_01G00355	1	433387	434498	1111	30	11	113	0.731707	-	-	-	-	-
FGRAMPH1_01G00357	1	434951	435568	617	6	1	47	0.857143	-	-	-	-	-
FGRAMPH1_01G00359	1	436128	438112	1984	169	115	82	0.59507	PF06985	Heterokaryon incompatibility protein (HET)	IPR010730	Heterokaryon incompatibility
FGRAMPH1_01G00391	1	480862	482776	1914	11	8	5	0.578947	PF11951	Fungal specific transcription factor domain	IPR021858	Protein of unknown function DUF3468
FGRAMPH1_01G00419	1	511966	512784	818	7	4	18	0.636364	-	-	-	-	-
FGRAMPH1_01G00421	1	513452	514240	788	6	4	14	0.6	-	-	-	-	-
FGRAMPH1_01G00431	1	521029	525310	4281	105	51	115	0.673077	-	-	-	-	-
FGRAMPH1_01G00445	1	534188	534452	264	7	3	81	0.7	-	-	-	-	-
FGRAMPH1_01G00447	1	535561	537059	1498	123	80	228	0.605911	PF00240	Ubiquitin family	IPR000626	Ubiquitin-like	GO:0005515
FGRAMPH1_01G00469	1	557961	563947	5986	29	20	19	0.591837	PF13087	AAA domain
FGRAMPH1_01G00487	1	581027	581340	313	6	3	10	0.666667	-	-	-	-	-
FGRAMPH1_01G00553	1	666090	670912	4822	69	48	56	0.589744	PF00400	WD domain, G-beta repeat	IPR001680	WD40 repeat	GO:0005515
FGRAMPH1_01G00561	1	675540	679148	3608	19	14	15	0.575758	PF01734	Patatin-like phospholipase	IPR002641	Patatin/Phospholipase A2-related	GO:0006629
FGRAMPH1_01G00581	1	693563	694250	687	6	3	22	0.666667	PF13695	Zinc-binding domain	IPR027377	Zinc-binding domain
FGRAMPH1_01G00605	1	716409	718925	2516	9	3	9	0.75	PF00172	Fungal Zn(2)-Cys(6) binuclear cluster domain	IPR001138	Zn(2)-C6 fungal-type DNA-binding domain	GO:0000981|GO:0005634|GO:0006355|GO:0008270
FGRAMPH1_01G00621	1	732128	733065	937	10	5	24	0.666667	-	-	-	-	-
FGRAMPH1_01G00625	1	735002	735760	758	17	3	23	0.85	PF12311	Protein of unknown function (DUF3632)	IPR022085	Protein of unknown function DUF3632
FGRAMPH1_01G00635	1	743367	744986	1619	6	4	8	0.6	PF00172	Fungal Zn(2)-Cys(6) binuclear cluster domain	IPR001138	Zn(2)-C6 fungal-type DNA-binding domain	GO:0000981|GO:0005634|GO:0006355|GO:0008270
FGRAMPH1_01G00645	1	753254	754851	1597	8	1	9	0.888889	PF00328	Histidine phosphatase superfamily (branch 2)	IPR000560	Histidine phosphatase superfamily, clade-2	GO:0003993
FGRAMPH1_01G00649	1	757378	760692	3314	14	9	13	0.608696	PF09026	Centromere protein B dimerisation domain	IPR015115	Centromere protein CENP-B, dimerisation domain	GO:0000775|GO:0003677|GO:0003682|GO:0005634|GO:0006355
FGRAMPH1_01G00653	1	762222	763553	1331	8	4	8	0.666667	-	-	-	-	-
FGRAMPH1_01G00679	1	799113	802316	3203	9	7	10	0.5625	PF01344	Kelch motif	IPR006652	Kelch repeat type 1	GO:0005515
FGRAMPH1_01G00681	1	803564	804695	1131	8	1	30	0.888889	-	-	-	-	-
FGRAMPH1_01G00683	1	805699	806730	1031	6	3	13	0.666667	-	-	-	-	-
FGRAMPH1_01G00689	1	809293	810383	1090	16	6	20	0.727273	-	-	-	-	-
FGRAMPH1_01G00705	1	825657	828076	2419	9	2	2	0.818182	-	-	-	-	-
FGRAMPH1_01G00711	1	836099	838078	1979	6	4	5	0.6	-	-	-	-	-
FGRAMPH1_01G00765	1	890493	895657	5164	6	1	1	0.857143	-	-	-	-	-
FGRAMPH1_01G00817	1	962201	966478	4277	14	4	1	0.777778	-	-	-	-	-
FGRAMPH1_01G00859	1	1026305	1029543	3238	7	2	7	0.777778	-	-	-	-	-
FGRAMPH1_01G00959	1	1175580	1178659	3079	10	2	5	0.833333	PF10193	Telomere length regulation protein	IPR019337	Telomere length regulation protein, conserved domain
FGRAMPH1_01G00967	1	1183752	1188310	4558	6	4	2	0.6	-	-	-	-	-
FGRAMPH1_01G01109	1	1375744	1376682	938	6	2	10	0.75	-	-	-	-	-
FGRAMPH1_01G01443	1	1804916	1812849	7933	7	5	0	0.583333	PF07539	Down-regulated in metastasis	IPR011430	Down-regulated-in-metastasis protein
FGRAMPH1_01G01629	1	2077252	2084549	7297	7	5	4	0.583333	-	-	-	-	-
FGRAMPH1_01G01837	1	2382554	2384513	1959	7	1	3	0.875	-	-	-	-	-
FGRAMPH1_01G02021	1	2622013	2624629	2616	6	3	16	0.666667	PF02836	Glycosyl hydrolases family 2, TIM barrel domain	IPR006103	Glycoside hydrolase, family 2, TIM barrel	GO:0004553|GO:0005975
FGRAMPH1_01G02363	1	3088971	3090573	1602	13	4	17	0.764706	-	-	-	-	-
FGRAMPH1_01G02379	1	3118335	3119119	784	7	1	10	0.875	-	-	-	-	-
FGRAMPH1_01G02425	1	3182347	3184086	1739	10	6	2	0.625	PF00023	Ankyrin repeat	IPR002110	Ankyrin repeat	GO:0005515
FGRAMPH1_01G02455	1	3229457	3232024	2567	6	2	1	0.75	PF13086	AAA domain
FGRAMPH1_01G02539	1	3335281	3338298	3017	6	2	4	0.75	PF11885	Protein of unknown function (DUF3405)	IPR021822	Protein of unknown function DUF3405
FGRAMPH1_01G02605	1	3410643	3414516	3873	10	1	5	0.909091	PF12009	Telomerase ribonucleoprotein complex - RNA binding domain	IPR021891	Telomerase ribonucleoprotein complex - RNA-binding domain	GO:0003964
FGRAMPH1_01G02627	1	3457154	3479659	22505	36	22	1	0.62069	-	-	-	-	-
FGRAMPH1_01G02677	1	3545872	3548799	2927	8	6	5	0.571429	PF00172	Fungal Zn(2)-Cys(6) binuclear cluster domain	IPR001138	Zn(2)-C6 fungal-type DNA-binding domain	GO:0000981|GO:0005634|GO:0006355|GO:0008270
FGRAMPH1_01G02681	1	3550535	3554510	3975	8	5	6	0.615385	PF01544	CorA-like Mg2+ transporter protein	IPR002523	Mg2+ transporter protein, CorA-like/Zinc transport protein ZntB	GO:0016020|GO:0030001|GO:0046873|GO:0055085
FGRAMPH1_01G02881	1	3798980	3804936	5956	7	5	4	0.583333	PF00454	Phosphatidylinositol 3- and 4-kinase	IPR000403	Phosphatidylinositol 3-/4-kinase, catalytic domain	GO:0016773
FGRAMPH1_01G02891	1	3819574	3822540	2966	10	2	5	0.833333	PF01119	DNA mismatch repair protein, C-terminal domain	IPR013507	DNA mismatch repair protein, C-terminal	GO:0005524|GO:0006298|GO:0030983
FGRAMPH1_01G03323	1	4465991	4469786	3795	6	3	4	0.666667	PF00069	Protein kinase domain	IPR000719	Protein kinase domain	GO:0004672|GO:0005524|GO:0006468
FGRAMPH1_01G03603	1	4867549	4868877	1328	13	10	0	0.565217	-	-	-	-	-
FGRAMPH1_01G03857	1	5238348	5242285	3937	6	3	11	0.666667	PF05183	RNA dependent RNA polymerase	IPR007855	RNA-dependent RNA polymerase, eukaryotic-type	GO:0003968
FGRAMPH1_01G03881	1	5272439	5278702	6263	25	18	3	0.581395	PF00023	Ankyrin repeat	IPR002110	Ankyrin repeat	GO:0005515
FGRAMPH1_01G03933	1	5361287	5362732	1445	6	4	9	0.6	-	-	-	-	-
FGRAMPH1_01G03943	1	5373734	5376403	2669	6	0	8	1	PF08676	MutL C terminal dimerisation domain	IPR014790	MutL, C-terminal, dimerisation	GO:0005524|GO:0006298
FGRAMPH1_01G03947	1	5380027	5381145	1118	10	6	7	0.625	-	-	-	-	-
FGRAMPH1_01G03987	1	5431383	5434844	3461	12	4	8	0.75	-	-	-	-	-
FGRAMPH1_01G04051	1	5533316	5534857	1541	15	4	15	0.789474	-	-	-	-	-
FGRAMPH1_01G04059	1	5542073	5543385	1312	12	2	26	0.857143	-	-	-	-	-
FGRAMPH1_01G04079	1	5566519	5567078	559	16	9	61	0.64	-	-	-	-	-
FGRAMPH1_01G04089	1	5580231	5582326	2095	10	7	7	0.588235	PF13535	ATP-grasp domain
FGRAMPH1_01G04091	1	5582417	5583721	1304	7	2	4	0.777778	-	-	-	-	-
FGRAMPH1_01G04101	1	5595706	5600568	4862	31	23	17	0.574074	PF00501	AMP-binding enzyme	IPR000873	AMP-dependent synthetase/ligase	GO:0003824|GO:0008152
FGRAMPH1_01G04117	1	5623152	5623916	764	7	1	6	0.875	PF00300	Histidine phosphatase superfamily (branch 1)	IPR013078	Histidine phosphatase superfamily, clade-1
FGRAMPH1_01G04127	1	5634067	5635130	1063	6	3	3	0.666667	-	-	-	-	-
FGRAMPH1_01G04161	1	5666720	5668618	1898	13	7	6	0.65	PF12937	F-box-like	IPR001810	F-box domain	GO:0005515
FGRAMPH1_01G04187	1	5692809	5695400	2591	40	17	30	0.701754	PF12770	CHAT domain	IPR024983	CHAT domain
FGRAMPH1_01G04189	1	5696893	5698759	1866	21	6	22	0.777778	PF00656	Caspase domain	IPR011600	Peptidase C14, caspase domain	GO:0004197|GO:0006508
FGRAMPH1_01G04193	1	5700059	5701658	1599	17	9	28	0.653846	PF00067	Cytochrome P450	IPR001128	Cytochrome P450	GO:0005506|GO:0016705|GO:0020037|GO:0055114
FGRAMPH1_01G04201	1	5710978	5713169	2191	15	9	44	0.625	-	-	-	-	-
FGRAMPH1_01G04213	1	5724685	5725053	368	12	6	14	0.666667	-	-	-	-	-
FGRAMPH1_01G04223	1	5739152	5739879	727	10	3	33	0.769231	-	-	-	-	-
FGRAMPH1_01G04257	1	5785586	5787909	2323	7	2	20	0.777778	-	-	-	-	-
FGRAMPH1_01G04261	1	5791041	5791790	749	7	4	29	0.636364	-	-	-	-	-
FGRAMPH1_01G04277	1	5807223	5808878	1655	8	5	15	0.615385	PF00172	Fungal Zn(2)-Cys(6) binuclear cluster domain	IPR001138	Zn(2)-C6 fungal-type DNA-binding domain	GO:0000981|GO:0005634|GO:0006355|GO:0008270
FGRAMPH1_01G04279	1	5809906	5811521	1615	9	6	42	0.6	PF01179	Copper amine oxidase, enzyme domain	IPR015798	Copper amine oxidase, C-terminal	GO:0005507|GO:0008131|GO:0009308|GO:0048038|GO:0055114
FGRAMPH1_01G04297	1	5834920	5835831	911	10	3	29	0.769231	PF12697	Alpha/beta hydrolase family	IPR000073	Alpha/beta hydrolase fold-1
FGRAMPH1_01G04309	1	5847025	5848259	1234	20	15	32	0.571429	PF05368	NmrA-like family	IPR008030	NmrA-like domain
FGRAMPH1_01G04313	1	5851454	5853066	1612	27	19	42	0.586957	-	-	-	-	-
FGRAMPH1_01G04315	1	5854413	5857013	2600	58	36	81	0.617021	PF00069	Protein kinase domain	IPR000719	Protein kinase domain	GO:0004672|GO:0005524|GO:0006468
FGRAMPH1_01G04323	1	5862794	5864003	1209	6	3	27	0.666667	-	-	-	-	-
FGRAMPH1_01G04333	1	5872640	5873809	1169	7	4	18	0.636364	PF00650	CRAL/TRIO domain	IPR001251	CRAL-TRIO domain
FGRAMPH1_01G04341	1	5880468	5882294	1826	9	6	22	0.6	-	-	-	-	-
FGRAMPH1_01G04347	1	5894872	5896264	1392	6	3	14	0.666667	PF03972	MmgE/PrpD family	IPR005656	MmgE/PrpD	GO:0019543|GO:0047547
FGRAMPH1_01G04405	1	5960189	5962161	1972	12	6	18	0.666667	-	-	-	-	-
FGRAMPH1_01G04411	1	5968169	5969241	1072	7	5	15	0.583333	PF08241	Methyltransferase domain	IPR013216	Methyltransferase type 11	GO:0008152|GO:0008168
FGRAMPH1_01G04413	1	5970685	5971890	1205	6	4	13	0.6	-	-	-	-	-
FGRAMPH1_01G04441	1	5998600	6001534	2934	10	6	12	0.625	PF03033	Glycosyltransferase family 28 N-terminal domain	IPR004276	Glycosyltransferase family 28, N-terminal domain	GO:0005975|GO:0016758|GO:0030259
FGRAMPH1_01G04517	1	6147381	6149814	2433	8	2	7	0.8	-	-	-	-	-
FGRAMPH1_01G04567	1	6227748	6230312	2564	9	4	4	0.692308	-	-	-	-	-
FGRAMPH1_01G04775	1	6538567	6544107	5540	16	4	8	0.8	-	-	-	-	-
FGRAMPH1_01G04777	1	6544305	6546311	2006	12	5	31	0.705882	PF06985	Heterokaryon incompatibility protein (HET)	IPR010730	Heterokaryon incompatibility
FGRAMPH1_01G04785	1	6553478	6554052	574	8	6	10	0.571429	PF01127	Succinate dehydrogenase/Fumarate reductase transmembrane subunit	IPR000701	Succinate dehydrogenase/Fumarate reductase, transmembrane subunit	GO:0016627
FGRAMPH1_01G04869	1	6659998	6663203	3205	6	3	42	0.666667	-	-	-	-	-
FGRAMPH1_01G04915	1	6717849	6721352	3503	9	7	4	0.5625	PF05729	NACHT domain
FGRAMPH1_01G04943	1	6755475	6759031	3556	6	1	12	0.857143	PF10257	Retinoic acid induced 16-like protein	IPR019384	Retinoic acid induced 16-like protein
FGRAMPH1_01G04963	1	6778721	6780377	1656	7	1	7	0.875	-	-	-	-	-
FGRAMPH1_01G04975	1	6788084	6789741	1657	8	5	12	0.615385	PF11951	Fungal specific transcription factor domain	IPR021858	Protein of unknown function DUF3468
FGRAMPH1_01G05097	1	6938903	6940081	1178	6	4	5	0.6	PF13813	Membrane bound O-acyl transferase family
FGRAMPH1_01G05107	1	6947747	6948747	1000	6	3	33	0.666667	-	-	-	-	-
FGRAMPH1_01G05115	1	6954240	6955481	1241	6	2	20	0.75	PF11951	Fungal specific transcription factor domain	IPR021858	Protein of unknown function DUF3468
FGRAMPH1_01G05117	1	6955672	6956447	775	8	0	23	1	-	-	-	-	-
FGRAMPH1_01G05127	1	6966971	6968483	1512	7	4	25	0.636364	-	-	-	-	-
FGRAMPH1_01G05135	1	6984803	6986044	1241	13	2	17	0.866667	PF00646	F-box domain	IPR001810	F-box domain	GO:0005515
FGRAMPH1_01G05181	1	7032886	7033521	635	19	14	20	0.575758	-	-	-	-	-
FGRAMPH1_01G05249	1	7106063	7108040	1977	15	8	40	0.652174	PF01753	MYND finger	IPR002893	Zinc finger, MYND-type
FGRAMPH1_01G05257	1	7113433	7114029	596	25	10	72	0.714286	-	-	-	-	-
FGRAMPH1_01G05263	1	7117329	7119127	1798	8	3	44	0.727273	-	-	-	-	-
FGRAMPH1_01G05267	1	7122676	7124793	2117	22	5	17	0.814815	PF14420	Clr5 domain	IPR025676	Clr5 domain
FGRAMPH1_01G05271	1	7130945	7132592	1647	12	7	14	0.631579	-	-	-	-	-
FGRAMPH1_01G05273	1	7133434	7134642	1208	10	6	34	0.625	PF13391	HNH endonuclease	IPR003615	HNH nuclease
FGRAMPH1_01G05283	1	7141733	7142872	1139	11	4	11	0.733333	-	-	-	-	-
FGRAMPH1_01G05291	1	7148279	7150004	1725	16	4	31	0.8	-	-	-	-	-
FGRAMPH1_01G05293	1	7150199	7151027	828	6	4	5	0.6	-	-	-	-	-
FGRAMPH1_01G05303	1	7159334	7161029	1695	55	34	49	0.617978	-	-	-	-	-
FGRAMPH1_01G05309	1	7166143	7167101	958	7	1	16	0.875	PF10445	Protein of unknown function (DUF2456)	IPR018852	Protein of unknown function DUF2456
FGRAMPH1_01G05317	1	7175187	7176270	1083	31	7	27	0.815789	-	-	-	-	-
FGRAMPH1_01G05349	1	7206020	7208044	2024	36	11	26	0.765957	PF06985	Heterokaryon incompatibility protein (HET)	IPR010730	Heterokaryon incompatibility
FGRAMPH1_01G05391	1	7257572	7260703	3131	26	19	8	0.577778	-	-	-	-	-
FGRAMPH1_01G05399	1	7269251	7272067	2816	14	9	22	0.608696	-	-	-	-	-
FGRAMPH1_01G05403	1	7281691	7283394	1703	15	5	27	0.75	-	-	-	-	-
FGRAMPH1_01G05405	1	7284465	7285153	688	9	5	28	0.642857	-	-	-	-	-
FGRAMPH1_01G05409	1	7288889	7289883	994	8	0	25	1	-	-	-	-	-
FGRAMPH1_01G05415	1	7298493	7299514	1021	15	5	25	0.75	PF06985	Heterokaryon incompatibility protein (HET)	IPR010730	Heterokaryon incompatibility
FGRAMPH1_01G05427	1	7312275	7312895	620	17	7	25	0.708333	-	-	-	-	-
FGRAMPH1_01G05433	1	7316048	7317773	1725	22	6	30	0.785714	-	-	-	-	-
FGRAMPH1_01G05445	1	7326696	7327774	1078	18	8	18	0.692308	-	-	-	-	-
FGRAMPH1_01G05449	1	7329986	7330945	959	7	2	16	0.777778	PF09830	ATP adenylyltransferase	IPR019200	ATP adenylyltransferase, C-terminal	GO:0003877
FGRAMPH1_01G05455	1	7335320	7335925	605	6	3	12	0.666667	PF04749	PLAC8 family	IPR006461	PLAC8 motif-containing protein
FGRAMPH1_01G05479	1	7359719	7361099	1380	11	8	36	0.578947	-	-	-	-	-
FGRAMPH1_01G05491	1	7375025	7375588	563	11	3	20	0.785714	-	-	-	-	-
FGRAMPH1_01G05493	1	7375733	7376524	791	8	2	19	0.8	-	-	-	-	-
FGRAMPH1_01G05495	1	7376853	7378133	1280	11	8	6	0.578947	-	-	-	-	-
FGRAMPH1_01G05521	1	7407855	7413845	5990	16	11	15	0.592593	PF13086	AAA domain
FGRAMPH1_01G05545	1	7444133	7446019	1886	14	3	29	0.823529	-	-	-	-	-
FGRAMPH1_01G05557	1	7454754	7456196	1442	14	8	19	0.636364	PF01619	Proline dehydrogenase	IPR002872	Proline dehydrogenase domain
FGRAMPH1_01G05565	1	7463325	7464401	1076	6	2	25	0.75	-	-	-	-	-
FGRAMPH1_01G05567	1	7465317	7467404	2087	17	11	17	0.607143	PF07287	Protein of unknown function (DUF1446)	IPR010839	Protein of unknown function DUF1446
FGRAMPH1_01G05571	1	7470372	7470749	377	6	1	21	0.857143	-	-	-	-	-
FGRAMPH1_01G05609	1	7544602	7545609	1007	6	2	13	0.75	-	-	-	-	-
FGRAMPH1_01G05635	1	7575274	7576714	1440	9	7	19	0.5625	PF12796	Ankyrin repeats (3 copies)	IPR020683	Ankyrin repeat-containing domain
FGRAMPH1_01G05673	1	7625902	7627214	1312	11	8	31	0.578947	-	-	-	-	-
FGRAMPH1_01G05675	1	7627832	7629065	1233	17	6	25	0.73913	-	-	-	-	-
FGRAMPH1_01G05721	1	7677830	7679352	1522	19	13	15	0.59375	PF00172	Fungal Zn(2)-Cys(6) binuclear cluster domain	IPR001138	Zn(2)-C6 fungal-type DNA-binding domain	GO:0000981|GO:0005634|GO:0006355|GO:0008270
FGRAMPH1_01G05743	1	7701679	7705431	3752	32	22	22	0.592593	PF00023	Ankyrin repeat	IPR002110	Ankyrin repeat	GO:0005515
FGRAMPH1_01G05789	1	7779933	7782323	2390	142	63	87	0.692683	PF13401	AAA domain
FGRAMPH1_01G05795	1	7785891	7788468	2577	53	31	12	0.630952	PF00069	Protein kinase domain	IPR000719	Protein kinase domain	GO:0004672|GO:0005524|GO:0006468
FGRAMPH1_01G05797	1	7788996	7791498	2502	12	7	57	0.631579	-	-	-	-	-
FGRAMPH1_01G05823	1	7817127	7818988	1861	12	6	12	0.666667	-	-	-	-	-
FGRAMPH1_01G05831	1	7828899	7829872	973	6	2	20	0.75	PF00756	Putative esterase	IPR000801	Putative esterase
FGRAMPH1_01G05833	1	7830082	7831363	1281	8	2	24	0.8	PF13095	Kinetochore Sim4 complex subunit FTA2	IPR025213	Kinetochore Sim4 complex subunit Fta2
FGRAMPH1_01G05835	1	7833541	7835727	2186	11	6	13	0.647059	-	-	-	-	-
FGRAMPH1_01G05849	1	7851778	7852910	1132	8	4	12	0.666667	-	-	-	-	-
FGRAMPH1_01G05871	1	7876512	7877476	964	6	4	5	0.6	-	-	-	-	-
FGRAMPH1_01G05873	1	7878415	7880294	1879	14	8	15	0.636364	-	-	-	-	-
FGRAMPH1_01G05893	1	7899967	7901088	1121	6	3	5	0.666667	PF12850	Calcineurin-like phosphoesterase superfamily domain	IPR024654	Calcineurin-like phosphoesterase domain, lpxH type
FGRAMPH1_01G06269	1	8411863	8415971	4108	16	3	10	0.842105	PF11051	Mannosyltransferase putative	IPR022751	Alpha-mannosyltransferase	GO:0006486
FGRAMPH1_01G06283	1	8429082	8430842	1760	8	4	30	0.666667	PF00111	2Fe-2S iron-sulfur cluster binding domain	IPR001041	2Fe-2S ferredoxin-type domain	GO:0009055|GO:0051536
FGRAMPH1_01G06407	1	8594127	8594590	463	6	1	11	0.857143	-	-	-	-	-
FGRAMPH1_01G06481	1	8674021	8675850	1829	6	1	1	0.857143	-	-	-	-	-
FGRAMPH1_01G06877	1	9263078	9267002	3924	6	2	2	0.75	PF09444	MRC1-like domain	IPR018564	DNA replication checkpoint mediator, MRC1 domain
FGRAMPH1_01G07183	1	9705304	9710722	5418	7	4	13	0.636364	PF00270	DEAD/DEAH box helicase	IPR011545	DEAD/DEAH box helicase domain	GO:0003676|GO:0005524
FGRAMPH1_01G07241	1	9781665	9794465	12800	24	14	6	0.631579	-	-	-	-	-
FGRAMPH1_01G07461	1	10100769	10102073	1304	7	1	2	0.875	-	-	-	-	-
FGRAMPH1_01G07483	1	10119433	10121233	1800	7	3	0	0.7	PF07690	Major Facilitator Superfamily	IPR011701	Major facilitator superfamily	GO:0016021|GO:0055085
FGRAMPH1_01G07521	1	10169984	10171666	1682	10	5	2	0.666667	-	-	-	-	-
FGRAMPH1_01G07535	1	10193149	10193445	296	6	0	5	1	-	-	-	-	-
FGRAMPH1_01G07853	1	10562207	10564646	2439	7	1	2	0.875	PF01822	WSC domain	IPR002889	Carbohydrate-binding WSC
FGRAMPH1_01G07865	1	10573818	10575917	2099	295	105	51	0.7375	-	-	-	-	-
FGRAMPH1_01G07869	1	10579532	10581959	2427	6	0	5	1	-	-	-	-	-
FGRAMPH1_01G07937	1	10680672	10682204	1532	10	0	7	1	-	-	-	-	-
FGRAMPH1_01G07957	1	10706301	10706808	507	6	1	6	0.857143	-	-	-	-	-
FGRAMPH1_01G08003	1	10773704	10774660	956	6	0	7	1	PF12850	Calcineurin-like phosphoesterase superfamily domain	IPR024654	Calcineurin-like phosphoesterase domain, lpxH type
FGRAMPH1_01G08027	1	10797799	10798392	593	7	1	10	0.875	-	-	-	-	-
FGRAMPH1_01G08083	1	10854833	10857024	2191	19	6	12	0.76	PF05729	NACHT domain
FGRAMPH1_01G08091	1	10862942	10866271	3329	7	5	3	0.583333	PF13768	von Willebrand factor type A domain
FGRAMPH1_01G08107	1	10888484	10889503	1019	10	6	18	0.625	PF12796	Ankyrin repeats (3 copies)	IPR020683	Ankyrin repeat-containing domain
FGRAMPH1_01G08109	1	10889988	10890911	923	6	2	16	0.75	PF00170	bZIP transcription factor	IPR004827	Basic-leucine zipper domain	GO:0003700|GO:0006355|GO:0043565
FGRAMPH1_01G08115	1	10894305	10894964	659	10	6	9	0.625	-	-	-	-	-
FGRAMPH1_01G08127	1	10905967	10908155	2188	26	13	111	0.666667	-	-	-	-	-
FGRAMPH1_01G08133	1	10911470	10914480	3010	13	8	40	0.619048	-	-	-	-	-
FGRAMPH1_01G08135	1	10914906	10915256	350	13	7	65	0.65	-	-	-	-	-
FGRAMPH1_01G08143	1	10924350	10925138	788	8	6	43	0.571429	PF00484	Carbonic anhydrase	IPR001765	Carbonic anhydrase	GO:0004089|GO:0008270
FGRAMPH1_01G08153	1	10931974	10933464	1490	8	5	13	0.615385	PF00172	Fungal Zn(2)-Cys(6) binuclear cluster domain	IPR001138	Zn(2)-C6 fungal-type DNA-binding domain	GO:0000981|GO:0005634|GO:0006355|GO:0008270
FGRAMPH1_01G08167	1	10954706	10955572	866	7	3	13	0.7	-	-	-	-	-
FGRAMPH1_01G08183	1	10975082	10977288	2206	11	8	22	0.578947	-	-	-	-	-
FGRAMPH1_01G08185	1	10978306	10978632	326	20	8	40	0.714286	-	-	-	-	-
FGRAMPH1_01G08197	1	10987840	10988945	1105	12	4	20	0.75	-	-	-	-	-
FGRAMPH1_01G08199	1	10992223	10993217	994	11	5	16	0.6875	-	-	-	-	-
FGRAMPH1_01G08201	1	10993926	10999878	5952	88	57	47	0.606897	-	-	-	-	-
FGRAMPH1_01G08221	1	11019598	11019912	314	6	2	16	0.75	-	-	-	-	-
FGRAMPH1_01G08225	1	11023570	11024993	1423	14	5	20	0.736842	-	-	-	-	-
FGRAMPH1_01G08231	1	11036385	11037038	653	9	0	22	1	PF01391	Collagen triple helix repeat (20 copies)	IPR008160	Collagen triple helix repeat
FGRAMPH1_01G08239	1	11043805	11045886	2081	136	66	165	0.673267	PF00400	WD domain, G-beta repeat	IPR001680	WD40 repeat	GO:0005515
FGRAMPH1_01G08245	1	11051391	11051709	318	12	6	107	0.666667	-	-	-	-	-
FGRAMPH1_01G08259	1	11072591	11072941	350	6	4	26	0.6	-	-	-	-	-
FGRAMPH1_01G08261	1	11073899	11074653	754	14	5	29	0.736842	-	-	-	-	-
FGRAMPH1_01G08271	1	11086126	11087532	1406	170	52	153	0.765766	PF13374	Tetratricopeptide repeat
FGRAMPH1_01G08273	1	11087820	11088913	1093	58	42	72	0.58	PF14420	Clr5 domain	IPR025676	Clr5 domain
FGRAMPH1_01G08305	1	11123408	11125417	2009	45	21	46	0.681818	-	-	-	-	-
FGRAMPH1_01G08313	1	11138313	11140379	2066	23	10	29	0.69697	-	-	-	-	-
FGRAMPH1_01G08329	1	11165452	11165772	320	8	1	5	0.888889	-	-	-	-	-
FGRAMPH1_01G08359	1	11210265	11212429	2164	22	11	12	0.666667	-	-	-	-	-
FGRAMPH1_01G08361	1	11213320	11215451	2131	12	8	30	0.6	-	-	-	-	-
FGRAMPH1_01G08363	1	11215926	11216857	931	8	4	42	0.666667	-	-	-	-	-
FGRAMPH1_01G08365	1	11217089	11217876	787	19	14	60	0.575758	-	-	-	-	-
FGRAMPH1_01G08379	1	11258554	11260022	1468	6	2	14	0.75	-	-	-	-	-
FGRAMPH1_01G08393	1	11281442	11282851	1409	39	29	49	0.573529	-	-	-	-	-
FGRAMPH1_01G08401	1	11286507	11287252	745	23	11	93	0.676471	-	-	-	-	-
FGRAMPH1_01G08407	1	11295068	11296183	1115	27	11	66	0.710526	-	-	-	-	-
FGRAMPH1_01G08417	1	11308890	11309750	860	64	31	93	0.673684	-	-	-	-	-
FGRAMPH1_01G08429	1	11336368	11339481	3113	31	21	44	0.596154	PF00176	SNF2 family N-terminal domain	IPR000330	SNF2-related	GO:0005524
FGRAMPH1_01G08457	1	11378339	11380851	2512	238	134	215	0.639785	PF12796	Ankyrin repeats (3 copies)	IPR020683	Ankyrin repeat-containing domain
FGRAMPH1_01G08459	1	11381234	11384112	2878	331	130	148	0.718004	PF00082	Subtilase family	IPR000209	Peptidase S8/S53 domain	GO:0004252|GO:0006508
FGRAMPH1_01G08461	1	11384545	11385420	875	15	9	20	0.625	-	-	-	-	-
FGRAMPH1_01G08481	1	11403687	11407619	3932	12	6	5	0.666667	PF00069	Protein kinase domain	IPR000719	Protein kinase domain	GO:0004672|GO:0005524|GO:0006468
FGRAMPH1_01G08487	1	11412051	11412647	596	15	4	48	0.789474	-	-	-	-	-
FGRAMPH1_01G08491	1	11414825	11418669	3844	35	17	20	0.673077	PF00023	Ankyrin repeat	IPR002110	Ankyrin repeat	GO:0005515
FGRAMPH1_01G08495	1	11419980	11420336	356	11	5	49	0.6875	-	-	-	-	-
FGRAMPH1_01G08503	1	11427409	11431224	3815	257	114	72	0.692722	PF00400	WD domain, G-beta repeat	IPR001680	WD40 repeat	GO:0005515
FGRAMPH1_01G08517	1	11444701	11446702	2001	20	13	29	0.606061	-	-	-	-	-
FGRAMPH1_01G08535	1	11466110	11468962	2852	13	9	22	0.590909	PF00933	Glycosyl hydrolase family 3 N terminal domain	IPR001764	Glycoside hydrolase, family 3, N-terminal	GO:0004553|GO:0005975
FGRAMPH1_01G08545	1	11485018	11485544	526	11	5	37	0.6875	-	-	-	-	-
FGRAMPH1_01G08547	1	11485461	11485890	429	8	1	43	0.888889	-	-	-	-	-
FGRAMPH1_01G08559	1	11495395	11496158	763	32	21	73	0.603774	-	-	-	-	-
FGRAMPH1_01G08561	1	11496781	11497067	286	6	1	21	0.857143	-	-	-	-	-
FGRAMPH1_01G08563	1	11497397	11498338	941	18	13	42	0.580645	PF02567	Phenazine biosynthesis-like protein	IPR003719	Phenazine biosynthesis PhzF protein	GO:0003824|GO:0009058
FGRAMPH1_01G08569	1	11506446	11508131	1685	147	81	107	0.644737	-	-	-	-	-
FGRAMPH1_01G08571	1	11509425	11511902	2477	14	11	85	0.56	-	-	-	-	-
FGRAMPH1_01G08581	1	11527516	11532027	4511	86	20	35	0.811321	PF00622	SPRY domain	IPR003877	SPRY domain	GO:0005515
FGRAMPH1_01G08587	1	11537940	11538628	688	39	23	148	0.629032	PF00838	Translationally controlled tumour protein	IPR018105	Translationally controlled tumour protein
FGRAMPH1_01G08609	1	11554124	11556208	2084	8	4	35	0.666667	-	-	-	-	-
FGRAMPH1_01G08615	1	11562423	11563163	740	6	4	31	0.6	PF08241	Methyltransferase domain	IPR013216	Methyltransferase type 11	GO:0008152|GO:0008168
FGRAMPH1_01G08617	1	11563510	11566734	3224	78	60	10	0.565217	PF12770	CHAT domain	IPR024983	CHAT domain
FGRAMPH1_01G08619	1	11567557	11568482	925	6	4	13	0.6	-	-	-	-	-
FGRAMPH1_01G08629	1	11577458	11580077	2619	26	15	34	0.634146	PF00172	Fungal Zn(2)-Cys(6) binuclear cluster domain	IPR001138	Zn(2)-C6 fungal-type DNA-binding domain	GO:0000981|GO:0005634|GO:0006355|GO:0008270
FGRAMPH1_01G08651	1	11601289	11601752	463	6	1	16	0.857143	-	-	-	-	-
FGRAMPH1_01G08655	1	11604670	11606004	1334	55	30	112	0.647059	-	-	-	-	-
FGRAMPH1_01G08657	1	11606302	11607042	740	13	10	60	0.565217	PF04116	Fatty acid hydroxylase superfamily	IPR006694	Fatty acid hydroxylase	GO:0005506|GO:0006633|GO:0016491|GO:0055114
FGRAMPH1_01G08677	1	11625879	11629051	3172	67	51	44	0.567797	PF05792	Candida agglutinin-like (ALS)	IPR008440	Agglutinin-like protein repeat	GO:0007155
FGRAMPH1_01G08683	1	11637076	11639010	1934	28	13	35	0.682927	-	-	-	-	-
FGRAMPH1_01G08689	1	11643092	11644255	1163	58	41	70	0.585859	-	-	-	-	-
FGRAMPH1_01G08703	1	11659337	11660131	794	7	5	21	0.583333	-	-	-	-	-
FGRAMPH1_01G08707	1	11662624	11663829	1205	11	6	14	0.647059	-	-	-	-	-
FGRAMPH1_01G08709	1	11664105	11664881	776	7	2	12	0.777778	-	-	-	-	-
FGRAMPH1_01G08715	1	11669792	11671840	2048	7	0	4	1	PF01735	Lysophospholipase catalytic domain	IPR002642	Lysophospholipase, catalytic domain	GO:0004620|GO:0009395
FGRAMPH1_01G08717	1	11672218	11673704	1486	10	2	4	0.833333	-	-	-	-	-
FGRAMPH1_01G08727	1	11684089	11687086	2997	6	2	5	0.75	PF01823	MAC/Perforin domain	IPR020864	Membrane attack complex component/perforin (MACPF) domain
FGRAMPH1_01G08731	1	11693482	11694540	1058	9	7	10	0.5625	PF01370	NAD dependent epimerase/dehydratase family	IPR001509	NAD-dependent epimerase/dehydratase, N-terminal domain	GO:0003824|GO:0050662
FGRAMPH1_01G08733	1	11694660	11696696	2036	12	5	11	0.705882	PF00501	AMP-binding enzyme	IPR000873	AMP-dependent synthetase/ligase	GO:0003824|GO:0008152
FGRAMPH1_01G08735	1	11697590	11699211	1621	13	5	18	0.722222	PF00282	Pyridoxal-dependent decarboxylase conserved domain	IPR002129	Pyridoxal phosphate-dependent decarboxylase	GO:0016831|GO:0019752|GO:0030170
FGRAMPH1_01G08739	1	11700711	11701792	1081	6	2	13	0.75	PF13768	von Willebrand factor type A domain
FGRAMPH1_01G08747	1	11712029	11713359	1330	9	3	13	0.75	PF06985	Heterokaryon incompatibility protein (HET)	IPR010730	Heterokaryon incompatibility
FGRAMPH1_01G08783	2	11431	11830	399	12	6	89	0.666667	-	-	-	-	-
FGRAMPH1_01G08791	2	33505	36820	3315	9	6	10	0.6	PF00854	POT family	IPR000109	Proton-dependent oligopeptide transporter family	GO:0005215|GO:0006810|GO:0016020
FGRAMPH1_01G08795	2	39197	41276	2079	29	9	60	0.763158	-	-	-	-	-
FGRAMPH1_01G08801	2	46494	46961	467	6	1	20	0.857143	-	-	-	-	-
FGRAMPH1_01G08803	2	48594	49013	419	9	2	15	0.818182	-	-	-	-	-
FGRAMPH1_01G08815	2	58227	59515	1288	10	7	20	0.588235	PF06094	AIG2-like family	IPR009288	AIG2-like
FGRAMPH1_01G08817	2	60155	61282	1127	11	2	24	0.846154	-	-	-	-	-
FGRAMPH1_01G08819	2	62547	64035	1488	6	4	8	0.6	-	-	-	-	-
FGRAMPH1_01G08821	2	65775	66745	970	6	2	19	0.75	-	-	-	-	-
FGRAMPH1_01G08823	2	67698	69579	1881	16	7	18	0.695652	PF09421	Frequency clock protein	IPR018554	Frequency clock protein	GO:0005634|GO:0005737|GO:0006355|GO:0007623
FGRAMPH1_01G08825	2	69787	71124	1337	10	5	15	0.666667	PF01370	NAD dependent epimerase/dehydratase family	IPR001509	NAD-dependent epimerase/dehydratase, N-terminal domain	GO:0003824|GO:0050662
FGRAMPH1_01G08831	2	77609	78115	506	9	2	31	0.818182	-	-	-	-	-
FGRAMPH1_01G08843	2	94793	95651	858	14	5	118	0.736842	-	-	-	-	-
FGRAMPH1_01G08845	2	96793	97065	272	33	15	114	0.6875	-	-	-	-	-
FGRAMPH1_01G08853	2	107838	109346	1508	7	3	11	0.7	-	-	-	-	-
FGRAMPH1_01G08869	2	125933	127201	1268	10	6	11	0.625	PF03435	Saccharopine dehydrogenase	IPR005097	Saccharopine dehydrogenase / Homospermidine synthase	GO:0016491|GO:0055114
FGRAMPH1_01G08881	2	136874	139219	2345	31	20	39	0.607843	PF14033	Protein of unknown function (DUF4246)	IPR025340	Protein of unknown function DUF4246
FGRAMPH1_01G08883	2	139485	141858	2373	22	11	30	0.666667	PF00067	Cytochrome P450	IPR001128	Cytochrome P450	GO:0005506|GO:0016705|GO:0020037|GO:0055114
FGRAMPH1_01G08887	2	144016	144995	979	8	5	21	0.615385	-	-	-	-	-
FGRAMPH1_01G08903	2	159130	159436	306	10	1	26	0.909091	-	-	-	-	-
FGRAMPH1_01G08945	2	209903	211535	1632	27	21	12	0.5625	-	-	-	-	-
FGRAMPH1_01G08947	2	210806	211024	218	6	2	12	0.75	-	-	-	-	-
FGRAMPH1_01G08953	2	218640	219617	977	9	4	34	0.692308	-	-	-	-	-
FGRAMPH1_01G08959	2	224013	227605	3592	34	16	40	0.68	PF00512	His Kinase A (phospho-acceptor) domain	IPR003661	Signal transduction histidine kinase EnvZ-like, dimerisation/phosphoacceptor domain	GO:0000155|GO:0007165|GO:0016020
FGRAMPH1_01G08963	2	230158	230759	601	8	2	41	0.8	PF00097	Zinc finger, C3HC4 type (RING finger)	IPR018957	Zinc finger, C3HC4 RING-type	GO:0046872
FGRAMPH1_01G08971	2	236943	237593	650	53	27	98	0.6625	PF01636	Phosphotransferase enzyme family	IPR002575	Aminoglycoside phosphotransferase
FGRAMPH1_01G08981	2	247172	248845	1673	7	2	4	0.777778	PF04616	Glycosyl hydrolases family 43	IPR006710	Glycoside hydrolase, family 43	GO:0004553|GO:0005975
FGRAMPH1_01G08983	2	248897	250734	1837	7	2	8	0.777778	PF02734	DAK2 domain	IPR004007	DhaL domain	GO:0004371|GO:0006071
FGRAMPH1_01G09011	2	277477	277806	329	9	6	74	0.6	-	-	-	-	-
FGRAMPH1_01G09015	2	283081	284433	1352	21	10	54	0.677419	PF00082	Subtilase family	IPR000209	Peptidase S8/S53 domain	GO:0004252|GO:0006508
FGRAMPH1_01G09037	2	303401	305626	2225	44	23	45	0.656716	PF09421	Frequency clock protein	IPR018554	Frequency clock protein	GO:0005634|GO:0005737|GO:0006355|GO:0007623
FGRAMPH1_01G09041	2	307111	307836	725	8	3	12	0.727273	PF06963	Ferroportin1 (FPN1)	IPR009716	Ferroporti-1	GO:0005381|GO:0016021|GO:0034755
FGRAMPH1_01G09091	2	354870	355766	896	159	77	148	0.673729	PF12796	Ankyrin repeats (3 copies)	IPR020683	Ankyrin repeat-containing domain
FGRAMPH1_01G09113	2	381299	383776	2477	22	14	47	0.611111	PF07690	Major Facilitator Superfamily	IPR011701	Major facilitator superfamily	GO:0016021|GO:0055085
FGRAMPH1_01G09117	2	385892	387800	1908	107	70	66	0.60452	-	-	-	-	-
FGRAMPH1_01G09123	2	394733	395232	499	32	20	57	0.615385	-	-	-	-	-
FGRAMPH1_01G09133	2	406654	411230	4576	30	19	109	0.612245	PF00023	Ankyrin repeat	IPR002110	Ankyrin repeat	GO:0005515
FGRAMPH1_01G09139	2	416668	417789	1121	55	39	51	0.585106	-	-	-	-	-
FGRAMPH1_01G09141	2	418394	419783	1389	90	36	63	0.714286	-	-	-	-	-
FGRAMPH1_01G09143	2	420742	421431	689	7	4	44	0.636364	-	-	-	-	-
FGRAMPH1_01G09145	2	422015	427436	5421	77	58	84	0.57037	PF05729	NACHT domain
FGRAMPH1_01G09155	2	434600	435220	620	7	2	54	0.777778	PF01936	NYN domain	IPR021139	NYN domain, limkain-b1-type
FGRAMPH1_01G09169	2	456506	456658	152	7	4	95	0.636364	-	-	-	-	-
FGRAMPH1_01G09175	2	461002	461894	892	56	30	125	0.651163	-	-	-	-	-
FGRAMPH1_01G09177	2	462777	463597	820	30	14	90	0.681818	-	-	-	-	-
FGRAMPH1_01G09197	2	496512	496853	341	6	3	21	0.666667	-	-	-	-	-
FGRAMPH1_01G09199	2	497316	497630	314	11	4	28	0.733333	-	-	-	-	-
FGRAMPH1_01G09221	2	526150	530085	3935	426	195	222	0.68599	PF05729	NACHT domain
FGRAMPH1_01G09227	2	535655	539253	3598	505	274	248	0.648267	-	-	-	-	-
FGRAMPH1_01G09237	2	548397	548667	270	6	3	85	0.666667	-	-	-	-	-
FGRAMPH1_01G09239	2	549628	550100	472	7	4	48	0.636364	-	-	-	-	-
FGRAMPH1_01G09243	2	554233	555134	901	38	16	159	0.703704	-	-	-	-	-
FGRAMPH1_01G09253	2	566646	567455	809	11	6	23	0.647059	-	-	-	-	-
FGRAMPH1_01G09255	2	567640	568907	1267	37	15	31	0.711538	-	-	-	-	-
FGRAMPH1_01G09259	2	572483	574513	2030	81	42	73	0.658537	PF03184	DDE superfamily endonuclease	IPR004875	DDE superfamily endonuclease, CENP-B-like	GO:0003676
FGRAMPH1_01G09261	2	574786	575204	418	10	3	46	0.769231	-	-	-	-	-
FGRAMPH1_01G09267	2	578964	580188	1224	16	9	21	0.64	-	-	-	-	-
FGRAMPH1_01G09271	2	585491	585989	498	11	6	37	0.647059	-	-	-	-	-
FGRAMPH1_01G09275	2	589852	592358	2506	22	16	39	0.578947	PF13520	Amino acid permease	IPR002293	Amino acid/polyamine transporter I	GO:0003333|GO:0015171|GO:0016020
FGRAMPH1_01G09307	2	625746	626162	416	8	5	36	0.615385	-	-	-	-	-
FGRAMPH1_01G09313	2	631226	632996	1770	10	4	27	0.714286	PF00067	Cytochrome P450	IPR001128	Cytochrome P450	GO:0005506|GO:0016705|GO:0020037|GO:0055114
FGRAMPH1_01G09331	2	649720	650511	791	11	7	27	0.611111	-	-	-	-	-
FGRAMPH1_01G09339	2	656472	657578	1106	20	8	53	0.714286	PF12796	Ankyrin repeats (3 copies)	IPR020683	Ankyrin repeat-containing domain
FGRAMPH1_01G09345	2	659490	659999	509	8	2	17	0.8	-	-	-	-	-
FGRAMPH1_01G09355	2	668368	671143	2775	9	6	57	0.6	-	-	-	-	-
FGRAMPH1_01G09365	2	681724	683522	1798	20	13	24	0.606061	PF00202	Aminotransferase class-III	IPR005814	Aminotransferase class-III	GO:0008483|GO:0030170
FGRAMPH1_01G09373	2	697031	710656	13625	115	84	24	0.577889	PF00501	AMP-binding enzyme	IPR000873	AMP-dependent synthetase/ligase	GO:0003824|GO:0008152
FGRAMPH1_01G09379	2	714879	715118	239	9	6	39	0.6	-	-	-	-	-
FGRAMPH1_01G09381	2	716996	717292	296	7	2	26	0.777778	-	-	-	-	-
FGRAMPH1_01G09407	2	748194	752360	4166	14	11	12	0.56	PF12796	Ankyrin repeats (3 copies)	IPR020683	Ankyrin repeat-containing domain
FGRAMPH1_01G09409	2	752664	753826	1162	8	5	13	0.615385	-	-	-	-	-
FGRAMPH1_01G09415	2	757599	758054	455	9	3	22	0.75	-	-	-	-	-
FGRAMPH1_01G09425	2	768416	769234	818	6	4	43	0.6	-	-	-	-	-
FGRAMPH1_01G09433	2	772500	773111	611	10	4	21	0.714286	-	-	-	-	-
FGRAMPH1_01G09437	2	776762	777924	1162	74	42	80	0.637931	-	-	-	-	-
FGRAMPH1_01G09439	2	778888	781782	2894	134	101	13	0.570213	PF06985	Heterokaryon incompatibility protein (HET)	IPR010730	Heterokaryon incompatibility
FGRAMPH1_01G09441	2	782027	782709	682	6	4	18	0.6	-	-	-	-	-
FGRAMPH1_01G09457	2	794909	797273	2364	26	16	9	0.619048	-	-	-	-	-
FGRAMPH1_01G09461	2	800325	802283	1958	28	5	13	0.848485	-	-	-	-	-
FGRAMPH1_01G09465	2	803608	805337	1729	15	8	14	0.652174	-	-	-	-	-
FGRAMPH1_01G09469	2	807544	808693	1149	9	4	22	0.692308	-	-	-	-	-
FGRAMPH1_01G09471	2	809798	813080	3282	33	8	22	0.804878	PF05729	NACHT domain
FGRAMPH1_01G09475	2	817951	818824	873	14	8	28	0.636364	-	-	-	-	-
FGRAMPH1_01G09477	2	819229	819874	645	12	6	36	0.666667	PF08450	SMP-30/Gluconolaconase/LRE-like region	IPR013658	SMP-30/Gluconolactonase/LRE-like region
FGRAMPH1_01G09491	2	831380	834206	2826	15	8	18	0.652174	-	-	-	-	-
FGRAMPH1_01G09495	2	835666	838499	2833	25	18	33	0.581395	-	-	-	-	-
FGRAMPH1_01G09505	2	849471	851825	2354	12	9	61	0.571429	-	-	-	-	-
FGRAMPH1_01G09527	2	873031	874937	1906	7	5	7	0.583333	PF08030	Ferric reductase NAD binding domain	IPR013121	Ferric reductase, NAD binding	GO:0016491|GO:0055114
FGRAMPH1_01G09541	2	885982	889280	3298	7	1	7	0.875	PF00931	NB-ARC domain	IPR002182	NB-ARC	GO:0043531
FGRAMPH1_01G09551	2	902117	903313	1196	10	6	20	0.625	-	-	-	-	-
FGRAMPH1_01G09553	2	903665	904719	1054	9	4	26	0.692308	PF05875	Ceramidase	IPR008901	Ceramidase	GO:0006672|GO:0016021|GO:0016811
FGRAMPH1_01G09559	2	910496	911468	972	7	4	8	0.636364	PF11905	Domain of unknown function (DUF3425)	IPR021833	Protein of unknown function DUF3425
FGRAMPH1_01G09587	2	939668	940414	746	8	0	24	1	-	-	-	-	-
FGRAMPH1_01G09589	2	941879	942936	1057	9	6	28	0.6	-	-	-	-	-
FGRAMPH1_01G09593	2	944583	945445	862	9	0	10	1	-	-	-	-	-
FGRAMPH1_01G09641	2	1013473	1016046	2573	7	4	7	0.636364	-	-	-	-	-
FGRAMPH1_01G09677	2	1063832	1064920	1088	8	3	10	0.727273	-	-	-	-	-
FGRAMPH1_01G09679	2	1065315	1066289	974	11	4	10	0.733333	-	-	-	-	-
FGRAMPH1_01G09681	2	1066937	1068289	1352	7	3	14	0.7	-	-	-	-	-
FGRAMPH1_01G09773	2	1161825	1163150	1325	9	3	12	0.75	-	-	-	-	-
FGRAMPH1_01G09775	2	1163495	1164739	1244	8	4	11	0.666667	-	-	-	-	-
FGRAMPH1_01G09789	2	1175049	1177171	2122	8	3	3	0.727273	PF00172	Fungal Zn(2)-Cys(6) binuclear cluster domain	IPR001138	Zn(2)-C6 fungal-type DNA-binding domain	GO:0000981|GO:0005634|GO:0006355|GO:0008270
FGRAMPH1_01G09893	2	1319219	1321392	2173	7	3	5	0.7	PF00258	Flavodoxin	IPR008254	Flavodoxin/nitric oxide synthase	GO:0010181|GO:0016491
FGRAMPH1_01G10025	2	1493925	1497122	3197	6	1	3	0.857143	PF00667	FAD binding domain	IPR003097	FAD-binding, type 1	GO:0016491|GO:0055114
FGRAMPH1_01G10461	2	2126591	2127160	569	8	1	7	0.888889	PF04828	Glutathione-dependent formaldehyde-activating enzyme	IPR006913	Glutathione-dependent formaldehyde-activating enzyme/centromere protein V	GO:0008152|GO:0016846
FGRAMPH1_01G10463	2	2126944	2127150	206	8	0	7	1	-	-	-	-	-
FGRAMPH1_01G10635	2	2378109	2380324	2215	7	2	6	0.777778	-	-	-	-	-
FGRAMPH1_01G10655	2	2406702	2410276	3574	9	5	2	0.642857	PF00642	Zinc finger C-x8-C-x5-C-x3-H type (and similar)	IPR000571	Zinc finger, CCCH-type	GO:0046872
FGRAMPH1_01G10815	2	2635191	2642218	7027	6	4	1	0.6	-	-	-	-	-
FGRAMPH1_01G10821	2	2649909	2653366	3457	18	10	7	0.642857	-	-	-	-	-
FGRAMPH1_01G10861	2	2713325	2714423	1098	6	3	11	0.666667	-	-	-	-	-
FGRAMPH1_01G10915	2	2789072	2790225	1153	6	1	11	0.857143	-	-	-	-	-
FGRAMPH1_01G10929	2	2808329	2810055	1726	11	8	19	0.578947	-	-	-	-	-
FGRAMPH1_01G10935	2	2816718	2818227	1509	8	5	6	0.615385	PF07470	Glycosyl Hydrolase Family 88	IPR010905	Glycosyl hydrolase, family 88
FGRAMPH1_01G10947	2	2837470	2838205	735	8	2	19	0.8	-	-	-	-	-
FGRAMPH1_01G10959	2	2848060	2848788	728	7	4	10	0.636364	-	-	-	-	-
FGRAMPH1_01G10977	2	2878417	2878701	284	8	4	21	0.666667	-	-	-	-	-
FGRAMPH1_01G10997	2	2903977	2904455	478	7	0	19	1	-	-	-	-	-
FGRAMPH1_01G11041	2	2940214	2941803	1589	7	2	23	0.777778	PF04408	Helicase associated domain (HA2)	IPR007502	Helicase-associated domain	GO:0004386
FGRAMPH1_01G11043	2	2942303	2942737	434	6	1	13	0.857143	-	-	-	-	-
FGRAMPH1_01G11047	2	2944096	2944578	482	8	1	7	0.888889	-	-	-	-	-
FGRAMPH1_01G11237	2	3210495	3218757	8262	18	13	6	0.580645	-	-	-	-	-
FGRAMPH1_01G11249	2	3231624	3234983	3359	6	2	3	0.75	PF01764	Lipase (class 3)	IPR002921	Fungal lipase-like domain	GO:0006629
FGRAMPH1_01G11275	2	3264703	3265926	1223	7	1	5	0.875	PF12695	Alpha/beta hydrolase family	IPR029059	Alpha/beta hydrolase fold-5
FGRAMPH1_01G11285	2	3340455	3341284	829	14	2	5	0.875	-	-	-	-	-
FGRAMPH1_01G11381	2	3477604	3480741	3137	6	3	5	0.666667	PF08487	Vault protein inter-alpha-trypsin domain	IPR013694	VIT domain
FGRAMPH1_01G11385	2	3484979	3486336	1357	9	4	11	0.692308	-	-	-	-	-
FGRAMPH1_01G11401	2	3506911	3508564	1653	8	2	13	0.8	PF08242	Methyltransferase domain	IPR013217	Methyltransferase type 12
FGRAMPH1_01G11411	2	3516134	3518117	1983	8	2	9	0.8	-	-	-	-	-
FGRAMPH1_01G11429	2	3535415	3539775	4360	21	6	14	0.777778	PF00067	Cytochrome P450	IPR001128	Cytochrome P450	GO:0005506|GO:0016705|GO:0020037|GO:0055114
FGRAMPH1_01G11447	2	3561386	3563365	1979	20	8	18	0.714286	PF00024	PAN domain	IPR003014	PAN-1 domain
FGRAMPH1_01G11455	2	3573096	3575567	2471	35	8	16	0.813953	-	-	-	-	-
FGRAMPH1_01G11457	2	3576206	3579479	3273	25	10	9	0.714286	PF07690	Major Facilitator Superfamily	IPR011701	Major facilitator superfamily	GO:0016021|GO:0055085
FGRAMPH1_01G11495	2	3606015	3608025	2010	6	3	3	0.666667	PF07690	Major Facilitator Superfamily	IPR011701	Major facilitator superfamily	GO:0016021|GO:0055085
FGRAMPH1_01G11521	2	3639937	3641799	1862	7	4	13	0.636364	-	-	-	-	-
FGRAMPH1_01G11523	2	3644720	3648154	3434	13	8	14	0.619048	PF00004	ATPase family associated with various cellular activities (AAA)	IPR003959	ATPase, AAA-type, core	GO:0005524
FGRAMPH1_01G11531	2	3656981	3658411	1430	7	5	16	0.583333	PF00328	Histidine phosphatase superfamily (branch 2)	IPR000560	Histidine phosphatase superfamily, clade-2	GO:0003993
FGRAMPH1_01G11533	2	3658485	3659596	1111	15	5	16	0.75	PF04055	Radical SAM superfamily	IPR007197	Radical SAM	GO:0003824|GO:0051536
FGRAMPH1_01G11545	2	3667343	3670390	3047	7	1	5	0.875	-	-	-	-	-
FGRAMPH1_01G11569	2	3700802	3705954	5152	14	6	10	0.7	PF00023	Ankyrin repeat	IPR002110	Ankyrin repeat	GO:0005515
FGRAMPH1_01G11577	2	3715790	3717073	1283	6	2	17	0.75	-	-	-	-	-
FGRAMPH1_01G11605	2	3744199	3744667	468	24	11	25	0.685714	-	-	-	-	-
FGRAMPH1_01G11611	2	3748542	3749991	1449	7	2	4	0.777778	-	-	-	-	-
FGRAMPH1_01G11633	2	3773225	3774115	890	9	5	16	0.642857	-	-	-	-	-
FGRAMPH1_01G11637	2	3776328	3778860	2532	20	10	19	0.666667	-	-	-	-	-
FGRAMPH1_01G11679	2	3820727	3822471	1744	64	32	19	0.666667	PF00023	Ankyrin repeat	IPR002110	Ankyrin repeat	GO:0005515
FGRAMPH1_01G11683	2	3825062	3827285	2223	108	54	112	0.666667	-	-	-	-	-
FGRAMPH1_01G11685	2	3827658	3828853	1195	6	4	25	0.6	-	-	-	-	-
FGRAMPH1_01G11719	2	3861058	3861933	875	6	3	6	0.666667	-	-	-	-	-
FGRAMPH1_01G11737	2	3877338	3879002	1664	12	8	8	0.6	-	-	-	-	-
FGRAMPH1_01G11739	2	3879128	3880249	1121	21	8	11	0.724138	-	-	-	-	-
FGRAMPH1_01G11759	2	3907849	3908193	344	10	4	81	0.714286	-	-	-	-	-
FGRAMPH1_01G11767	2	3912932	3914319	1387	14	11	24	0.56	PF00071	Ras family	IPR001806	Small GTPase superfamily	GO:0005525|GO:0007264
FGRAMPH1_01G11769	2	3915355	3916648	1293	8	6	21	0.571429	-	-	-	-	-
FGRAMPH1_01G11789	2	3935454	3936692	1238	11	4	10	0.733333	-	-	-	-	-
FGRAMPH1_01G11797	2	3941148	3942356	1208	8	6	16	0.571429	-	-	-	-	-
FGRAMPH1_01G11815	2	3958309	3959366	1057	13	10	24	0.565217	-	-	-	-	-
FGRAMPH1_01G11831	2	3974671	3975378	707	6	2	16	0.75	PF00545	ribonuclease	IPR000026	Guanine-specific ribonuclease N1/T1	GO:0003723|GO:0004521
FGRAMPH1_01G11839	2	3981208	3983290	2082	16	10	17	0.615385	-	-	-	-	-
FGRAMPH1_01G11865	2	4006810	4008213	1403	10	7	3	0.588235	PF00856	SET domain	IPR001214	SET domain	GO:0005515
FGRAMPH1_01G11871	2	4012917	4014281	1364	15	11	39	0.576923	PF13087	AAA domain
FGRAMPH1_01G11879	2	4023126	4023938	812	18	4	13	0.818182	-	-	-	-	-
FGRAMPH1_01G11887	2	4034025	4035292	1267	8	2	25	0.8	PF01670	Glycosyl hydrolase family 12	IPR002594	Glycoside hydrolase, family 12	GO:0000272|GO:0008810
FGRAMPH1_01G11893	2	4040813	4041964	1151	10	6	22	0.625	-	-	-	-	-
FGRAMPH1_01G11923	2	4073440	4074464	1024	11	8	33	0.578947	PF04479	RTA1 like protein	IPR007568	RTA-like protein	GO:0006950|GO:0016021
FGRAMPH1_01G11925	2	4076294	4076854	560	9	5	44	0.642857	-	-	-	-	-
FGRAMPH1_01G11949	2	4101550	4102908	1358	6	4	22	0.6	PF13489	Methyltransferase domain
FGRAMPH1_01G11953	2	4104463	4105155	692	6	4	31	0.6	-	-	-	-	-
FGRAMPH1_01G11955	2	4106303	4106534	231	7	1	19	0.875	-	-	-	-	-
FGRAMPH1_01G11981	2	4137600	4138499	899	20	10	43	0.666667	PF01485	IBR domain	IPR002867	Zinc finger, C6HC-type	GO:0008270
FGRAMPH1_01G11983	2	4139230	4139781	551	7	3	44	0.7	-	-	-	-	-
FGRAMPH1_01G11997	2	4153529	4154842	1313	11	8	40	0.578947	PF00155	Aminotransferase class I and II	IPR004839	Aminotransferase, class I/classII	GO:0009058|GO:0030170
FGRAMPH1_01G12001	2	4156590	4157561	971	21	9	51	0.7	PF00069	Protein kinase domain	IPR000719	Protein kinase domain	GO:0004672|GO:0005524|GO:0006468
FGRAMPH1_01G12003	2	4158631	4161195	2564	120	44	18	0.731707	PF13424	Tetratricopeptide repeat
FGRAMPH1_01G12005	2	4162804	4164015	1211	13	9	22	0.590909	PF07819	PGAP1-like protein	IPR012908	GPI inositol-deacylase PGAP1-like	GO:0006505|GO:0006886|GO:0016788
FGRAMPH1_01G12009	2	4166466	4166642	176	25	12	82	0.675676	-	-	-	-	-
FGRAMPH1_01G12025	2	4181262	4182809	1547	17	13	24	0.566667	-	-	-	-	-
FGRAMPH1_01G12037	2	4194219	4196939	2720	60	39	29	0.606061	-	-	-	-	-
FGRAMPH1_01G12057	2	4217322	4218193	871	6	4	14	0.6	-	-	-	-	-
FGRAMPH1_01G12083	2	4244809	4245792	983	10	5	25	0.666667	PF00929	Exonuclease	IPR013520	Exonuclease, RNase T/DNA polymerase III
FGRAMPH1_01G12087	2	4248658	4249845	1187	6	3	29	0.666667	-	-	-	-	-
FGRAMPH1_01G12103	2	4268985	4271003	2018	8	4	22	0.666667	PF06985	Heterokaryon incompatibility protein (HET)	IPR010730	Heterokaryon incompatibility
FGRAMPH1_01G12139	2	4310164	4311730	1566	6	0	3	1	PF07690	Major Facilitator Superfamily	IPR011701	Major facilitator superfamily	GO:0016021|GO:0055085
FGRAMPH1_01G12145	2	4316931	4318062	1131	32	20	41	0.615385	-	-	-	-	-
FGRAMPH1_01G12159	2	4332670	4336389	3719	33	16	17	0.673469	-	-	-	-	-
FGRAMPH1_01G12161	2	4337333	4337758	425	7	5	25	0.583333	-	-	-	-	-
FGRAMPH1_01G12171	2	4350136	4351167	1031	11	2	13	0.846154	PF00069	Protein kinase domain	IPR000719	Protein kinase domain	GO:0004672|GO:0005524|GO:0006468
FGRAMPH1_01G12235	2	4428461	4430633	2172	12	7	12	0.631579	PF01735	Lysophospholipase catalytic domain	IPR002642	Lysophospholipase, catalytic domain	GO:0004620|GO:0009395
FGRAMPH1_01G12267	2	4461330	4464884	3554	50	28	26	0.641026	-	-	-	-	-
FGRAMPH1_01G12287	2	4479538	4479875	337	25	10	130	0.714286	-	-	-	-	-
FGRAMPH1_01G12289	2	4481646	4482061	415	8	3	75	0.727273	-	-	-	-	-
FGRAMPH1_01G12295	2	4487986	4489389	1403	12	5	14	0.705882	PF07173	Protein of unknown function (DUF1399)	IPR009836	Protein of unknown function DUF1399
FGRAMPH1_01G12307	2	4503557	4504393	836	10	7	15	0.588235	-	-	-	-	-
FGRAMPH1_01G12309	2	4504937	4506235	1298	12	2	17	0.857143	PF02752	Arrestin (or S-antigen), C-terminal domain	IPR011022	Arrestin C-terminal-like domain
FGRAMPH1_01G12317	2	4511511	4512389	878	13	3	13	0.8125	PF01636	Phosphotransferase enzyme family	IPR002575	Aminoglycoside phosphotransferase
FGRAMPH1_01G12321	2	4515379	4517162	1783	16	10	27	0.615385	PF07690	Major Facilitator Superfamily	IPR011701	Major facilitator superfamily	GO:0016021|GO:0055085
FGRAMPH1_01G12339	2	4534040	4534855	815	9	5	31	0.642857	-	-	-	-	-
FGRAMPH1_01G12355	2	4549095	4551532	2437	12	8	16	0.6	-	-	-	-	-
FGRAMPH1_01G12357	2	4552004	4552443	439	6	4	18	0.6	-	-	-	-	-
FGRAMPH1_01G12401	2	4600120	4600690	570	65	36	151	0.643564	-	-	-	-	-
FGRAMPH1_01G12425	2	4637145	4638221	1076	78	41	33	0.655462	-	-	-	-	-
FGRAMPH1_01G12427	2	4639344	4639601	257	14	2	47	0.875	-	-	-	-	-
FGRAMPH1_01G12429	2	4640532	4644593	4061	31	23	19	0.574074	-	-	-	-	-
FGRAMPH1_01G12431	2	4644761	4646744	1983	7	4	31	0.636364	-	-	-	-	-
FGRAMPH1_01G12441	2	4654806	4655832	1026	11	8	18	0.578947	PF07992	Pyridine nucleotide-disulphide oxidoreductase	IPR023753	Pyridine nucleotide-disulphide oxidoreductase, FAD/NAD(P)-binding domain	GO:0016491|GO:0055114
FGRAMPH1_01G12495	2	4716468	4718291	1823	11	6	14	0.647059	-	-	-	-	-
FGRAMPH1_01G12501	2	4722350	4723168	818	6	1	21	0.857143	PF00106	short chain dehydrogenase	IPR002198	Short-chain dehydrogenase/reductase SDR	GO:0008152|GO:0016491
FGRAMPH1_01G12519	2	4738955	4740040	1085	8	5	22	0.615385	PF01408	Oxidoreductase family, NAD-binding Rossmann fold	IPR000683	Oxidoreductase, N-terminal	GO:0016491
FGRAMPH1_01G12523	2	4742940	4743456	516	6	4	13	0.6	-	-	-	-	-
FGRAMPH1_01G12535	2	4752594	4755159	2565	12	5	16	0.705882	PF06985	Heterokaryon incompatibility protein (HET)	IPR010730	Heterokaryon incompatibility
FGRAMPH1_01G12545	2	4762255	4763767	1512	20	11	15	0.645161	PF11374	Protein of unknown function (DUF3176)	IPR021514	Protein of unknown function DUF3176
FGRAMPH1_01G12547	2	4764375	4764900	525	15	3	17	0.833333	-	-	-	-	-
FGRAMPH1_01G12555	2	4770780	4771158	378	6	3	26	0.666667	-	-	-	-	-
FGRAMPH1_01G12567	2	4781891	4782841	950	8	3	20	0.727273	-	-	-	-	-
FGRAMPH1_01G12571	2	4787419	4788831	1412	9	3	12	0.75	-	-	-	-	-
FGRAMPH1_01G12611	2	4837774	4838292	518	6	2	16	0.75	-	-	-	-	-
FGRAMPH1_01G12637	2	4863606	4867046	3440	36	24	19	0.6	PF06985	Heterokaryon incompatibility protein (HET)	IPR010730	Heterokaryon incompatibility
FGRAMPH1_01G12659	2	4893996	4895872	1876	7	5	7	0.583333	PF07690	Major Facilitator Superfamily	IPR011701	Major facilitator superfamily	GO:0016021|GO:0055085
FGRAMPH1_01G12661	2	4896700	4898487	1787	6	3	11	0.666667	PF01425	Amidase	IPR000120	Amidase	GO:0016884
FGRAMPH1_01G12691	2	4929073	4930808	1735	11	5	21	0.6875	PF07690	Major Facilitator Superfamily	IPR011701	Major facilitator superfamily	GO:0016021|GO:0055085
FGRAMPH1_01G12695	2	4933209	4934297	1088	11	2	26	0.846154	PF00646	F-box domain	IPR001810	F-box domain	GO:0005515
FGRAMPH1_01G12715	2	4952013	4953272	1259	10	7	19	0.588235	PF01494	FAD binding domain	IPR002938	Monooxygenase, FAD-binding
FGRAMPH1_01G12735	2	4976172	4980096	3924	113	8	65	0.933884	-	-	-	-	-
FGRAMPH1_01G12739	2	4982018	4982431	413	33	7	74	0.825	-	-	-	-	-
FGRAMPH1_01G12745	2	4990434	4991141	707	11	8	13	0.578947	-	-	-	-	-
FGRAMPH1_01G12747	2	4992212	4993027	815	9	5	26	0.642857	PF01636	Phosphotransferase enzyme family	IPR002575	Aminoglycoside phosphotransferase
FGRAMPH1_01G12751	2	4994211	4995178	967	6	4	15	0.6	-	-	-	-	-
FGRAMPH1_01G12769	2	5018621	5020060	1439	6	1	5	0.857143	PF00282	Pyridoxal-dependent decarboxylase conserved domain	IPR002129	Pyridoxal phosphate-dependent decarboxylase	GO:0016831|GO:0019752|GO:0030170
FGRAMPH1_01G12771	2	5020416	5022163	1747	7	3	11	0.7	-	-	-	-	-
FGRAMPH1_01G12791	2	5041680	5042870	1190	9	2	12	0.818182	-	-	-	-	-
FGRAMPH1_01G12869	2	5144211	5145482	1271	57	41	16	0.581633	PF00026	Eukaryotic aspartyl protease	IPR001461	Aspartic peptidase	GO:0004190|GO:0006508
FGRAMPH1_01G12879	2	5154947	5156142	1195	12	4	14	0.75	-	-	-	-	-
FGRAMPH1_01G12887	2	5161874	5162194	320	7	3	13	0.7	-	-	-	-	-
FGRAMPH1_01G12889	2	5162553	5164310	1757	8	6	15	0.571429	-	-	-	-	-
FGRAMPH1_01G12891	2	5165705	5169077	3372	38	20	23	0.655172	PF00004	ATPase family associated with various cellular activities (AAA)	IPR003959	ATPase, AAA-type, core	GO:0005524
FGRAMPH1_01G12905	2	5179114	5180230	1116	8	5	17	0.615385	-	-	-	-	-
FGRAMPH1_01G12943	2	5223068	5224517	1449	6	4	11	0.6	-	-	-	-	-
FGRAMPH1_01G12953	2	5232910	5234232	1322	9	7	18	0.5625	PF00106	short chain dehydrogenase	IPR002198	Short-chain dehydrogenase/reductase SDR	GO:0008152|GO:0016491
FGRAMPH1_01G12967	2	5245407	5245882	475	11	5	14	0.6875	-	-	-	-	-
FGRAMPH1_01G12979	2	5257795	5258755	960	30	20	122	0.6	-	-	-	-	-
FGRAMPH1_01G12981	2	5259356	5260166	810	29	16	67	0.644444	PF00651	BTB/POZ domain	IPR013069	BTB/POZ	GO:0005515
FGRAMPH1_01G12985	2	5264802	5265998	1196	10	7	11	0.588235	PF01546	Peptidase family M20/M25/M40	IPR002933	Peptidase M20	GO:0008152|GO:0016787
FGRAMPH1_01G12993	2	5271718	5273043	1325	10	5	14	0.666667	PF00172	Fungal Zn(2)-Cys(6) binuclear cluster domain	IPR001138	Zn(2)-C6 fungal-type DNA-binding domain	GO:0000981|GO:0005634|GO:0006355|GO:0008270
FGRAMPH1_01G12999	2	5277537	5279524	1987	12	7	36	0.631579	PF13520	Amino acid permease	IPR002293	Amino acid/polyamine transporter I	GO:0003333|GO:0015171|GO:0016020
FGRAMPH1_01G13003	2	5283133	5283483	350	24	11	43	0.685714	-	-	-	-	-
FGRAMPH1_01G13019	2	5295191	5296035	844	7	2	15	0.777778	PF01636	Phosphotransferase enzyme family	IPR002575	Aminoglycoside phosphotransferase
FGRAMPH1_01G13023	2	5300143	5301767	1624	7	5	9	0.583333	PF00067	Cytochrome P450	IPR001128	Cytochrome P450	GO:0005506|GO:0016705|GO:0020037|GO:0055114
FGRAMPH1_01G13083	2	5371367	5373569	2202	34	18	16	0.653846	PF00860	Permease family	IPR006043	Xanthine/uracil/vitamin C permease	GO:0005215|GO:0006810|GO:0016020|GO:0055085
FGRAMPH1_01G13091	2	5378661	5381485	2824	24	11	43	0.685714	PF13419	Haloacid dehalogenase-like hydrolase	IPR023214	HAD-like domain
FGRAMPH1_01G13101	2	5392461	5393798	1337	101	78	3	0.564246	PF03583	Secretory lipase	IPR005152	Lipase, secreted	GO:0004806|GO:0016042
FGRAMPH1_01G13103	2	5395009	5395867	858	63	28	100	0.692308	PF13813	Membrane bound O-acyl transferase family
FGRAMPH1_01G13119	2	5413321	5415227	1906	94	72	142	0.566265	PF06609	Fungal trichothecene efflux pump (TRI12)	IPR010573	Fungal trichothecene efflux pump
FGRAMPH1_01G13121	2	5416141	5416628	487	49	36	85	0.576471	PF00067	Cytochrome P450	IPR001128	Cytochrome P450	GO:0005506|GO:0016705|GO:0020037|GO:0055114
FGRAMPH1_01G13127	2	5422032	5422874	842	6	4	12	0.6	-	-	-	-	-
FGRAMPH1_01G13139	2	5436428	5436988	560	10	4	9	0.714286	-	-	-	-	-
FGRAMPH1_01G13141	2	5437449	5439997	2548	6	1	16	0.857143	PF00172	Fungal Zn(2)-Cys(6) binuclear cluster domain	IPR001138	Zn(2)-C6 fungal-type DNA-binding domain	GO:0000981|GO:0005634|GO:0006355|GO:0008270
FGRAMPH1_01G13143	2	5440881	5442962	2081	8	3	6	0.727273	-	-	-	-	-
FGRAMPH1_01G13157	2	5456531	5458059	1528	9	7	7	0.5625	PF02752	Arrestin (or S-antigen), C-terminal domain	IPR011022	Arrestin C-terminal-like domain
FGRAMPH1_01G13167	2	5467354	5467473	119	6	0	7	1	-	-	-	-	-
FGRAMPH1_01G13201	2	5505153	5507260	2107	11	7	12	0.611111	PF06985	Heterokaryon incompatibility protein (HET)	IPR010730	Heterokaryon incompatibility
FGRAMPH1_01G13241	2	5550186	5552063	1877	6	3	15	0.666667	PF01253	Translation initiation factor SUI1	IPR001950	Translation initiation factor SUI1	GO:0003743|GO:0006413
FGRAMPH1_01G13243	2	5552607	5553440	833	6	2	10	0.75	PF00025	ADP-ribosylation factor family	IPR006689	Small GTPase superfamily, ARF/SAR type	GO:0005525
FGRAMPH1_01G13267	2	5579274	5582684	3410	48	34	9	0.585366	PF04275	Phosphomevalonate kinase	IPR005919	Higher eukaryotic phosphomevalonate kinase	GO:0004631|GO:0005737|GO:0006695
FGRAMPH1_01G13273	2	5586292	5588687	2395	7	4	3	0.636364	PF00172	Fungal Zn(2)-Cys(6) binuclear cluster domain	IPR001138	Zn(2)-C6 fungal-type DNA-binding domain	GO:0000981|GO:0005634|GO:0006355|GO:0008270
FGRAMPH1_01G13291	2	5603005	5603931	926	7	4	16	0.636364	PF05368	NmrA-like family	IPR008030	NmrA-like domain
FGRAMPH1_01G13299	2	5611432	5613420	1988	8	6	27	0.571429	PF05199	GMC oxidoreductase	IPR007867	Glucose-methanol-choline oxidoreductase, C-terminal	GO:0016614|GO:0055114
FGRAMPH1_01G13307	2	5622275	5622943	668	9	0	12	1	-	-	-	-	-
FGRAMPH1_01G13315	2	5631998	5632552	554	7	3	23	0.7	-	-	-	-	-
FGRAMPH1_01G13317	2	5632766	5635004	2238	10	6	66	0.625	-	-	-	-	-
FGRAMPH1_01G13341	2	5666882	5667643	761	10	2	6	0.833333	-	-	-	-	-
FGRAMPH1_01G13345	2	5669538	5671925	2387	8	5	14	0.615385	PF07690	Major Facilitator Superfamily	IPR011701	Major facilitator superfamily	GO:0016021|GO:0055085
FGRAMPH1_01G13381	2	5709381	5710436	1055	9	7	15	0.5625	PF01370	NAD dependent epimerase/dehydratase family	IPR001509	NAD-dependent epimerase/dehydratase, N-terminal domain	GO:0003824|GO:0050662
FGRAMPH1_01G13393	2	5718320	5719461	1141	14	4	19	0.777778	PF01370	NAD dependent epimerase/dehydratase family	IPR001509	NAD-dependent epimerase/dehydratase, N-terminal domain	GO:0003824|GO:0050662
FGRAMPH1_01G13403	2	5727351	5728362	1011	9	2	19	0.818182	PF00106	short chain dehydrogenase	IPR002198	Short-chain dehydrogenase/reductase SDR	GO:0008152|GO:0016491
FGRAMPH1_01G13411	2	5734094	5736175	2081	10	7	13	0.588235	-	-	-	-	-
FGRAMPH1_01G13429	2	5755882	5760886	5004	25	14	22	0.641026	-	-	-	-	-
FGRAMPH1_01G13473	2	5816303	5818497	2194	14	4	23	0.777778	-	-	-	-	-
FGRAMPH1_01G13475	2	5819331	5819716	385	7	3	19	0.7	-	-	-	-	-
FGRAMPH1_01G13525	2	5872165	5873729	1564	7	3	12	0.7	-	-	-	-	-
FGRAMPH1_01G13537	2	5886183	5887037	854	6	2	5	0.75	PF04248	Domain of unknown function (DUF427)	IPR007361	Protein of unknown function DUF427
FGRAMPH1_01G13569	2	5914100	5915986	1886	7	4	20	0.636364	PF08530	X-Pro dipeptidyl-peptidase C-terminal non-catalytic domain	IPR013736	Xaa-Pro dipeptidyl-peptidase, C-terminal	GO:0008239
FGRAMPH1_01G13575	2	5921218	5922613	1395	8	2	14	0.8	PF06441	Epoxide hydrolase N terminus	IPR010497	Epoxide hydrolase, N-terminal
FGRAMPH1_01G13587	2	5942021	5943911	1890	9	6	12	0.6	PF07247	Alcohol acetyltransferase	IPR010828	Alcohol acetyltransferase	GO:0004026|GO:0006066
FGRAMPH1_01G13591	2	5947020	5948438	1418	9	3	10	0.75	-	-	-	-	-
FGRAMPH1_01G13619	2	5979315	5979733	418	6	1	4	0.857143	-	-	-	-	-
FGRAMPH1_01G13623	2	5981196	5983559	2363	8	4	8	0.666667	PF01822	WSC domain	IPR002889	Carbohydrate-binding WSC
FGRAMPH1_01G13631	2	5990026	5992009	1983	12	7	10	0.631579	PF00172	Fungal Zn(2)-Cys(6) binuclear cluster domain	IPR001138	Zn(2)-C6 fungal-type DNA-binding domain	GO:0000981|GO:0005634|GO:0006355|GO:0008270
FGRAMPH1_01G13641	2	6000509	6001950	1441	11	2	16	0.846154	-	-	-	-	-
FGRAMPH1_01G13683	2	6039967	6040977	1010	6	1	16	0.857143	PF01180	Dihydroorotate dehydrogenase	IPR005720	Dihydroorotate dehydrogenase domain	GO:0005737|GO:0016627|GO:0055114
FGRAMPH1_01G13717	2	6071444	6072391	947	7	0	19	1	PF00106	short chain dehydrogenase	IPR002198	Short-chain dehydrogenase/reductase SDR	GO:0008152|GO:0016491
FGRAMPH1_01G13723	2	6076176	6077001	825	7	5	15	0.583333	-	-	-	-	-
FGRAMPH1_01G13751	2	6106456	6107929	1473	21	8	16	0.724138	-	-	-	-	-
FGRAMPH1_01G13759	2	6113782	6117567	3785	191	138	173	0.580547	PF05729	NACHT domain
FGRAMPH1_01G13761	2	6117880	6119775	1895	48	36	84	0.571429	PF06985	Heterokaryon incompatibility protein (HET)	IPR010730	Heterokaryon incompatibility
FGRAMPH1_01G13803	2	6158241	6160884	2643	17	9	15	0.653846	PF00722	Glycosyl hydrolases family 16	IPR000757	Glycoside hydrolase, family 16	GO:0004553|GO:0005975
FGRAMPH1_01G13815	2	6175210	6176673	1463	9	3	18	0.75	PF00023	Ankyrin repeat	IPR002110	Ankyrin repeat	GO:0005515
FGRAMPH1_01G13853	2	6218317	6218929	612	6	2	21	0.75	PF13695	Zinc-binding domain	IPR027377	Zinc-binding domain
FGRAMPH1_01G13857	2	6221413	6222891	1478	10	5	6	0.666667	-	-	-	-	-
FGRAMPH1_01G13865	2	6232275	6232519	244	7	0	14	1	-	-	-	-	-
FGRAMPH1_01G13869	2	6234235	6234945	710	11	5	27	0.6875	-	-	-	-	-
FGRAMPH1_01G13873	2	6236783	6238380	1597	7	2	23	0.777778	PF07247	Alcohol acetyltransferase	IPR010828	Alcohol acetyltransferase	GO:0004026|GO:0006066
FGRAMPH1_01G13885	2	6251316	6252695	1379	41	10	18	0.803922	-	-	-	-	-
FGRAMPH1_01G13897	2	6263612	6264394	782	17	10	20	0.62963	PF01979	Amidohydrolase family	IPR006680	Amidohydrolase 1	GO:0016787
FGRAMPH1_01G13899	2	6264518	6265210	692	10	4	41	0.714286	PF13594	Amidohydrolase
FGRAMPH1_01G13905	2	6270001	6270592	591	7	4	25	0.636364	PF00024	PAN domain	IPR003014	PAN-1 domain
FGRAMPH1_01G13907	2	6270708	6271739	1031	14	9	28	0.608696	-	-	-	-	-
FGRAMPH1_01G13911	2	6274246	6275008	762	11	3	18	0.785714	PF02666	Phosphatidylserine decarboxylase	IPR003817	Phosphatidylserine decarboxylase-related	GO:0004609|GO:0008654
FGRAMPH1_01G13913	2	6275808	6276673	865	6	2	24	0.75	-	-	-	-	-
FGRAMPH1_01G13919	2	6282976	6287632	4656	57	20	24	0.74026	PF00651	BTB/POZ domain	IPR013069	BTB/POZ	GO:0005515
FGRAMPH1_01G13941	2	6309261	6311645	2384	79	48	34	0.622047	PF00172	Fungal Zn(2)-Cys(6) binuclear cluster domain	IPR001138	Zn(2)-C6 fungal-type DNA-binding domain	GO:0000981|GO:0005634|GO:0006355|GO:0008270
FGRAMPH1_01G13951	2	6323391	6324813	1422	89	34	77	0.723577	-	-	-	-	-
FGRAMPH1_01G13953	2	6326228	6326482	254	7	1	25	0.875	-	-	-	-	-
FGRAMPH1_01G13969	2	6345904	6346201	297	7	0	16	1	-	-	-	-	-
FGRAMPH1_01G14005	2	6387446	6388328	882	6	3	21	0.666667	-	-	-	-	-
FGRAMPH1_01G14071	2	6451213	6452860	1647	7	4	17	0.636364	PF00171	Aldehyde dehydrogenase family	IPR015590	Aldehyde dehydrogenase domain	GO:0008152|GO:0016491|GO:0055114
FGRAMPH1_01G14091	2	6467135	6467761	626	6	4	18	0.6	PF08592	Domain of unknown function (DUF1772)	IPR013901	Protein of unknown function DUF1772
FGRAMPH1_01G14093	2	6467983	6468816	833	8	4	16	0.666667	-	-	-	-	-
FGRAMPH1_01G14097	2	6471199	6471522	323	29	11	48	0.725	PF00085	Thioredoxin	IPR013766	Thioredoxin domain	GO:0045454
FGRAMPH1_01G14125	2	6499639	6500896	1257	8	6	26	0.571429	-	-	-	-	-
FGRAMPH1_01G14141	2	6527528	6528844	1316	7	5	14	0.583333	PF04909	Amidohydrolase	IPR006992	Amidohydrolase 2	GO:0003824|GO:0008152
FGRAMPH1_01G14145	2	6532562	6534367	1805	17	11	24	0.607143	PF01546	Peptidase family M20/M25/M40	IPR002933	Peptidase M20	GO:0008152|GO:0016787
FGRAMPH1_01G14157	2	6548953	6550914	1961	7	4	11	0.636364	PF01565	FAD binding domain	IPR006094	FAD linked oxidase, N-terminal	GO:0008762|GO:0016491|GO:0050660|GO:0055114
FGRAMPH1_01G14195	2	6600322	6601427	1105	10	7	12	0.588235	PF07859	alpha/beta hydrolase fold	IPR013094	Alpha/beta hydrolase fold-3	GO:0008152|GO:0016787
FGRAMPH1_01G14213	2	6616745	6619929	3184	8	3	12	0.727273	-	-	-	-	-
FGRAMPH1_01G14237	2	6645376	6647887	2511	28	6	13	0.823529	-	-	-	-	-
FGRAMPH1_01G14239	2	6648536	6650433	1897	43	15	16	0.741379	-	-	-	-	-
FGRAMPH1_01G14243	2	6652044	6653299	1255	18	10	27	0.642857	-	-	-	-	-
FGRAMPH1_01G14251	2	6658454	6660685	2231	11	6	13	0.647059	PF06985	Heterokaryon incompatibility protein (HET)	IPR010730	Heterokaryon incompatibility
FGRAMPH1_01G14421	2	6864254	6865275	1021	6	0	12	1	-	-	-	-	-
FGRAMPH1_01G14437	2	6880585	6882768	2183	7	1	12	0.875	-	-	-	-	-
FGRAMPH1_01G14467	2	6913784	6914969	1185	7	1	10	0.875	-	-	-	-	-
FGRAMPH1_01G14657	2	7171055	7175356	4301	10	5	2	0.666667	PF11915	Protein of unknown function (DUF3433)	IPR021840	Protein of unknown function DUF3433
FGRAMPH1_01G14717	2	7269247	7271715	2468	8	2	6	0.8	PF13600	N-terminal domain of unknown function (DUF4140)	IPR025554	Domain of unknown function DUF4140
FGRAMPH1_01G14731	2	7288986	7289594	608	12	7	29	0.631579	PF11951	Fungal specific transcription factor domain	IPR021858	Protein of unknown function DUF3468
FGRAMPH1_01G14739	2	7293088	7294566	1478	22	15	22	0.594595	PF07247	Alcohol acetyltransferase	IPR010828	Alcohol acetyltransferase	GO:0004026|GO:0006066
FGRAMPH1_01G14839	2	7405879	7407816	1937	9	5	7	0.642857	PF00067	Cytochrome P450	IPR001128	Cytochrome P450	GO:0005506|GO:0016705|GO:0020037|GO:0055114
FGRAMPH1_01G15029	2	7673262	7676889	3627	6	2	0	0.75	-	-	-	-	-
FGRAMPH1_01G15051	2	7715466	7718125	2659	7	5	9	0.583333	PF01803	LIM-domain binding protein	IPR029005	LIM-domain binding protein/SEUSS
FGRAMPH1_01G15121	2	7805396	7806448	1052	7	1	6	0.875	-	-	-	-	-
FGRAMPH1_01G15133	2	7818823	7819575	752	13	2	14	0.866667	-	-	-	-	-
FGRAMPH1_01G15137	2	7823220	7825731	2511	12	4	23	0.75	PF00082	Subtilase family	IPR000209	Peptidase S8/S53 domain	GO:0004252|GO:0006508
FGRAMPH1_01G15139	2	7826020	7826892	872	6	3	9	0.666667	-	-	-	-	-
FGRAMPH1_01G15149	2	7837106	7837405	299	24	9	91	0.727273	-	-	-	-	-
FGRAMPH1_01G15271	2	7989077	7992064	2987	7	3	2	0.7	PF14295	PAN domain	IPR029469	PAN-4 domain
FGRAMPH1_01G15291	2	8022028	8023962	1934	13	2	9	0.866667	-	-	-	-	-
FGRAMPH1_01G15295	2	8033605	8038219	4614	13	8	7	0.619048	PF00664	ABC transporter transmembrane region	IPR011527	ABC transporter type 1, transmembrane domain	GO:0005524|GO:0006810|GO:0016021|GO:0042626|GO:0055085
FGRAMPH1_01G15305	2	8045818	8047236	1418	8	1	10	0.888889	PF12937	F-box-like	IPR001810	F-box domain	GO:0005515
FGRAMPH1_01G15365	2	8123876	8126911	3035	76	23	26	0.767677	PF06985	Heterokaryon incompatibility protein (HET)	IPR010730	Heterokaryon incompatibility
FGRAMPH1_01G15369	2	8131644	8133437	1793	9	2	13	0.818182	PF12796	Ankyrin repeats (3 copies)	IPR020683	Ankyrin repeat-containing domain
FGRAMPH1_01G15427	2	8206195	8213846	7651	111	80	86	0.581152	PF12796	Ankyrin repeats (3 copies)	IPR020683	Ankyrin repeat-containing domain
FGRAMPH1_01G15429	2	8208958	8209311	353	9	1	23	0.9	-	-	-	-	-
FGRAMPH1_01G15439	2	8218558	8219919	1361	8	6	23	0.571429	-	-	-	-	-
FGRAMPH1_01G15445	2	8226305	8228381	2076	10	5	16	0.666667	PF08407	Chitin synthase N-terminal	IPR013616	Chitin synthase N-terminal	GO:0004100
FGRAMPH1_01G15447	2	8229161	8230630	1469	8	1	28	0.888889	-	-	-	-	-
FGRAMPH1_01G15455	2	8235200	8237836	2636	14	11	20	0.56	-	-	-	-	-
FGRAMPH1_01G15473	2	8260513	8261778	1265	77	33	59	0.7	-	-	-	-	-
FGRAMPH1_01G15475	2	8261281	8261484	203	15	3	72	0.833333	-	-	-	-	-
FGRAMPH1_01G15479	2	8264600	8268853	4253	19	12	6	0.612903	PF05729	NACHT domain
FGRAMPH1_01G15491	2	8283692	8287419	3727	30	20	22	0.6	-	-	-	-	-
FGRAMPH1_01G15493	2	8287810	8289175	1365	13	9	36	0.590909	PF01636	Phosphotransferase enzyme family	IPR002575	Aminoglycoside phosphotransferase
FGRAMPH1_01G15499	2	8294644	8297312	2668	239	170	219	0.584352	PF14420	Clr5 domain	IPR025676	Clr5 domain
FGRAMPH1_01G15503	2	8299325	8299914	589	9	1	117	0.9	-	-	-	-	-
FGRAMPH1_01G15509	2	8304767	8311237	6470	19	13	120	0.59375	PF13385	Concanavalin A-like lectin/glucanases superfamily
FGRAMPH1_01G15531	2	8342014	8344486	2472	18	11	58	0.62069	-	-	-	-	-
FGRAMPH1_01G15539	2	8350793	8352555	1762	6	4	80	0.6	-	-	-	-	-
FGRAMPH1_01G15545	2	8357002	8357573	571	24	13	45	0.648649	-	-	-	-	-
FGRAMPH1_01G15565	2	8375987	8379201	3214	41	22	18	0.650794	-	-	-	-	-
FGRAMPH1_01G15577	2	8391525	8392944	1419	9	4	16	0.692308	PF02178	AT hook motif	IPR017956	AT hook, DNA-binding motif	GO:0003677
FGRAMPH1_01G15587	2	8408452	8409472	1020	25	3	80	0.892857	-	-	-	-	-
FGRAMPH1_01G15593	2	8412313	8412570	257	6	4	15	0.6	-	-	-	-	-
FGRAMPH1_01G15597	2	8415941	8417608	1667	49	25	18	0.662162	PF06985	Heterokaryon incompatibility protein (HET)	IPR010730	Heterokaryon incompatibility
FGRAMPH1_01G15639	2	8478010	8478615	605	45	34	88	0.56962	-	-	-	-	-
FGRAMPH1_01G15641	2	8478169	8478702	533	54	18	66	0.75	-	-	-	-	-
FGRAMPH1_01G15667	2	8515839	8516348	509	12	0	32	1	-	-	-	-	-
FGRAMPH1_01G15673	2	8524929	8525412	483	15	1	57	0.9375	-	-	-	-	-
FGRAMPH1_01G15679	2	8528715	8529566	851	9	1	33	0.9	PF00069	Protein kinase domain	IPR000719	Protein kinase domain	GO:0004672|GO:0005524|GO:0006468
FGRAMPH1_01G15681	2	8530143	8531977	1834	23	12	57	0.657143	-	-	-	-	-
FGRAMPH1_01G15683	2	8532215	8534605	2390	28	17	29	0.622222	PF12796	Ankyrin repeats (3 copies)	IPR020683	Ankyrin repeat-containing domain
FGRAMPH1_01G15695	2	8543231	8545310	2079	17	8	19	0.68	-	-	-	-	-
FGRAMPH1_01G15705	2	8555735	8557123	1388	98	65	83	0.601227	-	-	-	-	-
FGRAMPH1_01G15707	2	8557680	8558455	775	20	8	62	0.714286	-	-	-	-	-
FGRAMPH1_01G15717	2	8567600	8571218	3618	70	29	32	0.707071	PF05183	RNA dependent RNA polymerase	IPR007855	RNA-dependent RNA polymerase, eukaryotic-type	GO:0003968
FGRAMPH1_01G15719	2	8572519	8573153	634	25	14	51	0.641026	-	-	-	-	-
FGRAMPH1_01G15721	2	8573606	8574376	770	31	19	58	0.62	PF14479	Prion-inhibition and propagation	IPR029498	Prion-inhibition and propagation, HeLo domain
FGRAMPH1_01G15723	2	8575244	8576321	1077	39	26	76	0.6	PF12697	Alpha/beta hydrolase family	IPR000073	Alpha/beta hydrolase fold-1
FGRAMPH1_01G15727	2	8579199	8579713	514	9	4	79	0.692308	-	-	-	-	-
FGRAMPH1_01G15733	2	8588273	8589087	814	8	3	107	0.727273	-	-	-	-	-
FGRAMPH1_01G15739	2	8593598	8594736	1138	39	16	100	0.709091	-	-	-	-	-
FGRAMPH1_01G15753	2	8612723	8615377	2654	136	98	83	0.581197	PF05729	NACHT domain
FGRAMPH1_01G15759	2	8620515	8622358	1843	19	6	18	0.76	PF00024	PAN domain	IPR003014	PAN-1 domain
FGRAMPH1_01G15761	2	8622862	8624860	1998	25	17	84	0.595238	-	-	-	-	-
FGRAMPH1_01G15783	2	8652655	8652981	326	6	2	22	0.75	-	-	-	-	-
FGRAMPH1_01G15787	2	8655498	8656180	682	20	9	34	0.689655	-	-	-	-	-
FGRAMPH1_01G15793	2	8660472	8662828	2356	43	33	34	0.565789	PF00704	Glycosyl hydrolases family 18	IPR001223	Glycoside hydrolase, family 18, catalytic domain	GO:0004553|GO:0005975
FGRAMPH1_01G15797	2	8664255	8665736	1481	11	8	81	0.578947	-	-	-	-	-
FGRAMPH1_01G15805	2	8672245	8676304	4059	60	34	101	0.638298	PF12796	Ankyrin repeats (3 copies)	IPR020683	Ankyrin repeat-containing domain
FGRAMPH1_01G15829	2	8697050	8698135	1085	7	4	12	0.636364	PF00107	Zinc-binding dehydrogenase	IPR013149	Alcohol dehydrogenase, C-terminal	GO:0008270|GO:0016491|GO:0055114
FGRAMPH1_01G15857	2	8727285	8728384	1099	7	0	15	1	-	-	-	-	-
FGRAMPH1_01G15867	2	8735448	8736557	1109	10	6	24	0.625	PF00150	Cellulase (glycosyl hydrolase family 5)	IPR001547	Glycoside hydrolase, family 5	GO:0004553|GO:0005975
FGRAMPH1_01G15871	2	8742100	8744765	2665	14	9	50	0.608696	PF00172	Fungal Zn(2)-Cys(6) binuclear cluster domain	IPR001138	Zn(2)-C6 fungal-type DNA-binding domain	GO:0000981|GO:0005634|GO:0006355|GO:0008270
FGRAMPH1_01G15875	2	8749442	8750443	1001	19	5	20	0.791667	-	-	-	-	-
FGRAMPH1_01G15877	2	8751405	8753234	1829	7	5	20	0.583333	PF00172	Fungal Zn(2)-Cys(6) binuclear cluster domain	IPR001138	Zn(2)-C6 fungal-type DNA-binding domain	GO:0000981|GO:0005634|GO:0006355|GO:0008270
FGRAMPH1_01G15881	2	8756681	8757893	1212	6	2	16	0.75	PF00775	Dioxygenase	IPR000627	Intradiol ring-cleavage dioxygenase, C-terminal	GO:0003824|GO:0006725|GO:0008199|GO:0055114
FGRAMPH1_01G15895	2	8767443	8772275	4832	22	11	11	0.666667	PF11915	Protein of unknown function (DUF3433)	IPR021840	Protein of unknown function DUF3433
FGRAMPH1_01G15899	2	8778022	8779825	1803	13	6	25	0.684211	PF06985	Heterokaryon incompatibility protein (HET)	IPR010730	Heterokaryon incompatibility
FGRAMPH1_01G15905	2	8798192	8799538	1346	10	5	35	0.666667	-	-	-	-	-
FGRAMPH1_01G15907	2	8800284	8801756	1472	15	10	34	0.6	-	-	-	-	-
FGRAMPH1_01G15909	2	8802283	8802711	428	6	1	32	0.857143	-	-	-	-	-
FGRAMPH1_01G15911	2	8803462	8804448	986	15	3	22	0.833333	PF05368	NmrA-like family	IPR008030	NmrA-like domain
FGRAMPH1_01G15919	2	8812394	8813752	1358	70	30	78	0.7	-	-	-	-	-
FGRAMPH1_01G15937	2	8830537	8831212	675	16	4	54	0.8	-	-	-	-	-
FGRAMPH1_01G15961	2	8857577	8858699	1122	7	4	29	0.636364	PF07859	alpha/beta hydrolase fold	IPR013094	Alpha/beta hydrolase fold-3	GO:0008152|GO:0016787
FGRAMPH1_01G15977	2	8876036	8876827	791	10	3	24	0.769231	PF12697	Alpha/beta hydrolase family	IPR000073	Alpha/beta hydrolase fold-1
FGRAMPH1_01G15981	2	8878952	8881084	2132	17	9	30	0.653846	-	-	-	-	-
FGRAMPH1_01G15983	2	8882807	8885563	2756	18	7	24	0.72	-	-	-	-	-
FGRAMPH1_01G15987	2	8889209	8889634	425	6	1	12	0.857143	-	-	-	-	-
FGRAMPH1_01G15991	2	8892795	8894488	1693	24	8	24	0.75	-	-	-	-	-
FGRAMPH1_01G15995	2	8898163	8899782	1619	17	7	20	0.708333	-	-	-	-	-
FGRAMPH1_01G16001	2	8903590	8905522	1932	16	11	45	0.592593	PF00067	Cytochrome P450	IPR001128	Cytochrome P450	GO:0005506|GO:0016705|GO:0020037|GO:0055114
FGRAMPH1_01G16003	2	8907050	8907744	694	12	3	63	0.8	-	-	-	-	-
FGRAMPH1_01G16009	2	8910866	8911401	535	10	6	52	0.625	-	-	-	-	-
FGRAMPH1_01G16013	2	8914134	8916289	2155	14	8	41	0.636364	PF00111	2Fe-2S iron-sulfur cluster binding domain	IPR001041	2Fe-2S ferredoxin-type domain	GO:0009055|GO:0051536
FGRAMPH1_01G16019	2	8920574	8921637	1063	9	5	13	0.642857	-	-	-	-	-
FGRAMPH1_01G16023	2	8923942	8924961	1019	7	4	17	0.636364	-	-	-	-	-
FGRAMPH1_01G16041	2	8941216	8943303	2087	12	6	23	0.666667	PF04082	Fungal specific transcription factor domain	IPR007219	Transcription factor domain, fungi	GO:0003677|GO:0005634|GO:0006351|GO:0008270
FGRAMPH1_01G16053	2	8955154	8956997	1843	7	1	23	0.875	-	-	-	-	-
FGRAMPH1_01G16061	2	8966755	8970144	3389	11	8	16	0.578947	PF06985	Heterokaryon incompatibility protein (HET)	IPR010730	Heterokaryon incompatibility
FGRAMPH1_01G16069	2	8978331	8978758	427	9	5	49	0.642857	-	-	-	-	-
FGRAMPH1_01G16077	3	11306	12519	1213	11	6	15	0.647059	-	-	-	-	-
FGRAMPH1_01G16085	3	18999	27206	8207	67	39	27	0.632075	PF00107	Zinc-binding dehydrogenase	IPR013149	Alcohol dehydrogenase, C-terminal	GO:0008270|GO:0016491|GO:0055114
FGRAMPH1_01G16093	3	33138	34603	1465	6	1	5	0.857143	PF14441	OTT_1508-like deaminase	IPR027796	OTT_1508-like deaminase
FGRAMPH1_01G16101	3	43589	45478	1889	9	6	24	0.6	PF11951	Fungal specific transcription factor domain	IPR021858	Protein of unknown function DUF3468
FGRAMPH1_01G16119	3	59476	60625	1149	16	6	26	0.727273	PF00172	Fungal Zn(2)-Cys(6) binuclear cluster domain	IPR001138	Zn(2)-C6 fungal-type DNA-binding domain	GO:0000981|GO:0005634|GO:0006355|GO:0008270
FGRAMPH1_01G16121	3	61030	62166	1136	15	6	30	0.714286	-	-	-	-	-
FGRAMPH1_01G16133	3	84325	84429	104	8	2	54	0.8	-	-	-	-	-
FGRAMPH1_01G16137	3	87248	87691	443	17	5	63	0.772727	-	-	-	-	-
FGRAMPH1_01G16139	3	88877	90614	1737	24	12	44	0.666667	-	-	-	-	-
FGRAMPH1_01G16143	3	95949	96564	615	7	4	50	0.636364	-	-	-	-	-
FGRAMPH1_01G16153	3	107861	108854	993	18	12	35	0.6	-	-	-	-	-
FGRAMPH1_01G16159	3	120763	122066	1303	8	5	29	0.615385	PF01494	FAD binding domain	IPR002938	Monooxygenase, FAD-binding
FGRAMPH1_01G16173	3	134470	137040	2570	7	2	5	0.777778	PF00172	Fungal Zn(2)-Cys(6) binuclear cluster domain	IPR001138	Zn(2)-C6 fungal-type DNA-binding domain	GO:0000981|GO:0005634|GO:0006355|GO:0008270
FGRAMPH1_01G16203	3	168763	169776	1013	7	3	15	0.7	PF10528	GLEYA domain	IPR018871	GLEYA adhesin domain
FGRAMPH1_01G16211	3	178053	179006	953	16	5	23	0.761905	-	-	-	-	-
FGRAMPH1_01G16239	3	210781	211670	889	10	5	40	0.666667	PF00484	Carbonic anhydrase	IPR001765	Carbonic anhydrase	GO:0004089|GO:0008270
FGRAMPH1_01G16253	3	222757	224450	1693	6	1	4	0.857143	-	-	-	-	-
FGRAMPH1_01G16259	3	228315	229579	1264	25	10	101	0.714286	-	-	-	-	-
FGRAMPH1_01G16277	3	245264	249582	4318	92	59	75	0.609272	PF00069	Protein kinase domain	IPR000719	Protein kinase domain	GO:0004672|GO:0005524|GO:0006468
FGRAMPH1_01G16283	3	253913	255346	1433	20	9	51	0.689655	-	-	-	-	-
FGRAMPH1_01G16301	3	272719	274056	1337	9	4	28	0.692308	-	-	-	-	-
FGRAMPH1_01G16313	3	286536	287163	627	11	3	157	0.785714	-	-	-	-	-
FGRAMPH1_01G16329	3	302034	304084	2050	16	10	49	0.615385	PF06985	Heterokaryon incompatibility protein (HET)	IPR010730	Heterokaryon incompatibility
FGRAMPH1_01G16345	3	321475	322358	883	8	3	8	0.727273	-	-	-	-	-
FGRAMPH1_01G16347	3	323068	325486	2418	12	4	8	0.75	PF06985	Heterokaryon incompatibility protein (HET)	IPR010730	Heterokaryon incompatibility
FGRAMPH1_01G16383	3	358152	359277	1125	13	6	20	0.684211	-	-	-	-	-
FGRAMPH1_01G16391	3	364916	367960	3044	49	36	23	0.576471	PF12796	Ankyrin repeats (3 copies)	IPR020683	Ankyrin repeat-containing domain
FGRAMPH1_01G16393	3	368798	371286	2488	16	7	24	0.695652	-	-	-	-	-
FGRAMPH1_01G16397	3	375061	376792	1731	152	113	129	0.573585	PF04548	AIG1 family	IPR006703	AIG1-type guanine nucleotide-binding (G) domain	GO:0005525
FGRAMPH1_01G16419	3	403247	407065	3818	93	42	41	0.688889	PF00400	WD domain, G-beta repeat	IPR001680	WD40 repeat	GO:0005515
FGRAMPH1_01G16431	3	417799	418938	1139	6	1	11	0.857143	PF01370	NAD dependent epimerase/dehydratase family	IPR001509	NAD-dependent epimerase/dehydratase, N-terminal domain	GO:0003824|GO:0050662
FGRAMPH1_01G16437	3	421441	421857	416	9	1	14	0.9	-	-	-	-	-
FGRAMPH1_01G16443	3	426782	428646	1864	27	21	36	0.5625	-	-	-	-	-
FGRAMPH1_01G16451	3	430767	433125	2358	28	13	36	0.682927	PF00656	Caspase domain	IPR011600	Peptidase C14, caspase domain	GO:0004197|GO:0006508
FGRAMPH1_01G16471	3	457881	458900	1019	13	4	33	0.764706	-	-	-	-	-
FGRAMPH1_01G16475	3	460519	460892	373	16	7	88	0.695652	-	-	-	-	-
FGRAMPH1_01G16477	3	460534	460859	325	14	11	79	0.56	-	-	-	-	-
FGRAMPH1_01G16489	3	471899	472843	944	6	2	35	0.75	PF00137	ATP synthase subunit C	IPR002379	V-ATPase proteolipid subunit C-like domain	GO:0015078|GO:0015991|GO:0033177
FGRAMPH1_01G16493	3	474301	475308	1007	15	6	23	0.714286	PF00331	Glycosyl hydrolase family 10	IPR001000	Glycoside hydrolase, family 10	GO:0004553|GO:0005975
FGRAMPH1_01G16501	3	482249	482728	479	7	1	27	0.875	-	-	-	-	-
FGRAMPH1_01G16507	3	490428	491951	1523	9	4	26	0.692308	PF01544	CorA-like Mg2+ transporter protein	IPR002523	Mg2+ transporter protein, CorA-like/Zinc transport protein ZntB	GO:0016020|GO:0030001|GO:0046873|GO:0055085
FGRAMPH1_01G16509	3	492051	492725	674	6	4	19	0.6	PF13460	NADH(P)-binding
FGRAMPH1_01G16511	3	493147	494436	1289	10	6	20	0.625	PF00172	Fungal Zn(2)-Cys(6) binuclear cluster domain	IPR001138	Zn(2)-C6 fungal-type DNA-binding domain	GO:0000981|GO:0005634|GO:0006355|GO:0008270
FGRAMPH1_01G16527	3	507609	510134	2525	33	16	36	0.673469	PF00264	Common central domain of tyrosinase	IPR002227	Tyrosinase copper-binding domain	GO:0008152|GO:0016491
FGRAMPH1_01G16539	3	522963	524483	1520	24	9	16	0.727273	-	-	-	-	-
FGRAMPH1_01G16543	3	531403	536025	4622	40	18	25	0.689655	PF00176	SNF2 family N-terminal domain	IPR000330	SNF2-related	GO:0005524
FGRAMPH1_01G16545	3	536163	536468	305	6	4	20	0.6	-	-	-	-	-
FGRAMPH1_01G16567	3	557302	560610	3308	6	1	3	0.857143	PF00172	Fungal Zn(2)-Cys(6) binuclear cluster domain	IPR001138	Zn(2)-C6 fungal-type DNA-binding domain	GO:0000981|GO:0005634|GO:0006355|GO:0008270
FGRAMPH1_01G16587	3	579527	581641	2114	8	3	1	0.727273	PF00656	Caspase domain	IPR011600	Peptidase C14, caspase domain	GO:0004197|GO:0006508
FGRAMPH1_01G16641	3	644424	647492	3068	6	1	7	0.857143	-	-	-	-	-
FGRAMPH1_01G16789	3	791763	794664	2901	6	1	4	0.857143	PF00172	Fungal Zn(2)-Cys(6) binuclear cluster domain	IPR001138	Zn(2)-C6 fungal-type DNA-binding domain	GO:0000981|GO:0005634|GO:0006355|GO:0008270
FGRAMPH1_01G16857	3	875418	877940	2522	6	2	7	0.75	PF06985	Heterokaryon incompatibility protein (HET)	IPR010730	Heterokaryon incompatibility
FGRAMPH1_01G16909	3	934610	937409	2799	9	5	7	0.642857	-	-	-	-	-
FGRAMPH1_01G17423	3	1593003	1596563	3560	7	1	3	0.875	-	-	-	-	-
FGRAMPH1_01G17443	3	1620248	1622949	2701	6	0	1	1	-	-	-	-	-
FGRAMPH1_01G17453	3	1639194	1640493	1299	8	1	0	0.888889	-	-	-	-	-
FGRAMPH1_01G17645	3	1917192	1919787	2595	9	1	4	0.9	PF07522	DNA repair metallo-beta-lactamase	IPR011084	DNA repair metallo-beta-lactamase
FGRAMPH1_01G18081	3	2486807	2493128	6321	9	6	1	0.6	PF03568	Peptidase family C50	IPR005314	Peptidase C50, separase	GO:0005634|GO:0006508|GO:0008233
FGRAMPH1_01G18281	3	2791618	2794812	3194	6	3	3	0.666667	PF01663	Type I phosphodiesterase / nucleotide pyrophosphatase	IPR002591	Type I phosphodiesterase/nucleotide pyrophosphatase/phosphate transferase	GO:0003824
FGRAMPH1_01G18563	3	3149960	3152176	2216	6	4	3	0.6	PF00172	Fungal Zn(2)-Cys(6) binuclear cluster domain	IPR001138	Zn(2)-C6 fungal-type DNA-binding domain	GO:0000981|GO:0005634|GO:0006355|GO:0008270
FGRAMPH1_01G18569	3	3156743	3159298	2555	9	2	7	0.818182	-	-	-	-	-
FGRAMPH1_01G18581	3	3169731	3170179	448	6	0	8	1	-	-	-	-	-
FGRAMPH1_01G18585	3	3171106	3172745	1639	6	4	9	0.6	PF00172	Fungal Zn(2)-Cys(6) binuclear cluster domain	IPR001138	Zn(2)-C6 fungal-type DNA-binding domain	GO:0000981|GO:0005634|GO:0006355|GO:0008270
FGRAMPH1_01G18591	3	3177333	3180794	3461	7	4	2	0.636364	PF15474	Meiotically up-regulated gene family	IPR029167	Meiotically up-regulated gene 117 protein
FGRAMPH1_01G18699	3	3303473	3304799	1326	9	5	10	0.642857	-	-	-	-	-
FGRAMPH1_01G18727	3	3336596	3338743	2147	6	1	4	0.857143	PF00172	Fungal Zn(2)-Cys(6) binuclear cluster domain	IPR001138	Zn(2)-C6 fungal-type DNA-binding domain	GO:0000981|GO:0005634|GO:0006355|GO:0008270
FGRAMPH1_01G18751	3	3372349	3374009	1660	12	4	6	0.75	-	-	-	-	-
FGRAMPH1_01G18759	3	3384200	3389203	5003	25	15	16	0.625	PF04885	Stigma-specific protein, Stig1	IPR006969	Stigma-specific protein Stig1
FGRAMPH1_01G18775	3	3404842	3406094	1252	9	6	11	0.6	-	-	-	-	-
FGRAMPH1_01G18781	3	3418794	3420668	1874	20	4	19	0.833333	-	-	-	-	-
FGRAMPH1_01G18821	3	3462027	3463272	1245	7	2	4	0.777778	PF13424	Tetratricopeptide repeat
FGRAMPH1_01G18831	3	3469345	3471345	2000	6	4	16	0.6	-	-	-	-	-
FGRAMPH1_01G18839	3	3480071	3482155	2084	12	9	17	0.571429	PF06985	Heterokaryon incompatibility protein (HET)	IPR010730	Heterokaryon incompatibility
FGRAMPH1_01G18841	3	3482508	3483068	560	8	5	15	0.615385	-	-	-	-	-
FGRAMPH1_01G18847	3	3487153	3488550	1397	10	6	12	0.625	PF13641	Glycosyltransferase like family 2
FGRAMPH1_01G18855	3	3494152	3496182	2030	9	5	18	0.642857	PF00326	Prolyl oligopeptidase family	IPR001375	Peptidase S9, prolyl oligopeptidase, catalytic domain	GO:0006508|GO:0008236
FGRAMPH1_01G18955	3	3612593	3614099	1506	7	3	8	0.7	-	-	-	-	-
FGRAMPH1_01G18957	3	3614597	3616272	1675	6	0	11	1	-	-	-	-	-
FGRAMPH1_01G18985	3	3640181	3642502	2321	23	14	11	0.621622	-	-	-	-	-
FGRAMPH1_01G19109	3	3807229	3807876	647	6	2	10	0.75	-	-	-	-	-
FGRAMPH1_01G19121	3	3818613	3820754	2141	6	1	0	0.857143	PF00004	ATPase family associated with various cellular activities (AAA)	IPR003959	ATPase, AAA-type, core	GO:0005524
FGRAMPH1_01G19131	3	3825830	3829341	3511	12	5	17	0.705882	PF02671	Paired amphipathic helix repeat	IPR003822	Paired amphipathic helix	GO:0006355
FGRAMPH1_01G19133	3	3829851	3831495	1644	12	6	12	0.666667	-	-	-	-	-
FGRAMPH1_01G19135	3	3832205	3833787	1582	7	3	6	0.7	PF13843	Transposase IS4	IPR029526	PiggyBac transposable element-derived protein
FGRAMPH1_01G19203	3	3898316	3903088	4772	11	7	0	0.611111	-	-	-	-	-
FGRAMPH1_01G19421	3	4221691	4227622	5931	7	3	4	0.7	PF12859	Anaphase-promoting complex subunit 1	IPR024990	Anaphase-promoting complex subunit 1	GO:0005680
FGRAMPH1_01G19433	3	4238992	4240845	1853	6	2	5	0.75	PF02934	GatB/GatE catalytic domain	IPR006075	Aspartyl/Glutamyl-tRNA(Gln) amidotransferase, subunit B/E, catalytic	GO:0016874
FGRAMPH1_01G19757	3	4655942	4658556	2614	8	1	1	0.888889	-	-	-	-	-
FGRAMPH1_01G20011	3	4978604	4982273	3669	6	2	3	0.75	PF14737	Domain of unknown function (DUF4470)	IPR027974	Domain of unknown function DUF4470
FGRAMPH1_01G20789	3	6090506	6096063	5557	11	3	8	0.785714	PF00289	Carbamoyl-phosphate synthase L chain, N-terminal domain	IPR005481	Carbamoyl-phosphate synthase, large subunit, N-terminal	GO:0003824|GO:0008152
FGRAMPH1_01G20857	3	6171999	6175810	3811	9	7	7	0.5625	-	-	-	-	-
FGRAMPH1_01G20871	3	6194112	6194429	317	24	10	104	0.705882	-	-	-	-	-
FGRAMPH1_01G20879	3	6199267	6199770	503	11	3	37	0.785714	-	-	-	-	-
FGRAMPH1_01G20883	3	6202567	6203623	1056	35	15	91	0.7	-	-	-	-	-
FGRAMPH1_01G20933	3	6263717	6266194	2477	6	3	2	0.666667	PF00172	Fungal Zn(2)-Cys(6) binuclear cluster domain	IPR001138	Zn(2)-C6 fungal-type DNA-binding domain	GO:0000981|GO:0005634|GO:0006355|GO:0008270
FGRAMPH1_01G20945	3	6276563	6278242	1679	9	7	5	0.5625	-	-	-	-	-
FGRAMPH1_01G20951	3	6282699	6284052	1353	7	0	15	1	-	-	-	-	-
FGRAMPH1_01G20953	3	6284538	6286128	1590	10	2	15	0.833333	PF08659	KR domain	IPR013968	Polyketide synthase, ketoreductase domain
FGRAMPH1_01G20981	3	6352259	6352942	683	7	5	32	0.583333	PF00625	Guanylate kinase	IPR008145	Guanylate kinase/L-type calcium channel beta subunit
FGRAMPH1_01G20995	3	6368857	6369254	397	6	3	16	0.666667	-	-	-	-	-
FGRAMPH1_01G20997	3	6370523	6371374	851	23	9	58	0.71875	PF11790	Glycosyl hydrolase catalytic core	IPR024655	Uncharacterised protein family, glycosyl hydrolase catalytic domain
FGRAMPH1_01G20999	3	6372413	6373228	815	11	1	32	0.916667	-	-	-	-	-
FGRAMPH1_01G21007	3	6381576	6383504	1928	11	8	15	0.578947	PF06985	Heterokaryon incompatibility protein (HET)	IPR010730	Heterokaryon incompatibility
FGRAMPH1_01G21011	3	6387569	6390095	2526	30	17	20	0.638298	-	-	-	-	-
FGRAMPH1_01G21015	3	6391263	6392444	1181	20	2	5	0.909091	-	-	-	-	-
FGRAMPH1_01G21019	3	6393729	6394608	879	6	3	11	0.666667	-	-	-	-	-
FGRAMPH1_01G21023	3	6395410	6397215	1805	8	2	15	0.8	-	-	-	-	-
FGRAMPH1_01G21047	3	6419292	6420946	1654	7	5	11	0.583333	PF00067	Cytochrome P450	IPR001128	Cytochrome P450	GO:0005506|GO:0016705|GO:0020037|GO:0055114
FGRAMPH1_01G21049	3	6421352	6422569	1217	13	4	10	0.764706	-	-	-	-	-
FGRAMPH1_01G21051	3	6422848	6423822	974	6	3	12	0.666667	PF12756	C2H2 type zinc-finger (2 copies)
FGRAMPH1_01G21099	3	6486864	6488012	1148	23	8	16	0.741935	-	-	-	-	-
FGRAMPH1_01G21119	3	6505457	6506484	1027	15	6	25	0.714286	PF13095	Kinetochore Sim4 complex subunit FTA2	IPR025213	Kinetochore Sim4 complex subunit Fta2
FGRAMPH1_01G21149	3	6536466	6541367	4901	352	251	96	0.583748	PF05729	NACHT domain
FGRAMPH1_01G21157	3	6550081	6551122	1041	13	5	15	0.722222	PF00651	BTB/POZ domain	IPR013069	BTB/POZ	GO:0005515
FGRAMPH1_01G21175	3	6569692	6570670	978	7	4	9	0.636364	PF04909	Amidohydrolase	IPR006992	Amidohydrolase 2	GO:0003824|GO:0008152
FGRAMPH1_01G21189	3	6583671	6584957	1286	31	18	63	0.632653	-	-	-	-	-
FGRAMPH1_01G21193	3	6586196	6587170	974	11	2	18	0.846154	-	-	-	-	-
FGRAMPH1_01G21225	3	6633923	6634767	844	9	0	9	1	PF12697	Alpha/beta hydrolase family	IPR000073	Alpha/beta hydrolase fold-1
FGRAMPH1_01G21227	3	6634964	6636468	1504	7	5	11	0.583333	-	-	-	-	-
FGRAMPH1_01G21239	3	6647132	6648852	1720	13	8	6	0.619048	PF00067	Cytochrome P450	IPR001128	Cytochrome P450	GO:0005506|GO:0016705|GO:0020037|GO:0055114
FGRAMPH1_01G21259	3	6670042	6670750	708	6	3	11	0.666667	-	-	-	-	-
FGRAMPH1_01G21261	3	6671649	6676029	4380	31	20	20	0.607843	PF00704	Glycosyl hydrolases family 18	IPR001223	Glycoside hydrolase, family 18, catalytic domain	GO:0004553|GO:0005975
FGRAMPH1_01G21289	3	6709269	6710379	1110	6	3	12	0.666667	-	-	-	-	-
FGRAMPH1_01G21293	3	6711891	6714195	2304	8	2	16	0.8	-	-	-	-	-
FGRAMPH1_01G21355	3	6778818	6779500	682	17	4	33	0.809524	PF00069	Protein kinase domain	IPR000719	Protein kinase domain	GO:0004672|GO:0005524|GO:0006468
FGRAMPH1_01G21357	3	6781662	6783200	1538	12	8	32	0.6	PF00026	Eukaryotic aspartyl protease	IPR001461	Aspartic peptidase	GO:0004190|GO:0006508
FGRAMPH1_01G21359	3	6783432	6783695	263	10	2	32	0.833333	-	-	-	-	-
FGRAMPH1_01G21381	3	6799821	6800801	980	64	23	81	0.735632	PF12796	Ankyrin repeats (3 copies)	IPR020683	Ankyrin repeat-containing domain
FGRAMPH1_01G21383	3	6800978	6801292	314	15	9	89	0.625	-	-	-	-	-
FGRAMPH1_01G21393	3	6813649	6814583	934	16	6	15	0.727273	-	-	-	-	-
FGRAMPH1_01G21395	3	6815001	6816902	1901	19	14	20	0.575758	-	-	-	-	-
FGRAMPH1_01G21405	3	6827732	6829739	2007	19	12	10	0.612903	-	-	-	-	-
FGRAMPH1_01G21409	3	6831319	6832205	886	6	4	21	0.6	-	-	-	-	-
FGRAMPH1_01G21411	3	6832430	6835080	2650	31	20	26	0.607843	PF00933	Glycosyl hydrolase family 3 N terminal domain	IPR001764	Glycoside hydrolase, family 3, N-terminal	GO:0004553|GO:0005975
FGRAMPH1_01G21413	3	6835735	6837492	1757	19	13	31	0.59375	PF00083	Sugar (and other) transporter	IPR005828	General substrate transporter	GO:0016021|GO:0022857|GO:0055085
FGRAMPH1_01G21415	3	6838019	6839278	1259	9	3	46	0.75	-	-	-	-	-
FGRAMPH1_01G21419	3	6840513	6840782	269	6	2	62	0.75	-	-	-	-	-
FGRAMPH1_01G21459	3	6884626	6886015	1389	6	2	33	0.75	PF00746	Gram positive anchor	IPR019948	Gram-positive anchor
FGRAMPH1_01G21463	3	6891771	6892904	1133	31	23	84	0.574074	-	-	-	-	-
FGRAMPH1_01G21483	3	6913298	6913513	215	7	1	21	0.875	-	-	-	-	-
FGRAMPH1_01G21493	3	6922852	6925824	2972	328	143	54	0.696391	PF12796	Ankyrin repeats (3 copies)	IPR020683	Ankyrin repeat-containing domain
FGRAMPH1_01G21497	3	6927649	6929066	1417	40	13	31	0.754717	PF14420	Clr5 domain	IPR025676	Clr5 domain
FGRAMPH1_01G21531	3	6968702	6969097	395	10	7	151	0.588235	-	-	-	-	-
FGRAMPH1_01G21559	3	7002984	7005597	2613	13	10	28	0.565217	PF05729	NACHT domain
FGRAMPH1_01G21565	3	7027371	7027727	356	10	7	39	0.588235	-	-	-	-	-
FGRAMPH1_01G21567	3	7028370	7028915	545	9	7	43	0.5625	-	-	-	-	-
FGRAMPH1_01G21573	3	7033217	7033802	585	11	5	44	0.6875	PF13639	Ring finger domain	IPR001841	Zinc finger, RING-type	GO:0005515|GO:0008270
FGRAMPH1_01G21585	3	7049681	7051145	1464	15	8	41	0.652174	PF00067	Cytochrome P450	IPR001128	Cytochrome P450	GO:0005506|GO:0016705|GO:0020037|GO:0055114
FGRAMPH1_01G21589	3	7051868	7054491	2623	39	14	42	0.735849	-	-	-	-	-
FGRAMPH1_01G21591	3	7055641	7057519	1878	30	19	36	0.612245	-	-	-	-	-
FGRAMPH1_01G21593	3	7059015	7059435	420	14	4	36	0.777778	-	-	-	-	-
FGRAMPH1_01G21595	3	7059373	7059843	470	10	5	47	0.666667	-	-	-	-	-
FGRAMPH1_01G21609	3	7077547	7079578	2031	43	26	43	0.623188	-	-	-	-	-
FGRAMPH1_01G21621	3	7089822	7091305	1483	17	11	38	0.607143	-	-	-	-	-
FGRAMPH1_01G21627	3	7095321	7095800	479	15	11	37	0.576923	-	-	-	-	-
FGRAMPH1_01G21637	3	7105505	7106366	861	8	6	40	0.571429	PF00106	short chain dehydrogenase	IPR002198	Short-chain dehydrogenase/reductase SDR	GO:0008152|GO:0016491
FGRAMPH1_01G21651	3	7121652	7128068	6416	74	43	28	0.632479	PF12340	Protein of unknown function (DUF3638)	IPR022099	Protein of unknown function DUF3638
FGRAMPH1_01G21671	3	7152868	7154827	1959	29	21	26	0.58	-	-	-	-	-
FGRAMPH1_01G21675	3	7156179	7156819	640	18	9	37	0.666667	-	-	-	-	-
FGRAMPH1_01G21689	3	7171791	7172227	436	10	3	25	0.769231	-	-	-	-	-
FGRAMPH1_01G21691	3	7172605	7173108	503	18	4	23	0.818182	-	-	-	-	-
FGRAMPH1_01G21731	3	7211661	7213526	1865	6	4	23	0.6	PF00172	Fungal Zn(2)-Cys(6) binuclear cluster domain	IPR001138	Zn(2)-C6 fungal-type DNA-binding domain	GO:0000981|GO:0005634|GO:0006355|GO:0008270
FGRAMPH1_01G21733	3	7213637	7214710	1073	8	2	7	0.8	-	-	-	-	-
FGRAMPH1_01G21761	3	7241809	7243962	2153	31	19	27	0.62	-	-	-	-	-
FGRAMPH1_01G21775	3	7256076	7257871	1795	8	4	12	0.666667	PF11951	Fungal specific transcription factor domain	IPR021858	Protein of unknown function DUF3468
FGRAMPH1_01G21803	3	7285073	7286173	1100	19	12	22	0.612903	-	-	-	-	-
FGRAMPH1_01G21805	3	7285090	7285407	317	12	7	25	0.631579	-	-	-	-	-
FGRAMPH1_01G21807	3	7286576	7288916	2340	10	7	13	0.588235	-	-	-	-	-
FGRAMPH1_01G21817	3	7301261	7302232	971	7	3	20	0.7	PF00294	pfkB family carbohydrate kinase	IPR011611	Carbohydrate kinase PfkB
FGRAMPH1_01G21847	3	7334414	7334774	360	12	3	20	0.8	-	-	-	-	-
FGRAMPH1_01G21857	3	7342462	7343840	1378	12	9	17	0.571429	-	-	-	-	-
FGRAMPH1_01G21887	3	7370747	7371216	469	9	4	22	0.692308	-	-	-	-	-
FGRAMPH1_01G21891	3	7374644	7375026	382	6	1	35	0.857143	-	-	-	-	-
FGRAMPH1_01G21919	3	7411015	7411526	511	37	26	91	0.587302	-	-	-	-	-
FGRAMPH1_01G21923	3	7414766	7415806	1040	14	10	61	0.583333	-	-	-	-	-
FGRAMPH1_01G21931	3	7423754	7426293	2539	104	81	79	0.562162	PF12796	Ankyrin repeats (3 copies)	IPR020683	Ankyrin repeat-containing domain
FGRAMPH1_01G21953	3	7450217	7451343	1126	11	7	24	0.611111	-	-	-	-	-
FGRAMPH1_01G21971	3	7474209	7475414	1205	26	12	39	0.684211	-	-	-	-	-
FGRAMPH1_01G21973	3	7475857	7480175	4318	23	12	7	0.657143	PF12796	Ankyrin repeats (3 copies)	IPR020683	Ankyrin repeat-containing domain
FGRAMPH1_01G21977	3	7482657	7483072	415	10	2	45	0.833333	-	-	-	-	-
FGRAMPH1_01G21991	3	7498679	7499032	353	20	7	59	0.740741	-	-	-	-	-
FGRAMPH1_01G21999	3	7504839	7505822	983	11	5	36	0.6875	-	-	-	-	-
FGRAMPH1_01G22007	3	7512243	7513841	1598	18	12	37	0.6	-	-	-	-	-
FGRAMPH1_01G22033	3	7546697	7547559	862	34	11	67	0.755556	-	-	-	-	-
FGRAMPH1_01G22035	3	7549465	7549941	476	19	6	42	0.76	-	-	-	-	-
FGRAMPH1_01G22053	3	7563733	7565466	1733	18	9	121	0.666667	PF14420	Clr5 domain	IPR025676	Clr5 domain
FGRAMPH1_01G22057	3	7571094	7572512	1418	16	11	80	0.592593	-	-	-	-	-
FGRAMPH1_01G22081	3	7595821	7596848	1027	10	1	67	0.909091	-	-	-	-	-
FGRAMPH1_01G22131	3	7645174	7645858	684	13	4	31	0.764706	-	-	-	-	-
FGRAMPH1_01G22151	3	7666510	7667608	1098	12	8	16	0.6	PF00106	short chain dehydrogenase	IPR002198	Short-chain dehydrogenase/reductase SDR	GO:0008152|GO:0016491
FGRAMPH1_01G22153	3	7668281	7669748	1467	9	5	16	0.642857	-	-	-	-	-
FGRAMPH1_01G22159	3	7673936	7674793	857	17	1	21	0.944444	PF07714	Protein tyrosine kinase	IPR001245	Serine-threonine/tyrosine-protein kinase catalytic domain	GO:0004672|GO:0006468
FGRAMPH1_01G22161	3	7675502	7676602	1100	13	1	15	0.928571	-	-	-	-	-
FGRAMPH1_01G22171	3	7688267	7688882	615	8	6	40	0.571429	-	-	-	-	-
FGRAMPH1_01G22173	3	7689291	7690936	1645	32	8	41	0.8	-	-	-	-	-
FGRAMPH1_01G22175	3	7692199	7693237	1038	10	2	9	0.833333	PF00171	Aldehyde dehydrogenase family	IPR015590	Aldehyde dehydrogenase domain	GO:0008152|GO:0016491|GO:0055114
FGRAMPH1_01G22177	3	7693396	7693938	542	7	3	9	0.7	PF00324	Amino acid permease	IPR004841	Amino acid permease/ SLC12A domain	GO:0006810|GO:0016020|GO:0055085
FGRAMPH1_01G22179	3	7694465	7696544	2079	20	9	29	0.689655	PF04082	Fungal specific transcription factor domain	IPR007219	Transcription factor domain, fungi	GO:0003677|GO:0005634|GO:0006351|GO:0008270
FGRAMPH1_01G22181	3	7697352	7698620	1268	19	7	21	0.730769	PF02770	Acyl-CoA dehydrogenase, middle domain	IPR006091	Acyl-CoA oxidase/dehydrogenase, central domain	GO:0003995|GO:0055114
FGRAMPH1_01G22183	3	7699274	7700425	1151	12	7	31	0.631579	PF00549	CoA-ligase	IPR005811	ATP-citrate lyase/succinyl-CoA ligase	GO:0003824|GO:0008152
FGRAMPH1_01G22189	3	7706113	7706314	201	6	3	62	0.666667	-	-	-	-	-
FGRAMPH1_01G22191	3	7707728	7708126	398	11	4	38	0.733333	-	-	-	-	-
FGRAMPH1_01G22199	3	7716512	7717862	1350	7	2	14	0.777778	PF03721	UDP-glucose/GDP-mannose dehydrogenase family, NAD binding domain	IPR001732	UDP-glucose/GDP-mannose dehydrogenase, N-terminal	GO:0016616|GO:0051287|GO:0055114
FGRAMPH1_01G22207	3	7725229	7726934	1705	12	7	21	0.631579	PF00743	Flavin-binding monooxygenase-like	IPR020946	Flavin monooxygenase-like	GO:0004499|GO:0050660|GO:0050661|GO:0055114
FGRAMPH1_01G22211	3	7729887	7731463	1576	8	6	21	0.571429	PF04616	Glycosyl hydrolases family 43	IPR006710	Glycoside hydrolase, family 43	GO:0004553|GO:0005975
FGRAMPH1_01G22243	3	7767140	7768966	1826	13	10	62	0.565217	-	-	-	-	-
FGRAMPH1_01G22245	3	7769208	7770546	1338	9	3	61	0.75	-	-	-	-	-
FGRAMPH1_01G22263	4	27427	28233	806	29	8	46	0.783784	-	-	-	-	-
FGRAMPH1_01G22269	4	32704	34123	1419	8	3	17	0.727273	PF13147	Amidohydrolase
FGRAMPH1_01G22271	4	35035	36684	1649	21	10	20	0.677419	PF01977	3-octaprenyl-4-hydroxybenzoate carboxy-lyase	IPR002830	UbiD decarboxylyase family	GO:0005886|GO:0006744|GO:0016831
FGRAMPH1_01G22285	4	54680	56314	1634	13	10	96	0.565217	PF04479	RTA1 like protein	IPR007568	RTA-like protein	GO:0006950|GO:0016021
FGRAMPH1_01G22291	4	62366	62646	280	20	3	134	0.869565	-	-	-	-	-
FGRAMPH1_01G22345	4	129329	129784	455	8	3	37	0.727273	-	-	-	-	-
FGRAMPH1_01G22353	4	140673	140907	234	6	1	41	0.857143	-	-	-	-	-
FGRAMPH1_01G22355	4	145301	145968	667	13	2	32	0.866667	-	-	-	-	-
FGRAMPH1_01G22357	4	146647	148274	1627	21	9	41	0.7	-	-	-	-	-
FGRAMPH1_01G22361	4	151907	152386	479	11	3	46	0.785714	-	-	-	-	-
FGRAMPH1_01G22371	4	162591	163629	1038	12	3	39	0.8	-	-	-	-	-
FGRAMPH1_01G22381	4	175881	176201	320	9	3	28	0.75	-	-	-	-	-
FGRAMPH1_01G22383	4	177580	178838	1258	22	10	40	0.6875	-	-	-	-	-
FGRAMPH1_01G22397	4	192029	193594	1565	7	5	25	0.583333	-	-	-	-	-
FGRAMPH1_01G22399	4	194776	196233	1457	15	5	44	0.75	-	-	-	-	-
FGRAMPH1_01G22413	4	213278	216652	3374	240	175	57	0.578313	PF12850	Calcineurin-like phosphoesterase superfamily domain	IPR024654	Calcineurin-like phosphoesterase domain, lpxH type
FGRAMPH1_01G22417	4	221927	222687	760	9	4	21	0.692308	-	-	-	-	-
FGRAMPH1_01G22447	4	261293	261564	271	13	2	28	0.866667	-	-	-	-	-
FGRAMPH1_01G22479	4	310820	312000	1180	17	4	16	0.809524	-	-	-	-	-
FGRAMPH1_01G22483	4	313840	315799	1959	10	6	9	0.625	PF04082	Fungal specific transcription factor domain	IPR007219	Transcription factor domain, fungi	GO:0003677|GO:0005634|GO:0006351|GO:0008270
FGRAMPH1_01G22503	4	328766	330340	1574	9	5	15	0.642857	-	-	-	-	-
FGRAMPH1_01G22581	4	414247	415983	1736	52	16	98	0.764706	PF10373	Est1 DNA/RNA binding domain	IPR018834	DNA/RNA-binding domain, Est1-type
FGRAMPH1_01G22607	4	450706	454262	3556	7	4	12	0.636364	-	-	-	-	-
FGRAMPH1_01G22759	4	627571	628482	911	10	2	2	0.833333	-	-	-	-	-
FGRAMPH1_01G23029	4	1002075	1004961	2886	11	4	5	0.733333	-	-	-	-	-
FGRAMPH1_01G23037	4	1014402	1017698	3296	8	3	2	0.727273	PF06985	Heterokaryon incompatibility protein (HET)	IPR010730	Heterokaryon incompatibility
FGRAMPH1_01G23337	4	1450347	1452668	2321	18	2	2	0.9	PF00023	Ankyrin repeat	IPR002110	Ankyrin repeat	GO:0005515
FGRAMPH1_01G23403	4	1546318	1550861	4543	6	1	7	0.857143	PF00664	ABC transporter transmembrane region	IPR011527	ABC transporter type 1, transmembrane domain	GO:0005524|GO:0006810|GO:0016021|GO:0042626|GO:0055085
FGRAMPH1_01G23477	4	1654876	1658116	3240	74	43	17	0.632479	PF00675	Insulinase (Peptidase family M16)	IPR011765	Peptidase M16, N-terminal
FGRAMPH1_01G23509	4	1705357	1710374	5017	6	4	9	0.6	PF10350	Putative death-receptor fusion protein (DUF2428)	IPR019442	Domain of unknown function DUF2428, death-receptor-like
FGRAMPH1_01G23791	4	2096424	2098387	1963	6	0	3	1	PF07690	Major Facilitator Superfamily	IPR011701	Major facilitator superfamily	GO:0016021|GO:0055085
FGRAMPH1_01G24213	4	2729451	2731977	2526	7	5	12	0.583333	PF00172	Fungal Zn(2)-Cys(6) binuclear cluster domain	IPR001138	Zn(2)-C6 fungal-type DNA-binding domain	GO:0000981|GO:0005634|GO:0006355|GO:0008270
FGRAMPH1_01G24597	4	3238107	3240014	1907	9	4	8	0.692308	PF06985	Heterokaryon incompatibility protein (HET)	IPR010730	Heterokaryon incompatibility
FGRAMPH1_01G24611	4	3255362	3257368	2006	8	2	8	0.8	-	-	-	-	-
FGRAMPH1_01G24689	4	3375717	3377973	2256	7	1	2	0.875	PF00282	Pyridoxal-dependent decarboxylase conserved domain	IPR002129	Pyridoxal phosphate-dependent decarboxylase	GO:0016831|GO:0019752|GO:0030170
FGRAMPH1_01G24699	4	3388336	3389514	1178	6	3	6	0.666667	PF00070	Pyridine nucleotide-disulphide oxidoreductase	IPR001327	Pyridine nucleotide-disulphide oxidoreductase, NAD-binding domain	GO:0016491|GO:0050660|GO:0055114
FGRAMPH1_01G25065	4	3831874	3833559	1685	7	4	7	0.636364	-	-	-	-	-
FGRAMPH1_01G25071	4	3839441	3840697	1256	6	3	8	0.666667	PF00923	Transaldolase	IPR001585	Transaldolase	GO:0005975
FGRAMPH1_01G25083	4	3861596	3864550	2954	12	9	18	0.571429	PF00078	Reverse transcriptase (RNA-dependent DNA polymerase)	IPR000477	Reverse transcriptase domain
FGRAMPH1_01G25091	4	3874035	3875245	1210	7	5	10	0.583333	PF01408	Oxidoreductase family, NAD-binding Rossmann fold	IPR000683	Oxidoreductase, N-terminal	GO:0016491
FGRAMPH1_01G25095	4	3878575	3879831	1256	21	6	19	0.777778	PF14388	Domain of unknown function (DUF4419)	IPR025533	Protein of unknown function DUF4419
FGRAMPH1_01G25127	4	3914537	3916294	1757	12	8	4	0.6	-	-	-	-	-
FGRAMPH1_01G25129	4	3916351	3918694	2343	12	9	11	0.571429	PF00172	Fungal Zn(2)-Cys(6) binuclear cluster domain	IPR001138	Zn(2)-C6 fungal-type DNA-binding domain	GO:0000981|GO:0005634|GO:0006355|GO:0008270
FGRAMPH1_01G25139	4	3932081	3932749	668	10	2	30	0.833333	-	-	-	-	-
FGRAMPH1_01G25183	4	3980783	3981753	970	15	11	14	0.576923	-	-	-	-	-
FGRAMPH1_01G25197	4	3994472	3994871	399	10	5	34	0.666667	-	-	-	-	-
FGRAMPH1_01G25217	4	4014417	4018392	3975	36	23	18	0.610169	-	-	-	-	-
FGRAMPH1_01G25221	4	4020335	4022489	2154	71	41	100	0.633929	-	-	-	-	-
FGRAMPH1_01G25245	4	4048827	4050827	2000	31	6	11	0.837838	PF06985	Heterokaryon incompatibility protein (HET)	IPR010730	Heterokaryon incompatibility
FGRAMPH1_01G25251	4	4055364	4056200	836	7	2	29	0.777778	-	-	-	-	-
FGRAMPH1_01G25277	4	4086901	4088781	1880	21	9	30	0.7	PF13738	Pyridine nucleotide-disulphide oxidoreductase
FGRAMPH1_01G25287	4	4095504	4095815	311	10	2	19	0.833333	-	-	-	-	-
FGRAMPH1_01G25289	4	4097770	4099442	1672	12	5	20	0.705882	-	-	-	-	-
FGRAMPH1_01G25291	4	4100444	4102234	1790	19	8	12	0.703704	-	-	-	-	-
FGRAMPH1_01G25297	4	4108738	4109760	1022	56	38	49	0.595745	-	-	-	-	-
FGRAMPH1_01G25299	4	4110813	4111226	413	16	8	23	0.666667	-	-	-	-	-
FGRAMPH1_01G25315	4	4122874	4123299	425	9	5	19	0.642857	-	-	-	-	-
FGRAMPH1_01G25357	4	4171214	4172269	1055	8	3	41	0.727273	-	-	-	-	-
FGRAMPH1_01G25365	4	4175289	4177322	2033	13	8	25	0.619048	PF07732	Multicopper oxidase	IPR011707	Multicopper oxidase, type 3	GO:0005507
FGRAMPH1_01G25375	4	4185621	4186028	407	7	0	24	1	-	-	-	-	-
FGRAMPH1_01G25385	4	4196885	4197838	953	9	5	19	0.642857	-	-	-	-	-
FGRAMPH1_01G25387	4	4198153	4200670	2517	12	6	18	0.666667	PF06985	Heterokaryon incompatibility protein (HET)	IPR010730	Heterokaryon incompatibility
FGRAMPH1_01G25389	4	4201234	4202637	1403	10	6	10	0.625	-	-	-	-	-
FGRAMPH1_01G25413	4	4227562	4227837	275	8	4	32	0.666667	-	-	-	-	-
FGRAMPH1_01G25415	4	4228228	4230696	2468	26	18	22	0.590909	PF14200	Ricin-type beta-trefoil lectin domain-like	IPR000772	Ricin B lectin domain
FGRAMPH1_01G25419	4	4232915	4233301	386	9	1	35	0.9	-	-	-	-	-
FGRAMPH1_01G25427	4	4240310	4240948	638	32	19	35	0.627451	-	-	-	-	-
FGRAMPH1_01G25439	4	4249659	4250476	817	7	5	33	0.583333	PF13561	Enoyl-(Acyl carrier protein) reductase
FGRAMPH1_01G25445	4	4254956	4257186	2230	11	7	27	0.611111	-	-	-	-	-
FGRAMPH1_01G25447	4	4258266	4259541	1275	12	8	22	0.6	-	-	-	-	-
FGRAMPH1_01G25461	4	4271777	4273208	1431	12	2	68	0.857143	PF13489	Methyltransferase domain
FGRAMPH1_01G25467	4	4277623	4278322	699	10	0	51	1	-	-	-	-	-
FGRAMPH1_01G25469	4	4279102	4279383	281	25	7	76	0.78125	-	-	-	-	-
FGRAMPH1_01G25471	4	4280475	4280977	502	22	10	38	0.6875	-	-	-	-	-
FGRAMPH1_01G25473	4	4281932	4282614	682	22	16	122	0.578947	-	-	-	-	-
FGRAMPH1_01G25475	4	4283292	4284354	1062	72	36	125	0.666667	-	-	-	-	-
FGRAMPH1_01G25481	4	4288257	4292485	4228	89	44	18	0.669173	PF00023	Ankyrin repeat	IPR002110	Ankyrin repeat	GO:0005515
FGRAMPH1_01G25495	4	4305533	4306057	524	8	4	34	0.666667	-	-	-	-	-
FGRAMPH1_01G25507	4	4317559	4318182	623	23	4	26	0.851852	-	-	-	-	-
FGRAMPH1_01G25509	4	4322462	4323931	1469	12	9	24	0.571429	-	-	-	-	-
FGRAMPH1_01G25511	4	4324121	4325562	1441	18	9	19	0.666667	PF00069	Protein kinase domain	IPR000719	Protein kinase domain	GO:0004672|GO:0005524|GO:0006468
FGRAMPH1_01G25515	4	4327247	4328919	1672	18	8	54	0.692308	-	-	-	-	-
FGRAMPH1_01G25517	4	4328997	4331559	2562	54	26	13	0.675	-	-	-	-	-
FGRAMPH1_01G25519	4	4332072	4333571	1499	11	7	17	0.611111	-	-	-	-	-
FGRAMPH1_01G25521	4	4333791	4337215	3424	6	2	14	0.75	PF00176	SNF2 family N-terminal domain	IPR000330	SNF2-related	GO:0005524
FGRAMPH1_01G25525	4	4342831	4344860	2029	30	7	138	0.810811	-	-	-	-	-
FGRAMPH1_01G25527	4	4345755	4348178	2423	6	0	59	1	PF08613	Cyclin	IPR013922	Cyclin PHO80-like	GO:0000079|GO:0019901
FGRAMPH1_01G25531	4	4350899	4353287	2388	42	17	37	0.711864	-	-	-	-	-
FGRAMPH1_01G25533	4	4354438	4355538	1100	10	5	27	0.666667	-	-	-	-	-
FGRAMPH1_01G25537	4	4358662	4359576	914	48	24	47	0.666667	PF01636	Phosphotransferase enzyme family	IPR002575	Aminoglycoside phosphotransferase
FGRAMPH1_01G25539	4	4360256	4360940	684	13	8	83	0.619048	PF01338	Bacillus thuringiensis toxin	IPR001615	Delta-endotoxin CytB	GO:0005576|GO:0009405
FGRAMPH1_01G25549	4	4373705	4376741	3036	64	27	83	0.703297	-	-	-	-	-
FGRAMPH1_01G25551	4	4377074	4377992	918	37	18	36	0.672727	-	-	-	-	-
FGRAMPH1_01G25557	4	4383853	4385590	1737	9	6	54	0.6	PF11954	Domain of unknown function (DUF3471)	IPR021860	Peptidase S12, Pab87-related, C-terminal
FGRAMPH1_01G25565	4	4391754	4392532	778	13	10	33	0.565217	PF01411	tRNA synthetases class II (A)	IPR018164	Alanyl-tRNA synthetase, class IIc, N-terminal	GO:0000166|GO:0004813|GO:0005524|GO:0006419
FGRAMPH1_01G25567	4	4393318	4393785	467	15	5	63	0.75	-	-	-	-	-
FGRAMPH1_01G25571	4	4397797	4399319	1522	39	23	72	0.629032	PF00651	BTB/POZ domain	IPR013069	BTB/POZ	GO:0005515
FGRAMPH1_01G25575	4	4401492	4402013	521	12	3	49	0.8	-	-	-	-	-
FGRAMPH1_01G25581	4	4413618	4414736	1118	9	6	21	0.6	PF08240	Alcohol dehydrogenase GroES-like domain	IPR013154	Alcohol dehydrogenase GroES-like	GO:0016491|GO:0055114
FGRAMPH1_01G25585	4	4416821	4417270	449	18	9	48	0.666667	-	-	-	-	-
FGRAMPH1_01G25587	4	4418489	4419166	677	6	3	43	0.666667	-	-	-	-	-
FGRAMPH1_01G25589	4	4420494	4421198	704	14	5	27	0.736842	-	-	-	-	-
FGRAMPH1_01G25595	4	4423789	4425732	1943	39	16	10	0.709091	PF12770	CHAT domain	IPR024983	CHAT domain
FGRAMPH1_01G25607	4	4437435	4438145	710	25	19	83	0.568182	-	-	-	-	-
FGRAMPH1_01G25625	4	4454514	4456432	1918	11	6	25	0.647059	PF01083	Cutinase	IPR000675	Cutinase	GO:0008152|GO:0016787
FGRAMPH1_01G25627	4	4457809	4458153	344	9	3	27	0.75	-	-	-	-	-
FGRAMPH1_01G25629	4	4458585	4458981	396	6	2	16	0.75	-	-	-	-	-
FGRAMPH1_01G25633	4	4461580	4462755	1175	25	13	23	0.657895	-	-	-	-	-
FGRAMPH1_01G25643	4	4474577	4476004	1427	11	7	41	0.611111	-	-	-	-	-
FGRAMPH1_01G25669	4	4500778	4501794	1016	12	6	24	0.666667	PF00170	bZIP transcription factor	IPR004827	Basic-leucine zipper domain	GO:0003700|GO:0006355|GO:0043565
FGRAMPH1_01G25671	4	4502813	4503830	1017	7	4	27	0.636364	PF00010	Helix-loop-helix DNA-binding domain	IPR011598	Myc-type, basic helix-loop-helix (bHLH) domain	GO:0046983
FGRAMPH1_01G25681	4	4513627	4514148	521	9	4	35	0.692308	-	-	-	-	-
FGRAMPH1_01G25687	4	4517510	4519229	1719	30	14	22	0.681818	PF00743	Flavin-binding monooxygenase-like	IPR020946	Flavin monooxygenase-like	GO:0004499|GO:0050660|GO:0050661|GO:0055114
FGRAMPH1_01G25707	4	4547820	4548935	1115	7	2	10	0.777778	PF03492	SAM dependent carboxyl methyltransferase	IPR005299	SAM dependent carboxyl methyltransferase	GO:0008168
FGRAMPH1_01G25717	4	4557212	4557827	615	27	13	32	0.675	-	-	-	-	-
FGRAMPH1_01G25731	4	4571778	4574903	3125	24	6	10	0.8	PF00069	Protein kinase domain	IPR000719	Protein kinase domain	GO:0004672|GO:0005524|GO:0006468
FGRAMPH1_01G25741	4	4586445	4588649	2204	116	26	55	0.816901	PF00069	Protein kinase domain	IPR000719	Protein kinase domain	GO:0004672|GO:0005524|GO:0006468
FGRAMPH1_01G25745	4	4592506	4593736	1230	21	14	37	0.6	-	-	-	-	-
FGRAMPH1_01G25747	4	4594275	4594833	558	13	2	22	0.866667	-	-	-	-	-
FGRAMPH1_01G25767	4	4621708	4623535	1827	46	35	28	0.567901	-	-	-	-	-
FGRAMPH1_01G25779	4	4641979	4643356	1377	15	3	8	0.833333	PF00170	bZIP transcription factor	IPR004827	Basic-leucine zipper domain	GO:0003700|GO:0006355|GO:0043565
FGRAMPH1_01G25791	4	4659589	4660836	1247	8	4	4	0.666667	-	-	-	-	-
FGRAMPH1_01G25797	4	4665550	4668519	2969	10	5	11	0.666667	-	-	-	-	-
FGRAMPH1_01G25803	4	4673748	4676481	2733	11	6	31	0.647059	PF00743	Flavin-binding monooxygenase-like	IPR020946	Flavin monooxygenase-like	GO:0004499|GO:0050660|GO:0050661|GO:0055114
FGRAMPH1_01G25903	4	4779797	4782456	2659	6	3	2	0.666667	PF13839	GDSL/SGNH-like Acyl-Esterase family found in Pmr5 and Cas1p	IPR026057	PC-Esterase
FGRAMPH1_01G25949	4	4828560	4830192	1632	6	3	4	0.666667	-	-	-	-	-
FGRAMPH1_01G26293	4	5370523	5374572	4049	8	2	3	0.8	-	-	-	-	-
FGRAMPH1_01G26619	4	5836458	5838213	1755	13	8	2	0.619048	-	-	-	-	-
FGRAMPH1_01G26697	4	5965888	5967318	1430	8	2	3	0.8	PF13621	Cupin-like domain
FGRAMPH1_01G26715	4	5986321	5988203	1882	6	2	6	0.75	PF07690	Major Facilitator Superfamily	IPR011701	Major facilitator superfamily	GO:0016021|GO:0055085
FGRAMPH1_01G26799	4	6125530	6128286	2756	6	0	6	1	PF00026	Eukaryotic aspartyl protease	IPR001461	Aspartic peptidase	GO:0004190|GO:0006508
FGRAMPH1_01G26843	4	6180398	6182200	1802	6	2	3	0.75	PF10544	T5orf172 domain	IPR018306	Bacteriophage T5, Orf172 DNA-binding
FGRAMPH1_01G27149	4	6611590	6615080	3490	12	2	16	0.857143	-	-	-	-	-
FGRAMPH1_01G27161	4	6633899	6635804	1905	14	1	11	0.933333	PF07173	Protein of unknown function (DUF1399)	IPR009836	Protein of unknown function DUF1399
FGRAMPH1_01G27171	4	6664717	6667043	2326	9	1	5	0.9	PF11626	TRF2-interacting telomeric protein/Rap1 - C terminal domain	IPR021661	TRF2-interacting telomeric protein/Rap1, C-terminal
FGRAMPH1_01G27199	4	6704119	6708267	4148	18	14	6	0.5625	-	-	-	-	-
FGRAMPH1_01G27207	4	6715622	6716914	1292	11	3	2	0.785714	-	-	-	-	-
FGRAMPH1_01G27283	4	6815870	6816217	347	8	0	6	1	-	-	-	-	-
FGRAMPH1_01G27293	4	6826082	6828373	2291	9	3	2	0.75	PF06985	Heterokaryon incompatibility protein (HET)	IPR010730	Heterokaryon incompatibility
FGRAMPH1_01G27297	4	6831233	6832577	1344	7	1	12	0.875	PF01613	Flavin reductase like domain	IPR002563	Flavin reductase like domain	GO:0010181
FGRAMPH1_01G27301	4	6834808	6837030	2222	15	6	13	0.714286	PF11374	Protein of unknown function (DUF3176)	IPR021514	Protein of unknown function DUF3176
FGRAMPH1_01G27393	4	6950419	6951356	937	6	3	6	0.666667	-	-	-	-	-
FGRAMPH1_01G27405	4	6959662	6961824	2162	12	5	18	0.705882	PF00221	Aromatic amino acid lyase	IPR001106	Aromatic amino acid lyase	GO:0009058|GO:0016841
FGRAMPH1_01G27455	4	7030532	7031944	1412	9	6	9	0.6	PF05028	Poly (ADP-ribose) glycohydrolase (PARG)	IPR007724	Poly(ADP-ribose) glycohydrolase	GO:0004649|GO:0005975
FGRAMPH1_01G27541	4	7146198	7147058	860	7	5	10	0.583333	PF02230	Phospholipase/Carboxylesterase	IPR003140	Phospholipase/carboxylesterase/thioesterase	GO:0016787
FGRAMPH1_01G27559	4	7165301	7166736	1435	10	3	25	0.769231	-	-	-	-	-
FGRAMPH1_01G27563	4	7168263	7168469	206	14	11	57	0.56	-	-	-	-	-
FGRAMPH1_01G27565	4	7168594	7169213	619	17	3	34	0.85	-	-	-	-	-
FGRAMPH1_01G27569	4	7171774	7172121	347	13	2	36	0.866667	-	-	-	-	-
FGRAMPH1_01G27645	4	7271371	7272613	1242	9	6	13	0.6	PF01266	FAD dependent oxidoreductase	IPR006076	FAD dependent oxidoreductase	GO:0016491|GO:0055114
FGRAMPH1_01G27663	4	7289132	7290491	1359	11	6	4	0.647059	-	-	-	-	-
FGRAMPH1_01G27665	4	7290914	7293186	2272	9	7	7	0.5625	PF01432	Peptidase family M3	IPR001567	Peptidase M3A/M3B	GO:0004222|GO:0006508
FGRAMPH1_01G27697	4	7328761	7329577	816	9	5	25	0.642857	-	-	-	-	-
FGRAMPH1_01G27699	4	7330562	7332212	1650	22	4	34	0.846154	-	-	-	-	-
FGRAMPH1_01G27711	4	7338291	7340498	2207	33	13	20	0.717391	-	-	-	-	-
FGRAMPH1_01G27719	4	7346957	7348164	1207	11	4	13	0.733333	-	-	-	-	-
FGRAMPH1_01G27755	4	7386729	7390416	3687	8	6	5	0.571429	PF13637	Ankyrin repeats (many copies)
FGRAMPH1_01G27763	4	7395983	7397355	1372	6	2	3	0.75	-	-	-	-	-
FGRAMPH1_01G27771	4	7404587	7406711	2124	12	8	6	0.6	-	-	-	-	-
FGRAMPH1_01G27783	4	7415359	7417200	1841	17	12	37	0.586207	-	-	-	-	-
FGRAMPH1_01G27785	4	7418267	7420892	2625	21	16	58	0.567568	-	-	-	-	-
FGRAMPH1_01G27799	4	7436653	7437471	818	6	4	79	0.6	PF02230	Phospholipase/Carboxylesterase	IPR003140	Phospholipase/carboxylesterase/thioesterase	GO:0016787
FGRAMPH1_01G27811	4	7447428	7450521	3093	263	175	93	0.600457	PF00069	Protein kinase domain	IPR000719	Protein kinase domain	GO:0004672|GO:0005524|GO:0006468
FGRAMPH1_01G27813	4	7451087	7451455	368	17	13	42	0.566667	-	-	-	-	-
FGRAMPH1_01G27815	4	7451631	7451984	353	6	2	32	0.75	-	-	-	-	-
FGRAMPH1_01G27837	4	7477849	7479138	1289	21	12	35	0.636364	PF01546	Peptidase family M20/M25/M40	IPR002933	Peptidase M20	GO:0008152|GO:0016787
FGRAMPH1_01G27847	4	7490303	7492546	2243	35	27	69	0.564516	-	-	-	-	-
FGRAMPH1_01G27853	4	7496373	7497248	875	60	29	161	0.674157	-	-	-	-	-
FGRAMPH1_01G27855	4	7498461	7499156	695	62	40	138	0.607843	-	-	-	-	-
FGRAMPH1_01G27875	4	7523400	7525136	1736	19	13	26	0.59375	PF00135	Carboxylesterase family	IPR002018	Carboxylesterase, type B
FGRAMPH1_01G27891	4	7547608	7548483	875	17	11	82	0.607143	-	-	-	-	-
FGRAMPH1_01G27893	4	7548869	7549813	944	86	28	140	0.754386	-	-	-	-	-
FGRAMPH1_01G27899	4	7553755	7555905	2150	16	12	32	0.571429	PF00172	Fungal Zn(2)-Cys(6) binuclear cluster domain	IPR001138	Zn(2)-C6 fungal-type DNA-binding domain	GO:0000981|GO:0005634|GO:0006355|GO:0008270
FGRAMPH1_01G27903	4	7560165	7561316	1151	28	16	53	0.636364	PF00150	Cellulase (glycosyl hydrolase family 5)	IPR001547	Glycoside hydrolase, family 5	GO:0004553|GO:0005975
FGRAMPH1_01G27909	4	7563910	7564416	506	19	9	161	0.678571	PF01636	Phosphotransferase enzyme family	IPR002575	Aminoglycoside phosphotransferase
FGRAMPH1_01G27911	4	7564568	7566220	1652	273	145	117	0.65311	PF12796	Ankyrin repeats (3 copies)	IPR020683	Ankyrin repeat-containing domain
FGRAMPH1_01G27917	4	7572163	7572659	496	6	1	33	0.857143	-	-	-	-	-
FGRAMPH1_01G27923	4	7579472	7580140	668	30	8	59	0.789474	-	-	-	-	-
FGRAMPH1_01G27931	4	7585386	7585830	444	6	2	38	0.75	-	-	-	-	-
FGRAMPH1_01G27953	4	7606454	7608218	1764	55	32	39	0.632184	PF13489	Methyltransferase domain
FGRAMPH1_01G27955	4	7609169	7610096	927	8	3	42	0.727273	PF00106	short chain dehydrogenase	IPR002198	Short-chain dehydrogenase/reductase SDR	GO:0008152|GO:0016491
FGRAMPH1_01G27967	4	7625251	7626567	1316	13	5	46	0.722222	-	-	-	-	-
FGRAMPH1_01G27991	4	7652227	7652604	377	66	29	199	0.694737	-	-	-	-	-
FGRAMPH1_01G27999	4	7660428	7662044	1616	53	24	98	0.688312	-	-	-	-	-
FGRAMPH1_01G28003	4	7666651	7666949	298	15	6	48	0.714286	-	-	-	-	-
FGRAMPH1_01G28007	4	7670906	7671238	332	8	2	22	0.8	-	-	-	-	-
FGRAMPH1_01G28043	4	7711612	7712967	1355	7	4	16	0.636364	PF00155	Aminotransferase class I and II	IPR004839	Aminotransferase, class I/classII	GO:0009058|GO:0030170
FGRAMPH1_01G28087	4	7762348	7763487	1139	12	8	26	0.6	-	-	-	-	-
FGRAMPH1_01G28131	4	7836882	7838947	2065	22	9	32	0.709677	-	-	-	-	-
FGRAMPH1_01G28149	4	7854930	7855937	1007	8	6	34	0.571429	PF00170	bZIP transcription factor	IPR004827	Basic-leucine zipper domain	GO:0003700|GO:0006355|GO:0043565
FGRAMPH1_01G28165	4	7876326	7878525	2199	10	6	16	0.625	PF01425	Amidase	IPR000120	Amidase	GO:0016884
FGRAMPH1_01G28173	4	7884185	7885036	851	7	5	17	0.583333	PF00106	short chain dehydrogenase	IPR002198	Short-chain dehydrogenase/reductase SDR	GO:0008152|GO:0016491
FGRAMPH1_01G28175	4	7885242	7887196	1954	8	4	41	0.666667	PF05551	Zinc-binding loop region of homing endonuclease	IPR008704	Zinc-binding loop region of homing endonuclease
FGRAMPH1_01G28179	4	7887343	7887905	562	11	1	25	0.916667	PF05551	Zinc-binding loop region of homing endonuclease	IPR008704	Zinc-binding loop region of homing endonuclease
FGRAMPH1_01G28177	4	7887525	7888502	977	10	4	40	0.714286	-	-	-	-	-
FGRAMPH1_01G28229	4	7937554	7939330	1776	7	3	81	0.7	-	-	-	-	-
FGRAMPH1_01G28255	4	7961714	7963303	1589	37	16	103	0.698113	-	-	-	-	-
FGRAMPH1_01G28267	4	7970243	7971778	1535	74	33	106	0.691589	PF00931	NB-ARC domain	IPR002182	NB-ARC	GO:0043531
FGRAMPH1_01G28273	4	7976916	7981463	4547	149	71	29	0.677273	PF07819	PGAP1-like protein	IPR012908	GPI inositol-deacylase PGAP1-like	GO:0006505|GO:0006886|GO:0016788
FGRAMPH1_01G28275	4	7982556	7986529	3973	110	86	53	0.561224	PF00931	NB-ARC domain	IPR002182	NB-ARC	GO:0043531
FGRAMPH1_01G28277	4	7987852	7989045	1193	39	20	45	0.661017	PF13358	DDE superfamily endonuclease
FGRAMPH1_01G28279	4	7991712	7996443	4731	201	134	65	0.6	PF00400	WD domain, G-beta repeat	IPR001680	WD40 repeat	GO:0005515
FGRAMPH1_01G28281	4	7997531	7998522	991	20	15	63	0.571429	PF13358	DDE superfamily endonuclease
FGRAMPH1_01G28285	4	7999330	8000049	719	60	36	68	0.625	-	-	-	-	-
FGRAMPH1_01G28287	4	8000544	8004613	4069	183	103	75	0.63986	PF00400	WD domain, G-beta repeat	IPR001680	WD40 repeat	GO:0005515
