# Supplementary material for: Comparative Genomics of Eight Fusarium graminearum Strains with Contrasting Aggressiveness Reveals an Expanded Open Pangenome and Extended Effector Content Signatures
Source: Int J Mol Sci. 2021 Jun 10;22(12):6257. doi: 10.3390/ijms22126257 (PMC8230406; doi:10.3390/ijms22126257)
Supplement: Supplementary file 1 [file ijms-22-06257-s001.zip › Table S16.xlsx]

## Sheet: Table S16
Table S16: Genes affected by Loss-of-function (LOF) mutations.
Genes ID	Core gene	Pfam accession	Pfam	InterPro accession	IPR_Description	Goterms
FGRAMPH1_01G00041	NO	-	-	-	-	-
FGRAMPH1_01G00055	NO	-	-	-	-	-
FGRAMPH1_01G00057	NO	-	-	-	-	-
FGRAMPH1_01G00061	NO	-	-	-	-	-
FGRAMPH1_01G00069	NO	PF00083	Sugar (and other) transporter	IPR005828	General substrate transporter	GO:0016021|GO:0022857|GO:0055085
FGRAMPH1_01G00081	NO	-	-	-	-	-
FGRAMPH1_01G00083	NO	PF01546	Peptidase family M20/M25/M40	IPR002933	Peptidase M20	GO:0008152|GO:0016787
FGRAMPH1_01G00087	NO	PF00071	Ras family	IPR001806	Small GTPase superfamily	GO:0005525|GO:0007264
FGRAMPH1_01G00089	NO	PF09458	H-type lectin domain	IPR019019	H-type lectin domain	GO:0007155|GO:0030246
FGRAMPH1_01G00101	NO	PF07690	Major Facilitator Superfamily	IPR011701	Major facilitator superfamily	GO:0016021|GO:0055085
FGRAMPH1_01G00113	NO	-	-	-	-	-
FGRAMPH1_01G00117	NO	PF12697	Alpha/beta hydrolase family	IPR000073	Alpha/beta hydrolase fold-1
FGRAMPH1_01G00137	NO	PF13174	Tetratricopeptide repeat	IPR019734	Tetratricopeptide repeat	GO:0005515
FGRAMPH1_01G00139	NO	PF08550	Fungal protein of unknown function (DUF1752)	IPR013860	Protein of unknown function DUF1752, fungi
FGRAMPH1_01G00143	NO	PF00501	AMP-binding enzyme	IPR000873	AMP-dependent synthetase/ligase	GO:0003824|GO:0008152
FGRAMPH1_01G00151	NO	PF00664	ABC transporter transmembrane region	IPR011527	ABC transporter type 1, transmembrane domain	GO:0005524|GO:0006810|GO:0016021|GO:0042626|GO:0055085
FGRAMPH1_01G00153	NO	PF00975	Thioesterase domain	IPR001031	Thioesterase	GO:0009058|GO:0016788
FGRAMPH1_01G00159	NO	-	-	-	-	-
FGRAMPH1_01G00165	NO	PF00172	Fungal Zn(2)-Cys(6) binuclear cluster domain	IPR001138	Zn(2)-C6 fungal-type DNA-binding domain	GO:0000981|GO:0005634|GO:0006355|GO:0008270
FGRAMPH1_01G00171	YES	PF12340	Protein of unknown function (DUF3638)	IPR022099	Protein of unknown function DUF3638
FGRAMPH1_01G00175	NO	-	-	-	-	-
FGRAMPH1_01G00177	NO	-	-	-	-	-
FGRAMPH1_01G00185	NO	PF00144	Beta-lactamase	IPR001466	Beta-lactamase-related
FGRAMPH1_01G00187	NO	-	-	-	-	-
FGRAMPH1_01G00189	NO	-	-	-	-	-
FGRAMPH1_01G00203	NO	PF11915	Protein of unknown function (DUF3433)	IPR021840	Protein of unknown function DUF3433
FGRAMPH1_01G00207	NO	-	-	-	-	-
FGRAMPH1_01G00229	NO	PF00724	NADH:flavin oxidoreductase / NADH oxidase family	IPR001155	NADH:flavin oxidoreductase/NADH oxidase, N-terminal	GO:0010181|GO:0016491|GO:0055114
FGRAMPH1_01G00233	NO	PF03473	MOSC domain	IPR005302	Molybdenum cofactor sulfurase, C-terminal	GO:0003824|GO:0030151|GO:0030170
FGRAMPH1_01G00249	NO	PF07690	Major Facilitator Superfamily	IPR011701	Major facilitator superfamily	GO:0016021|GO:0055085
FGRAMPH1_01G00259	NO	PF00083	Sugar (and other) transporter	IPR005828	General substrate transporter	GO:0016021|GO:0022857|GO:0055085
FGRAMPH1_01G00261	NO	PF00933	Glycosyl hydrolase family 3 N terminal domain	IPR001764	Glycoside hydrolase, family 3, N-terminal	GO:0004553|GO:0005975
FGRAMPH1_01G00263	NO	PF00172	Fungal Zn(2)-Cys(6) binuclear cluster domain	IPR001138	Zn(2)-C6 fungal-type DNA-binding domain	GO:0000981|GO:0005634|GO:0006355|GO:0008270
FGRAMPH1_01G00265	NO	PF01738	Dienelactone hydrolase family	IPR002925	Dienelactone hydrolase	GO:0016787
FGRAMPH1_01G00271	NO	PF01425	Amidase	IPR000120	Amidase	GO:0016884
FGRAMPH1_01G00273	NO	PF01494	FAD binding domain	IPR002938	Monooxygenase, FAD-binding
FGRAMPH1_01G00275	NO	-	-	-	-	-
FGRAMPH1_01G00307	YES	-	-	-	-	-
FGRAMPH1_01G00315	NO	PF01544	CorA-like Mg2+ transporter protein	IPR002523	Mg2+ transporter protein, CorA-like/Zinc transport protein ZntB	GO:0016020|GO:0030001|GO:0046873|GO:0055085
FGRAMPH1_01G00323	NO	-	-	-	-	-
FGRAMPH1_01G00333	NO	-	-	-	-	-
FGRAMPH1_01G00343	NO	PF00023	Ankyrin repeat	IPR002110	Ankyrin repeat	GO:0005515
FGRAMPH1_01G00345	NO	PF12697	Alpha/beta hydrolase family	IPR000073	Alpha/beta hydrolase fold-1
FGRAMPH1_01G00353	NO	-	-	-	-	-
FGRAMPH1_01G00355	NO	-	-	-	-	-
FGRAMPH1_01G00359	NO	PF06985	Heterokaryon incompatibility protein (HET)	IPR010730	Heterokaryon incompatibility
FGRAMPH1_01G00363	NO	PF00069	Protein kinase domain	IPR000719	Protein kinase domain	GO:0004672|GO:0005524|GO:0006468
FGRAMPH1_01G00365	NO	PF01544	CorA-like Mg2+ transporter protein	IPR002523	Mg2+ transporter protein, CorA-like/Zinc transport protein ZntB	GO:0016020|GO:0030001|GO:0046873|GO:0055085
FGRAMPH1_01G00403	NO	PF00172	Fungal Zn(2)-Cys(6) binuclear cluster domain	IPR001138	Zn(2)-C6 fungal-type DNA-binding domain	GO:0000981|GO:0005634|GO:0006355|GO:0008270
FGRAMPH1_01G00447	NO	PF00240	Ubiquitin family	IPR000626	Ubiquitin-like	GO:0005515
FGRAMPH1_01G00459	NO	PF05729	NACHT domain
FGRAMPH1_01G00487	NO	-	-	-	-	-
FGRAMPH1_01G00543	NO	PF01031	Dynamin central region	IPR000375	Dynamin central domain	GO:0005525
FGRAMPH1_01G00549	NO	PF06985	Heterokaryon incompatibility protein (HET)	IPR010730	Heterokaryon incompatibility
FGRAMPH1_01G00551	NO	PF04082	Fungal specific transcription factor domain	IPR007219	Transcription factor domain, fungi	GO:0003677|GO:0005634|GO:0006351|GO:0008270
FGRAMPH1_01G00553	NO	PF00400	WD domain, G-beta repeat	IPR001680	WD40 repeat	GO:0005515
FGRAMPH1_01G00591	NO	-	-	-	-	-
FGRAMPH1_01G00625	NO	PF12311	Protein of unknown function (DUF3632)	IPR022085	Protein of unknown function DUF3632
FGRAMPH1_01G00629	NO	PF00172	Fungal Zn(2)-Cys(6) binuclear cluster domain	IPR001138	Zn(2)-C6 fungal-type DNA-binding domain	GO:0000981|GO:0005634|GO:0006355|GO:0008270
FGRAMPH1_01G00649	NO	PF09026	Centromere protein B dimerisation domain	IPR015115	Centromere protein CENP-B, dimerisation domain	GO:0000775|GO:0003677|GO:0003682|GO:0005634|GO:0006355
FGRAMPH1_01G00673	NO	-	-	-	-	-
FGRAMPH1_01G00681	YES	-	-	-	-	-
FGRAMPH1_01G00723	NO	-	-	-	-	-
FGRAMPH1_01G00865	NO	PF08542	Replication factor C C-terminal domain	IPR013748	Replication factor C, C-terminal domain
FGRAMPH1_01G00891	NO	-	-	-	-	-
FGRAMPH1_01G00907	NO	-	-	-	-	-
FGRAMPH1_01G01007	NO	-	-	-	-	-
FGRAMPH1_01G01077	NO	-	-	-	-	-
FGRAMPH1_01G01079	NO	-	-	-	-	-
FGRAMPH1_01G01111	NO	PF00248	Aldo/keto reductase family	IPR023210	NADP-dependent oxidoreductase domain
FGRAMPH1_01G01147	NO	PF00076	RNA recognition motif. (a.k.a. RRM, RBD, or RNP domain)	IPR000504	RNA recognition motif domain	GO:0003676
FGRAMPH1_01G01231	NO	-	-	-	-	-
FGRAMPH1_01G01283	NO	-	-	-	-	-
FGRAMPH1_01G01359	NO	-	-	-	-	-
FGRAMPH1_01G01435	NO	PF04931	DNA polymerase phi	IPR007015	DNA polymerase V	GO:0003677|GO:0003887|GO:0006351
FGRAMPH1_01G01437	NO	-	-	-	-	-
FGRAMPH1_01G01457	NO	-	-	-	-	-
FGRAMPH1_01G01493	NO	-	-	-	-	-
FGRAMPH1_01G01629	NO	-	-	-	-	-
FGRAMPH1_01G01697	NO	-	-	-	-	-
FGRAMPH1_01G01793	YES	PF01425	Amidase	IPR000120	Amidase	GO:0016884
FGRAMPH1_01G01863	NO	-	-	-	-	-
FGRAMPH1_01G01865	NO	-	-	-	-	-
FGRAMPH1_01G01999	NO	PF03441	FAD binding domain of DNA photolyase	IPR005101	DNA photolyase, FAD-binding/Cryptochrome, C-terminal	GO:0003913|GO:0006281
FGRAMPH1_01G02057	NO	-	-	-	-	-
FGRAMPH1_01G02129	NO	-	-	-	-	-
FGRAMPH1_01G02339	NO	-	-	-	-	-
FGRAMPH1_01G02363	NO	-	-	-	-	-
FGRAMPH1_01G02375	NO	-	-	-	-	-
FGRAMPH1_01G02379	NO	-	-	-	-	-
FGRAMPH1_01G02385	NO	PF00447	HSF-type DNA-binding	IPR000232	Heat shock factor (HSF)-type, DNA-binding	GO:0003700|GO:0005634|GO:0006355|GO:0043565
FGRAMPH1_01G02427	NO	-	-	-	-	-
FGRAMPH1_01G02543	NO	-	-	-	-	-
FGRAMPH1_01G02565	NO	-	-	-	-	-
FGRAMPH1_01G02631	NO	PF12632	Mysoin-binding motif of peroxisomes	IPR026859	Myosin-binding domain	GO:0017022
FGRAMPH1_01G02911	NO	PF00172	Fungal Zn(2)-Cys(6) binuclear cluster domain	IPR001138	Zn(2)-C6 fungal-type DNA-binding domain	GO:0000981|GO:0005634|GO:0006355|GO:0008270
FGRAMPH1_01G02913	YES	PF00010	Helix-loop-helix DNA-binding domain	IPR011598	Myc-type, basic helix-loop-helix (bHLH) domain	GO:0046983
FGRAMPH1_01G02929	NO	PF12224	Putative amidoligase enzyme	IPR022025	Putative amidoligase enzyme
FGRAMPH1_01G03093	NO	-	-	-	-	-
FGRAMPH1_01G03193	NO	-	-	-	-	-
FGRAMPH1_01G03225	NO	-	-	-	-	-
FGRAMPH1_01G03471	NO	-	-	-	-	-
FGRAMPH1_01G03501	NO	-	-	-	-	-
FGRAMPH1_01G03525	NO	-	-	-	-	-
FGRAMPH1_01G03603	NO	-	-	-	-	-
FGRAMPH1_01G03607	NO	PF03367	ZPR1 zinc-finger domain	IPR004457	Zinc finger, ZPR1-type	GO:0008270
FGRAMPH1_01G03629	NO	-	-	-	-	-
FGRAMPH1_01G03697	NO	PF12231	Rap1-interacting factor 1 N terminal	IPR022031	Telomere-associated protein Rif1, N-terminal
FGRAMPH1_01G03701	NO	-	-	-	-	-
FGRAMPH1_01G03809	NO	PF08631	Meiosis protein SPO22/ZIP4 like	IPR013940	Meiosis specific protein Spo22/ZIP4/TEX11	GO:0051321
FGRAMPH1_01G03861	NO	PF07690	Major Facilitator Superfamily	IPR011701	Major facilitator superfamily	GO:0016021|GO:0055085
FGRAMPH1_01G03869	NO	-	-	-	-	-
FGRAMPH1_01G03877	NO	-	-	-	-	-
FGRAMPH1_01G03883	NO	-	-	-	-	-
FGRAMPH1_01G03903	NO	-	-	-	-	-
FGRAMPH1_01G03909	NO	-	-	-	-	-
FGRAMPH1_01G03983	NO	-	-	-	-	-
FGRAMPH1_01G04021	NO	PF01266	FAD dependent oxidoreductase	IPR006076	FAD dependent oxidoreductase	GO:0016491|GO:0055114
FGRAMPH1_01G04027	NO	-	-	-	-	-
FGRAMPH1_01G04041	NO	PF12697	Alpha/beta hydrolase family	IPR000073	Alpha/beta hydrolase fold-1
FGRAMPH1_01G04079	NO	-	-	-	-	-
FGRAMPH1_01G04083	NO	-	-	-	-	-
FGRAMPH1_01G04087	NO	PF00501	AMP-binding enzyme	IPR000873	AMP-dependent synthetase/ligase	GO:0003824|GO:0008152
FGRAMPH1_01G04101	NO	PF00501	AMP-binding enzyme	IPR000873	AMP-dependent synthetase/ligase	GO:0003824|GO:0008152
FGRAMPH1_01G04119	NO	PF12396	Protein of unknown function (DUF3659)	IPR022124	Protein of unknown function DUF3659
FGRAMPH1_01G04123	NO	-	-	-	-	-
FGRAMPH1_01G04169	NO	PF07969	Amidohydrolase family	IPR013108	Amidohydrolase 3
FGRAMPH1_01G04187	NO	PF12770	CHAT domain	IPR024983	CHAT domain
FGRAMPH1_01G04191	NO	-	-	-	-	-
FGRAMPH1_01G04195	NO	-	-	-	-	-
FGRAMPH1_01G04219	NO	PF01968	Hydantoinase/oxoprolinase	IPR002821	Hydantoinase/oxoprolinase	GO:0016787
FGRAMPH1_01G04223	NO	-	-	-	-	-
FGRAMPH1_01G04225	YES	-	-	-	-	-
FGRAMPH1_01G04233	NO	PF00067	Cytochrome P450	IPR001128	Cytochrome P450	GO:0005506|GO:0016705|GO:0020037|GO:0055114
FGRAMPH1_01G04237	NO	PF00743	Flavin-binding monooxygenase-like	IPR020946	Flavin monooxygenase-like	GO:0004499|GO:0050660|GO:0050661|GO:0055114
FGRAMPH1_01G04245	NO	-	-	-	-	-
FGRAMPH1_01G04249	NO	PF00857	Isochorismatase family	IPR000868	Isochorismatase-like	GO:0003824|GO:0008152
FGRAMPH1_01G04269	NO	PF14087	Domain of unknown function (DUF4267)	IPR025363	Protein of unknown function DUF4267
FGRAMPH1_01G04279	NO	PF01179	Copper amine oxidase, enzyme domain	IPR015798	Copper amine oxidase, C-terminal	GO:0005507|GO:0008131|GO:0009308|GO:0048038|GO:0055114
FGRAMPH1_01G04283	YES	-	-	-	-	-
FGRAMPH1_01G04287	NO	-	-	-	-	-
FGRAMPH1_01G04293	NO	PF00067	Cytochrome P450	IPR001128	Cytochrome P450	GO:0005506|GO:0016705|GO:0020037|GO:0055114
FGRAMPH1_01G04303	NO	-	-	-	-	-
FGRAMPH1_01G04313	NO	-	-	-	-	-
FGRAMPH1_01G04317	NO	-	-	-	-	-
FGRAMPH1_01G04323	NO	-	-	-	-	-
FGRAMPH1_01G04325	NO	-	-	-	-	-
FGRAMPH1_01G04349	NO	PF07690	Major Facilitator Superfamily	IPR011701	Major facilitator superfamily	GO:0016021|GO:0055085
FGRAMPH1_01G04359	NO	PF10282	Lactonase, 7-bladed beta-propeller	IPR019405	Lactonase, 7-bladed beta propeller
FGRAMPH1_01G04363	NO	PF00622	SPRY domain	IPR003877	SPRY domain	GO:0005515
FGRAMPH1_01G04365	YES	PF15411	Pleckstrin homology domain
FGRAMPH1_01G04405	NO	-	-	-	-	-
FGRAMPH1_01G04415	YES	PF13520	Amino acid permease	IPR002293	Amino acid/polyamine transporter I	GO:0003333|GO:0015171|GO:0016020
FGRAMPH1_01G04507	NO	-	-	-	-	-
FGRAMPH1_01G04573	YES	PF01532	Glycosyl hydrolase family 47	IPR001382	Glycoside hydrolase, family 47	GO:0004571|GO:0005509|GO:0016020
FGRAMPH1_01G04627	NO	-	-	-	-	-
FGRAMPH1_01G04663	NO	PF01053	Cys/Met metabolism PLP-dependent enzyme	IPR000277	Cys/Met metabolism, pyridoxal phosphate-dependent enzyme	GO:0030170
FGRAMPH1_01G04775	NO	-	-	-	-	-
FGRAMPH1_01G04841	NO	-	-	-	-	-
FGRAMPH1_01G04865	YES	PF03062	MBOAT, membrane-bound O-acyltransferase family	IPR004299	Membrane bound O-acyl transferase, MBOAT
FGRAMPH1_01G04883	NO	-	-	-	-	-
FGRAMPH1_01G04989	NO	-	-	-	-	-
FGRAMPH1_01G05033	NO	-	-	-	-	-
FGRAMPH1_01G05117	NO	-	-	-	-	-
FGRAMPH1_01G05127	NO	-	-	-	-	-
FGRAMPH1_01G05221	YES	-	-	-	-	-
FGRAMPH1_01G05233	YES	PF12697	Alpha/beta hydrolase family	IPR000073	Alpha/beta hydrolase fold-1
FGRAMPH1_01G05237	NO	PF13857	Ankyrin repeats (many copies)
FGRAMPH1_01G05251	NO	PF06985	Heterokaryon incompatibility protein (HET)	IPR010730	Heterokaryon incompatibility
FGRAMPH1_01G05257	NO	-	-	-	-	-
FGRAMPH1_01G05269	NO	PF00004	ATPase family associated with various cellular activities (AAA)	IPR003959	ATPase, AAA-type, core	GO:0005524
FGRAMPH1_01G05271	NO	-	-	-	-	-
FGRAMPH1_01G05273	NO	PF13391	HNH endonuclease	IPR003615	HNH nuclease
FGRAMPH1_01G05287	NO	-	-	-	-	-
FGRAMPH1_01G05291	YES	-	-	-	-	-
FGRAMPH1_01G05303	NO	-	-	-	-	-
FGRAMPH1_01G05317	NO	-	-	-	-	-
FGRAMPH1_01G05347	NO	-	-	-	-	-
FGRAMPH1_01G05349	NO	PF06985	Heterokaryon incompatibility protein (HET)	IPR010730	Heterokaryon incompatibility
FGRAMPH1_01G05369	NO	-	-	-	-	-
FGRAMPH1_01G05391	NO	-	-	-	-	-
FGRAMPH1_01G05399	YES	-	-	-	-	-
FGRAMPH1_01G05403	NO	-	-	-	-	-
FGRAMPH1_01G05407	NO	-	-	-	-	-
FGRAMPH1_01G05409	NO	-	-	-	-	-
FGRAMPH1_01G05433	NO	-	-	-	-	-
FGRAMPH1_01G05477	NO	-	-	-	-	-
FGRAMPH1_01G05491	NO	-	-	-	-	-
FGRAMPH1_01G05499	NO	PF13520	Amino acid permease	IPR002293	Amino acid/polyamine transporter I	GO:0003333|GO:0015171|GO:0016020
FGRAMPH1_01G05501	NO	PF01179	Copper amine oxidase, enzyme domain	IPR015798	Copper amine oxidase, C-terminal	GO:0005507|GO:0008131|GO:0009308|GO:0048038|GO:0055114
FGRAMPH1_01G05525	NO	PF12796	Ankyrin repeats (3 copies)	IPR020683	Ankyrin repeat-containing domain
FGRAMPH1_01G05551	NO	PF00501	AMP-binding enzyme	IPR000873	AMP-dependent synthetase/ligase	GO:0003824|GO:0008152
FGRAMPH1_01G05571	NO	-	-	-	-	-
FGRAMPH1_01G05575	NO	PF00501	AMP-binding enzyme	IPR000873	AMP-dependent synthetase/ligase	GO:0003824|GO:0008152
FGRAMPH1_01G05615	NO	-	-	-	-	-
FGRAMPH1_01G05617	NO	-	-	-	-	-
FGRAMPH1_01G05625	NO	-	-	-	-	-
FGRAMPH1_01G05641	NO	-	-	-	-	-
FGRAMPH1_01G05643	NO	PF05792	Candida agglutinin-like (ALS)	IPR008440	Agglutinin-like protein repeat	GO:0007155
FGRAMPH1_01G05661	NO	PF00657	GDSL-like Lipase/Acylhydrolase	IPR001087	GDSL lipase/esterase	GO:0016788
FGRAMPH1_01G05675	NO	-	-	-	-	-
FGRAMPH1_01G05681	NO	PF00931	NB-ARC domain	IPR002182	NB-ARC	GO:0043531
FGRAMPH1_01G05685	NO	PF00067	Cytochrome P450	IPR001128	Cytochrome P450	GO:0005506|GO:0016705|GO:0020037|GO:0055114
FGRAMPH1_01G05687	NO	PF00067	Cytochrome P450	IPR001128	Cytochrome P450	GO:0005506|GO:0016705|GO:0020037|GO:0055114
FGRAMPH1_01G05695	NO	PF00067	Cytochrome P450	IPR001128	Cytochrome P450	GO:0005506|GO:0016705|GO:0020037|GO:0055114
FGRAMPH1_01G05733	NO	-	-	-	-	-
FGRAMPH1_01G05745	NO	PF00501	AMP-binding enzyme	IPR000873	AMP-dependent synthetase/ligase	GO:0003824|GO:0008152
FGRAMPH1_01G05749	NO	PF00975	Thioesterase domain	IPR001031	Thioesterase	GO:0009058|GO:0016788
FGRAMPH1_01G05787	NO	PF00172	Fungal Zn(2)-Cys(6) binuclear cluster domain	IPR001138	Zn(2)-C6 fungal-type DNA-binding domain	GO:0000981|GO:0005634|GO:0006355|GO:0008270
FGRAMPH1_01G05789	NO	PF13401	AAA domain
FGRAMPH1_01G05793	NO	PF00132	Bacterial transferase hexapeptide (six repeats)	IPR001451	Bacterial transferase hexapeptide repeat
FGRAMPH1_01G05795	NO	PF00069	Protein kinase domain	IPR000719	Protein kinase domain	GO:0004672|GO:0005524|GO:0006468
FGRAMPH1_01G05805	NO	-	-	-	-	-
FGRAMPH1_01G05823	NO	-	-	-	-	-
FGRAMPH1_01G05825	NO	PF00004	ATPase family associated with various cellular activities (AAA)	IPR003959	ATPase, AAA-type, core	GO:0005524
FGRAMPH1_01G05827	NO	PF01384	Phosphate transporter family	IPR001204	Phosphate transporter	GO:0005315|GO:0006817|GO:0016020
FGRAMPH1_01G05849	YES	-	-	-	-	-
FGRAMPH1_01G05871	NO	-	-	-	-	-
FGRAMPH1_01G05879	NO	-	-	-	-	-
FGRAMPH1_01G05893	NO	PF12850	Calcineurin-like phosphoesterase superfamily domain	IPR024654	Calcineurin-like phosphoesterase domain, lpxH type
FGRAMPH1_01G05929	NO	-	-	-	-	-
FGRAMPH1_01G06003	NO	-	-	-	-	-
FGRAMPH1_01G06131	NO	-	-	-	-	-
FGRAMPH1_01G06135	NO	-	-	-	-	-
FGRAMPH1_01G06173	NO	PF10359	RNA pol II promoter Fmp27 protein domain	IPR019449	FMP27, WPPW domain
FGRAMPH1_01G06181	NO	-	-	-	-	-
FGRAMPH1_01G06187	NO	-	-	-	-	-
FGRAMPH1_01G06269	NO	PF11051	Mannosyltransferase putative	IPR022751	Alpha-mannosyltransferase	GO:0006486
FGRAMPH1_01G06301	NO	PF10067	Predicted membrane protein (DUF2306)	IPR018750	Protein of unknown function DUF2306, membrane
FGRAMPH1_01G06313	NO	-	-	-	-	-
FGRAMPH1_01G06341	NO	-	-	-	-	-
FGRAMPH1_01G06401	NO	-	-	-	-	-
FGRAMPH1_01G06407	NO	-	-	-	-	-
FGRAMPH1_01G06589	NO	-	-	-	-	-
FGRAMPH1_01G06623	NO	-	-	-	-	-
FGRAMPH1_01G06637	NO	PF02204	Vacuolar sorting protein 9 (VPS9) domain	IPR003123	VPS9 domain
FGRAMPH1_01G06657	NO	PF00515	Tetratricopeptide repeat	IPR001440	Tetratricopeptide TPR1	GO:0005515
FGRAMPH1_01G06729	NO	PF01280	Ribosomal protein L19e	IPR000196	Ribosomal protein L19/L19e domain	GO:0003735|GO:0005622|GO:0005840|GO:0006412
FGRAMPH1_01G06961	NO	PF13348	Tyrosine phosphatase family C-terminal region	IPR025163	Tyrosine-protein phosphatase family, C-terminal domain
FGRAMPH1_01G07053	NO	-	-	-	-	-
FGRAMPH1_01G07059	NO	PF02666	Phosphatidylserine decarboxylase	IPR003817	Phosphatidylserine decarboxylase-related	GO:0004609|GO:0008654
FGRAMPH1_01G07173	NO	-	-	-	-	-
FGRAMPH1_01G07231	YES	-	-	-	-	-
FGRAMPH1_01G07243	NO	-	-	-	-	-
FGRAMPH1_01G07263	NO	-	-	-	-	-
FGRAMPH1_01G07287	NO	PF00710	Asparaginase	IPR006034	Asparaginase/glutaminase	GO:0006520
FGRAMPH1_01G07523	NO	PF00694	Aconitase C-terminal domain	IPR000573	Aconitase A/isopropylmalate dehydratase small subunit, swivel domain	GO:0008152
FGRAMPH1_01G07537	NO	PF05368	NmrA-like family	IPR008030	NmrA-like domain
FGRAMPH1_01G07703	YES	PF00566	Rab-GTPase-TBC domain	IPR000195	Rab-GTPase-TBC domain
FGRAMPH1_01G07753	NO	-	-	-	-	-
FGRAMPH1_01G07757	NO	PF00578	AhpC/TSA family	IPR000866	Alkyl hydroperoxide reductase subunit C/ Thiol specific antioxidant	GO:0016209|GO:0016491|GO:0055114
FGRAMPH1_01G07865	NO	-	-	-	-	-
FGRAMPH1_01G07869	NO	-	-	-	-	-
FGRAMPH1_01G07937	NO	-	-	-	-	-
FGRAMPH1_01G07957	YES	-	-	-	-	-
FGRAMPH1_01G08001	NO	-	-	-	-	-
FGRAMPH1_01G08011	NO	PF08642	Histone deacetylation protein Rxt3	IPR013951	Histone deacetylation protein Rxt3
FGRAMPH1_01G08017	NO	-	-	-	-	-
FGRAMPH1_01G08023	NO	-	-	-	-	-
FGRAMPH1_01G08045	NO	PF00734	Fungal cellulose binding domain	IPR000254	Cellulose-binding domain, fungal	GO:0004553|GO:0005576|GO:0005975|GO:0030248
FGRAMPH1_01G08047	NO	-	-	-	-	-
FGRAMPH1_01G08087	NO	PF00172	Fungal Zn(2)-Cys(6) binuclear cluster domain	IPR001138	Zn(2)-C6 fungal-type DNA-binding domain	GO:0000981|GO:0005634|GO:0006355|GO:0008270
FGRAMPH1_01G08101	NO	PF07690	Major Facilitator Superfamily	IPR011701	Major facilitator superfamily	GO:0016021|GO:0055085
FGRAMPH1_01G08103	NO	-	-	-	-	-
FGRAMPH1_01G08105	NO	PF06395	CDC24 Calponin	IPR010481	CDC24 calponin
FGRAMPH1_01G08129	YES	-	-	-	-	-
FGRAMPH1_01G08133	NO	-	-	-	-	-
FGRAMPH1_01G08135	NO	-	-	-	-	-
FGRAMPH1_01G08137	NO	PF00724	NADH:flavin oxidoreductase / NADH oxidase family	IPR001155	NADH:flavin oxidoreductase/NADH oxidase, N-terminal	GO:0010181|GO:0016491|GO:0055114
FGRAMPH1_01G08139	NO	PF00067	Cytochrome P450	IPR001128	Cytochrome P450	GO:0005506|GO:0016705|GO:0020037|GO:0055114
FGRAMPH1_01G08141	NO	-	-	-	-	-
FGRAMPH1_01G08149	NO	-	-	-	-	-
FGRAMPH1_01G08165	NO	PF08659	KR domain	IPR013968	Polyketide synthase, ketoreductase domain
FGRAMPH1_01G08171	NO	-	-	-	-	-
FGRAMPH1_01G08181	NO	-	-	-	-	-
FGRAMPH1_01G08183	NO	-	-	-	-	-
FGRAMPH1_01G08201	NO	-	-	-	-	-
FGRAMPH1_01G08219	YES	-	-	-	-	-
FGRAMPH1_01G08223	YES	-	-	-	-	-
FGRAMPH1_01G08225	NO	-	-	-	-	-
FGRAMPH1_01G08227	NO	-	-	-	-	-
FGRAMPH1_01G08237	NO	-	-	-	-	-
FGRAMPH1_01G08239	NO	PF00400	WD domain, G-beta repeat	IPR001680	WD40 repeat	GO:0005515
FGRAMPH1_01G08241	NO	PF05729	NACHT domain
FGRAMPH1_01G08243	NO	-	-	-	-	-
FGRAMPH1_01G08245	NO	-	-	-	-	-
FGRAMPH1_01G08271	NO	PF13374	Tetratricopeptide repeat
FGRAMPH1_01G08273	NO	PF14420	Clr5 domain	IPR025676	Clr5 domain
FGRAMPH1_01G08275	NO	PF00172	Fungal Zn(2)-Cys(6) binuclear cluster domain	IPR001138	Zn(2)-C6 fungal-type DNA-binding domain	GO:0000981|GO:0005634|GO:0006355|GO:0008270
FGRAMPH1_01G08281	NO	-	-	-	-	-
FGRAMPH1_01G08283	NO	-	-	-	-	-
FGRAMPH1_01G08287	NO	-	-	-	-	-
FGRAMPH1_01G08291	NO	-	-	-	-	-
FGRAMPH1_01G08313	NO	-	-	-	-	-
FGRAMPH1_01G08341	NO	PF12624	N-terminal region of Chorein, a TM vesicle-mediated sorter	IPR026854	Vacuolar protein sorting-associated protein 13A N-terminal domain
FGRAMPH1_01G08355	NO	PF01266	FAD dependent oxidoreductase	IPR006076	FAD dependent oxidoreductase	GO:0016491|GO:0055114
FGRAMPH1_01G08357	NO	PF01042	Endoribonuclease L-PSP	IPR006175	YjgF/YER057c/UK114 family
FGRAMPH1_01G08359	NO	-	-	-	-	-
FGRAMPH1_01G08363	NO	-	-	-	-	-
FGRAMPH1_01G08365	NO	-	-	-	-	-
FGRAMPH1_01G08375	NO	PF00501	AMP-binding enzyme	IPR000873	AMP-dependent synthetase/ligase	GO:0003824|GO:0008152
FGRAMPH1_01G08383	NO	PF00107	Zinc-binding dehydrogenase	IPR013149	Alcohol dehydrogenase, C-terminal	GO:0008270|GO:0016491|GO:0055114
FGRAMPH1_01G08385	NO	-	-	-	-	-
FGRAMPH1_01G08387	YES	-	-	-	-	-
FGRAMPH1_01G08405	NO	-	-	-	-	-
FGRAMPH1_01G08409	NO	PF06985	Heterokaryon incompatibility protein (HET)	IPR010730	Heterokaryon incompatibility
FGRAMPH1_01G08413	NO	-	-	-	-	-
FGRAMPH1_01G08415	NO	PF00704	Glycosyl hydrolases family 18	IPR001223	Glycoside hydrolase, family 18, catalytic domain	GO:0004553|GO:0005975
FGRAMPH1_01G08417	NO	-	-	-	-	-
FGRAMPH1_01G08431	NO	PF12796	Ankyrin repeats (3 copies)	IPR020683	Ankyrin repeat-containing domain
FGRAMPH1_01G08437	NO	-	-	-	-	-
FGRAMPH1_01G08439	NO	PF01823	MAC/Perforin domain	IPR020864	Membrane attack complex component/perforin (MACPF) domain
FGRAMPH1_01G08441	NO	PF01261	Xylose isomerase-like TIM barrel	IPR013022	Xylose isomerase-like, TIM barrel domain
FGRAMPH1_01G08449	NO	PF06422	CDR ABC transporter	IPR010929	CDR ABC transporter	GO:0005524|GO:0006810|GO:0016021|GO:0042626
FGRAMPH1_01G08451	NO	PF06985	Heterokaryon incompatibility protein (HET)	IPR010730	Heterokaryon incompatibility
FGRAMPH1_01G08453	NO	PF07690	Major Facilitator Superfamily	IPR011701	Major facilitator superfamily	GO:0016021|GO:0055085
FGRAMPH1_01G08455	NO	PF00294	pfkB family carbohydrate kinase	IPR011611	Carbohydrate kinase PfkB
FGRAMPH1_01G08457	NO	PF12796	Ankyrin repeats (3 copies)	IPR020683	Ankyrin repeat-containing domain
FGRAMPH1_01G08459	NO	PF00082	Subtilase family	IPR000209	Peptidase S8/S53 domain	GO:0004252|GO:0006508
FGRAMPH1_01G08475	NO	-	-	-	-	-
FGRAMPH1_01G08503	NO	PF00400	WD domain, G-beta repeat	IPR001680	WD40 repeat	GO:0005515
FGRAMPH1_01G08505	NO	PF06985	Heterokaryon incompatibility protein (HET)	IPR010730	Heterokaryon incompatibility
FGRAMPH1_01G08513	NO	-	-	-	-	-
FGRAMPH1_01G08517	NO	-	-	-	-	-
FGRAMPH1_01G08523	NO	PF00067	Cytochrome P450	IPR001128	Cytochrome P450	GO:0005506|GO:0016705|GO:0020037|GO:0055114
FGRAMPH1_01G08535	NO	PF00933	Glycosyl hydrolase family 3 N terminal domain	IPR001764	Glycoside hydrolase, family 3, N-terminal	GO:0004553|GO:0005975
FGRAMPH1_01G08541	NO	-	-	-	-	-
FGRAMPH1_01G08545	NO	-	-	-	-	-
FGRAMPH1_01G08559	YES	-	-	-	-	-
FGRAMPH1_01G08567	NO	PF00172	Fungal Zn(2)-Cys(6) binuclear cluster domain	IPR001138	Zn(2)-C6 fungal-type DNA-binding domain	GO:0000981|GO:0005634|GO:0006355|GO:0008270
FGRAMPH1_01G08569	NO	-	-	-	-	-
FGRAMPH1_01G08573	NO	PF00067	Cytochrome P450	IPR001128	Cytochrome P450	GO:0005506|GO:0016705|GO:0020037|GO:0055114
FGRAMPH1_01G08579	NO	PF01048	Phosphorylase superfamily	IPR000845	Nucleoside phosphorylase domain	GO:0003824|GO:0009116
FGRAMPH1_01G08581	NO	PF00622	SPRY domain	IPR003877	SPRY domain	GO:0005515
FGRAMPH1_01G08587	NO	PF00838	Translationally controlled tumour protein	IPR018105	Translationally controlled tumour protein
FGRAMPH1_01G08599	NO	PF01557	Fumarylacetoacetate (FAA) hydrolase family	IPR002529	Fumarylacetoacetase, C-terminal	GO:0003824|GO:0008152
FGRAMPH1_01G08605	NO	-	-	-	-	-
FGRAMPH1_01G08611	NO	PF01593	Flavin containing amine oxidoreductase	IPR002937	Amine oxidase	GO:0016491|GO:0055114
FGRAMPH1_01G08615	NO	PF08241	Methyltransferase domain	IPR013216	Methyltransferase type 11	GO:0008152|GO:0008168
FGRAMPH1_01G08617	NO	PF12770	CHAT domain	IPR024983	CHAT domain
FGRAMPH1_01G08639	NO	-	-	-	-	-
FGRAMPH1_01G08649	NO	PF01636	Phosphotransferase enzyme family	IPR002575	Aminoglycoside phosphotransferase
FGRAMPH1_01G08651	NO	-	-	-	-	-
FGRAMPH1_01G08655	NO	-	-	-	-	-
FGRAMPH1_01G08661	NO	-	-	-	-	-
FGRAMPH1_01G08677	NO	PF05792	Candida agglutinin-like (ALS)	IPR008440	Agglutinin-like protein repeat	GO:0007155
FGRAMPH1_01G08689	NO	-	-	-	-	-
FGRAMPH1_01G08701	NO	-	-	-	-	-
FGRAMPH1_01G08703	NO	-	-	-	-	-
FGRAMPH1_01G08705	NO	-	-	-	-	-
FGRAMPH1_01G08717	NO	-	-	-	-	-
FGRAMPH1_01G08747	NO	PF06985	Heterokaryon incompatibility protein (HET)	IPR010730	Heterokaryon incompatibility
FGRAMPH1_01G08751	NO	-	-	-	-	-
FGRAMPH1_01G08781	NO	PF00176	SNF2 family N-terminal domain	IPR000330	SNF2-related	GO:0005524
FGRAMPH1_01G08783	NO	-	-	-	-	-
FGRAMPH1_01G08791	NO	PF00854	POT family	IPR000109	Proton-dependent oligopeptide transporter family	GO:0005215|GO:0006810|GO:0016020
FGRAMPH1_01G08801	NO	-	-	-	-	-
FGRAMPH1_01G08805	NO	-	-	-	-	-
FGRAMPH1_01G08813	NO	-	-	-	-	-
FGRAMPH1_01G08817	NO	-	-	-	-	-
FGRAMPH1_01G08821	NO	-	-	-	-	-
FGRAMPH1_01G08823	NO	PF09421	Frequency clock protein	IPR018554	Frequency clock protein	GO:0005634|GO:0005737|GO:0006355|GO:0007623
FGRAMPH1_01G08825	NO	PF01370	NAD dependent epimerase/dehydratase family	IPR001509	NAD-dependent epimerase/dehydratase, N-terminal domain	GO:0003824|GO:0050662
FGRAMPH1_01G08829	NO	-	-	-	-	-
FGRAMPH1_01G08843	NO	-	-	-	-	-
FGRAMPH1_01G08845	NO	-	-	-	-	-
FGRAMPH1_01G08853	NO	-	-	-	-	-
FGRAMPH1_01G08861	NO	-	-	-	-	-
FGRAMPH1_01G08883	NO	PF00067	Cytochrome P450	IPR001128	Cytochrome P450	GO:0005506|GO:0016705|GO:0020037|GO:0055114
FGRAMPH1_01G08887	NO	-	-	-	-	-
FGRAMPH1_01G08903	NO	-	-	-	-	-
FGRAMPH1_01G08935	NO	PF00067	Cytochrome P450	IPR001128	Cytochrome P450	GO:0005506|GO:0016705|GO:0020037|GO:0055114
FGRAMPH1_01G08941	NO	-	-	-	-	-
FGRAMPH1_01G08945	NO	-	-	-	-	-
FGRAMPH1_01G08947	NO	-	-	-	-	-
FGRAMPH1_01G08969	NO	PF04426	Bul1 C terminus	IPR022794	Bul1, C-terminal
FGRAMPH1_01G08971	NO	PF01636	Phosphotransferase enzyme family	IPR002575	Aminoglycoside phosphotransferase
FGRAMPH1_01G08975	NO	PF00172	Fungal Zn(2)-Cys(6) binuclear cluster domain	IPR001138	Zn(2)-C6 fungal-type DNA-binding domain	GO:0000981|GO:0005634|GO:0006355|GO:0008270
FGRAMPH1_01G08987	NO	PF01116	Fructose-bisphosphate aldolase class-II	IPR000771	Ketose-bisphosphate aldolase, class-II	GO:0005975|GO:0008270|GO:0016832
FGRAMPH1_01G08993	NO	PF07690	Major Facilitator Superfamily	IPR011701	Major facilitator superfamily	GO:0016021|GO:0055085
FGRAMPH1_01G09003	NO	PF00083	Sugar (and other) transporter	IPR005828	General substrate transporter	GO:0016021|GO:0022857|GO:0055085
FGRAMPH1_01G09005	NO	PF00884	Sulfatase	IPR000917	Sulfatase	GO:0008152|GO:0008484
FGRAMPH1_01G09013	NO	-	-	-	-	-
FGRAMPH1_01G09033	NO	PF00107	Zinc-binding dehydrogenase	IPR013149	Alcohol dehydrogenase, C-terminal	GO:0008270|GO:0016491|GO:0055114
FGRAMPH1_01G09037	NO	PF09421	Frequency clock protein	IPR018554	Frequency clock protein	GO:0005634|GO:0005737|GO:0006355|GO:0007623
FGRAMPH1_01G09051	NO	-	-	-	-	-
FGRAMPH1_01G09059	NO	-	-	-	-	-
FGRAMPH1_01G09075	NO	PF00282	Pyridoxal-dependent decarboxylase conserved domain	IPR002129	Pyridoxal phosphate-dependent decarboxylase	GO:0016831|GO:0019752|GO:0030170
FGRAMPH1_01G09077	NO	PF07690	Major Facilitator Superfamily	IPR011701	Major facilitator superfamily	GO:0016021|GO:0055085
FGRAMPH1_01G09083	NO	PF07690	Major Facilitator Superfamily	IPR011701	Major facilitator superfamily	GO:0016021|GO:0055085
FGRAMPH1_01G09087	NO	-	-	-	-	-
FGRAMPH1_01G09091	NO	PF12796	Ankyrin repeats (3 copies)	IPR020683	Ankyrin repeat-containing domain
FGRAMPH1_01G09093	NO	-	-	-	-	-
FGRAMPH1_01G09099	NO	PF13574	Metallo-peptidase family M12B Reprolysin-like
FGRAMPH1_01G09101	NO	PF07690	Major Facilitator Superfamily	IPR011701	Major facilitator superfamily	GO:0016021|GO:0055085
FGRAMPH1_01G09103	NO	-	-	-	-	-
FGRAMPH1_01G09107	NO	PF06985	Heterokaryon incompatibility protein (HET)	IPR010730	Heterokaryon incompatibility
FGRAMPH1_01G09111	NO	PF00135	Carboxylesterase family	IPR002018	Carboxylesterase, type B
FGRAMPH1_01G09117	NO	-	-	-	-	-
FGRAMPH1_01G09119	NO	PF00082	Subtilase family	IPR000209	Peptidase S8/S53 domain	GO:0004252|GO:0006508
FGRAMPH1_01G09121	NO	-	-	-	-	-
FGRAMPH1_01G09123	NO	-	-	-	-	-
FGRAMPH1_01G09129	NO	-	-	-	-	-
FGRAMPH1_01G09131	NO	PF01544	CorA-like Mg2+ transporter protein	IPR002523	Mg2+ transporter protein, CorA-like/Zinc transport protein ZntB	GO:0016020|GO:0030001|GO:0046873|GO:0055085
FGRAMPH1_01G09135	NO	PF06985	Heterokaryon incompatibility protein (HET)	IPR010730	Heterokaryon incompatibility
FGRAMPH1_01G09139	NO	-	-	-	-	-
FGRAMPH1_01G09141	NO	-	-	-	-	-
FGRAMPH1_01G09143	NO	-	-	-	-	-
FGRAMPH1_01G09147	NO	PF01979	Amidohydrolase family	IPR006680	Amidohydrolase 1	GO:0016787
FGRAMPH1_01G09157	NO	PF06985	Heterokaryon incompatibility protein (HET)	IPR010730	Heterokaryon incompatibility
FGRAMPH1_01G09159	NO	PF06985	Heterokaryon incompatibility protein (HET)	IPR010730	Heterokaryon incompatibility
FGRAMPH1_01G09161	NO	PF08030	Ferric reductase NAD binding domain	IPR013121	Ferric reductase, NAD binding	GO:0016491|GO:0055114
FGRAMPH1_01G09167	NO	-	-	-	-	-
FGRAMPH1_01G09175	NO	-	-	-	-	-
FGRAMPH1_01G09177	NO	-	-	-	-	-
FGRAMPH1_01G09181	NO	-	-	-	-	-
FGRAMPH1_01G09185	NO	PF03152	Ubiquitin fusion degradation protein UFD1	IPR004854	Ubiquitin fusion degradation protein UFD1	GO:0006511
FGRAMPH1_01G09191	NO	-	-	-	-	-
FGRAMPH1_01G09199	NO	-	-	-	-	-
FGRAMPH1_01G09201	NO	PF00172	Fungal Zn(2)-Cys(6) binuclear cluster domain	IPR001138	Zn(2)-C6 fungal-type DNA-binding domain	GO:0000981|GO:0005634|GO:0006355|GO:0008270
FGRAMPH1_01G09203	NO	PF00144	Beta-lactamase	IPR001466	Beta-lactamase-related
FGRAMPH1_01G09211	NO	PF06985	Heterokaryon incompatibility protein (HET)	IPR010730	Heterokaryon incompatibility
FGRAMPH1_01G09221	NO	PF05729	NACHT domain
FGRAMPH1_01G09223	NO	PF14479	Prion-inhibition and propagation	IPR029498	Prion-inhibition and propagation, HeLo domain
FGRAMPH1_01G09225	NO	-	-	-	-	-
FGRAMPH1_01G09227	NO	-	-	-	-	-
FGRAMPH1_01G09231	NO	PF01041	DegT/DnrJ/EryC1/StrS aminotransferase family	IPR000653	DegT/DnrJ/EryC1/StrS aminotransferase
FGRAMPH1_01G09233	NO	PF01735	Lysophospholipase catalytic domain	IPR002642	Lysophospholipase, catalytic domain	GO:0004620|GO:0009395
FGRAMPH1_01G09235	NO	PF03098	Animal haem peroxidase	IPR019791	Haem peroxidase, animal
FGRAMPH1_01G09237	NO	-	-	-	-	-
FGRAMPH1_01G09241	NO	PF13515	Fusaric acid resistance protein-like
FGRAMPH1_01G09243	NO	-	-	-	-	-
FGRAMPH1_01G09245	NO	PF01048	Phosphorylase superfamily	IPR000845	Nucleoside phosphorylase domain	GO:0003824|GO:0009116
FGRAMPH1_01G09255	NO	-	-	-	-	-
FGRAMPH1_01G09259	NO	PF03184	DDE superfamily endonuclease	IPR004875	DDE superfamily endonuclease, CENP-B-like	GO:0003676
FGRAMPH1_01G09263	NO	PF07690	Major Facilitator Superfamily	IPR011701	Major facilitator superfamily	GO:0016021|GO:0055085
FGRAMPH1_01G09307	NO	-	-	-	-	-
FGRAMPH1_01G09325	NO	PF00067	Cytochrome P450	IPR001128	Cytochrome P450	GO:0005506|GO:0016705|GO:0020037|GO:0055114
FGRAMPH1_01G09331	NO	-	-	-	-	-
FGRAMPH1_01G09333	NO	PF00106	short chain dehydrogenase	IPR002198	Short-chain dehydrogenase/reductase SDR	GO:0008152|GO:0016491
FGRAMPH1_01G09339	NO	PF12796	Ankyrin repeats (3 copies)	IPR020683	Ankyrin repeat-containing domain
FGRAMPH1_01G09355	NO	-	-	-	-	-
FGRAMPH1_01G09357	NO	-	-	-	-	-
FGRAMPH1_01G09361	NO	PF05199	GMC oxidoreductase	IPR007867	Glucose-methanol-choline oxidoreductase, C-terminal	GO:0016614|GO:0055114
FGRAMPH1_01G09373	NO	PF00501	AMP-binding enzyme	IPR000873	AMP-dependent synthetase/ligase	GO:0003824|GO:0008152
FGRAMPH1_01G09379	NO	-	-	-	-	-
FGRAMPH1_01G09381	NO	-	-	-	-	-
FGRAMPH1_01G09385	NO	-	-	-	-	-
FGRAMPH1_01G09389	NO	PF00023	Ankyrin repeat	IPR002110	Ankyrin repeat	GO:0005515
FGRAMPH1_01G09391	NO	-	-	-	-	-
FGRAMPH1_01G09393	NO	PF01926	50S ribosome-binding GTPase	IPR006073	GTP binding domain	GO:0005525
FGRAMPH1_01G09413	NO	-	-	-	-	-
FGRAMPH1_01G09415	NO	-	-	-	-	-
FGRAMPH1_01G09429	NO	-	-	-	-	-
FGRAMPH1_01G09435	NO	-	-	-	-	-
FGRAMPH1_01G09437	NO	-	-	-	-	-
FGRAMPH1_01G09439	NO	PF06985	Heterokaryon incompatibility protein (HET)	IPR010730	Heterokaryon incompatibility
FGRAMPH1_01G09459	NO	-	-	-	-	-
FGRAMPH1_01G09471	NO	PF05729	NACHT domain
FGRAMPH1_01G09475	NO	-	-	-	-	-
FGRAMPH1_01G09477	YES	PF08450	SMP-30/Gluconolaconase/LRE-like region	IPR013658	SMP-30/Gluconolactonase/LRE-like region
FGRAMPH1_01G09495	NO	-	-	-	-	-
FGRAMPH1_01G09499	YES	-	-	-	-	-
FGRAMPH1_01G09507	NO	PF04607	Region found in RelA / SpoT proteins	IPR007685	RelA/SpoT	GO:0015969
FGRAMPH1_01G09529	NO	-	-	-	-	-
FGRAMPH1_01G09541	NO	PF00931	NB-ARC domain	IPR002182	NB-ARC	GO:0043531
FGRAMPH1_01G09581	NO	-	-	-	-	-
FGRAMPH1_01G09585	NO	-	-	-	-	-
FGRAMPH1_01G09769	NO	-	-	-	-	-
FGRAMPH1_01G09881	NO	-	-	-	-	-
FGRAMPH1_01G09889	NO	-	-	-	-	-
FGRAMPH1_01G10075	NO	-	-	-	-	-
FGRAMPH1_01G10227	YES	-	-	-	-	-
FGRAMPH1_01G10331	NO	-	-	-	-	-
FGRAMPH1_01G10461	NO	PF04828	Glutathione-dependent formaldehyde-activating enzyme	IPR006913	Glutathione-dependent formaldehyde-activating enzyme/centromere protein V	GO:0008152|GO:0016846
FGRAMPH1_01G10463	NO	-	-	-	-	-
FGRAMPH1_01G10531	NO	PF00085	Thioredoxin	IPR013766	Thioredoxin domain	GO:0045454
FGRAMPH1_01G10589	NO	-	-	-	-	-
FGRAMPH1_01G10601	NO	-	-	-	-	-
FGRAMPH1_01G10661	NO	-	-	-	-	-
FGRAMPH1_01G10673	NO	PF00106	short chain dehydrogenase	IPR002198	Short-chain dehydrogenase/reductase SDR	GO:0008152|GO:0016491
FGRAMPH1_01G10691	NO	-	-	-	-	-
FGRAMPH1_01G10815	NO	-	-	-	-	-
FGRAMPH1_01G10871	NO	-	-	-	-	-
FGRAMPH1_01G10893	NO	-	-	-	-	-
FGRAMPH1_01G10937	NO	PF06422	CDR ABC transporter	IPR010929	CDR ABC transporter	GO:0005524|GO:0006810|GO:0016021|GO:0042626
FGRAMPH1_01G10955	NO	-	-	-	-	-
FGRAMPH1_01G10961	NO	-	-	-	-	-
FGRAMPH1_01G10975	NO	PF05730	CFEM domain	IPR008427	Extracellular membrane protein, CFEM domain
FGRAMPH1_01G11099	NO	-	-	-	-	-
FGRAMPH1_01G11135	NO	-	-	-	-	-
FGRAMPH1_01G11195	NO	-	-	-	-	-
FGRAMPH1_01G11213	NO	-	-	-	-	-
FGRAMPH1_01G11285	NO	-	-	-	-	-
FGRAMPH1_01G11311	NO	PF00664	ABC transporter transmembrane region	IPR011527	ABC transporter type 1, transmembrane domain	GO:0005524|GO:0006810|GO:0016021|GO:0042626|GO:0055085
FGRAMPH1_01G11349	NO	-	-	-	-	-
FGRAMPH1_01G11385	NO	-	-	-	-	-
FGRAMPH1_01G11403	YES	PF00646	F-box domain	IPR001810	F-box domain	GO:0005515
FGRAMPH1_01G11423	NO	PF01229	Glycosyl hydrolases family 39	IPR000514	Glycoside hydrolase, family 39	GO:0004553|GO:0005975
FGRAMPH1_01G11429	NO	PF00067	Cytochrome P450	IPR001128	Cytochrome P450	GO:0005506|GO:0016705|GO:0020037|GO:0055114
FGRAMPH1_01G11457	YES	PF07690	Major Facilitator Superfamily	IPR011701	Major facilitator superfamily	GO:0016021|GO:0055085
FGRAMPH1_01G11465	NO	-	-	-	-	-
FGRAMPH1_01G11507	NO	-	-	-	-	-
FGRAMPH1_01G11533	NO	PF04055	Radical SAM superfamily	IPR007197	Radical SAM	GO:0003824|GO:0051536
FGRAMPH1_01G11565	NO	-	-	-	-	-
FGRAMPH1_01G11605	NO	-	-	-	-	-
FGRAMPH1_01G11631	NO	-	-	-	-	-
FGRAMPH1_01G11653	NO	-	-	-	-	-
FGRAMPH1_01G11679	YES	PF00023	Ankyrin repeat	IPR002110	Ankyrin repeat	GO:0005515
FGRAMPH1_01G11683	NO	-	-	-	-	-
FGRAMPH1_01G11705	NO	PF00082	Subtilase family	IPR000209	Peptidase S8/S53 domain	GO:0004252|GO:0006508
FGRAMPH1_01G11711	NO	-	-	-	-	-
FGRAMPH1_01G11729	NO	PF01184	GPR1/FUN34/yaaH family	IPR000791	GPR1/FUN34/yaaH	GO:0016021
FGRAMPH1_01G11735	NO	-	-	-	-	-
FGRAMPH1_01G11737	NO	-	-	-	-	-
FGRAMPH1_01G11739	NO	-	-	-	-	-
FGRAMPH1_01G11741	NO	PF13426	PAS domain	IPR000014	PAS domain
FGRAMPH1_01G11743	NO	-	-	-	-	-
FGRAMPH1_01G11745	NO	-	-	-	-	-
FGRAMPH1_01G11749	NO	-	-	-	-	-
FGRAMPH1_01G11771	NO	PF00067	Cytochrome P450	IPR001128	Cytochrome P450	GO:0005506|GO:0016705|GO:0020037|GO:0055114
FGRAMPH1_01G11775	NO	PF13489	Methyltransferase domain
FGRAMPH1_01G11789	NO	-	-	-	-	-
FGRAMPH1_01G11797	NO	-	-	-	-	-
FGRAMPH1_01G11801	NO	PF14342	Domain of unknown function (DUF4396)	IPR025509	Domain of unknown function DUF4396
FGRAMPH1_01G11833	NO	-	-	-	-	-
FGRAMPH1_01G11839	NO	-	-	-	-	-
FGRAMPH1_01G11857	NO	PF00722	Glycosyl hydrolases family 16	IPR000757	Glycoside hydrolase, family 16	GO:0004553|GO:0005975
FGRAMPH1_01G11871	NO	PF13087	AAA domain
FGRAMPH1_01G11873	NO	-	-	-	-	-
FGRAMPH1_01G11877	NO	PF03595	Voltage-dependent anion channel	IPR004695	Voltage-dependent anion channel	GO:0016021|GO:0055085
FGRAMPH1_01G11879	NO	-	-	-	-	-
FGRAMPH1_01G11887	NO	PF01670	Glycosyl hydrolase family 12	IPR002594	Glycoside hydrolase, family 12	GO:0000272|GO:0008810
FGRAMPH1_01G11925	NO	-	-	-	-	-
FGRAMPH1_01G11955	NO	-	-	-	-	-
FGRAMPH1_01G11959	NO	PF12937	F-box-like	IPR001810	F-box domain	GO:0005515
FGRAMPH1_01G11961	NO	PF00107	Zinc-binding dehydrogenase	IPR013149	Alcohol dehydrogenase, C-terminal	GO:0008270|GO:0016491|GO:0055114
FGRAMPH1_01G11969	NO	PF01036	Bacteriorhodopsin-like protein	IPR029730	Archaeal/bacterial/fungal rhodopsin-like	GO:0016020
FGRAMPH1_01G11975	NO	PF03055	Retinal pigment epithelial membrane protein	IPR004294	Carotenoid oxygenase
FGRAMPH1_01G11981	NO	PF01485	IBR domain	IPR002867	Zinc finger, C6HC-type	GO:0008270
FGRAMPH1_01G11997	NO	PF00155	Aminotransferase class I and II	IPR004839	Aminotransferase, class I/classII	GO:0009058|GO:0030170
FGRAMPH1_01G12001	NO	PF00069	Protein kinase domain	IPR000719	Protein kinase domain	GO:0004672|GO:0005524|GO:0006468
FGRAMPH1_01G12003	NO	PF13424	Tetratricopeptide repeat
FGRAMPH1_01G12009	NO	-	-	-	-	-
FGRAMPH1_01G12017	NO	-	-	-	-	-
FGRAMPH1_01G12019	NO	PF00083	Sugar (and other) transporter	IPR005828	General substrate transporter	GO:0016021|GO:0022857|GO:0055085
FGRAMPH1_01G12023	NO	-	-	-	-	-
FGRAMPH1_01G12037	NO	-	-	-	-	-
FGRAMPH1_01G12075	NO	PF13450	NAD(P)-binding Rossmann-like domain
FGRAMPH1_01G12077	NO	-	-	-	-	-
FGRAMPH1_01G12079	NO	-	-	-	-	-
FGRAMPH1_01G12135	NO	PF13229	Right handed beta helix region
FGRAMPH1_01G12139	NO	PF07690	Major Facilitator Superfamily	IPR011701	Major facilitator superfamily	GO:0016021|GO:0055085
FGRAMPH1_01G12143	NO	-	-	-	-	-
FGRAMPH1_01G12145	YES	-	-	-	-	-
FGRAMPH1_01G12151	NO	PF02913	FAD linked oxidases, C-terminal domain	IPR004113	FAD-linked oxidase, C-terminal	GO:0003824|GO:0050660
FGRAMPH1_01G12153	NO	PF00172	Fungal Zn(2)-Cys(6) binuclear cluster domain	IPR001138	Zn(2)-C6 fungal-type DNA-binding domain	GO:0000981|GO:0005634|GO:0006355|GO:0008270
FGRAMPH1_01G12171	NO	PF00069	Protein kinase domain	IPR000719	Protein kinase domain	GO:0004672|GO:0005524|GO:0006468
FGRAMPH1_01G12195	YES	-	-	-	-	-
FGRAMPH1_01G12197	NO	PF09994	Uncharacterized alpha/beta hydrolase domain (DUF2235)	IPR018712	Domain of unknown function DUF2235
FGRAMPH1_01G12267	NO	-	-	-	-	-
FGRAMPH1_01G12269	NO	-	-	-	-	-
FGRAMPH1_01G12287	NO	-	-	-	-	-
FGRAMPH1_01G12293	YES	-	-	-	-	-
FGRAMPH1_01G12309	NO	PF02752	Arrestin (or S-antigen), C-terminal domain	IPR011022	Arrestin C-terminal-like domain
FGRAMPH1_01G12345	NO	PF07519	Tannase and feruloyl esterase	IPR011118	Tannase/feruloyl esterase
FGRAMPH1_01G12401	NO	-	-	-	-	-
FGRAMPH1_01G12407	NO	-	-	-	-	-
FGRAMPH1_01G12425	NO	-	-	-	-	-
FGRAMPH1_01G12427	NO	-	-	-	-	-
FGRAMPH1_01G12495	NO	-	-	-	-	-
FGRAMPH1_01G12503	NO	-	-	-	-	-
FGRAMPH1_01G12523	NO	-	-	-	-	-
FGRAMPH1_01G12545	NO	PF11374	Protein of unknown function (DUF3176)	IPR021514	Protein of unknown function DUF3176
FGRAMPH1_01G12587	NO	-	-	-	-	-
FGRAMPH1_01G12603	NO	PF00664	ABC transporter transmembrane region	IPR011527	ABC transporter type 1, transmembrane domain	GO:0005524|GO:0006810|GO:0016021|GO:0042626|GO:0055085
FGRAMPH1_01G12683	NO	PF04828	Glutathione-dependent formaldehyde-activating enzyme	IPR006913	Glutathione-dependent formaldehyde-activating enzyme/centromere protein V	GO:0008152|GO:0016846
FGRAMPH1_01G12695	NO	PF00646	F-box domain	IPR001810	F-box domain	GO:0005515
FGRAMPH1_01G12703	NO	PF00328	Histidine phosphatase superfamily (branch 2)	IPR000560	Histidine phosphatase superfamily, clade-2	GO:0003993
FGRAMPH1_01G12715	NO	PF01494	FAD binding domain	IPR002938	Monooxygenase, FAD-binding
FGRAMPH1_01G12735	NO	-	-	-	-	-
FGRAMPH1_01G12737	NO	-	-	-	-	-
FGRAMPH1_01G12739	NO	-	-	-	-	-
FGRAMPH1_01G12751	NO	-	-	-	-	-
FGRAMPH1_01G12799	NO	PF01425	Amidase	IPR000120	Amidase	GO:0016884
FGRAMPH1_01G12827	NO	PF01266	FAD dependent oxidoreductase	IPR006076	FAD dependent oxidoreductase	GO:0016491|GO:0055114
FGRAMPH1_01G12869	NO	PF00026	Eukaryotic aspartyl protease	IPR001461	Aspartic peptidase	GO:0004190|GO:0006508
FGRAMPH1_01G12891	NO	PF00004	ATPase family associated with various cellular activities (AAA)	IPR003959	ATPase, AAA-type, core	GO:0005524
FGRAMPH1_01G12901	NO	-	-	-	-	-
FGRAMPH1_01G12915	NO	PF05368	NmrA-like family	IPR008030	NmrA-like domain
FGRAMPH1_01G12951	NO	-	-	-	-	-
FGRAMPH1_01G12973	NO	PF00732	GMC oxidoreductase	IPR000172	Glucose-methanol-choline oxidoreductase, N-terminal	GO:0016614|GO:0050660|GO:0055114
FGRAMPH1_01G12979	YES	-	-	-	-	-
FGRAMPH1_01G12981	NO	PF00651	BTB/POZ domain	IPR013069	BTB/POZ	GO:0005515
FGRAMPH1_01G12999	NO	PF13520	Amino acid permease	IPR002293	Amino acid/polyamine transporter I	GO:0003333|GO:0015171|GO:0016020
FGRAMPH1_01G13003	NO	-	-	-	-	-
FGRAMPH1_01G13005	NO	PF13087	AAA domain
FGRAMPH1_01G13019	NO	PF01636	Phosphotransferase enzyme family	IPR002575	Aminoglycoside phosphotransferase
FGRAMPH1_01G13039	NO	-	-	-	-	-
FGRAMPH1_01G13079	NO	PF06172	Cupin superfamily (DUF985)	IPR009327	Protein of unknown function DUF985
FGRAMPH1_01G13083	NO	PF00860	Permease family	IPR006043	Xanthine/uracil/vitamin C permease	GO:0005215|GO:0006810|GO:0016020|GO:0055085
FGRAMPH1_01G13091	NO	PF13419	Haloacid dehalogenase-like hydrolase	IPR023214	HAD-like domain
FGRAMPH1_01G13093	NO	-	-	-	-	-
FGRAMPH1_01G13097	NO	PF13472	GDSL-like Lipase/Acylhydrolase family
FGRAMPH1_01G13101	NO	PF03583	Secretory lipase	IPR005152	Lipase, secreted	GO:0004806|GO:0016042
FGRAMPH1_01G13103	NO	PF13813	Membrane bound O-acyl transferase family
FGRAMPH1_01G13109	NO	PF13894	C2H2-type zinc finger
FGRAMPH1_01G13121	NO	PF00067	Cytochrome P450	IPR001128	Cytochrome P450	GO:0005506|GO:0016705|GO:0020037|GO:0055114
FGRAMPH1_01G13167	NO	-	-	-	-	-
FGRAMPH1_01G13189	NO	PF07690	Major Facilitator Superfamily	IPR011701	Major facilitator superfamily	GO:0016021|GO:0055085
FGRAMPH1_01G13243	NO	PF00025	ADP-ribosylation factor family	IPR006689	Small GTPase superfamily, ARF/SAR type	GO:0005525
FGRAMPH1_01G13261	NO	PF13839	GDSL/SGNH-like Acyl-Esterase family found in Pmr5 and Cas1p	IPR026057	PC-Esterase
FGRAMPH1_01G13299	NO	PF05199	GMC oxidoreductase	IPR007867	Glucose-methanol-choline oxidoreductase, C-terminal	GO:0016614|GO:0055114
FGRAMPH1_01G13309	NO	PF00264	Common central domain of tyrosinase	IPR002227	Tyrosinase copper-binding domain	GO:0008152|GO:0016491
FGRAMPH1_01G13317	NO	-	-	-	-	-
FGRAMPH1_01G13345	NO	PF07690	Major Facilitator Superfamily	IPR011701	Major facilitator superfamily	GO:0016021|GO:0055085
FGRAMPH1_01G13401	NO	PF12051	Protein of unknown function (DUF3533)	IPR022703	Domain of unknown function DUF3533
FGRAMPH1_01G13407	NO	PF14681	Uracil phosphoribosyltransferase
FGRAMPH1_01G13411	NO	-	-	-	-	-
FGRAMPH1_01G13433	NO	PF08241	Methyltransferase domain	IPR013216	Methyltransferase type 11	GO:0008152|GO:0008168
FGRAMPH1_01G13537	NO	PF04248	Domain of unknown function (DUF427)	IPR007361	Protein of unknown function DUF427
FGRAMPH1_01G13575	NO	PF06441	Epoxide hydrolase N terminus	IPR010497	Epoxide hydrolase, N-terminal
FGRAMPH1_01G13611	NO	-	-	-	-	-
FGRAMPH1_01G13613	NO	-	-	-	-	-
FGRAMPH1_01G13619	NO	-	-	-	-	-
FGRAMPH1_01G13631	NO	PF00172	Fungal Zn(2)-Cys(6) binuclear cluster domain	IPR001138	Zn(2)-C6 fungal-type DNA-binding domain	GO:0000981|GO:0005634|GO:0006355|GO:0008270
FGRAMPH1_01G13699	NO	-	-	-	-	-
FGRAMPH1_01G13705	NO	PF13489	Methyltransferase domain
FGRAMPH1_01G13729	NO	-	-	-	-	-
FGRAMPH1_01G13731	NO	PF05648	Peroxisomal biogenesis factor 11 (PEX11)	IPR008733	Peroxisomal biogenesis factor 11	GO:0005779|GO:0016559
FGRAMPH1_01G13751	NO	-	-	-	-	-
FGRAMPH1_01G13759	NO	PF05729	NACHT domain
FGRAMPH1_01G13761	NO	PF06985	Heterokaryon incompatibility protein (HET)	IPR010730	Heterokaryon incompatibility
FGRAMPH1_01G13787	NO	-	-	-	-	-
FGRAMPH1_01G13823	NO	PF13489	Methyltransferase domain
FGRAMPH1_01G13851	NO	PF00025	ADP-ribosylation factor family	IPR006689	Small GTPase superfamily, ARF/SAR type	GO:0005525
FGRAMPH1_01G13857	NO	-	-	-	-	-
FGRAMPH1_01G13865	NO	-	-	-	-	-
FGRAMPH1_01G13867	NO	PF00106	short chain dehydrogenase	IPR002198	Short-chain dehydrogenase/reductase SDR	GO:0008152|GO:0016491
FGRAMPH1_01G13869	NO	-	-	-	-	-
FGRAMPH1_01G13875	NO	PF07690	Major Facilitator Superfamily	IPR011701	Major facilitator superfamily	GO:0016021|GO:0055085
FGRAMPH1_01G13885	NO	-	-	-	-	-
FGRAMPH1_01G13893	NO	-	-	-	-	-
FGRAMPH1_01G13895	NO	PF00465	Iron-containing alcohol dehydrogenase	IPR001670	Alcohol dehydrogenase, iron-type	GO:0016491|GO:0046872|GO:0055114
FGRAMPH1_01G13899	NO	PF13594	Amidohydrolase
FGRAMPH1_01G13905	NO	PF00024	PAN domain	IPR003014	PAN-1 domain
FGRAMPH1_01G13907	NO	-	-	-	-	-
FGRAMPH1_01G13911	NO	PF02666	Phosphatidylserine decarboxylase	IPR003817	Phosphatidylserine decarboxylase-related	GO:0004609|GO:0008654
FGRAMPH1_01G13919	NO	PF00651	BTB/POZ domain	IPR013069	BTB/POZ	GO:0005515
FGRAMPH1_01G13951	NO	-	-	-	-	-
FGRAMPH1_01G13957	NO	PF01822	WSC domain	IPR002889	Carbohydrate-binding WSC
FGRAMPH1_01G13959	NO	PF13417	Glutathione S-transferase, N-terminal domain	IPR004045	Glutathione S-transferase, N-terminal	GO:0005515
FGRAMPH1_01G13975	YES	PF00172	Fungal Zn(2)-Cys(6) binuclear cluster domain	IPR001138	Zn(2)-C6 fungal-type DNA-binding domain	GO:0000981|GO:0005634|GO:0006355|GO:0008270
FGRAMPH1_01G13987	NO	PF01565	FAD binding domain	IPR006094	FAD linked oxidase, N-terminal	GO:0008762|GO:0016491|GO:0050660|GO:0055114
FGRAMPH1_01G13989	NO	PF08241	Methyltransferase domain	IPR013216	Methyltransferase type 11	GO:0008152|GO:0008168
FGRAMPH1_01G13995	NO	PF01026	TatD related DNase	IPR001130	TatD family	GO:0016888
FGRAMPH1_01G14005	NO	-	-	-	-	-
FGRAMPH1_01G14091	NO	PF08592	Domain of unknown function (DUF1772)	IPR013901	Protein of unknown function DUF1772
FGRAMPH1_01G14097	NO	PF00085	Thioredoxin	IPR013766	Thioredoxin domain	GO:0045454
FGRAMPH1_01G14101	NO	PF06985	Heterokaryon incompatibility protein (HET)	IPR010730	Heterokaryon incompatibility
FGRAMPH1_01G14119	NO	-	-	-	-	-
FGRAMPH1_01G14141	NO	PF04909	Amidohydrolase	IPR006992	Amidohydrolase 2	GO:0003824|GO:0008152
FGRAMPH1_01G14145	NO	PF01546	Peptidase family M20/M25/M40	IPR002933	Peptidase M20	GO:0008152|GO:0016787
FGRAMPH1_01G14161	NO	PF01764	Lipase (class 3)	IPR002921	Fungal lipase-like domain	GO:0006629
FGRAMPH1_01G14173	NO	PF01048	Phosphorylase superfamily	IPR000845	Nucleoside phosphorylase domain	GO:0003824|GO:0009116
FGRAMPH1_01G14177	NO	PF00155	Aminotransferase class I and II	IPR004839	Aminotransferase, class I/classII	GO:0009058|GO:0030170
FGRAMPH1_01G14237	NO	-	-	-	-	-
FGRAMPH1_01G14239	NO	-	-	-	-	-
FGRAMPH1_01G14243	NO	-	-	-	-	-
FGRAMPH1_01G14283	NO	-	-	-	-	-
FGRAMPH1_01G14291	NO	-	-	-	-	-
FGRAMPH1_01G14333	NO	PF00651	BTB/POZ domain	IPR013069	BTB/POZ	GO:0005515
FGRAMPH1_01G14341	NO	PF03006	Haemolysin-III related	IPR004254	AdipoR/Haemolysin-III-related	GO:0016021
FGRAMPH1_01G14393	NO	-	-	-	-	-
FGRAMPH1_01G14407	NO	-	-	-	-	-
FGRAMPH1_01G14419	NO	-	-	-	-	-
FGRAMPH1_01G14437	NO	-	-	-	-	-
FGRAMPH1_01G14527	NO	-	-	-	-	-
FGRAMPH1_01G14551	NO	PF01014	Uricase	IPR002042	Uricase
FGRAMPH1_01G14555	NO	PF03070	TENA/THI-4/PQQC family	IPR004305	Thiaminase-2/PQQC
FGRAMPH1_01G14591	NO	PF00704	Glycosyl hydrolases family 18	IPR001223	Glycoside hydrolase, family 18, catalytic domain	GO:0004553|GO:0005975
FGRAMPH1_01G14625	NO	PF11915	Protein of unknown function (DUF3433)	IPR021840	Protein of unknown function DUF3433
FGRAMPH1_01G14639	NO	-	-	-	-	-
FGRAMPH1_01G14731	YES	PF11951	Fungal specific transcription factor domain	IPR021858	Protein of unknown function DUF3468
FGRAMPH1_01G14831	NO	-	-	-	-	-
FGRAMPH1_01G15043	NO	PF00939	Sodium:sulfate symporter transmembrane region	IPR001898	Sodium/sulphate symporter	GO:0005215|GO:0006814|GO:0016020|GO:0055085
FGRAMPH1_01G15063	NO	-	-	-	-	-
FGRAMPH1_01G15133	NO	-	-	-	-	-
FGRAMPH1_01G15135	NO	PF00135	Carboxylesterase family	IPR002018	Carboxylesterase, type B
FGRAMPH1_01G15149	NO	-	-	-	-	-
FGRAMPH1_01G15151	NO	PF13374	Tetratricopeptide repeat
FGRAMPH1_01G15169	NO	PF04419	4F5 protein family	IPR007513	Uncharacterised protein family SERF
FGRAMPH1_01G15171	NO	-	-	-	-	-
FGRAMPH1_01G15221	NO	PF10584	Proteasome subunit A N-terminal signature	IPR000426	Proteasome alpha-subunit, N-terminal domain	GO:0004175|GO:0006511|GO:0019773
FGRAMPH1_01G15239	NO	-	-	-	-	-
FGRAMPH1_01G15263	NO	-	-	-	-	-
FGRAMPH1_01G15353	NO	-	-	-	-	-
FGRAMPH1_01G15357	NO	-	-	-	-	-
FGRAMPH1_01G15367	NO	PF00083	Sugar (and other) transporter	IPR005828	General substrate transporter	GO:0016021|GO:0022857|GO:0055085
FGRAMPH1_01G15375	NO	PF01490	Transmembrane amino acid transporter protein	IPR013057	Amino acid transporter, transmembrane domain
FGRAMPH1_01G15427	YES	PF12796	Ankyrin repeats (3 copies)	IPR020683	Ankyrin repeat-containing domain
FGRAMPH1_01G15449	NO	-	-	-	-	-
FGRAMPH1_01G15473	YES	-	-	-	-	-
FGRAMPH1_01G15495	NO	PF04479	RTA1 like protein	IPR007568	RTA-like protein	GO:0006950|GO:0016021
FGRAMPH1_01G15497	NO	-	-	-	-	-
FGRAMPH1_01G15499	YES	PF14420	Clr5 domain	IPR025676	Clr5 domain
FGRAMPH1_01G15501	NO	-	-	-	-	-
FGRAMPH1_01G15503	NO	-	-	-	-	-
FGRAMPH1_01G15505	NO	-	-	-	-	-
FGRAMPH1_01G15509	NO	PF13385	Concanavalin A-like lectin/glucanases superfamily
FGRAMPH1_01G15513	NO	PF00004	ATPase family associated with various cellular activities (AAA)	IPR003959	ATPase, AAA-type, core	GO:0005524
FGRAMPH1_01G15515	NO	PF01048	Phosphorylase superfamily	IPR000845	Nucleoside phosphorylase domain	GO:0003824|GO:0009116
FGRAMPH1_01G15517	NO	PF00450	Serine carboxypeptidase	IPR001563	Peptidase S10, serine carboxypeptidase	GO:0004185|GO:0006508
FGRAMPH1_01G15525	NO	-	-	-	-	-
FGRAMPH1_01G15531	NO	-	-	-	-	-
FGRAMPH1_01G15535	NO	PF01636	Phosphotransferase enzyme family	IPR002575	Aminoglycoside phosphotransferase
FGRAMPH1_01G15539	NO	-	-	-	-	-
FGRAMPH1_01G15551	NO	PF00083	Sugar (and other) transporter	IPR005828	General substrate transporter	GO:0016021|GO:0022857|GO:0055085
FGRAMPH1_01G15553	NO	PF05729	NACHT domain
FGRAMPH1_01G15565	NO	-	-	-	-	-
FGRAMPH1_01G15567	NO	-	-	-	-	-
FGRAMPH1_01G15579	NO	PF00484	Carbonic anhydrase	IPR001765	Carbonic anhydrase	GO:0004089|GO:0008270
FGRAMPH1_01G15587	NO	-	-	-	-	-
FGRAMPH1_01G15593	NO	-	-	-	-	-
FGRAMPH1_01G15599	NO	-	-	-	-	-
FGRAMPH1_01G15611	NO	PF00300	Histidine phosphatase superfamily (branch 1)	IPR013078	Histidine phosphatase superfamily, clade-1
FGRAMPH1_01G15613	NO	-	-	-	-	-
FGRAMPH1_01G15639	NO	-	-	-	-	-
FGRAMPH1_01G15641	NO	-	-	-	-	-
FGRAMPH1_01G15657	NO	PF01040	UbiA prenyltransferase family	IPR000537	UbiA prenyltransferase family	GO:0004659|GO:0016021
FGRAMPH1_01G15665	YES	-	-	-	-	-
FGRAMPH1_01G15667	NO	-	-	-	-	-
FGRAMPH1_01G15687	NO	PF00888	Cullin family	IPR001373	Cullin, N-terminal	GO:0006511|GO:0031625
FGRAMPH1_01G15703	NO	PF01661	Macro domain	IPR002589	Macro domain
FGRAMPH1_01G15705	NO	-	-	-	-	-
FGRAMPH1_01G15707	NO	-	-	-	-	-
FGRAMPH1_01G15711	NO	PF04828	Glutathione-dependent formaldehyde-activating enzyme	IPR006913	Glutathione-dependent formaldehyde-activating enzyme/centromere protein V	GO:0008152|GO:0016846
FGRAMPH1_01G15715	NO	PF00400	WD domain, G-beta repeat	IPR001680	WD40 repeat	GO:0005515
FGRAMPH1_01G15717	NO	PF05183	RNA dependent RNA polymerase	IPR007855	RNA-dependent RNA polymerase, eukaryotic-type	GO:0003968
FGRAMPH1_01G15723	NO	PF12697	Alpha/beta hydrolase family	IPR000073	Alpha/beta hydrolase fold-1
FGRAMPH1_01G15727	NO	-	-	-	-	-
FGRAMPH1_01G15731	NO	PF04607	Region found in RelA / SpoT proteins	IPR007685	RelA/SpoT	GO:0015969
FGRAMPH1_01G15733	NO	-	-	-	-	-
FGRAMPH1_01G15739	NO	-	-	-	-	-
FGRAMPH1_01G15741	NO	PF00320	GATA zinc finger	IPR000679	Zinc finger, GATA-type	GO:0003700|GO:0006355|GO:0008270|GO:0043565
FGRAMPH1_01G15743	NO	PF00512	His Kinase A (phospho-acceptor) domain	IPR003661	Signal transduction histidine kinase EnvZ-like, dimerisation/phosphoacceptor domain	GO:0000155|GO:0007165|GO:0016020
FGRAMPH1_01G15747	NO	-	-	-	-	-
FGRAMPH1_01G15753	NO	PF05729	NACHT domain
FGRAMPH1_01G15755	NO	PF06985	Heterokaryon incompatibility protein (HET)	IPR010730	Heterokaryon incompatibility
FGRAMPH1_01G15761	NO	-	-	-	-	-
FGRAMPH1_01G15767	NO	-	-	-	-	-
FGRAMPH1_01G15775	NO	PF08530	X-Pro dipeptidyl-peptidase C-terminal non-catalytic domain	IPR013736	Xaa-Pro dipeptidyl-peptidase, C-terminal	GO:0008239
FGRAMPH1_01G15779	NO	PF00172	Fungal Zn(2)-Cys(6) binuclear cluster domain	IPR001138	Zn(2)-C6 fungal-type DNA-binding domain	GO:0000981|GO:0005634|GO:0006355|GO:0008270
FGRAMPH1_01G15787	YES	-	-	-	-	-
FGRAMPH1_01G15791	NO	PF11327	Protein of unknown function (DUF3129)	IPR021476	Protein of unknown function DUF3129
FGRAMPH1_01G15793	NO	PF00704	Glycosyl hydrolases family 18	IPR001223	Glycoside hydrolase, family 18, catalytic domain	GO:0004553|GO:0005975
FGRAMPH1_01G15805	NO	PF12796	Ankyrin repeats (3 copies)	IPR020683	Ankyrin repeat-containing domain
FGRAMPH1_01G15809	NO	PF00172	Fungal Zn(2)-Cys(6) binuclear cluster domain	IPR001138	Zn(2)-C6 fungal-type DNA-binding domain	GO:0000981|GO:0005634|GO:0006355|GO:0008270
FGRAMPH1_01G15819	NO	PF06985	Heterokaryon incompatibility protein (HET)	IPR010730	Heterokaryon incompatibility
FGRAMPH1_01G15845	NO	PF02441	Flavoprotein	IPR003382	Flavoprotein	GO:0003824
FGRAMPH1_01G15849	NO	PF00172	Fungal Zn(2)-Cys(6) binuclear cluster domain	IPR001138	Zn(2)-C6 fungal-type DNA-binding domain	GO:0000981|GO:0005634|GO:0006355|GO:0008270
FGRAMPH1_01G15855	NO	-	-	-	-	-
FGRAMPH1_01G15889	NO	-	-	-	-	-
FGRAMPH1_01G15895	NO	PF11915	Protein of unknown function (DUF3433)	IPR021840	Protein of unknown function DUF3433
FGRAMPH1_01G15897	NO	-	-	-	-	-
FGRAMPH1_01G15899	NO	PF06985	Heterokaryon incompatibility protein (HET)	IPR010730	Heterokaryon incompatibility
FGRAMPH1_01G15909	NO	-	-	-	-	-
FGRAMPH1_01G15919	NO	-	-	-	-	-
FGRAMPH1_01G15937	YES	-	-	-	-	-
FGRAMPH1_01G15945	NO	PF07519	Tannase and feruloyl esterase	IPR011118	Tannase/feruloyl esterase
FGRAMPH1_01G15947	NO	PF00172	Fungal Zn(2)-Cys(6) binuclear cluster domain	IPR001138	Zn(2)-C6 fungal-type DNA-binding domain	GO:0000981|GO:0005634|GO:0006355|GO:0008270
FGRAMPH1_01G15949	NO	PF03033	Glycosyltransferase family 28 N-terminal domain	IPR004276	Glycosyltransferase family 28, N-terminal domain	GO:0005975|GO:0016758|GO:0030259
FGRAMPH1_01G15957	NO	PF00107	Zinc-binding dehydrogenase	IPR013149	Alcohol dehydrogenase, C-terminal	GO:0008270|GO:0016491|GO:0055114
FGRAMPH1_01G15987	NO	-	-	-	-	-
FGRAMPH1_01G15991	NO	-	-	-	-	-
FGRAMPH1_01G15995	YES	-	-	-	-	-
FGRAMPH1_01G16003	NO	-	-	-	-	-
FGRAMPH1_01G16009	NO	-	-	-	-	-
FGRAMPH1_01G16013	NO	PF00111	2Fe-2S iron-sulfur cluster binding domain	IPR001041	2Fe-2S ferredoxin-type domain	GO:0009055|GO:0051536
FGRAMPH1_01G16019	YES	-	-	-	-	-
FGRAMPH1_01G16049	NO	PF14498	Glycosyl hydrolase family 65, N-terminal domain	IPR027414	Glycosyl hydrolase family, N-terminal domain
FGRAMPH1_01G16057	NO	PF00023	Ankyrin repeat	IPR002110	Ankyrin repeat	GO:0005515
FGRAMPH1_01G16069	NO	-	-	-	-	-
FGRAMPH1_01G16071	NO	-	-	-	-	-
FGRAMPH1_01G16089	NO	-	-	-	-	-
FGRAMPH1_01G16095	NO	-	-	-	-	-
FGRAMPH1_01G16119	NO	PF00172	Fungal Zn(2)-Cys(6) binuclear cluster domain	IPR001138	Zn(2)-C6 fungal-type DNA-binding domain	GO:0000981|GO:0005634|GO:0006355|GO:0008270
FGRAMPH1_01G16121	NO	-	-	-	-	-
FGRAMPH1_01G16133	NO	-	-	-	-	-
FGRAMPH1_01G16137	NO	-	-	-	-	-
FGRAMPH1_01G16153	NO	-	-	-	-	-
FGRAMPH1_01G16155	NO	PF00931	NB-ARC domain	IPR002182	NB-ARC	GO:0043531
FGRAMPH1_01G16181	NO	-	-	-	-	-
FGRAMPH1_01G16207	NO	PF00024	PAN domain	IPR003014	PAN-1 domain
FGRAMPH1_01G16213	NO	PF05592	Bacterial alpha-L-rhamnosidase	IPR008902	Bacterial alpha-L-rhamnosidase
FGRAMPH1_01G16221	NO	PF00172	Fungal Zn(2)-Cys(6) binuclear cluster domain	IPR001138	Zn(2)-C6 fungal-type DNA-binding domain	GO:0000981|GO:0005634|GO:0006355|GO:0008270
FGRAMPH1_01G16225	NO	-	-	-	-	-
FGRAMPH1_01G16233	NO	PF00704	Glycosyl hydrolases family 18	IPR001223	Glycoside hydrolase, family 18, catalytic domain	GO:0004553|GO:0005975
FGRAMPH1_01G16237	NO	PF05368	NmrA-like family	IPR008030	NmrA-like domain
FGRAMPH1_01G16239	NO	PF00484	Carbonic anhydrase	IPR001765	Carbonic anhydrase	GO:0004089|GO:0008270
FGRAMPH1_01G16243	YES	PF00378	Enoyl-CoA hydratase/isomerase family	IPR001753	Crotonase superfamily	GO:0003824|GO:0008152
FGRAMPH1_01G16249	NO	-	-	-	-	-
FGRAMPH1_01G16257	NO	PF01878	EVE domain	IPR002740	EVE domain
FGRAMPH1_01G16259	NO	-	-	-	-	-
FGRAMPH1_01G16275	NO	PF07714	Protein tyrosine kinase	IPR001245	Serine-threonine/tyrosine-protein kinase catalytic domain	GO:0004672|GO:0006468
FGRAMPH1_01G16277	NO	PF00069	Protein kinase domain	IPR000719	Protein kinase domain	GO:0004672|GO:0005524|GO:0006468
FGRAMPH1_01G16279	NO	PF12796	Ankyrin repeats (3 copies)	IPR020683	Ankyrin repeat-containing domain
FGRAMPH1_01G16301	NO	-	-	-	-	-
FGRAMPH1_01G16311	NO	PF00172	Fungal Zn(2)-Cys(6) binuclear cluster domain	IPR001138	Zn(2)-C6 fungal-type DNA-binding domain	GO:0000981|GO:0005634|GO:0006355|GO:0008270
FGRAMPH1_01G16339	NO	PF07690	Major Facilitator Superfamily	IPR011701	Major facilitator superfamily	GO:0016021|GO:0055085
FGRAMPH1_01G16341	NO	-	-	-	-	-
FGRAMPH1_01G16343	NO	-	-	-	-	-
FGRAMPH1_01G16361	NO	PF06985	Heterokaryon incompatibility protein (HET)	IPR010730	Heterokaryon incompatibility
FGRAMPH1_01G16377	NO	PF00144	Beta-lactamase	IPR001466	Beta-lactamase-related
FGRAMPH1_01G16383	NO	-	-	-	-	-
FGRAMPH1_01G16391	NO	PF12796	Ankyrin repeats (3 copies)	IPR020683	Ankyrin repeat-containing domain
FGRAMPH1_01G16397	NO	PF04548	AIG1 family	IPR006703	AIG1-type guanine nucleotide-binding (G) domain	GO:0005525
FGRAMPH1_01G16399	NO	-	-	-	-	-
FGRAMPH1_01G16419	YES	PF00400	WD domain, G-beta repeat	IPR001680	WD40 repeat	GO:0005515
FGRAMPH1_01G16425	NO	PF13489	Methyltransferase domain
FGRAMPH1_01G16441	NO	PF01494	FAD binding domain	IPR002938	Monooxygenase, FAD-binding
FGRAMPH1_01G16443	NO	-	-	-	-	-
FGRAMPH1_01G16449	NO	-	-	-	-	-
FGRAMPH1_01G16451	NO	PF00656	Caspase domain	IPR011600	Peptidase C14, caspase domain	GO:0004197|GO:0006508
FGRAMPH1_01G16455	NO	PF00024	PAN domain	IPR003014	PAN-1 domain
FGRAMPH1_01G16465	NO	PF00023	Ankyrin repeat	IPR002110	Ankyrin repeat	GO:0005515
FGRAMPH1_01G16471	NO	-	-	-	-	-
FGRAMPH1_01G16475	NO	-	-	-	-	-
FGRAMPH1_01G16477	NO	-	-	-	-	-
FGRAMPH1_01G16479	NO	-	-	-	-	-
FGRAMPH1_01G16495	NO	PF03033	Glycosyltransferase family 28 N-terminal domain	IPR004276	Glycosyltransferase family 28, N-terminal domain	GO:0005975|GO:0016758|GO:0030259
FGRAMPH1_01G16517	NO	-	-	-	-	-
FGRAMPH1_01G16523	NO	-	-	-	-	-
FGRAMPH1_01G16525	NO	PF06985	Heterokaryon incompatibility protein (HET)	IPR010730	Heterokaryon incompatibility
FGRAMPH1_01G16527	NO	PF00264	Common central domain of tyrosinase	IPR002227	Tyrosinase copper-binding domain	GO:0008152|GO:0016491
FGRAMPH1_01G16529	NO	-	-	-	-	-
FGRAMPH1_01G16531	NO	-	-	-	-	-
FGRAMPH1_01G16541	NO	PF03169	OPT oligopeptide transporter protein	IPR004813	Oligopeptide transporter, OPT superfamily	GO:0055085
FGRAMPH1_01G16543	YES	PF00176	SNF2 family N-terminal domain	IPR000330	SNF2-related	GO:0005524
FGRAMPH1_01G16545	NO	-	-	-	-	-
FGRAMPH1_01G16571	YES	PF00225	Kinesin motor domain	IPR001752	Kinesin motor domain	GO:0003777|GO:0005524|GO:0007018|GO:0008017
FGRAMPH1_01G16637	NO	-	-	-	-	-
FGRAMPH1_01G16719	NO	-	-	-	-	-
FGRAMPH1_01G16745	NO	-	-	-	-	-
FGRAMPH1_01G16801	NO	PF12796	Ankyrin repeats (3 copies)	IPR020683	Ankyrin repeat-containing domain
FGRAMPH1_01G16851	NO	-	-	-	-	-
FGRAMPH1_01G16981	NO	-	-	-	-	-
FGRAMPH1_01G17127	NO	PF02133	Permease for cytosine/purines, uracil, thiamine, allantoin	IPR001248	Purine-cytosine permease	GO:0005215|GO:0016020|GO:0055085
FGRAMPH1_01G17279	NO	-	-	-	-	-
FGRAMPH1_01G17285	NO	-	-	-	-	-
FGRAMPH1_01G17371	YES	-	-	-	-	-
FGRAMPH1_01G17373	NO	PF06842	Protein of unknown function (DUF1242)	IPR009653	Protein of unknown function DUF1242
FGRAMPH1_01G17471	NO	PF04193	PQ loop repeat	IPR006603	PQ-loop repeat
FGRAMPH1_01G17645	NO	PF07522	DNA repair metallo-beta-lactamase	IPR011084	DNA repair metallo-beta-lactamase
FGRAMPH1_01G17679	NO	-	-	-	-	-
FGRAMPH1_01G17695	NO	PF02212	Dynamin GTPase effector domain	IPR003130	Dynamin GTPase effector	GO:0003924|GO:0005525
FGRAMPH1_01G17717	NO	-	-	-	-	-
FGRAMPH1_01G17745	NO	PF01008	Initiation factor 2 subunit family	IPR000649	Initiation factor 2B-related	GO:0044237
FGRAMPH1_01G17929	NO	-	-	-	-	-
FGRAMPH1_01G18025	NO	PF00202	Aminotransferase class-III	IPR005814	Aminotransferase class-III	GO:0008483|GO:0030170
FGRAMPH1_01G18077	NO	-	-	-	-	-
FGRAMPH1_01G18437	NO	-	-	-	-	-
FGRAMPH1_01G18581	YES	-	-	-	-	-
FGRAMPH1_01G18591	NO	PF15474	Meiotically up-regulated gene family	IPR029167	Meiotically up-regulated gene 117 protein
FGRAMPH1_01G18665	NO	PF01544	CorA-like Mg2+ transporter protein	IPR002523	Mg2+ transporter protein, CorA-like/Zinc transport protein ZntB	GO:0016020|GO:0030001|GO:0046873|GO:0055085
FGRAMPH1_01G18685	NO	-	-	-	-	-
FGRAMPH1_01G18805	NO	-	-	-	-	-
FGRAMPH1_01G18821	NO	PF13424	Tetratricopeptide repeat
FGRAMPH1_01G18823	NO	-	-	-	-	-
FGRAMPH1_01G18839	NO	PF06985	Heterokaryon incompatibility protein (HET)	IPR010730	Heterokaryon incompatibility
FGRAMPH1_01G18841	NO	-	-	-	-	-
FGRAMPH1_01G18863	NO	-	-	-	-	-
FGRAMPH1_01G18935	NO	PF00023	Ankyrin repeat	IPR002110	Ankyrin repeat	GO:0005515
FGRAMPH1_01G18985	NO	-	-	-	-	-
FGRAMPH1_01G18991	NO	-	-	-	-	-
FGRAMPH1_01G19073	NO	-	-	-	-	-
FGRAMPH1_01G19129	NO	-	-	-	-	-
FGRAMPH1_01G19133	NO	-	-	-	-	-
FGRAMPH1_01G19135	NO	PF13843	Transposase IS4	IPR029526	PiggyBac transposable element-derived protein
FGRAMPH1_01G19233	NO	-	-	-	-	-
FGRAMPH1_01G19337	NO	-	-	-	-	-
FGRAMPH1_01G19353	NO	-	-	-	-	-
FGRAMPH1_01G19453	NO	PF03067	Chitin binding domain	IPR004302	Chitin-binding, domain 3	GO:0019028
FGRAMPH1_01G19463	NO	PF02259	FAT domain	IPR003151	PIK-related kinase, FAT	GO:0005515
FGRAMPH1_01G19537	NO	-	-	-	-	-
FGRAMPH1_01G19591	NO	-	-	-	-	-
FGRAMPH1_01G19665	NO	PF04366	Family of unknown function (DUF500)	IPR007461	Ysc84 actin-binding domain
FGRAMPH1_01G19687	NO	PF13419	Haloacid dehalogenase-like hydrolase	IPR023214	HAD-like domain
FGRAMPH1_01G19823	NO	PF13919	Asx homology domain	IPR028020	ASX homology domain
FGRAMPH1_01G19833	YES	-	-	-	-	-
FGRAMPH1_01G19879	NO	-	-	-	-	-
FGRAMPH1_01G19959	NO	PF00464	Serine hydroxymethyltransferase	IPR001085	Serine hydroxymethyltransferase	GO:0016740
FGRAMPH1_01G20117	NO	-	-	-	-	-
FGRAMPH1_01G20137	NO	PF07989	Microtubule associated	IPR012943	Spindle associated
FGRAMPH1_01G20169	NO	PF04082	Fungal specific transcription factor domain	IPR007219	Transcription factor domain, fungi	GO:0003677|GO:0005634|GO:0006351|GO:0008270
FGRAMPH1_01G20541	NO	PF13921	Myb-like DNA-binding domain
FGRAMPH1_01G20583	NO	-	-	-	-	-
FGRAMPH1_01G20591	NO	-	-	-	-	-
FGRAMPH1_01G20621	NO	PF01593	Flavin containing amine oxidoreductase	IPR002937	Amine oxidase	GO:0016491|GO:0055114
FGRAMPH1_01G20629	NO	-	-	-	-	-
FGRAMPH1_01G20719	NO	PF07690	Major Facilitator Superfamily	IPR011701	Major facilitator superfamily	GO:0016021|GO:0055085
FGRAMPH1_01G20727	NO	-	-	-	-	-
FGRAMPH1_01G20785	NO	-	-	-	-	-
FGRAMPH1_01G20787	NO	-	-	-	-	-
FGRAMPH1_01G20811	NO	PF04479	RTA1 like protein	IPR007568	RTA-like protein	GO:0006950|GO:0016021
FGRAMPH1_01G20815	YES	-	-	-	-	-
FGRAMPH1_01G20841	NO	PF01501	Glycosyl transferase family 8	IPR002495	Glycosyl transferase, family 8	GO:0016757
FGRAMPH1_01G20851	YES	-	-	-	-	-
FGRAMPH1_01G20871	NO	-	-	-	-	-
FGRAMPH1_01G20879	NO	-	-	-	-	-
FGRAMPH1_01G20883	NO	-	-	-	-	-
FGRAMPH1_01G20885	NO	-	-	-	-	-
FGRAMPH1_01G20933	NO	PF00172	Fungal Zn(2)-Cys(6) binuclear cluster domain	IPR001138	Zn(2)-C6 fungal-type DNA-binding domain	GO:0000981|GO:0005634|GO:0006355|GO:0008270
FGRAMPH1_01G20945	NO	-	-	-	-	-
FGRAMPH1_01G20953	YES	PF08659	KR domain	IPR013968	Polyketide synthase, ketoreductase domain
FGRAMPH1_01G20955	NO	PF00501	AMP-binding enzyme	IPR000873	AMP-dependent synthetase/ligase	GO:0003824|GO:0008152
FGRAMPH1_01G20965	NO	PF00266	Aminotransferase class-V	IPR000192	Aminotransferase class V domain	GO:0008152
FGRAMPH1_01G20971	NO	-	-	-	-	-
FGRAMPH1_01G20977	NO	PF00457	Glycosyl hydrolases family 11	IPR001137	Glycoside hydrolase, family 11	GO:0004553|GO:0005975
FGRAMPH1_01G20999	NO	-	-	-	-	-
FGRAMPH1_01G21011	NO	-	-	-	-	-
FGRAMPH1_01G21019	NO	-	-	-	-	-
FGRAMPH1_01G21049	NO	-	-	-	-	-
FGRAMPH1_01G21075	NO	PF00171	Aldehyde dehydrogenase family	IPR015590	Aldehyde dehydrogenase domain	GO:0008152|GO:0016491|GO:0055114
FGRAMPH1_01G21083	YES	-	-	-	-	-
FGRAMPH1_01G21119	YES	PF13095	Kinetochore Sim4 complex subunit FTA2	IPR025213	Kinetochore Sim4 complex subunit Fta2
FGRAMPH1_01G21149	NO	PF05729	NACHT domain
FGRAMPH1_01G21151	NO	PF06985	Heterokaryon incompatibility protein (HET)	IPR010730	Heterokaryon incompatibility
FGRAMPH1_01G21157	NO	PF00651	BTB/POZ domain	IPR013069	BTB/POZ	GO:0005515
FGRAMPH1_01G21169	NO	PF02837	Glycosyl hydrolases family 2, sugar binding domain	IPR006104	Glycosyl hydrolases family 2, sugar binding domain	GO:0004553|GO:0005975
FGRAMPH1_01G21259	NO	-	-	-	-	-
FGRAMPH1_01G21261	NO	PF00704	Glycosyl hydrolases family 18	IPR001223	Glycoside hydrolase, family 18, catalytic domain	GO:0004553|GO:0005975
FGRAMPH1_01G21315	NO	PF14686	Polysaccharide lyase family 4, domain II	IPR029413	Rhamnogalacturonan lyase, domain II
FGRAMPH1_01G21351	NO	PF01979	Amidohydrolase family	IPR006680	Amidohydrolase 1	GO:0016787
FGRAMPH1_01G21363	NO	-	-	-	-	-
FGRAMPH1_01G21373	YES	-	-	-	-	-
FGRAMPH1_01G21377	NO	-	-	-	-	-
FGRAMPH1_01G21383	NO	-	-	-	-	-
FGRAMPH1_01G21385	NO	-	-	-	-	-
FGRAMPH1_01G21387	NO	PF02065	Melibiase	IPR000111	Glycoside hydrolase, clan GH-D	GO:0004553|GO:0005975
FGRAMPH1_01G21393	NO	-	-	-	-	-
FGRAMPH1_01G21395	NO	-	-	-	-	-
FGRAMPH1_01G21401	NO	-	-	-	-	-
FGRAMPH1_01G21413	NO	PF00083	Sugar (and other) transporter	IPR005828	General substrate transporter	GO:0016021|GO:0022857|GO:0055085
FGRAMPH1_01G21415	YES	-	-	-	-	-
FGRAMPH1_01G21421	NO	PF13489	Methyltransferase domain
FGRAMPH1_01G21425	NO	PF05729	NACHT domain
FGRAMPH1_01G21437	NO	PF01593	Flavin containing amine oxidoreductase	IPR002937	Amine oxidase	GO:0016491|GO:0055114
FGRAMPH1_01G21439	NO	PF03537	Glycoside-hydrolase family GH114	IPR004352	Glycoside-hydrolase family GH114, TIM-barrel domain
FGRAMPH1_01G21453	NO	PF11374	Protein of unknown function (DUF3176)	IPR021514	Protein of unknown function DUF3176
FGRAMPH1_01G21461	NO	PF06985	Heterokaryon incompatibility protein (HET)	IPR010730	Heterokaryon incompatibility
FGRAMPH1_01G21485	NO	PF00734	Fungal cellulose binding domain	IPR000254	Cellulose-binding domain, fungal	GO:0004553|GO:0005576|GO:0005975|GO:0030248
FGRAMPH1_01G21489	NO	-	-	-	-	-
FGRAMPH1_01G21493	NO	PF12796	Ankyrin repeats (3 copies)	IPR020683	Ankyrin repeat-containing domain
FGRAMPH1_01G21497	NO	PF14420	Clr5 domain	IPR025676	Clr5 domain
FGRAMPH1_01G21499	NO	PF07565	Band 3 cytoplasmic domain	IPR013769	Band 3 cytoplasmic domain	GO:0006820|GO:0008509|GO:0016021
FGRAMPH1_01G21515	NO	PF06985	Heterokaryon incompatibility protein (HET)	IPR010730	Heterokaryon incompatibility
FGRAMPH1_01G21545	NO	PF03473	MOSC domain	IPR005302	Molybdenum cofactor sulfurase, C-terminal	GO:0003824|GO:0030151|GO:0030170
FGRAMPH1_01G21551	NO	PF00176	SNF2 family N-terminal domain	IPR000330	SNF2-related	GO:0005524
FGRAMPH1_01G21553	NO	PF05729	NACHT domain
FGRAMPH1_01G21555	NO	PF04185	Phosphoesterase family	IPR007312	Phosphoesterase	GO:0016788
FGRAMPH1_01G21557	YES	PF07732	Multicopper oxidase	IPR011707	Multicopper oxidase, type 3	GO:0005507
FGRAMPH1_01G21565	NO	-	-	-	-	-
FGRAMPH1_01G21577	NO	PF07885	Ion channel	IPR013099	Two pore domain potassium channel domain
FGRAMPH1_01G21581	NO	PF02541	Ppx/GppA phosphatase family	IPR003695	Ppx/GppA phosphatase
FGRAMPH1_01G21593	NO	-	-	-	-	-
FGRAMPH1_01G21597	NO	PF04479	RTA1 like protein	IPR007568	RTA-like protein	GO:0006950|GO:0016021
FGRAMPH1_01G21601	NO	PF04479	RTA1 like protein	IPR007568	RTA-like protein	GO:0006950|GO:0016021
FGRAMPH1_01G21609	NO	-	-	-	-	-
FGRAMPH1_01G21621	NO	-	-	-	-	-
FGRAMPH1_01G21627	NO	-	-	-	-	-
FGRAMPH1_01G21651	NO	PF12340	Protein of unknown function (DUF3638)	IPR022099	Protein of unknown function DUF3638
FGRAMPH1_01G21661	NO	PF06422	CDR ABC transporter	IPR010929	CDR ABC transporter	GO:0005524|GO:0006810|GO:0016021|GO:0042626
FGRAMPH1_01G21665	NO	PF01490	Transmembrane amino acid transporter protein	IPR013057	Amino acid transporter, transmembrane domain
FGRAMPH1_01G21691	NO	-	-	-	-	-
FGRAMPH1_01G21695	NO	PF06985	Heterokaryon incompatibility protein (HET)	IPR010730	Heterokaryon incompatibility
FGRAMPH1_01G21705	NO	-	-	-	-	-
FGRAMPH1_01G21747	NO	PF00385	Chromo (CHRromatin Organisation MOdifier) domain	IPR023780	Chromo domain
FGRAMPH1_01G21757	NO	-	-	-	-	-
FGRAMPH1_01G21759	NO	PF01822	WSC domain	IPR002889	Carbohydrate-binding WSC
FGRAMPH1_01G21761	NO	-	-	-	-	-
FGRAMPH1_01G21775	NO	PF11951	Fungal specific transcription factor domain	IPR021858	Protein of unknown function DUF3468
FGRAMPH1_01G21779	NO	-	-	-	-	-
FGRAMPH1_01G21813	NO	-	-	-	-	-
FGRAMPH1_01G21819	NO	PF11951	Fungal specific transcription factor domain	IPR021858	Protein of unknown function DUF3468
FGRAMPH1_01G21847	NO	-	-	-	-	-
FGRAMPH1_01G21853	NO	PF00106	short chain dehydrogenase	IPR002198	Short-chain dehydrogenase/reductase SDR	GO:0008152|GO:0016491
FGRAMPH1_01G21863	YES	PF00795	Carbon-nitrogen hydrolase	IPR003010	Carbon-nitrogen hydrolase	GO:0006807|GO:0016810
FGRAMPH1_01G21865	NO	PF00172	Fungal Zn(2)-Cys(6) binuclear cluster domain	IPR001138	Zn(2)-C6 fungal-type DNA-binding domain	GO:0000981|GO:0005634|GO:0006355|GO:0008270
FGRAMPH1_01G21873	NO	PF12697	Alpha/beta hydrolase family	IPR000073	Alpha/beta hydrolase fold-1
FGRAMPH1_01G21875	NO	-	-	-	-	-
FGRAMPH1_01G21877	NO	PF06985	Heterokaryon incompatibility protein (HET)	IPR010730	Heterokaryon incompatibility
FGRAMPH1_01G21895	YES	PF01453	D-mannose binding lectin	IPR001480	Bulb-type lectin domain
FGRAMPH1_01G21899	NO	-	-	-	-	-
FGRAMPH1_01G21903	NO	-	-	-	-	-
FGRAMPH1_01G21905	NO	PF00023	Ankyrin repeat	IPR002110	Ankyrin repeat	GO:0005515
FGRAMPH1_01G21913	NO	PF07690	Major Facilitator Superfamily	IPR011701	Major facilitator superfamily	GO:0016021|GO:0055085
FGRAMPH1_01G21915	NO	-	-	-	-	-
FGRAMPH1_01G21917	NO	-	-	-	-	-
FGRAMPH1_01G21923	NO	-	-	-	-	-
FGRAMPH1_01G21931	NO	PF12796	Ankyrin repeats (3 copies)	IPR020683	Ankyrin repeat-containing domain
FGRAMPH1_01G21935	NO	-	-	-	-	-
FGRAMPH1_01G21937	YES	-	-	-	-	-
FGRAMPH1_01G21943	NO	PF04082	Fungal specific transcription factor domain	IPR007219	Transcription factor domain, fungi	GO:0003677|GO:0005634|GO:0006351|GO:0008270
FGRAMPH1_01G21967	NO	PF01565	FAD binding domain	IPR006094	FAD linked oxidase, N-terminal	GO:0008762|GO:0016491|GO:0050660|GO:0055114
FGRAMPH1_01G21971	YES	-	-	-	-	-
FGRAMPH1_01G21979	NO	PF00172	Fungal Zn(2)-Cys(6) binuclear cluster domain	IPR001138	Zn(2)-C6 fungal-type DNA-binding domain	GO:0000981|GO:0005634|GO:0006355|GO:0008270
FGRAMPH1_01G21983	NO	-	-	-	-	-
FGRAMPH1_01G21989	NO	PF13561	Enoyl-(Acyl carrier protein) reductase
FGRAMPH1_01G21991	NO	-	-	-	-	-
FGRAMPH1_01G22011	NO	PF05920	Homeobox KN domain	IPR008422	Homeobox KN domain	GO:0003677|GO:0006355
FGRAMPH1_01G22013	NO	PF07690	Major Facilitator Superfamily	IPR011701	Major facilitator superfamily	GO:0016021|GO:0055085
FGRAMPH1_01G22027	YES	PF00067	Cytochrome P450	IPR001128	Cytochrome P450	GO:0005506|GO:0016705|GO:0020037|GO:0055114
FGRAMPH1_01G22029	NO	PF00023	Ankyrin repeat	IPR002110	Ankyrin repeat	GO:0005515
FGRAMPH1_01G22033	NO	-	-	-	-	-
FGRAMPH1_01G22035	NO	-	-	-	-	-
FGRAMPH1_01G22055	YES	PF00400	WD domain, G-beta repeat	IPR001680	WD40 repeat	GO:0005515
FGRAMPH1_01G22067	NO	PF03171	2OG-Fe(II) oxygenase superfamily	IPR005123	Oxoglutarate/iron-dependent dioxygenase	GO:0016491|GO:0016706|GO:0055114
FGRAMPH1_01G22075	YES	-	-	-	-	-
FGRAMPH1_01G22077	YES	-	-	-	-	-
FGRAMPH1_01G22081	NO	-	-	-	-	-
FGRAMPH1_01G22095	NO	-	-	-	-	-
FGRAMPH1_01G22099	NO	-	-	-	-	-
FGRAMPH1_01G22131	NO	-	-	-	-	-
FGRAMPH1_01G22173	YES	-	-	-	-	-
FGRAMPH1_01G22177	NO	PF00324	Amino acid permease	IPR004841	Amino acid permease/ SLC12A domain	GO:0006810|GO:0016020|GO:0055085
FGRAMPH1_01G22181	NO	PF02770	Acyl-CoA dehydrogenase, middle domain	IPR006091	Acyl-CoA oxidase/dehydrogenase, central domain	GO:0003995|GO:0055114
FGRAMPH1_01G22183	NO	PF00549	CoA-ligase	IPR005811	ATP-citrate lyase/succinyl-CoA ligase	GO:0003824|GO:0008152
FGRAMPH1_01G22189	NO	-	-	-	-	-
FGRAMPH1_01G22195	NO	-	-	-	-	-
FGRAMPH1_01G22197	NO	-	-	-	-	-
FGRAMPH1_01G22199	NO	PF03721	UDP-glucose/GDP-mannose dehydrogenase family, NAD binding domain	IPR001732	UDP-glucose/GDP-mannose dehydrogenase, N-terminal	GO:0016616|GO:0051287|GO:0055114
FGRAMPH1_01G22205	NO	PF03142	Chitin synthase
FGRAMPH1_01G22227	NO	-	-	-	-	-
FGRAMPH1_01G22233	NO	PF07690	Major Facilitator Superfamily	IPR011701	Major facilitator superfamily	GO:0016021|GO:0055085
FGRAMPH1_01G22241	NO	PF01822	WSC domain	IPR002889	Carbohydrate-binding WSC
FGRAMPH1_01G22259	NO	PF00704	Glycosyl hydrolases family 18	IPR001223	Glycoside hydrolase, family 18, catalytic domain	GO:0004553|GO:0005975
FGRAMPH1_01G22265	NO	-	-	-	-	-
FGRAMPH1_01G22271	NO	PF01977	3-octaprenyl-4-hydroxybenzoate carboxy-lyase	IPR002830	UbiD decarboxylyase family	GO:0005886|GO:0006744|GO:0016831
FGRAMPH1_01G22283	NO	-	-	-	-	-
FGRAMPH1_01G22285	NO	PF04479	RTA1 like protein	IPR007568	RTA-like protein	GO:0006950|GO:0016021
FGRAMPH1_01G22291	NO	-	-	-	-	-
FGRAMPH1_01G22301	NO	PF00172	Fungal Zn(2)-Cys(6) binuclear cluster domain	IPR001138	Zn(2)-C6 fungal-type DNA-binding domain	GO:0000981|GO:0005634|GO:0006355|GO:0008270
FGRAMPH1_01G22325	NO	PF00501	AMP-binding enzyme	IPR000873	AMP-dependent synthetase/ligase	GO:0003824|GO:0008152
FGRAMPH1_01G22345	YES	-	-	-	-	-
FGRAMPH1_01G22355	NO	-	-	-	-	-
FGRAMPH1_01G22357	NO	-	-	-	-	-
FGRAMPH1_01G22361	YES	-	-	-	-	-
FGRAMPH1_01G22367	NO	-	-	-	-	-
FGRAMPH1_01G22369	NO	-	-	-	-	-
FGRAMPH1_01G22371	NO	-	-	-	-	-
FGRAMPH1_01G22373	NO	-	-	-	-	-
FGRAMPH1_01G22379	NO	PF01822	WSC domain	IPR002889	Carbohydrate-binding WSC
FGRAMPH1_01G22381	NO	-	-	-	-	-
FGRAMPH1_01G22383	NO	-	-	-	-	-
FGRAMPH1_01G22397	NO	-	-	-	-	-
FGRAMPH1_01G22399	NO	-	-	-	-	-
FGRAMPH1_01G22413	NO	PF12850	Calcineurin-like phosphoesterase superfamily domain	IPR024654	Calcineurin-like phosphoesterase domain, lpxH type
FGRAMPH1_01G22421	NO	-	-	-	-	-
FGRAMPH1_01G22423	NO	-	-	-	-	-
FGRAMPH1_01G22425	NO	-	-	-	-	-
FGRAMPH1_01G22447	NO	-	-	-	-	-
FGRAMPH1_01G22449	NO	PF05368	NmrA-like family	IPR008030	NmrA-like domain
FGRAMPH1_01G22457	NO	PF05183	RNA dependent RNA polymerase	IPR007855	RNA-dependent RNA polymerase, eukaryotic-type	GO:0003968
FGRAMPH1_01G22461	NO	-	-	-	-	-
FGRAMPH1_01G22467	YES	-	-	-	-	-
FGRAMPH1_01G22491	YES	PF13639	Ring finger domain	IPR001841	Zinc finger, RING-type	GO:0005515|GO:0008270
FGRAMPH1_01G22529	NO	PF01266	FAD dependent oxidoreductase	IPR006076	FAD dependent oxidoreductase	GO:0016491|GO:0055114
FGRAMPH1_01G22555	NO	-	-	-	-	-
FGRAMPH1_01G22573	YES	PF02661	Fic/DOC family	IPR003812	Fido domain
FGRAMPH1_01G22665	NO	-	-	-	-	-
FGRAMPH1_01G22681	NO	-	-	-	-	-
FGRAMPH1_01G22759	NO	-	-	-	-	-
FGRAMPH1_01G22777	NO	-	-	-	-	-
FGRAMPH1_01G22849	NO	-	-	-	-	-
FGRAMPH1_01G22871	NO	-	-	-	-	-
FGRAMPH1_01G22915	NO	-	-	-	-	-
FGRAMPH1_01G23013	NO	-	-	-	-	-
FGRAMPH1_01G23029	NO	-	-	-	-	-
FGRAMPH1_01G23093	NO	-	-	-	-	-
FGRAMPH1_01G23151	NO	-	-	-	-	-
FGRAMPH1_01G23201	NO	PF00069	Protein kinase domain	IPR000719	Protein kinase domain	GO:0004672|GO:0005524|GO:0006468
FGRAMPH1_01G23233	NO	-	-	-	-	-
FGRAMPH1_01G23337	NO	PF00023	Ankyrin repeat	IPR002110	Ankyrin repeat	GO:0005515
FGRAMPH1_01G23351	NO	-	-	-	-	-
FGRAMPH1_01G23427	NO	-	-	-	-	-
FGRAMPH1_01G23477	NO	PF00675	Insulinase (Peptidase family M16)	IPR011765	Peptidase M16, N-terminal
FGRAMPH1_01G23821	NO	-	-	-	-	-
FGRAMPH1_01G23987	NO	PF00397	WW domain	IPR001202	WW domain	GO:0005515
FGRAMPH1_01G24129	NO	PF03542	Tuberin	IPR018515	Tuberin-type domain	GO:0005096|GO:0043547
FGRAMPH1_01G24211	NO	-	-	-	-	-
FGRAMPH1_01G24233	NO	-	-	-	-	-
FGRAMPH1_01G24265	NO	-	-	-	-	-
FGRAMPH1_01G24271	NO	-	-	-	-	-
FGRAMPH1_01G24279	NO	PF03981	Ubiquinol-cytochrome C chaperone	IPR021150	Ubiquinol-cytochrome c chaperone/UPF0174
FGRAMPH1_01G24453	NO	-	-	-	-	-
FGRAMPH1_01G24571	NO	-	-	-	-	-
FGRAMPH1_01G24597	NO	PF06985	Heterokaryon incompatibility protein (HET)	IPR010730	Heterokaryon incompatibility
FGRAMPH1_01G24647	NO	-	-	-	-	-
FGRAMPH1_01G24655	NO	PF00400	WD domain, G-beta repeat	IPR001680	WD40 repeat	GO:0005515
FGRAMPH1_01G24665	NO	-	-	-	-	-
FGRAMPH1_01G24735	NO	-	-	-	-	-
FGRAMPH1_01G24789	NO	-	-	-	-	-
FGRAMPH1_01G24921	NO	-	-	-	-	-
FGRAMPH1_01G24935	NO	-	-	-	-	-
FGRAMPH1_01G25011	NO	PF00024	PAN domain	IPR003014	PAN-1 domain
FGRAMPH1_01G25037	NO	-	-	-	-	-
FGRAMPH1_01G25081	NO	-	-	-	-	-
FGRAMPH1_01G25095	NO	PF14388	Domain of unknown function (DUF4419)	IPR025533	Protein of unknown function DUF4419
FGRAMPH1_01G25109	NO	PF00202	Aminotransferase class-III	IPR005814	Aminotransferase class-III	GO:0008483|GO:0030170
FGRAMPH1_01G25195	NO	-	-	-	-	-
FGRAMPH1_01G25207	NO	PF01975	Survival protein SurE	IPR002828	Survival protein SurE-like phosphatase/nucleotidase	GO:0016787
FGRAMPH1_01G25221	NO	-	-	-	-	-
FGRAMPH1_01G25235	NO	PF13489	Methyltransferase domain
FGRAMPH1_01G25245	NO	PF06985	Heterokaryon incompatibility protein (HET)	IPR010730	Heterokaryon incompatibility
FGRAMPH1_01G25259	NO	-	-	-	-	-
FGRAMPH1_01G25265	NO	PF13738	Pyridine nucleotide-disulphide oxidoreductase
FGRAMPH1_01G25267	NO	-	-	-	-	-
FGRAMPH1_01G25275	NO	PF01738	Dienelactone hydrolase family	IPR002925	Dienelactone hydrolase	GO:0016787
FGRAMPH1_01G25291	NO	-	-	-	-	-
FGRAMPH1_01G25297	NO	-	-	-	-	-
FGRAMPH1_01G25307	NO	-	-	-	-	-
FGRAMPH1_01G25325	NO	PF13489	Methyltransferase domain
FGRAMPH1_01G25337	NO	PF13391	HNH endonuclease	IPR003615	HNH nuclease
FGRAMPH1_01G25359	NO	-	-	-	-	-
FGRAMPH1_01G25417	NO	-	-	-	-	-
FGRAMPH1_01G25419	NO	-	-	-	-	-
FGRAMPH1_01G25427	NO	-	-	-	-	-
FGRAMPH1_01G25459	NO	-	-	-	-	-
FGRAMPH1_01G25461	NO	PF13489	Methyltransferase domain
FGRAMPH1_01G25467	NO	-	-	-	-	-
FGRAMPH1_01G25475	NO	-	-	-	-	-
FGRAMPH1_01G25481	NO	PF00023	Ankyrin repeat	IPR002110	Ankyrin repeat	GO:0005515
FGRAMPH1_01G25495	NO	-	-	-	-	-
FGRAMPH1_01G25511	NO	PF00069	Protein kinase domain	IPR000719	Protein kinase domain	GO:0004672|GO:0005524|GO:0006468
FGRAMPH1_01G25519	NO	-	-	-	-	-
FGRAMPH1_01G25521	NO	PF00176	SNF2 family N-terminal domain	IPR000330	SNF2-related	GO:0005524
FGRAMPH1_01G25531	NO	-	-	-	-	-
FGRAMPH1_01G25537	NO	PF01636	Phosphotransferase enzyme family	IPR002575	Aminoglycoside phosphotransferase
FGRAMPH1_01G25541	NO	PF00069	Protein kinase domain	IPR000719	Protein kinase domain	GO:0004672|GO:0005524|GO:0006468
FGRAMPH1_01G25543	NO	-	-	-	-	-
FGRAMPH1_01G25545	NO	-	-	-	-	-
FGRAMPH1_01G25547	NO	PF00069	Protein kinase domain	IPR000719	Protein kinase domain	GO:0004672|GO:0005524|GO:0006468
FGRAMPH1_01G25549	NO	-	-	-	-	-
FGRAMPH1_01G25551	NO	-	-	-	-	-
FGRAMPH1_01G25567	NO	-	-	-	-	-
FGRAMPH1_01G25569	NO	PF01485	IBR domain	IPR002867	Zinc finger, C6HC-type	GO:0008270
FGRAMPH1_01G25583	NO	-	-	-	-	-
FGRAMPH1_01G25595	NO	PF12770	CHAT domain	IPR024983	CHAT domain
FGRAMPH1_01G25601	NO	-	-	-	-	-
FGRAMPH1_01G25607	NO	-	-	-	-	-
FGRAMPH1_01G25619	NO	-	-	-	-	-
FGRAMPH1_01G25625	NO	PF01083	Cutinase	IPR000675	Cutinase	GO:0008152|GO:0016787
FGRAMPH1_01G25631	NO	PF06985	Heterokaryon incompatibility protein (HET)	IPR010730	Heterokaryon incompatibility
FGRAMPH1_01G25633	NO	-	-	-	-	-
FGRAMPH1_01G25647	NO	PF13517	Repeat domain in Vibrio, Colwellia, Bradyrhizobium and Shewanella
FGRAMPH1_01G25681	NO	-	-	-	-	-
FGRAMPH1_01G25687	NO	PF00743	Flavin-binding monooxygenase-like	IPR020946	Flavin monooxygenase-like	GO:0004499|GO:0050660|GO:0050661|GO:0055114
FGRAMPH1_01G25689	NO	PF12697	Alpha/beta hydrolase family	IPR000073	Alpha/beta hydrolase fold-1
FGRAMPH1_01G25691	NO	PF00501	AMP-binding enzyme	IPR000873	AMP-dependent synthetase/ligase	GO:0003824|GO:0008152
FGRAMPH1_01G25703	NO	PF00171	Aldehyde dehydrogenase family	IPR015590	Aldehyde dehydrogenase domain	GO:0008152|GO:0016491|GO:0055114
FGRAMPH1_01G25717	NO	-	-	-	-	-
FGRAMPH1_01G25731	NO	PF00069	Protein kinase domain	IPR000719	Protein kinase domain	GO:0004672|GO:0005524|GO:0006468
FGRAMPH1_01G25741	NO	PF00069	Protein kinase domain	IPR000719	Protein kinase domain	GO:0004672|GO:0005524|GO:0006468
FGRAMPH1_01G25745	NO	-	-	-	-	-
FGRAMPH1_01G25757	NO	-	-	-	-	-
FGRAMPH1_01G25767	NO	-	-	-	-	-
FGRAMPH1_01G25779	NO	PF00170	bZIP transcription factor	IPR004827	Basic-leucine zipper domain	GO:0003700|GO:0006355|GO:0043565
FGRAMPH1_01G25805	NO	-	-	-	-	-
FGRAMPH1_01G25843	NO	PF00170	bZIP transcription factor	IPR004827	Basic-leucine zipper domain	GO:0003700|GO:0006355|GO:0043565
FGRAMPH1_01G25885	NO	PF13489	Methyltransferase domain
FGRAMPH1_01G26215	NO	-	-	-	-	-
FGRAMPH1_01G26235	NO	-	-	-	-	-
FGRAMPH1_01G26297	NO	-	-	-	-	-
FGRAMPH1_01G26593	NO	-	-	-	-	-
FGRAMPH1_01G26619	NO	-	-	-	-	-
FGRAMPH1_01G26693	NO	-	-	-	-	-
FGRAMPH1_01G26871	NO	-	-	-	-	-
FGRAMPH1_01G26905	NO	PF00069	Protein kinase domain	IPR000719	Protein kinase domain	GO:0004672|GO:0005524|GO:0006468
FGRAMPH1_01G26965	NO	PF02320	Ubiquinol-cytochrome C reductase hinge protein	IPR023184	Ubiquinol-cytochrome C reductase hinge domain
FGRAMPH1_01G27051	NO	PF04082	Fungal specific transcription factor domain	IPR007219	Transcription factor domain, fungi	GO:0003677|GO:0005634|GO:0006351|GO:0008270
FGRAMPH1_01G27105	NO	PF00501	AMP-binding enzyme	IPR000873	AMP-dependent synthetase/ligase	GO:0003824|GO:0008152
FGRAMPH1_01G27155	NO	PF10373	Est1 DNA/RNA binding domain	IPR018834	DNA/RNA-binding domain, Est1-type
FGRAMPH1_01G27171	NO	PF11626	TRF2-interacting telomeric protein/Rap1 - C terminal domain	IPR021661	TRF2-interacting telomeric protein/Rap1, C-terminal
FGRAMPH1_01G27185	YES	PF04389	Peptidase family M28	IPR007484	Peptidase M28
FGRAMPH1_01G27187	NO	PF00797	N-acetyltransferase	IPR001447	Arylamine N-acetyltransferase	GO:0008152|GO:0016407
FGRAMPH1_01G27207	NO	-	-	-	-	-
FGRAMPH1_01G27247	NO	PF00172	Fungal Zn(2)-Cys(6) binuclear cluster domain	IPR001138	Zn(2)-C6 fungal-type DNA-binding domain	GO:0000981|GO:0005634|GO:0006355|GO:0008270
FGRAMPH1_01G27251	NO	-	-	-	-	-
FGRAMPH1_01G27289	NO	-	-	-	-	-
FGRAMPH1_01G27293	NO	PF06985	Heterokaryon incompatibility protein (HET)	IPR010730	Heterokaryon incompatibility
FGRAMPH1_01G27301	NO	PF11374	Protein of unknown function (DUF3176)	IPR021514	Protein of unknown function DUF3176
FGRAMPH1_01G27303	NO	-	-	-	-	-
FGRAMPH1_01G27491	NO	-	-	-	-	-
FGRAMPH1_01G27537	NO	-	-	-	-	-
FGRAMPH1_01G27559	NO	-	-	-	-	-
FGRAMPH1_01G27561	NO	-	-	-	-	-
FGRAMPH1_01G27567	NO	PF00082	Subtilase family	IPR000209	Peptidase S8/S53 domain	GO:0004252|GO:0006508
FGRAMPH1_01G27571	NO	-	-	-	-	-
FGRAMPH1_01G27591	NO	-	-	-	-	-
FGRAMPH1_01G27663	NO	-	-	-	-	-
FGRAMPH1_01G27689	NO	-	-	-	-	-
FGRAMPH1_01G27697	NO	-	-	-	-	-
FGRAMPH1_01G27699	YES	-	-	-	-	-
FGRAMPH1_01G27703	NO	-	-	-	-	-
FGRAMPH1_01G27711	NO	-	-	-	-	-
FGRAMPH1_01G27727	NO	PF00550	Phosphopantetheine attachment site	IPR009081	Acyl carrier protein-like
FGRAMPH1_01G27729	NO	PF00176	SNF2 family N-terminal domain	IPR000330	SNF2-related	GO:0005524
FGRAMPH1_01G27741	NO	-	-	-	-	-
FGRAMPH1_01G27783	NO	-	-	-	-	-
FGRAMPH1_01G27785	NO	-	-	-	-	-
FGRAMPH1_01G27809	NO	PF01544	CorA-like Mg2+ transporter protein	IPR002523	Mg2+ transporter protein, CorA-like/Zinc transport protein ZntB	GO:0016020|GO:0030001|GO:0046873|GO:0055085
FGRAMPH1_01G27811	YES	PF00069	Protein kinase domain	IPR000719	Protein kinase domain	GO:0004672|GO:0005524|GO:0006468
FGRAMPH1_01G27813	NO	-	-	-	-	-
FGRAMPH1_01G27817	NO	PF03577	Peptidase family C69	IPR005322	Peptidase C69, dipeptidase A	GO:0006508|GO:0016805
FGRAMPH1_01G27825	NO	-	-	-	-	-
FGRAMPH1_01G27847	NO	-	-	-	-	-
FGRAMPH1_01G27851	NO	-	-	-	-	-
FGRAMPH1_01G27853	NO	-	-	-	-	-
FGRAMPH1_01G27855	NO	-	-	-	-	-
FGRAMPH1_01G27857	NO	PF00082	Subtilase family	IPR000209	Peptidase S8/S53 domain	GO:0004252|GO:0006508
FGRAMPH1_01G27861	NO	PF00023	Ankyrin repeat	IPR002110	Ankyrin repeat	GO:0005515
FGRAMPH1_01G27877	NO	PF13738	Pyridine nucleotide-disulphide oxidoreductase
FGRAMPH1_01G27879	NO	PF12796	Ankyrin repeats (3 copies)	IPR020683	Ankyrin repeat-containing domain
FGRAMPH1_01G27881	NO	PF01476	LysM domain	IPR018392	LysM domain
FGRAMPH1_01G27883	NO	PF00704	Glycosyl hydrolases family 18	IPR001223	Glycoside hydrolase, family 18, catalytic domain	GO:0004553|GO:0005975
FGRAMPH1_01G27885	NO	PF01544	CorA-like Mg2+ transporter protein	IPR002523	Mg2+ transporter protein, CorA-like/Zinc transport protein ZntB	GO:0016020|GO:0030001|GO:0046873|GO:0055085
FGRAMPH1_01G27893	NO	-	-	-	-	-
FGRAMPH1_01G27899	NO	PF00172	Fungal Zn(2)-Cys(6) binuclear cluster domain	IPR001138	Zn(2)-C6 fungal-type DNA-binding domain	GO:0000981|GO:0005634|GO:0006355|GO:0008270
FGRAMPH1_01G27901	NO	PF07976	Phenol hydroxylase, C-terminal dimerisation domain	IPR012941	Phenol hydroxylase, C-terminal dimerisation domain
FGRAMPH1_01G27907	NO	-	-	-	-	-
FGRAMPH1_01G27909	NO	PF01636	Phosphotransferase enzyme family	IPR002575	Aminoglycoside phosphotransferase
FGRAMPH1_01G27911	NO	PF12796	Ankyrin repeats (3 copies)	IPR020683	Ankyrin repeat-containing domain
FGRAMPH1_01G27913	NO	-	-	-	-	-
FGRAMPH1_01G27923	NO	-	-	-	-	-
FGRAMPH1_01G27929	NO	PF00135	Carboxylesterase family	IPR002018	Carboxylesterase, type B
FGRAMPH1_01G27931	NO	-	-	-	-	-
FGRAMPH1_01G27933	NO	PF04488	Glycosyltransferase sugar-binding region containing DXD motif	IPR007577	Glycosyltransferase, DXD sugar-binding motif
FGRAMPH1_01G27937	NO	PF09458	H-type lectin domain	IPR019019	H-type lectin domain	GO:0007155|GO:0030246
FGRAMPH1_01G27941	NO	-	-	-	-	-
FGRAMPH1_01G27945	NO	PF00024	PAN domain	IPR003014	PAN-1 domain
FGRAMPH1_01G27953	NO	PF13489	Methyltransferase domain
FGRAMPH1_01G27959	NO	PF00067	Cytochrome P450	IPR001128	Cytochrome P450	GO:0005506|GO:0016705|GO:0020037|GO:0055114
FGRAMPH1_01G27979	NO	PF13521	AAA domain
FGRAMPH1_01G27981	NO	PF05183	RNA dependent RNA polymerase	IPR007855	RNA-dependent RNA polymerase, eukaryotic-type	GO:0003968
FGRAMPH1_01G27983	NO	PF00172	Fungal Zn(2)-Cys(6) binuclear cluster domain	IPR001138	Zn(2)-C6 fungal-type DNA-binding domain	GO:0000981|GO:0005634|GO:0006355|GO:0008270
FGRAMPH1_01G27985	NO	PF00083	Sugar (and other) transporter	IPR005828	General substrate transporter	GO:0016021|GO:0022857|GO:0055085
FGRAMPH1_01G27991	NO	-	-	-	-	-
FGRAMPH1_01G27993	NO	-	-	-	-	-
FGRAMPH1_01G27999	NO	-	-	-	-	-
FGRAMPH1_01G28001	NO	PF00583	Acetyltransferase (GNAT) family	IPR000182	GNAT domain	GO:0008080
FGRAMPH1_01G28021	NO	-	-	-	-	-
FGRAMPH1_01G28023	YES	PF14479	Prion-inhibition and propagation	IPR029498	Prion-inhibition and propagation, HeLo domain
FGRAMPH1_01G28025	NO	PF00069	Protein kinase domain	IPR000719	Protein kinase domain	GO:0004672|GO:0005524|GO:0006468
FGRAMPH1_01G28037	NO	-	-	-	-	-
FGRAMPH1_01G28043	NO	PF00155	Aminotransferase class I and II	IPR004839	Aminotransferase, class I/classII	GO:0009058|GO:0030170
FGRAMPH1_01G28053	NO	PF00004	ATPase family associated with various cellular activities (AAA)	IPR003959	ATPase, AAA-type, core	GO:0005524
FGRAMPH1_01G28055	NO	-	-	-	-	-
FGRAMPH1_01G28067	NO	-	-	-	-	-
FGRAMPH1_01G28093	NO	PF01088	Ubiquitin carboxyl-terminal hydrolase, family 1	IPR001578	Peptidase C12, ubiquitin carboxyl-terminal hydrolase	GO:0004843|GO:0005622|GO:0006511
FGRAMPH1_01G28123	NO	-	-	-	-	-
FGRAMPH1_01G28131	NO	-	-	-	-	-
FGRAMPH1_01G28149	NO	PF00170	bZIP transcription factor	IPR004827	Basic-leucine zipper domain	GO:0003700|GO:0006355|GO:0043565
FGRAMPH1_01G28175	NO	PF05551	Zinc-binding loop region of homing endonuclease	IPR008704	Zinc-binding loop region of homing endonuclease
FGRAMPH1_01G28177	NO	-	-	-	-	-
FGRAMPH1_01G28183	NO	PF01544	CorA-like Mg2+ transporter protein	IPR002523	Mg2+ transporter protein, CorA-like/Zinc transport protein ZntB	GO:0016020|GO:0030001|GO:0046873|GO:0055085
FGRAMPH1_01G28213	NO	-	-	-	-	-
FGRAMPH1_01G28229	NO	-	-	-	-	-
FGRAMPH1_01G28243	NO	PF05637	galactosyl transferase GMA12/MNN10 family	IPR008630	Galactosyltransferase 34	GO:0005794|GO:0016021|GO:0016757
FGRAMPH1_01G28245	YES	PF13086	AAA domain
FGRAMPH1_01G28253	YES	PF00293	NUDIX domain	IPR000086	NUDIX hydrolase domain	GO:0016787
FGRAMPH1_01G28255	NO	-	-	-	-	-
FGRAMPH1_01G28269	NO	PF01048	Phosphorylase superfamily	IPR000845	Nucleoside phosphorylase domain	GO:0003824|GO:0009116
FGRAMPH1_01G28273	NO	PF07819	PGAP1-like protein	IPR012908	GPI inositol-deacylase PGAP1-like	GO:0006505|GO:0006886|GO:0016788
FGRAMPH1_01G28275	NO	PF00931	NB-ARC domain	IPR002182	NB-ARC	GO:0043531
FGRAMPH1_01G28277	NO	PF13358	DDE superfamily endonuclease
FGRAMPH1_01G28279	NO	PF00400	WD domain, G-beta repeat	IPR001680	WD40 repeat	GO:0005515
FGRAMPH1_01G28281	NO	PF13358	DDE superfamily endonuclease
FGRAMPH1_01G28285	NO	-	-	-	-	-
FGRAMPH1_01G28287	NO	PF00400	WD domain, G-beta repeat	IPR001680	WD40 repeat	GO:0005515
FGRAMPH1_01G28289	NO	PF00931	NB-ARC domain	IPR002182	NB-ARC	GO:0043531
FGRAMPH1_01G28291	NO	PF00098	Zinc knuckle	IPR001878	Zinc finger, CCHC-type	GO:0003676|GO:0008270
