# Supplementary material for: Comparative Genomics of Eight Fusarium graminearum Strains with Contrasting Aggressiveness Reveals an Expanded Open Pangenome and Extended Effector Content Signatures
Source: Int J Mol Sci. 2021 Jun 10;22(12):6257. doi: 10.3390/ijms22126257 (PMC8230406; doi:10.3390/ijms22126257)
Supplement: Supplementary file 1 [file ijms-22-06257-s001.zip › Table S17-S19.xlsx]

## Sheet: Table S17
	Additional file 8
	Table S17: Description of TRI genes, known to be involved in type B trichothecene biosynthesis in F. graminearum
	Gene ID PH-1 v5.0	Gene ID PH-1 v3.0 (MIPS)	TRI gene	Chromosome	Protein Annotation
	FGRAMPH1_01G13101	FGSG_03532	TRI8	2	trichothecene 3-O-esterase
	FGRAMPH1_01G13103	FGSG_03533	TRI7*	2	hypothetical protein
	FGRAMPH1_01G13105	FGSG_03534	TRI3	2	Trichothecene 15-O-acetyltransferase
	FGRAMPH1_01G13107	FGSG_03535	TRI4	2	cytochrome P450 monooxygenase
	FGRAMPH1_01G13109	FGSG_03536	TRI6	2	trichothecene biosynthesis positive transcription factor
	FGRAMPH1_01G13111	FGSG_03537	TRI5	2	trichodiene synthase
	FGRAMPH1_01G13113	FGSG_03538	TRI10	2	Transcriptional regulator
	FGRAMPH1_01G13115	FGSG_03539	TRI9	2	hypothetical protein
	FGRAMPH1_01G13117	FGSG_03540	TRI11	2	trichothecene C-15 hydroxylase
	FGRAMPH1_01G13119	FGSG_03541	TRI12	2	trichothecene efflux pump
	FGRAMPH1_01G13121	FGSG_03542	TRI13*	2	cytochrome P450 monooxygenase
	FGRAMPH1_01G13123	FGSG_03543	TRI14	2	hypothetical protein
	FGRAMPH1_01G00223	FGSG_00071	TRI1#	1	Cytochrome P450 monooxygenase
	FGRAMPH1_01G21051	FGSG_11025	TRI15#	3	Putative transcription factor TRI15
	FGRAMPH1_01G25923	FGSG_07896	TRI101#	4	Trichothecene 3-O-acetyltransferase
	*Genes (TRI7 and TRI13) Functionnal in nivalenol producer strains only (Lee et al., 2002)
	# Genes (TRI1, TRI15 and TRI101) located outside trichotecene cluster

## Sheet: Table S18
	Table S18: Details about genetic variants affecting trichothecene BGC in the eight genomes of this study
	Gene ID (RRes 5.0)	TRI Gene	Chromosome	Position in Chromosome	Reference Allele	Alternative Allele	Mutation type	Impacts	Nucleotidic Change	Amino-Acid Change	MDC_Fg1	MDC_Fg5	MDC_Fg8	MDC_Fg13	MDC_Fg202	MDC_Fg593	MDC_Fg851	MDC_FgU1
	FGRAMPH1_01G13101	TRI8	2	5392548	T	G	missense_variant	MODERATE	c.1251A>C	p.Glu417Asp	0	0	0	0	1	0	0	0
	FGRAMPH1_01G13101	TRI8	2	5392557	G	A	synonymous_variant	LOW	c.1242C>T	p.Val414Val	0	0	0	0	1	0	0	0
	FGRAMPH1_01G13101	TRI8	2	5392573	T	C	missense_variant	MODERATE	c.1226A>G	p.Asp409Gly	0	0	1	1	0	0	1	1
	FGRAMPH1_01G13101	TRI8	2	5392576	C	T	missense_variant	MODERATE	c.1223G>A	p.Arg408His	0	0	0	0	0	1	0	0
	FGRAMPH1_01G13101	TRI8	2	5392581	G	A	synonymous_variant	LOW	c.1218C>T	p.Gly406Gly	0	0	0	0	0	1	0	0
	FGRAMPH1_01G13101	TRI8	2	5392584	G	A	synonymous_variant	LOW	c.1215C>T	p.Ser405Ser	0	0	0	0	0	1	0	0
	FGRAMPH1_01G13101	TRI8	2	5392586	A	C	missense_variant	MODERATE	c.1213T>G	p.Ser405Ala	0	0	0	0	0	1	0	0
	FGRAMPH1_01G13101	TRI8	2	5392588	T	A	missense_variant	MODERATE	c.1211A>T	p.Tyr404Phe	0	0	0	0	1	1	0	0
	FGRAMPH1_01G13101	TRI8	2	5392592	T	C	missense_variant	MODERATE	c.1207A>G	p.Ile403Val	0	0	0	0	0	1	0	0
	FGRAMPH1_01G13101	TRI8	2	5392595	C	T	missense_variant	MODERATE	c.1204G>A	p.Asp402Asn	0	0	0	0	0	1	0	0
	FGRAMPH1_01G13101	TRI8	2	5392608	A	G	synonymous_variant	LOW	c.1191T>C	p.Phe397Phe	0	0	0	0	1	1	0	0
	FGRAMPH1_01G13101	TRI8	2	5392615	G	A	missense_variant	MODERATE	c.1184C>T	p.Ala395Val	0	0	0	0	0	1	0	0
	FGRAMPH1_01G13101	TRI8	2	5392617	C	G	missense_variant	MODERATE	c.1182G>C	p.Glu394Asp	0	0	0	0	1	1	0	0
	FGRAMPH1_01G13101	TRI8	2	5392625	T	C	missense_variant	MODERATE	c.1174A>G	p.Ser392Gly	0	0	0	0	0	1	0	0
	FGRAMPH1_01G13101	TRI8	2	5392627	T	C	missense_variant	MODERATE	c.1172A>G	p.Asn391Ser	0	0	0	0	0	1	0	0
	FGRAMPH1_01G13101	TRI8	2	5392638	C	T	synonymous_variant	LOW	c.1161G>A	p.Gln387Gln	0	0	0	0	0	1	0	0
	FGRAMPH1_01G13101	TRI8	2	5392639	T	A	missense_variant	MODERATE	c.1160A>T	p.Gln387Leu	0	0	0	0	0	1	0	0
	FGRAMPH1_01G13101	TRI8	2	5392640	G	C	missense_variant	MODERATE	c.1159C>G	p.Gln387Glu	0	0	0	0	1	1	0	0
	FGRAMPH1_01G13101	TRI8	2	5392643	A	C	missense_variant	MODERATE	c.1156T>G	p.Tyr386Asp	0	0	0	0	1	0	0	0
	FGRAMPH1_01G13101	TRI8	2	5392648	C	G	missense_variant	MODERATE	c.1151G>C	p.Gly384Ala	0	0	0	0	1	1	0	0
	FGRAMPH1_01G13101	TRI8	2	5392649	C	A	missense_variant	MODERATE	c.1150G>T	p.Gly384Trp	0	0	0	0	1	1	0	0
	FGRAMPH1_01G13101	TRI8	2	5392650	G	A	synonymous_variant	LOW	c.1149C>T	p.Gly383Gly	0	0	0	0	0	1	0	0
	FGRAMPH1_01G13101	TRI8	2	5392655	T	G	missense_variant	MODERATE	c.1144A>C	p.Ile382Leu	0	0	0	0	1	1	0	0
	FGRAMPH1_01G13101	TRI8	2	5392656	A	G	synonymous_variant	LOW	c.1143T>C	p.Thr381Thr	0	0	0	0	0	1	0	0
	FGRAMPH1_01G13101	TRI8	2	5392659	A	G	synonymous_variant	LOW	c.1140T>C	p.Asn380Asn	0	0	0	0	1	1	0	0
	FGRAMPH1_01G13101	TRI8	2	5392668	G	A	synonymous_variant	LOW	c.1131C>T	p.Phe377Phe	0	0	0	0	1	0	0	0
	FGRAMPH1_01G13101	TRI8	2	5392672	T	A	missense_variant	MODERATE	c.1127A>T	p.His376Leu	0	0	0	0	0	1	0	0
	FGRAMPH1_01G13101	TRI8	2	5392676	T	C	missense_variant	MODERATE	c.1123A>G	p.Ile375Val	0	0	0	0	1	0	0	0
	FGRAMPH1_01G13101	TRI8	2	5392680	G	A	synonymous_variant	LOW	c.1119C>T	p.Ala373Ala	1	0	0	0	0	0	0	0
	FGRAMPH1_01G13101	TRI8	2	5392689	G	T	synonymous_variant	LOW	c.1110C>A	p.Ala370Ala	0	0	0	0	1	0	0	0
	FGRAMPH1_01G13101	TRI8	2	5392691	C	A	missense_variant	MODERATE	c.1108G>T	p.Ala370Ser	0	0	0	0	1	0	0	0
	FGRAMPH1_01G13101	TRI8	2	5392701	G	C	missense_variant	MODERATE	c.1098C>G	p.Asn366Lys	0	0	0	0	1	1	0	0
	FGRAMPH1_01G13101	TRI8	2	5392703	T	C	missense_variant	MODERATE	c.1096A>G	p.Asn366Asp	0	0	0	0	1	0	0	0
	FGRAMPH1_01G13101	TRI8	2	5392710	A	G	synonymous_variant	LOW	c.1089T>C	p.Ala363Ala	0	0	0	0	1	0	0	0
	FGRAMPH1_01G13101	TRI8	2	5392720	T	G	missense_variant	MODERATE	c.1079A>C	p.Asp360Ala	0	0	0	0	1	1	0	0
	FGRAMPH1_01G13101	TRI8	2	5392725	T	A	synonymous_variant	LOW	c.1074A>T	p.Ile358Ile	0	0	0	0	1	0	0	0
	FGRAMPH1_01G13101	TRI8	2	5392728	A	C	synonymous_variant	LOW	c.1071T>G	p.Pro357Pro	0	0	0	0	1	1	0	0
	FGRAMPH1_01G13101	TRI8	2	5392731	T	C	synonymous_variant	LOW	c.1068A>G	p.Thr356Thr	0	0	0	0	0	1	0	0
	FGRAMPH1_01G13101	TRI8	2	5392743	G	A	synonymous_variant	LOW	c.1056C>T	p.His352His	0	0	0	0	1	0	0	0
	FGRAMPH1_01G13101	TRI8	2	5392744	T	G	missense_variant	MODERATE	c.1055A>C	p.His352Pro	0	0	0	0	1	1	0	0
	FGRAMPH1_01G13101	TRI8	2	5392745	G	A	missense_variant	MODERATE	c.1054C>T	p.His352Tyr	0	0	0	0	1	0	0	0
	FGRAMPH1_01G13101	TRI8	2	5392758	A	G	synonymous_variant	LOW	c.1041T>C	p.Ile347Ile	0	0	0	0	0	1	0	0
	FGRAMPH1_01G13101	TRI8	2	5392762	A	T	missense_variant	MODERATE	c.1037T>A	p.Phe346Tyr	0	0	0	0	0	1	0	0
	FGRAMPH1_01G13101	TRI8	2	5392766	A	T	missense_variant	MODERATE	c.1033T>A	p.Leu345Met	0	0	0	0	1	1	0	0
	FGRAMPH1_01G13101	TRI8	2	5392767	A	G	synonymous_variant	LOW	c.1032T>C	p.Pro344Pro	0	0	0	0	1	1	0	0
	FGRAMPH1_01G13101	TRI8	2	5392782	A	G	synonymous_variant	LOW	c.1017T>C	p.Gly339Gly	0	0	0	0	1	1	0	0
	FGRAMPH1_01G13101	TRI8	2	5392785	G	A	synonymous_variant	LOW	c.1014C>T	p.Asn338Asn	0	0	0	0	0	1	0	0
	FGRAMPH1_01G13101	TRI8	2	5392787	T	G	missense_variant	MODERATE	c.1012A>C	p.Asn338His	0	0	0	0	1	1	0	0
	FGRAMPH1_01G13101	TRI8	2	5392796	G	T	missense_variant	MODERATE	c.1003C>A	p.Leu335Met	0	0	0	0	1	1	0	0
	FGRAMPH1_01G13101	TRI8	2	5392799	G	C	missense_variant	MODERATE	c.1000C>G	p.Leu334Val	0	0	0	0	1	1	0	0
	FGRAMPH1_01G13101	TRI8	2	5392806	T	C	synonymous_variant	LOW	c.993A>G	p.Gln331Gln	0	0	0	0	1	1	0	0
	FGRAMPH1_01G13101	TRI8	2	5392807	T	C	missense_variant	MODERATE	c.992A>G	p.Gln331Arg	0	0	0	0	1	1	0	0
	FGRAMPH1_01G13101	TRI8	2	5392809	G	A	synonymous_variant	LOW	c.990C>T	p.Asn330Asn	0	0	0	0	1	1	0	0
	FGRAMPH1_01G13101	TRI8	2	5392812	A	G	synonymous_variant	LOW	c.987T>C	p.Leu329Leu	0	0	0	0	1	1	0	0
	FGRAMPH1_01G13101	TRI8	2	5392814	G	C	missense_variant	MODERATE	c.985C>G	p.Leu329Val	0	0	0	0	1	1	0	0
	FGRAMPH1_01G13101	TRI8	2	5392822	A	G	missense_variant	MODERATE	c.977T>C	p.Val326Ala	0	0	0	0	1	1	0	0
	FGRAMPH1_01G13101	TRI8	2	5392823	C	T	missense_variant	MODERATE	c.976G>A	p.Val326Ile	0	0	0	0	1	1	0	0
	FGRAMPH1_01G13101	TRI8	2	5392824	A	G	synonymous_variant	LOW	c.975T>C	p.Ile325Ile	0	0	0	0	0	1	0	0
	FGRAMPH1_01G13101	TRI8	2	5392829	T	C	missense_variant	MODERATE	c.970A>G	p.Lys324Glu	0	0	0	0	0	1	0	0
	FGRAMPH1_01G13101	TRI8	2	5392841	G	A	missense_variant	MODERATE	c.958C>T	p.Leu320Phe	0	0	0	0	0	1	0	0
	FGRAMPH1_01G13101	TRI8	2	5392845	G	A	synonymous_variant	LOW	c.954C>T	p.Asp318Asp	0	0	0	0	1	0	0	0
	FGRAMPH1_01G13101	TRI8	2	5392875	A	G	synonymous_variant	LOW	c.924T>C	p.Asp308Asp	0	0	0	0	1	0	0	0
	FGRAMPH1_01G13101	TRI8	2	5392876	TCAA	T	disruptive_inframe_deletion	MODERATE	c.920_922delTTG	p.Ile307_Asp308delinsAsn	0	0	0	0	1	0	0	0
	FGRAMPH1_01G13101	TRI8	2	5392878	A	T	synonymous_variant	LOW	c.921T>A	p.Ile307Ile	0	0	0	0	0	1	0	0
	FGRAMPH1_01G13101	TRI8	2	5392881	T	G	synonymous_variant	LOW	c.918A>C	p.Gly306Gly	0	0	0	0	1	0	0	0
	FGRAMPH1_01G13101	TRI8	2	5392882	C	T	missense_variant	MODERATE	c.917G>A	p.Gly306Glu	0	0	0	0	0	1	0	0
	FGRAMPH1_01G13101	TRI8	2	5392883	C	T	missense_variant	MODERATE	c.916G>A	p.Gly306Arg	0	0	0	0	0	1	0	0
	FGRAMPH1_01G13101	TRI8	2	5392885	T	G	missense_variant	MODERATE	c.914A>C	p.Tyr305Ser	0	0	0	0	1	1	0	0
	FGRAMPH1_01G13101	TRI8	2	5392890	G	GGT	frameshift_variant	HIGH	c.908_909insAC	p.Phe304fs	0	0	0	0	1	0	0	0
	FGRAMPH1_01G13101	TRI8	2	5392893	G	T	synonymous_variant	LOW	c.906C>A	p.Val302Val	0	0	0	0	1	0	0	0
	FGRAMPH1_01G13101	TRI8	2	5392895	C	A	missense_variant	MODERATE	c.904G>T	p.Val302Phe	0	0	0	0	1	0	0	0
	FGRAMPH1_01G13101	TRI8	2	5392897	CCA	C	frameshift_variant	HIGH	c.900_901delTG	p.Gly301fs	0	0	0	0	1	0	0	0
	FGRAMPH1_01G13101	TRI8	2	5392905	G	A	synonymous_variant	LOW	c.894C>T	p.Asn298Asn	0	0	0	0	0	1	0	0
	FGRAMPH1_01G13101	TRI8	2	5392906	T	G	missense_variant	MODERATE	c.893A>C	p.Asn298Thr	0	0	0	0	1	1	0	0
	FGRAMPH1_01G13101	TRI8	2	5392907	T	C	missense_variant	MODERATE	c.892A>G	p.Asn298Asp	0	0	0	0	1	0	0	0
	FGRAMPH1_01G13101	TRI8	2	5392911	G	A	synonymous_variant	LOW	c.888C>T	p.Thr296Thr	0	0	0	0	1	1	0	0
	FGRAMPH1_01G13101	TRI8	2	5392912	G	C	missense_variant	MODERATE	c.887C>G	p.Thr296Ser	0	0	0	0	1	0	0	0
	FGRAMPH1_01G13101	TRI8	2	5392915	A	T	missense_variant	MODERATE	c.884T>A	p.Phe295Tyr	0	0	0	0	0	1	0	0
	FGRAMPH1_01G13101	TRI8	2	5392917	A	G	synonymous_variant	LOW	c.882T>C	p.Gly294Gly	0	0	0	0	0	1	0	0
	FGRAMPH1_01G13101	TRI8	2	5392920	C	T	synonymous_variant	LOW	c.879G>A	p.Glu293Glu	0	0	0	0	1	0	0	0
	FGRAMPH1_01G13101	TRI8	2	5392936	C	T	missense_variant	MODERATE	c.863G>A	p.Gly288Asp	0	0	0	0	0	1	0	0
	FGRAMPH1_01G13101	TRI8	2	5392940	T	C	missense_variant	MODERATE	c.859A>G	p.Thr287Ala	0	0	0	0	1	0	0	0
	FGRAMPH1_01G13101	TRI8	2	5392955	C	T	missense_variant	MODERATE	c.844G>A	p.Gly282Ser	0	0	1	1	0	1	1	1
	FGRAMPH1_01G13101	TRI8	2	5392956	A	G	synonymous_variant	LOW	c.843T>C	p.Asp281Asp	0	0	0	0	0	1	0	0
	FGRAMPH1_01G13101	TRI8	2	5392961	C	T	missense_variant	MODERATE	c.838G>A	p.Asp280Asn	0	0	0	0	0	1	0	0
	FGRAMPH1_01G13101	TRI8	2	5392976	T	C	missense_variant	MODERATE	c.823A>G	p.Ile275Val	0	0	0	0	1	1	0	0
	FGRAMPH1_01G13101	TRI8	2	5392982	A	G	missense_variant	MODERATE	c.817T>C	p.Tyr273His	0	0	0	0	1	1	0	0
	FGRAMPH1_01G13101	TRI8	2	5392992	G	A	synonymous_variant	LOW	c.807C>T	p.Asp269Asp	0	0	0	0	1	1	0	0
	FGRAMPH1_01G13101	TRI8	2	5392995	A	G	synonymous_variant	LOW	c.804T>C	p.Pro268Pro	0	0	0	0	1	0	0	0
	FGRAMPH1_01G13101	TRI8	2	5393004	G	A	synonymous_variant	LOW	c.795C>T	p.Ser265Ser	0	0	0	0	1	0	0	0
	FGRAMPH1_01G13101	TRI8	2	5393007	T	C	synonymous_variant	LOW	c.792A>G	p.Thr264Thr	0	0	0	0	1	0	0	0
	FGRAMPH1_01G13101	TRI8	2	5393069	G	T	missense_variant	MODERATE	c.730C>A	p.Leu244Met	0	0	0	0	0	1	0	0
	FGRAMPH1_01G13101	TRI8	2	5393072	G	T	missense_variant	MODERATE	c.727C>A	p.Leu243Ile	0	0	0	0	0	1	0	0
	FGRAMPH1_01G13101	TRI8	2	5393073	T	C	synonymous_variant	LOW	c.726A>G	p.Ser242Ser	0	0	1	1	0	0	1	1
	FGRAMPH1_01G13101	TRI8	2	5393087	C	G	missense_variant	MODERATE	c.712G>C	p.Ala238Pro	0	0	0	0	1	0	0	0
	FGRAMPH1_01G13101	TRI8	2	5393102	A	T	missense_variant	MODERATE	c.697T>A	p.Leu233Met	0	0	0	0	1	1	0	0
	FGRAMPH1_01G13101	TRI8	2	5393103	C	A	synonymous_variant	LOW	c.696G>T	p.Ala232Ala	0	0	0	0	1	1	0	0
	FGRAMPH1_01G13101	TRI8	2	5393112	G	A	synonymous_variant	LOW	c.687C>T	p.Ile229Ile	0	0	0	0	1	1	0	0
	FGRAMPH1_01G13101	TRI8	2	5393114	T	C	missense_variant	MODERATE	c.685A>G	p.Ile229Val	0	0	0	0	0	1	0	0
	FGRAMPH1_01G13101	TRI8	2	5393126	T	C	missense_variant	MODERATE	c.673A>G	p.Thr225Ala	0	0	0	0	1	1	0	0
	FGRAMPH1_01G13101	TRI8	2	5393129	T	C	missense_variant	MODERATE	c.670A>G	p.Ile224Val	0	0	0	0	1	1	0	0
	FGRAMPH1_01G13101	TRI8	2	5393130	C	A	synonymous_variant	LOW	c.669G>T	p.Leu223Leu	0	0	0	0	1	0	0	0
	FGRAMPH1_01G13101	TRI8	2	5393133	C	T	synonymous_variant	LOW	c.666G>A	p.Glu222Glu	0	0	0	0	0	1	0	0
	FGRAMPH1_01G13101	TRI8	2	5393136	T	G	synonymous_variant	LOW	c.663A>C	p.Pro221Pro	0	0	0	0	1	1	0	0
	FGRAMPH1_01G13101	TRI8	2	5393151	C	T	synonymous_variant	LOW	c.648G>A	p.Ala216Ala	0	0	0	0	1	1	0	0
	FGRAMPH1_01G13101	TRI8	2	5393160	T	C	synonymous_variant	LOW	c.639A>G	p.Ser213Ser	0	0	0	0	1	0	0	0
	FGRAMPH1_01G13101	TRI8	2	5393172	G	A	synonymous_variant	LOW	c.627C>T	p.Thr209Thr	0	0	0	0	0	1	0	0
	FGRAMPH1_01G13101	TRI8	2	5393187	G	T	synonymous_variant	LOW	c.612C>A	p.Gly204Gly	0	0	0	0	1	0	0	0
	FGRAMPH1_01G13101	TRI8	2	5393190	A	C	synonymous_variant	LOW	c.609T>G	p.Ser203Ser	0	0	0	0	0	1	0	0
	FGRAMPH1_01G13101	TRI8	2	5393193	G	A	synonymous_variant	LOW	c.606C>T	p.Tyr202Tyr	0	0	0	0	1	1	0	0
	FGRAMPH1_01G13101	TRI8	2	5393222	T	C	missense_variant	MODERATE	c.577A>G	p.Asn193Asp	0	0	0	0	1	0	0	0
	FGRAMPH1_01G13101	TRI8	2	5393224	G	A	missense_variant	MODERATE	c.575C>T	p.Thr192Ile	0	0	0	0	1	0	0	0
	FGRAMPH1_01G13101	TRI8	2	5393227	A	G	missense_variant	MODERATE	c.572T>C	p.Met191Thr	0	0	0	0	1	0	0	0
	FGRAMPH1_01G13101	TRI8	2	5393234	G	A	missense_variant	MODERATE	c.565C>T	p.Leu189Phe	0	0	0	0	1	1	0	0
	FGRAMPH1_01G13101	TRI8	2	5393238	C	A	synonymous_variant	LOW	c.561G>T	p.Leu187Leu	0	0	0	0	1	0	0	0
	FGRAMPH1_01G13101	TRI8	2	5393244	A	G	synonymous_variant	LOW	c.555T>C	p.Leu185Leu	0	0	0	0	1	0	0	0
	FGRAMPH1_01G13101	TRI8	2	5393250	T	C	synonymous_variant	LOW	c.549A>G	p.Leu183Leu	0	0	0	0	1	1	0	0
	FGRAMPH1_01G13101	TRI8	2	5393255	C	T	missense_variant	MODERATE	c.544G>A	p.Val182Ile	0	0	0	0	1	0	0	0
	FGRAMPH1_01G13101	TRI8	2	5393280	G	A	synonymous_variant	LOW	c.519C>T	p.Tyr173Tyr	0	0	0	0	1	0	0	0
	FGRAMPH1_01G13101	TRI8	2	5393283	C	T	synonymous_variant	LOW	c.516G>A	p.Gly172Gly	0	0	0	0	1	1	0	0
	FGRAMPH1_01G13101	TRI8	2	5393294	C	T	missense_variant	MODERATE	c.505G>A	p.Val169Ile	0	0	0	0	1	1	0	0
	FGRAMPH1_01G13101	TRI8	2	5393302	C	G	missense_variant	MODERATE	c.497G>C	p.Ser166Thr	0	0	0	0	1	1	0	0
	FGRAMPH1_01G13101	TRI8	2	5393304	A	G	synonymous_variant	LOW	c.495T>C	p.Phe165Phe	0	0	0	0	0	1	0	0
	FGRAMPH1_01G13101	TRI8	2	5393310	A	G	synonymous_variant	LOW	c.489T>C	p.Ala163Ala	0	0	0	0	1	0	0	0
	FGRAMPH1_01G13101	TRI8	2	5393314	A	G	missense_variant	MODERATE	c.485T>C	p.Leu162Ser	0	0	0	0	0	1	0	0
	FGRAMPH1_01G13101	TRI8	2	5393316	G	A	synonymous_variant	LOW	c.483C>T	p.Pro161Pro	0	0	0	0	0	1	0	0
	FGRAMPH1_01G13101	TRI8	2	5393325	G	A	synonymous_variant	LOW	c.474C>T	p.Tyr158Tyr	0	0	0	0	1	1	0	0
	FGRAMPH1_01G13101	TRI8	2	5393331	T	C	synonymous_variant	LOW	c.468A>G	p.Pro156Pro	0	0	0	0	1	1	0	0
	FGRAMPH1_01G13101	TRI8	2	5393343	G	A	synonymous_variant	LOW	c.456C>T	p.Phe152Phe	0	0	0	0	0	1	0	0
	FGRAMPH1_01G13101	TRI8	2	5393348	G	T	missense_variant	MODERATE	c.451C>A	p.Leu151Ile	0	0	0	0	1	1	0	0
	FGRAMPH1_01G13101	TRI8	2	5393349	C	A	synonymous_variant	LOW	c.450G>T	p.Gly150Gly	0	0	0	0	1	1	0	0
	FGRAMPH1_01G13101	TRI8	2	5393354	G	C	missense_variant	MODERATE	c.445C>G	p.Gln149Glu	0	0	0	0	1	1	0	0
	FGRAMPH1_01G13101	TRI8	2	5393356	C	G	missense_variant	MODERATE	c.443G>C	p.Gly148Ala	0	0	0	0	0	1	0	0
	FGRAMPH1_01G13101	TRI8	2	5393368	T	C	missense_variant	MODERATE	c.431A>G	p.Glu144Gly	0	0	0	0	1	0	0	0
	FGRAMPH1_01G13101	TRI8	2	5393376	G	A	synonymous_variant	LOW	c.423C>T	p.Ile141Ile	0	0	0	0	1	0	0	0
	FGRAMPH1_01G13101	TRI8	2	5393377	A	T	missense_variant	MODERATE	c.422T>A	p.Ile141Asn	0	0	0	0	1	0	0	0
	FGRAMPH1_01G13101	TRI8	2	5393379	G	A	synonymous_variant	LOW	c.420C>T	p.Ser140Ser	0	0	0	0	1	1	0	0
	FGRAMPH1_01G13101	TRI8	2	5393383	G	A	missense_variant	MODERATE	c.416C>T	p.Ser139Phe	0	0	0	0	1	0	0	0
	FGRAMPH1_01G13101	TRI8	2	5393387	A	T	missense_variant	MODERATE	c.412T>A	p.Phe138Ile	0	0	0	0	0	1	0	0
	FGRAMPH1_01G13101	TRI8	2	5393389	T	G	missense_variant	MODERATE	c.410A>C	p.Asn137Thr	0	0	0	0	0	1	0	0
	FGRAMPH1_01G13101	TRI8	2	5393390	T	C	missense_variant	MODERATE	c.409A>G	p.Asn137Asp	0	0	0	0	1	1	0	0
	FGRAMPH1_01G13101	TRI8	2	5393398	G	T	missense_variant	MODERATE	c.401C>A	p.Thr134Asn	0	0	0	0	1	0	0	0
	FGRAMPH1_01G13101	TRI8	2	5393399	T	C	missense_variant	MODERATE	c.400A>G	p.Thr134Ala	0	0	0	0	1	0	0	0
	FGRAMPH1_01G13101	TRI8	2	5393408	T	C	missense_variant	MODERATE	c.391A>G	p.Thr131Ala	0	0	0	0	1	0	0	0
	FGRAMPH1_01G13101	TRI8	2	5393412	A	G	synonymous_variant	LOW	c.387T>C	p.Ser129Ser	0	0	0	0	0	1	0	0
	FGRAMPH1_01G13101	TRI8	2	5393426	C	T	missense_variant	MODERATE	c.373G>A	p.Asp125Asn	0	0	0	0	1	0	0	0
	FGRAMPH1_01G13101	TRI8	2	5393430	G	A	synonymous_variant	LOW	c.369C>T	p.Asp123Asp	0	0	0	0	1	1	0	0
	FGRAMPH1_01G13101	TRI8	2	5393436	A	G	synonymous_variant	LOW	c.363T>C	p.Ser121Ser	0	0	0	0	1	0	0	0
	FGRAMPH1_01G13101	TRI8	2	5393445	G	A	synonymous_variant	LOW	c.354C>T	p.Ala118Ala	0	0	0	0	1	0	0	0
	FGRAMPH1_01G13101	TRI8	2	5393447	C	G	missense_variant	MODERATE	c.352G>C	p.Ala118Pro	0	0	0	0	1	0	0	0
	FGRAMPH1_01G13101	TRI8	2	5393448	A	C	synonymous_variant	LOW	c.351T>G	p.Val117Val	0	0	0	0	1	0	0	0
	FGRAMPH1_01G13101	TRI8	2	5393456	T	G	missense_variant	MODERATE	c.343A>C	p.Ile115Leu	0	0	0	0	1	1	0	0
	FGRAMPH1_01G13101	TRI8	2	5393462	T	A	missense_variant	MODERATE	c.337A>T	p.Met113Leu	0	0	0	0	1	0	0	0
	FGRAMPH1_01G13101	TRI8	2	5393463	T	G	synonymous_variant	LOW	c.336A>C	p.Leu112Leu	0	0	0	0	1	1	0	0
	FGRAMPH1_01G13101	TRI8	2	5393484	T	C	synonymous_variant	LOW	c.315A>G	p.Gln105Gln	0	0	0	0	1	0	0	0
	FGRAMPH1_01G13101	TRI8	2	5393487	G	A	synonymous_variant	LOW	c.312C>T	p.His104His	0	0	0	0	1	1	0	0
	FGRAMPH1_01G13101	TRI8	2	5393494	A	T	missense_variant	MODERATE	c.305T>A	p.Leu102His	0	0	0	0	0	1	0	0
	FGRAMPH1_01G13101	TRI8	2	5393495	G	T	missense_variant	MODERATE	c.304C>A	p.Leu102Ile	0	0	0	0	0	1	0	0
	FGRAMPH1_01G13101	TRI8	2	5393505	A	G	synonymous_variant	LOW	c.294T>C	p.Gly98Gly	0	0	0	0	0	1	0	0
	FGRAMPH1_01G13101	TRI8	2	5393511	C	T	synonymous_variant	LOW	c.288G>A	p.Glu96Glu	0	0	0	0	1	1	0	0
	FGRAMPH1_01G13101	TRI8	2	5393513	C	T	missense_variant	MODERATE	c.286G>A	p.Glu96Lys	0	0	0	0	1	0	0	0
	FGRAMPH1_01G13101	TRI8	2	5393519	T	C	missense_variant	MODERATE	c.280A>G	p.Ile94Val	0	0	0	0	1	1	0	0
	FGRAMPH1_01G13101	TRI8	2	5393535	G	T	synonymous_variant	LOW	c.264C>A	p.Ala88Ala	0	0	0	0	1	0	0	0
	FGRAMPH1_01G13101	TRI8	2	5393543	C	T	missense_variant	MODERATE	c.256G>A	p.Ala86Thr	0	0	0	0	1	1	0	0
	FGRAMPH1_01G13101	TRI8	2	5393544	G	A	synonymous_variant	LOW	c.255C>T	p.Pro85Pro	0	0	0	0	1	1	0	0
	FGRAMPH1_01G13101	TRI8	2	5393556	A	G	synonymous_variant	LOW	c.243T>C	p.Ser81Ser	0	0	0	0	1	1	0	0
	FGRAMPH1_01G13101	TRI8	2	5393559	A	G	synonymous_variant	LOW	c.240T>C	p.Asp80Asp	0	0	0	0	1	1	0	0
	FGRAMPH1_01G13101	TRI8	2	5393571	G	A	synonymous_variant	LOW	c.228C>T	p.Tyr76Tyr	0	0	0	0	1	0	0	0
	FGRAMPH1_01G13101	TRI8	2	5393577	G	A	synonymous_variant	LOW	c.222C>T	p.Ile74Ile	0	0	0	0	1	0	0	0
	FGRAMPH1_01G13101	TRI8	2	5393592	A	C	synonymous_variant	LOW	c.207T>G	p.Ser69Ser	0	0	0	0	0	1	0	0
	FGRAMPH1_01G13101	TRI8	2	5393603	T	C	missense_variant	MODERATE	c.196A>G	p.Ser66Gly	0	0	0	0	1	1	0	0
	FGRAMPH1_01G13101	TRI8	2	5393605	G	A	missense_variant	MODERATE	c.194C>T	p.Thr65Ile	0	0	0	0	1	0	0	0
	FGRAMPH1_01G13101	TRI8	2	5393607	G	A	synonymous_variant	LOW	c.192C>T	p.Val64Val	0	0	0	0	0	1	0	0
	FGRAMPH1_01G13101	TRI8	2	5393616	C	T	synonymous_variant	LOW	c.183G>A	p.Leu61Leu	0	0	0	0	1	0	0	0
	FGRAMPH1_01G13101	TRI8	2	5393628	C	T	synonymous_variant	LOW	c.171G>A	p.Ala57Ala	0	0	0	0	0	1	0	0
	FGRAMPH1_01G13101	TRI8	2	5393634	T	C	synonymous_variant	LOW	c.165A>G	p.Arg55Arg	0	0	0	0	1	0	0	0
	FGRAMPH1_01G13101	TRI8	2	5393643	C	G	missense_variant	MODERATE	c.156G>C	p.Leu52Phe	0	0	0	0	1	0	0	0
	FGRAMPH1_01G13101	TRI8	2	5393649	T	A	synonymous_variant	LOW	c.150A>T	p.Thr50Thr	0	0	0	0	1	0	0	0
	FGRAMPH1_01G13101	TRI8	2	5393663	T	C	missense_variant	MODERATE	c.136A>G	p.Thr46Ala	0	0	0	0	1	1	0	0
	FGRAMPH1_01G13101	TRI8	2	5393670	A	G	synonymous_variant	LOW	c.129T>C	p.Phe43Phe	0	0	0	0	0	1	0	0
	FGRAMPH1_01G13101	TRI8	2	5393706	G	A	synonymous_variant	LOW	c.93C>T	p.Pro31Pro	0	0	0	0	0	1	0	0
	FGRAMPH1_01G13101	TRI8	2	5393706	G	A	synonymous_variant	LOW	c.93C>T	p.Pro31Pro	0	0	0	0	1	0	0	0
	FGRAMPH1_01G13101	TRI8	2	5393714	G	T	missense_variant	MODERATE	c.85C>A	p.Leu29Ile	0	0	0	0	1	0	0	0
	FGRAMPH1_01G13101	TRI8	2	5393715	C	A	synonymous_variant	LOW	c.84G>T	p.Pro28Pro	0	0	0	0	1	0	0	0
	FGRAMPH1_01G13101	TRI8	2	5393721	TGAC	T	disruptive_inframe_deletion	MODERATE	c.75_77delGTC	p.Ser26del	0	0	0	0	1	1	0	0
	FGRAMPH1_01G13101	TRI8	2	5393727	C	T	synonymous_variant	LOW	c.72G>A	p.Leu24Leu	0	0	0	0	1	1	0	0
	FGRAMPH1_01G13101	TRI8	2	5393741	C	T	missense_variant	MODERATE	c.58G>A	p.Ala20Thr	0	0	0	0	1	0	0	0
	FGRAMPH1_01G13101	TRI8	2	5393751	C	A	missense_variant	MODERATE	c.48G>T	p.Leu16Phe	0	0	0	0	1	1	0	0
	FGRAMPH1_01G13101	TRI8	2	5393759	A	G	synonymous_variant	LOW	c.40T>C	p.Leu14Leu	0	0	0	0	1	1	0	0
	FGRAMPH1_01G13101	TRI8	2	5393763	G	C	missense_variant	MODERATE	c.36C>G	p.Phe12Leu	0	0	0	0	1	1	0	0
	FGRAMPH1_01G13101	TRI8	2	5393768	C	T	missense_variant	MODERATE	c.31G>A	p.Gly11Ser	0	0	0	0	1	1	0	0
	FGRAMPH1_01G13101	TRI8	2	5393769	C	G	synonymous_variant	LOW	c.30G>C	p.Leu10Leu	0	0	0	0	0	1	0	0
	FGRAMPH1_01G13101	TRI8	2	5393783	A	G	synonymous_variant	LOW	c.16T>C	p.Leu6Leu	0	0	0	0	0	1	0	0
	FGRAMPH1_01G13101	TRI8	2	5393794	G	A	missense_variant	MODERATE	c.5C>T	p.Ala2Val	0	0	0	0	1	0	0	0
	FGRAMPH1_01G13101-FGRAMPH1_01G13103	TRI8-TRI7	2	5394381	A	G	intergenic_region	MODIFIER	n.5394381A>G		0	0	0	0	0	1	0	0
	FGRAMPH1_01G13101-FGRAMPH1_01G13103	TRI8-TRI7	2	5394384	C	T	intergenic_region	MODIFIER	n.5394384C>T		0	0	0	0	0	1	0	0
	FGRAMPH1_01G13101-FGRAMPH1_01G13103	TRI8-TRI7	2	5394391	C	T	intergenic_region	MODIFIER	n.5394391C>T		0	0	0	0	0	1	0	0
	FGRAMPH1_01G13101-FGRAMPH1_01G13103	TRI8-TRI7	2	5394404	A	G	intergenic_region	MODIFIER	n.5394404A>G		0	0	0	0	0	1	0	0
	FGRAMPH1_01G13101-FGRAMPH1_01G13103	TRI8-TRI7	2	5394420	C	T	intergenic_region	MODIFIER	n.5394420C>T		0	0	0	0	0	1	0	0
	FGRAMPH1_01G13101-FGRAMPH1_01G13103	TRI8-TRI7	2	5394421	A	G	intergenic_region	MODIFIER	n.5394421A>G		0	0	0	0	0	1	0	0
	FGRAMPH1_01G13101-FGRAMPH1_01G13103	TRI8-TRI7	2	5394426	T	C	intergenic_region	MODIFIER	n.5394426T>C		0	0	0	0	0	1	0	0
	FGRAMPH1_01G13101-FGRAMPH1_01G13103	TRI8-TRI7	2	5394431	A	G	intergenic_region	MODIFIER	n.5394431A>G		0	0	0	0	0	1	0	0
	FGRAMPH1_01G13101-FGRAMPH1_01G13103	TRI8-TRI7	2	5394433	C	CAA	intergenic_region	MODIFIER	n.5394433_5394434insAA		0	0	0	0	0	1	0	0
	FGRAMPH1_01G13101-FGRAMPH1_01G13103	TRI8-TRI7	2	5394435	G	A	intergenic_region	MODIFIER	n.5394435G>A		0	0	0	0	0	1	0	0
	FGRAMPH1_01G13101-FGRAMPH1_01G13103	TRI8-TRI7	2	5394439	G	C	intergenic_region	MODIFIER	n.5394439G>C		0	0	0	0	0	1	0	0
	FGRAMPH1_01G13101-FGRAMPH1_01G13103	TRI8-TRI7	2	5394446	G	A	intergenic_region	MODIFIER	n.5394446G>A		0	0	0	0	0	1	0	0
	FGRAMPH1_01G13101-FGRAMPH1_01G13103	TRI8-TRI7	2	5394454	T	C	intergenic_region	MODIFIER	n.5394454T>C		0	0	0	0	0	1	0	0
	FGRAMPH1_01G13101-FGRAMPH1_01G13103	TRI8-TRI7	2	5394476	T	C	intergenic_region	MODIFIER	n.5394476T>C		0	0	0	0	0	1	0	0
	FGRAMPH1_01G13101-FGRAMPH1_01G13103	TRI8-TRI7	2	5394477	G	A	intergenic_region	MODIFIER	n.5394477G>A		0	0	0	0	0	1	0	0
	FGRAMPH1_01G13101-FGRAMPH1_01G13103	TRI8-TRI7	2	5394482	A	G	intergenic_region	MODIFIER	n.5394482A>G		0	0	0	0	0	1	0	0
	FGRAMPH1_01G13101-FGRAMPH1_01G13103	TRI8-TRI7	2	5394484	G	A	intergenic_region	MODIFIER	n.5394484G>A		0	0	0	0	0	1	0	0
	FGRAMPH1_01G13101-FGRAMPH1_01G13103	TRI8-TRI7	2	5394485	T	C	intergenic_region	MODIFIER	n.5394485T>C		0	0	0	0	0	1	0	0
	FGRAMPH1_01G13101-FGRAMPH1_01G13103	TRI8-TRI7	2	5394487	T	C	intergenic_region	MODIFIER	n.5394487T>C		0	0	0	0	0	1	0	0
	FGRAMPH1_01G13101-FGRAMPH1_01G13103	TRI8-TRI7	2	5394490	G	C	intergenic_region	MODIFIER	n.5394490G>C		0	0	0	0	0	1	0	0
	FGRAMPH1_01G13101-FGRAMPH1_01G13103	TRI8-TRI7	2	5394495	C	A	intergenic_region	MODIFIER	n.5394495C>A		0	0	0	0	0	1	0	0
	FGRAMPH1_01G13101-FGRAMPH1_01G13103	TRI8-TRI7	2	5394500	A	C	intergenic_region	MODIFIER	n.5394500A>C		0	0	0	0	0	1	0	0
	FGRAMPH1_01G13101-FGRAMPH1_01G13103	TRI8-TRI7	2	5394506	C	T	intergenic_region	MODIFIER	n.5394506C>T		0	0	0	0	0	1	0	0
	FGRAMPH1_01G13103	TRI7	2	5394527	T	A	upstream_gene_variant	MODIFIER	c.-482T>A		0	0	0	0	0	1	0	0
	FGRAMPH1_01G13103	TRI7	2	5394532	G	A	upstream_gene_variant	MODIFIER	c.-477G>A		0	0	0	0	0	1	0	0
	FGRAMPH1_01G13103	TRI7	2	5394540	A	G	upstream_gene_variant	MODIFIER	c.-469A>G		0	0	0	0	0	1	0	0
	FGRAMPH1_01G13103	TRI7	2	5394543	T	C	upstream_gene_variant	MODIFIER	c.-466T>C		0	0	0	0	0	1	0	0
	FGRAMPH1_01G13103	TRI7	2	5394557	T	C	upstream_gene_variant	MODIFIER	c.-452T>C		0	0	0	0	0	1	0	0
	FGRAMPH1_01G13103	TRI7	2	5394588	A	T	upstream_gene_variant	MODIFIER	c.-421A>T		0	0	0	0	0	1	0	0
	FGRAMPH1_01G13103	TRI7	2	5394597	A	G	upstream_gene_variant	MODIFIER	c.-412A>G		0	0	1	1	0	1	1	1
	FGRAMPH1_01G13103	TRI7	2	5394603	G	A	upstream_gene_variant	MODIFIER	c.-406G>A		0	0	0	0	0	1	0	0
	FGRAMPH1_01G13103	TRI7	2	5394607	T	C	upstream_gene_variant	MODIFIER	c.-402T>C		0	0	0	0	0	1	0	0
	FGRAMPH1_01G13103	TRI7	2	5394631	T	C	upstream_gene_variant	MODIFIER	c.-378T>C		0	0	0	0	0	1	0	0
	FGRAMPH1_01G13103	TRI7	2	5394635	T	C	upstream_gene_variant	MODIFIER	c.-374T>C		0	0	0	0	0	1	0	0
	FGRAMPH1_01G13103	TRI7	2	5394645	T	G	upstream_gene_variant	MODIFIER	c.-364T>G		0	0	0	0	0	1	0	0
	FGRAMPH1_01G13103	TRI7	2	5394647	G	A	upstream_gene_variant	MODIFIER	c.-362G>A		0	0	0	0	0	1	0	0
	FGRAMPH1_01G13103	TRI7	2	5394653	A	AAAG	upstream_gene_variant	MODIFIER	c.-356_-355insAAG		0	0	0	0	0	1	0	0
	FGRAMPH1_01G13103	TRI7	2	5394659	A	C	upstream_gene_variant	MODIFIER	c.-350A>C		0	0	0	0	0	1	0	0
	FGRAMPH1_01G13103	TRI7	2	5394665	G	A	upstream_gene_variant	MODIFIER	c.-344G>A		0	0	0	0	0	1	0	0
	FGRAMPH1_01G13103	TRI7	2	5394666	T	G	upstream_gene_variant	MODIFIER	c.-343T>G		0	0	0	0	0	1	0	0
	FGRAMPH1_01G13103	TRI7	2	5394669	G	T	upstream_gene_variant	MODIFIER	c.-340G>T		0	0	0	0	0	1	0	0
	FGRAMPH1_01G13103	TRI7	2	5394684	A	AGT	upstream_gene_variant	MODIFIER	c.-325_-324insGT		0	0	0	0	0	1	0	0
	FGRAMPH1_01G13103	TRI7	2	5394686	TG	T	upstream_gene_variant	MODIFIER	c.-322delG		0	0	0	0	0	1	0	0
	FGRAMPH1_01G13103	TRI7	2	5394689	A	G	upstream_gene_variant	MODIFIER	c.-320A>G		0	0	0	0	0	1	0	0
	FGRAMPH1_01G13103	TRI7	2	5394691	TC	T	upstream_gene_variant	MODIFIER	c.-317delC		0	0	0	0	0	1	0	0
	FGRAMPH1_01G13103	TRI7	2	5394698	T	C	upstream_gene_variant	MODIFIER	c.-311T>C		0	0	0	0	0	1	0	0
	FGRAMPH1_01G13103	TRI7	2	5394701	C	T	upstream_gene_variant	MODIFIER	c.-308C>T		0	0	0	0	0	1	0	0
	FGRAMPH1_01G13103	TRI7	2	5394714	C	A	upstream_gene_variant	MODIFIER	c.-295C>A		0	0	0	0	0	1	0	0
	FGRAMPH1_01G13103	TRI7	2	5394726	A	C	upstream_gene_variant	MODIFIER	c.-283A>C		0	0	0	0	0	1	0	0
	FGRAMPH1_01G13103	TRI7	2	5394739	A	G	upstream_gene_variant	MODIFIER	c.-270A>G		0	0	0	0	0	1	0	0
	FGRAMPH1_01G13103	TRI7	2	5394743	C	T	upstream_gene_variant	MODIFIER	c.-266C>T		0	0	0	0	0	1	0	0
	FGRAMPH1_01G13103	TRI7	2	5394754	G	T	upstream_gene_variant	MODIFIER	c.-255G>T		0	0	0	0	0	1	0	0
	FGRAMPH1_01G13103	TRI7	2	5394758	C	T	upstream_gene_variant	MODIFIER	c.-251C>T		0	0	0	0	0	1	0	0
	FGRAMPH1_01G13103	TRI7	2	5394763	C	G	upstream_gene_variant	MODIFIER	c.-246C>G		0	0	0	0	0	1	0	0
	FGRAMPH1_01G13103	TRI7	2	5394773	C	G	upstream_gene_variant	MODIFIER	c.-236C>G		0	0	0	0	0	1	0	0
	FGRAMPH1_01G13103	TRI7	2	5394787	G	A	upstream_gene_variant	MODIFIER	c.-222G>A		0	0	0	0	0	1	0	0
	FGRAMPH1_01G13103	TRI7	2	5394856	G	T	upstream_gene_variant	MODIFIER	c.-153G>T		0	0	0	0	0	1	0	0
	FGRAMPH1_01G13103	TRI7	2	5394858	C	T	upstream_gene_variant	MODIFIER	c.-151C>T		0	0	0	0	0	1	0	0
	FGRAMPH1_01G13103	TRI7	2	5394870	C	G	upstream_gene_variant	MODIFIER	c.-139C>G		0	0	0	0	0	1	0	0
	FGRAMPH1_01G13103	TRI7	2	5394871	A	G	upstream_gene_variant	MODIFIER	c.-138A>G		0	0	0	0	0	1	0	0
	FGRAMPH1_01G13103	TRI7	2	5394877	A	G	upstream_gene_variant	MODIFIER	c.-132A>G		0	0	0	0	0	1	0	0
	FGRAMPH1_01G13103	TRI7	2	5394881	G	C	upstream_gene_variant	MODIFIER	c.-128G>C		0	0	0	0	0	1	0	0
	FGRAMPH1_01G13103	TRI7	2	5394895	C	T	upstream_gene_variant	MODIFIER	c.-114C>T		0	0	0	0	0	1	0	0
	FGRAMPH1_01G13103	TRI7	2	5394903	T	TC	upstream_gene_variant	MODIFIER	c.-106_-105insC		0	0	0	0	0	1	0	0
	FGRAMPH1_01G13103	TRI7	2	5394916	A	C	upstream_gene_variant	MODIFIER	c.-93A>C		0	0	0	0	0	1	0	0
	FGRAMPH1_01G13103	TRI7	2	5394922	T	C	upstream_gene_variant	MODIFIER	c.-87T>C		0	0	0	0	0	1	0	0
	FGRAMPH1_01G13103	TRI7	2	5394929	T	C	upstream_gene_variant	MODIFIER	c.-80T>C		0	0	0	0	0	1	0	0
	FGRAMPH1_01G13103	TRI7	2	5394937	A	G	upstream_gene_variant	MODIFIER	c.-72A>G		0	0	0	0	0	1	0	0
	FGRAMPH1_01G13103	TRI7	2	5394939	T	C	upstream_gene_variant	MODIFIER	c.-70T>C		0	0	0	0	0	1	0	0
	FGRAMPH1_01G13103	TRI7	2	5394961	C	CTCA	upstream_gene_variant	MODIFIER	c.-48_-47insTCA		0	0	0	0	0	1	0	0
	FGRAMPH1_01G13103	TRI7	2	5394964	A	G	upstream_gene_variant	MODIFIER	c.-45A>G		0	0	0	0	0	1	0	0
	FGRAMPH1_01G13103	TRI7	2	5394993	C	T	upstream_gene_variant	MODIFIER	c.-16C>T		0	0	0	0	0	1	0	0
	FGRAMPH1_01G13103	TRI7	2	5395008	C	G	upstream_gene_variant	MODIFIER	c.-1C>G		0	0	0	0	0	1	0	0
	FGRAMPH1_01G13103	TRI7	2	5395014	A	C	missense_variant	MODERATE	c.6A>C	p.Arg2Ser	0	0	0	0	0	1	0	0
	FGRAMPH1_01G13103	TRI7	2	5395026	A	G	synonymous_variant	LOW	c.18A>G	p.Glu6Glu	0	0	0	0	0	1	0	0
	FGRAMPH1_01G13103	TRI7	2	5395027	A	G	missense_variant	MODERATE	c.19A>G	p.Asn7Asp	0	0	0	0	0	1	0	0
	FGRAMPH1_01G13103	TRI7	2	5395029	T	C	synonymous_variant	LOW	c.21T>C	p.Asn7Asn	0	0	0	0	0	1	0	0
	FGRAMPH1_01G13103	TRI7	2	5395030	G	A	missense_variant	MODERATE	c.22G>A	p.Ala8Thr	0	0	0	0	0	1	0	0
	FGRAMPH1_01G13103	TRI7	2	5395034	A	G	missense_variant	MODERATE	c.26A>G	p.Gln9Arg	0	1	0	0	0	0	0	0
	FGRAMPH1_01G13103	TRI7	2	5395045	A	G	missense_variant	MODERATE	c.37A>G	p.Thr13Ala	0	0	0	0	0	1	0	0
	FGRAMPH1_01G13103	TRI7	2	5395047	T	C	synonymous_variant	LOW	c.39T>C	p.Thr13Thr	0	0	0	0	0	1	0	0
	FGRAMPH1_01G13103	TRI7	2	5395048	A	G	missense_variant	MODERATE	c.40A>G	p.Lys14Glu	0	0	0	0	0	1	0	0
	FGRAMPH1_01G13103	TRI7	2	5395054	A	T	missense_variant	MODERATE	c.46A>T	p.Thr16Ser	0	0	1	1	0	0	1	1
	FGRAMPH1_01G13103	TRI7	2	5395090	C	T	missense_variant	MODERATE	c.82C>T	p.Arg28Trp	0	0	0	0	0	1	0	0
	FGRAMPH1_01G13103	TRI7	2	5395095	T	G	synonymous_variant	LOW	c.87T>G	p.Thr29Thr	0	0	0	0	0	1	0	0
	FGRAMPH1_01G13103	TRI7	2	5395099	G	C	missense_variant	MODERATE	c.91G>C	p.Asp31His	0	0	0	0	0	1	0	0
	FGRAMPH1_01G13103	TRI7	2	5395100	A	G	missense_variant	MODERATE	c.92A>G	p.Asp31Gly	0	0	0	0	0	1	0	0
	FGRAMPH1_01G13103	TRI7	2	5395108	G	A	missense_variant	MODERATE	c.100G>A	p.Val34Ile	0	0	0	0	0	1	0	0
	FGRAMPH1_01G13103	TRI7	2	5395109	T	C	missense_variant	MODERATE	c.101T>C	p.Val34Ala	0	0	0	0	0	1	0	0
	FGRAMPH1_01G13103	TRI7	2	5395117	A	G	missense_variant	MODERATE	c.109A>G	p.Ile37Val	0	0	0	0	0	1	0	0
	FGRAMPH1_01G13103	TRI7	2	5395122	T	A	synonymous_variant	LOW	c.114T>A	p.Ala38Ala	0	0	0	0	0	1	0	0
	FGRAMPH1_01G13103	TRI7	2	5395127	A	C	missense_variant	MODERATE	c.119A>C	p.Glu40Ala	0	0	0	0	0	1	0	0
	FGRAMPH1_01G13103	TRI7	2	5395128	A	T	missense_variant	MODERATE	c.120A>T	p.Glu40Asp	0	0	0	0	0	1	0	0
	FGRAMPH1_01G13103	TRI7	2	5395132	A	C	missense_variant	MODERATE	c.124A>C	p.Thr42Pro	0	0	0	0	0	1	0	0
	FGRAMPH1_01G13103	TRI7	2	5395150	A	G	intron_variant	MODIFIER	c.127+15A>G		0	0	0	0	0	1	0	0
	FGRAMPH1_01G13103	TRI7	2	5395159	A	G	intron_variant	MODIFIER	c.127+24A>G		0	0	0	0	0	1	0	0
	FGRAMPH1_01G13103	TRI7	2	5395160	A	G	intron_variant	MODIFIER	c.127+25A>G		0	0	0	0	0	1	0	0
	FGRAMPH1_01G13103	TRI7	2	5395167	T	C	intron_variant	MODIFIER	c.127+32T>C		0	0	0	0	0	1	0	0
	FGRAMPH1_01G13103	TRI7	2	5395172	C	CA	intron_variant	MODIFIER	c.127+37_127+38insA		0	0	0	0	0	1	0	0
	FGRAMPH1_01G13103	TRI7	2	5395178	C	A	intron_variant	MODIFIER	c.127+43C>A		0	0	0	0	0	1	0	0
	FGRAMPH1_01G13103	TRI7	2	5395187	C	G	intron_variant	MODIFIER	c.127+52C>G		0	0	0	0	0	1	0	0
	FGRAMPH1_01G13103	TRI7	2	5395221	C	G	intron_variant	MODIFIER	c.128-37C>G		0	0	0	0	0	1	0	0
	FGRAMPH1_01G13103	TRI7	2	5395229	A	G	intron_variant	MODIFIER	c.128-29A>G		0	0	0	0	0	1	0	0
	FGRAMPH1_01G13103	TRI7	2	5395238	A	G	intron_variant	MODIFIER	c.128-20A>G		0	0	0	0	0	1	0	0
	FGRAMPH1_01G13103	TRI7	2	5395254	A	C	splice_region_variant&intron_variant	LOW	c.128-4A>C		0	0	0	0	0	1	0	0
	FGRAMPH1_01G13103	TRI7	2	5395255	C	G	splice_region_variant&intron_variant	LOW	c.128-3C>G		0	0	0	0	0	1	0	0
	FGRAMPH1_01G13103	TRI7	2	5395278	G	A	intron_variant	MODIFIER	c.137+11G>A		0	0	0	0	0	1	0	0
	FGRAMPH1_01G13103	TRI7	2	5395292	C	T	intron_variant	MODIFIER	c.137+25C>T		0	0	0	0	0	1	0	0
	FGRAMPH1_01G13103	TRI7	2	5395296	C	A	intron_variant	MODIFIER	c.137+29C>A		0	0	0	0	0	1	0	0
	FGRAMPH1_01G13103	TRI7	2	5395306	GGCACAATATTA	G	intron_variant	MODIFIER	c.137+40_138-46delGCACAATATTA		0	0	0	1	0	0	1	0
	FGRAMPH1_01G13103	TRI7	2	5395307	G	A	intron_variant	MODIFIER	c.137+40G>A		0	0	0	0	0	1	0	0
	FGRAMPH1_01G13103	TRI7	2	5395313	T	G	intron_variant	MODIFIER	c.137+46T>G		0	0	0	0	0	1	0	0
	FGRAMPH1_01G13103	TRI7	2	5395357	T	G	splice_region_variant&intron_variant	LOW	c.138-6T>G		0	0	0	0	0	1	0	0
	FGRAMPH1_01G13103	TRI7	2	5395363	C	T	splice_region_variant&synonymous_variant	LOW	c.138C>T	p.Gly46Gly	0	0	0	0	0	1	0	0
	FGRAMPH1_01G13103	TRI7	2	5395369	C	T	synonymous_variant	LOW	c.144C>T	p.Phe48Phe	0	0	0	0	0	1	0	0
	FGRAMPH1_01G13103	TRI7	2	5395389	G	A	missense_variant	MODERATE	c.164G>A	p.Arg55Lys	0	0	1	1	0	0	1	1
	FGRAMPH1_01G13103	TRI7	2	5395400	A	G	missense_variant	MODERATE	c.175A>G	p.Thr59Ala	0	0	0	0	0	1	0	0
	FGRAMPH1_01G13103	TRI7	2	5395401	C	G	missense_variant	MODERATE	c.176C>G	p.Thr59Ser	0	0	0	0	0	1	0	0
	FGRAMPH1_01G13103	TRI7	2	5395402	C	A	synonymous_variant	LOW	c.177C>A	p.Thr59Thr	0	0	0	0	0	1	0	0
	FGRAMPH1_01G13103	TRI7	2	5395403	A	G	missense_variant	MODERATE	c.178A>G	p.Ile60Val	0	0	0	0	0	1	0	0
	FGRAMPH1_01G13103	TRI7	2	5395408	T	C	synonymous_variant	LOW	c.183T>C	p.Ser61Ser	0	0	0	0	0	1	0	0
	FGRAMPH1_01G13103	TRI7	2	5395410	G	A	missense_variant	MODERATE	c.185G>A	p.Ser62Asn	0	0	0	0	0	1	0	0
	FGRAMPH1_01G13103	TRI7	2	5395413	C	T	missense_variant	MODERATE	c.188C>T	p.Ser63Phe	0	0	0	0	0	1	0	0
	FGRAMPH1_01G13103	TRI7	2	5395417	C	A	synonymous_variant	LOW	c.192C>A	p.Ile64Ile	0	0	0	0	0	1	0	0
	FGRAMPH1_01G13103	TRI7	2	5395424	T	G	missense_variant	MODERATE	c.199T>G	p.Tyr67Asp	0	0	0	0	0	1	0	0
	FGRAMPH1_01G13103	TRI7	2	5395428	C	T	missense_variant	MODERATE	c.203C>T	p.Ser68Phe	0	0	0	0	0	1	0	0
	FGRAMPH1_01G13103	TRI7	2	5395443	A	G	missense_variant	MODERATE	c.218A>G	p.Gln73Arg	0	0	0	0	0	1	0	0
	FGRAMPH1_01G13103	TRI7	2	5395449	C	CTATTG	frameshift_variant	HIGH	c.225_226insATTGT	p.Arg76fs	0	0	0	0	0	1	0	0
	FGRAMPH1_01G13103	TRI7	2	5395461	C	T	missense_variant	MODERATE	c.236C>T	p.Pro79Leu	0	0	0	0	0	1	0	0
	FGRAMPH1_01G13103	TRI7	2	5395466	C	CCT	frameshift_variant	HIGH	c.243_244dupTC	p.Arg82fs	0	0	0	0	0	1	0	0
	FGRAMPH1_01G13103	TRI7	2	5395474	G	GTC	frameshift_variant	HIGH	c.250_251insCT	p.Phe84fs	0	0	0	0	0	1	0	0
	FGRAMPH1_01G13103	TRI7	2	5395490	A	C	missense_variant	MODERATE	c.265A>C	p.Ile89Leu	0	0	0	0	0	1	0	0
	FGRAMPH1_01G13103	TRI7	2	5395499	G	A	missense_variant	MODERATE	c.274G>A	p.Val92Ile	0	0	0	0	0	1	0	0
	FGRAMPH1_01G13103	TRI7	2	5395502	G	C	missense_variant	MODERATE	c.277G>C	p.Ala93Pro	0	0	0	0	0	1	0	0
	FGRAMPH1_01G13103	TRI7	2	5395522	A	G	synonymous_variant	LOW	c.297A>G	p.Leu99Leu	0	0	0	0	0	1	0	0
	FGRAMPH1_01G13103	TRI7	2	5395526	T	C	missense_variant	MODERATE	c.301T>C	p.Ser101Pro	0	0	0	0	0	1	0	0
	FGRAMPH1_01G13103	TRI7	2	5395529	T	C	missense_variant	MODERATE	c.304T>C	p.Ser102Pro	0	0	0	0	0	1	0	0
	FGRAMPH1_01G13103	TRI7	2	5395532	T	C	missense_variant	MODERATE	c.307T>C	p.Ser103Pro	0	0	0	0	0	1	0	0
	FGRAMPH1_01G13103	TRI7	2	5395546	A	G	synonymous_variant	LOW	c.321A>G	p.Val107Val	0	0	0	0	0	1	0	0
	FGRAMPH1_01G13103	TRI7	2	5395555	T	G	synonymous_variant	LOW	c.330T>G	p.Leu110Leu	0	0	0	0	0	1	0	0
	FGRAMPH1_01G13103	TRI7	2	5395558	T	A	synonymous_variant	LOW	c.333T>A	p.Ala111Ala	0	0	0	0	0	1	0	0
	FGRAMPH1_01G13103	TRI7	2	5395570	C	T	synonymous_variant	LOW	c.345C>T	p.Ser115Ser	0	0	0	0	0	1	0	0
	FGRAMPH1_01G13103	TRI7	2	5395586	G	A	missense_variant	MODERATE	c.361G>A	p.Val121Ile	0	0	0	0	0	1	0	0
	FGRAMPH1_01G13103	TRI7	2	5395591	T	C	synonymous_variant	LOW	c.366T>C	p.Ile122Ile	0	0	0	0	0	1	0	0
	FGRAMPH1_01G13103	TRI7	2	5395601	A	G	missense_variant	MODERATE	c.376A>G	p.Ile126Val	0	0	0	0	0	1	0	0
	FGRAMPH1_01G13103	TRI7	2	5395603	C	T	synonymous_variant	LOW	c.378C>T	p.Ile126Ile	0	0	0	0	0	1	0	0
	FGRAMPH1_01G13103	TRI7	2	5395608	A	C	missense_variant	MODERATE	c.383A>C	p.Asp128Ala	0	0	0	0	0	1	0	0
	FGRAMPH1_01G13103	TRI7	2	5395624	C	T	synonymous_variant	LOW	c.399C>T	p.Ile133Ile	0	0	0	0	0	1	0	0
	FGRAMPH1_01G13103	TRI7	2	5395628	A	G	missense_variant	MODERATE	c.403A>G	p.Ile135Val	0	0	0	0	0	1	0	0
	FGRAMPH1_01G13103	TRI7	2	5395629	T	G	missense_variant	MODERATE	c.404T>G	p.Ile135Ser	0	0	0	0	0	1	0	0
	FGRAMPH1_01G13103	TRI7	2	5395637	G	A	missense_variant	MODERATE	c.412G>A	p.Glu138Lys	0	0	1	1	0	1	1	1
	FGRAMPH1_01G13103	TRI7	2	5395639	A	G	synonymous_variant	LOW	c.414A>G	p.Glu138Glu	0	0	0	0	0	1	0	0
	FGRAMPH1_01G13103	TRI7	2	5395642	C	A	missense_variant	MODERATE	c.417C>A	p.His139Gln	0	0	0	0	0	1	0	0
	FGRAMPH1_01G13103	TRI7	2	5395651	T	C	synonymous_variant	LOW	c.426T>C	p.Asp142Asp	0	0	0	0	0	1	0	0
	FGRAMPH1_01G13103	TRI7	2	5395654	T	A	missense_variant	MODERATE	c.429T>A	p.Asp143Glu	0	0	0	0	0	1	0	0
	FGRAMPH1_01G13103	TRI7	2	5395660	T	C	synonymous_variant	LOW	c.435T>C	p.Val145Val	0	0	0	0	0	1	0	0
	FGRAMPH1_01G13103	TRI7	2	5395661	T	C	missense_variant	MODERATE	c.436T>C	p.Ser146Pro	0	0	0	0	0	1	0	0
	FGRAMPH1_01G13103	TRI7	2	5395666	A	G	synonymous_variant	LOW	c.441A>G	p.Leu147Leu	0	0	0	0	0	1	0	0
	FGRAMPH1_01G13103	TRI7	2	5395670	T	C	missense_variant	MODERATE	c.445T>C	p.Tyr149His	0	0	0	0	0	1	0	0
	FGRAMPH1_01G13103	TRI7	2	5395679	T	G	missense_variant	MODERATE	c.454T>G	p.Leu152Val	0	0	0	0	0	1	0	0
	FGRAMPH1_01G13103	TRI7	2	5395702	A	T	missense_variant	MODERATE	c.477A>T	p.Leu159Phe	0	0	1	1	0	1	1	1
	FGRAMPH1_01G13103	TRI7	2	5395708	C	G	missense_variant	MODERATE	c.483C>G	p.Phe161Leu	0	0	0	0	0	1	0	0
	FGRAMPH1_01G13103	TRI7	2	5395712	A	G	missense_variant	MODERATE	c.487A>G	p.Met163Val	0	0	0	0	0	1	0	0
	FGRAMPH1_01G13103	TRI7	2	5395730	T	C	synonymous_variant	LOW	c.505T>C	p.Leu169Leu	0	0	0	0	0	1	0	0
	FGRAMPH1_01G13103	TRI7	2	5395731	TG	T	frameshift_variant	HIGH	c.507delG	p.Leu169fs	0	0	0	0	0	1	0	0
	FGRAMPH1_01G13103	TRI7	2	5395745	T	C	missense_variant	MODERATE	c.520T>C	p.Ser174Pro	0	0	0	0	0	1	0	0
	FGRAMPH1_01G13103	TRI7	2	5395749	C	T	missense_variant	MODERATE	c.524C>T	p.Thr175Ile	0	0	0	0	0	1	0	0
	FGRAMPH1_01G13103	TRI7	2	5395759	A	G	synonymous_variant	LOW	c.534A>G	p.Gly178Gly	0	0	0	0	0	1	0	0
	FGRAMPH1_01G13103	TRI7	2	5395760	C	T	stop_gained	HIGH	c.535C>T	p.Arg179*	0	0	0	0	0	1	0	0
	FGRAMPH1_01G13103	TRI7	2	5395764	A	G	missense_variant	MODERATE	c.539A>G	p.Tyr180Cys	0	0	0	0	0	1	0	0
	FGRAMPH1_01G13103	TRI7	2	5395775	A	G	missense_variant	MODERATE	c.550A>G	p.Thr184Ala	0	0	0	0	0	1	0	0
	FGRAMPH1_01G13103	TRI7	2	5395788	G	A	missense_variant	MODERATE	c.563G>A	p.Cys188Tyr	0	0	0	0	0	1	0	0
	FGRAMPH1_01G13103	TRI7	2	5395791	A	G	missense_variant	MODERATE	c.566A>G	p.Glu189Gly	0	0	1	1	0	1	1	1
	FGRAMPH1_01G13103	TRI7	2	5395796	C	G	missense_variant	MODERATE	c.571C>G	p.His191Asp	0	0	0	0	0	1	0	0
	FGRAMPH1_01G13103	TRI7	2	5395802	C	T	missense_variant	MODERATE	c.577C>T	p.Arg193Cys	0	0	0	0	0	1	0	0
	FGRAMPH1_01G13103	TRI7	2	5395819	T	A	missense_variant	MODERATE	c.594T>A	p.Asp198Glu	0	0	0	0	0	1	0	0
	FGRAMPH1_01G13103	TRI7	2	5395829	C	T	missense_variant	MODERATE	c.604C>T	p.His202Tyr	0	0	0	0	0	1	0	0
	FGRAMPH1_01G13103	TRI7	2	5395830	A	G	missense_variant	MODERATE	c.605A>G	p.His202Arg	0	0	0	0	0	1	0	0
	FGRAMPH1_01G13103	TRI7	2	5395835	T	C	missense_variant	MODERATE	c.610T>C	p.Trp204Arg	0	0	0	0	0	1	0	0
	FGRAMPH1_01G13103	TRI7	2	5395851	G	T	missense_variant	MODERATE	c.626G>T	p.Gly209Val	0	0	0	0	0	1	0	0
	FGRAMPH1_01G13103	TRI7	2	5395869	G	A	downstream_gene_variant	MODIFIER	c.*2G>A		0	0	0	0	0	1	0	0
	FGRAMPH1_01G13103	TRI7	2	5395871	C	T	downstream_gene_variant	MODIFIER	c.*4C>T		0	0	0	0	0	1	0	0
	FGRAMPH1_01G13103	TRI7	2	5395928	A	G	downstream_gene_variant	MODIFIER	c.*61A>G		0	0	1	1	0	0	1	1
	FGRAMPH1_01G13103	TRI7	2	5395930	A	C	downstream_gene_variant	MODIFIER	c.*63A>C		0	0	0	0	0	1	0	0
	FGRAMPH1_01G13103	TRI7	2	5395942	G	A	downstream_gene_variant	MODIFIER	c.*75G>A		0	0	0	0	0	1	0	0
	FGRAMPH1_01G13103	TRI7	2	5395948	A	G	downstream_gene_variant	MODIFIER	c.*81A>G		0	0	0	0	0	1	0	0
	FGRAMPH1_01G13103	TRI7	2	5395974	G	C	downstream_gene_variant	MODIFIER	c.*107G>C		0	0	0	0	0	1	0	0
	FGRAMPH1_01G13103	TRI7	2	5395982	CATAAT	C	downstream_gene_variant	MODIFIER	c.*116_*120delATAAT		0	0	0	0	0	1	0	0
	FGRAMPH1_01G13103	TRI7	2	5395990	T	G	downstream_gene_variant	MODIFIER	c.*123T>G		0	0	0	0	0	1	0	0
	FGRAMPH1_01G13103	TRI7	2	5395992	C	T	downstream_gene_variant	MODIFIER	c.*125C>T		0	0	0	0	0	1	0	0
	FGRAMPH1_01G13103	TRI7	2	5395995	T	C	downstream_gene_variant	MODIFIER	c.*128T>C		0	0	0	0	0	1	0	0
	FGRAMPH1_01G13103	TRI7	2	5396013	T	C	downstream_gene_variant	MODIFIER	c.*146T>C		0	0	1	1	0	0	1	1
	FGRAMPH1_01G13103	TRI7	2	5396014	C	G	downstream_gene_variant	MODIFIER	c.*147C>G		0	0	1	1	0	1	1	1
	FGRAMPH1_01G13103	TRI7	2	5396022	G	T	downstream_gene_variant	MODIFIER	c.*155G>T		0	0	0	0	0	1	0	0
	FGRAMPH1_01G13103	TRI7	2	5396070	A	T	downstream_gene_variant	MODIFIER	c.*203A>T		0	0	1	1	0	0	1	1
	FGRAMPH1_01G13103	TRI7	2	5396093	G	A	downstream_gene_variant	MODIFIER	c.*226G>A		0	0	0	0	0	1	0	0
	FGRAMPH1_01G13103	TRI7	2	5396108	G	T	downstream_gene_variant	MODIFIER	c.*241G>T		0	0	0	0	0	1	0	0
	FGRAMPH1_01G13103	TRI7	2	5396119	C	A	downstream_gene_variant	MODIFIER	c.*252C>A		0	0	0	0	0	1	0	0
	FGRAMPH1_01G13103	TRI7	2	5396126	A	G	downstream_gene_variant	MODIFIER	c.*259A>G		0	0	0	0	0	1	0	0
	FGRAMPH1_01G13103	TRI7	2	5396140	G	A	downstream_gene_variant	MODIFIER	c.*273G>A		0	0	0	0	0	1	0	0
	FGRAMPH1_01G13103	TRI7	2	5396157	A	C	downstream_gene_variant	MODIFIER	c.*290A>C		0	0	0	0	0	1	0	0
	FGRAMPH1_01G13103	TRI7	2	5396160	T	TGTA	downstream_gene_variant	MODIFIER	c.*293_*294insGTA		0	0	0	0	0	1	0	0
	FGRAMPH1_01G13103	TRI7	2	5396169	G	A	downstream_gene_variant	MODIFIER	c.*302G>A		0	0	0	0	0	1	0	0
	FGRAMPH1_01G13105	TRI3	2	5396179	G	A	upstream_gene_variant	MODIFIER	c.-498G>A		0	0	0	0	0	1	0	0
	FGRAMPH1_01G13105	TRI3	2	5396193	C	T	upstream_gene_variant	MODIFIER	c.-484C>T		0	0	0	0	0	1	0	0
	FGRAMPH1_01G13105	TRI3	2	5396228	G	T	upstream_gene_variant	MODIFIER	c.-449G>T		0	0	0	0	0	1	0	0
	FGRAMPH1_01G13105	TRI3	2	5396234	T	G	upstream_gene_variant	MODIFIER	c.-443T>G		0	0	0	0	0	1	0	0
	FGRAMPH1_01G13105	TRI3	2	5396243	T	C	upstream_gene_variant	MODIFIER	c.-434T>C		0	0	1	1	0	1	1	1
	FGRAMPH1_01G13105	TRI3	2	5396273	G	A	upstream_gene_variant	MODIFIER	c.-404G>A		0	0	0	0	0	1	0	0
	FGRAMPH1_01G13105	TRI3	2	5396286	T	C	upstream_gene_variant	MODIFIER	c.-391T>C		0	0	0	0	0	1	0	0
	FGRAMPH1_01G13105	TRI3	2	5396305	T	G	upstream_gene_variant	MODIFIER	c.-372T>G		0	0	0	0	0	1	0	0
	FGRAMPH1_01G13105	TRI3	2	5396340	T	G	upstream_gene_variant	MODIFIER	c.-337T>G		0	0	0	0	0	1	0	0
	FGRAMPH1_01G13105	TRI3	2	5396362	G	A	upstream_gene_variant	MODIFIER	c.-315G>A		0	0	0	0	0	1	0	0
	FGRAMPH1_01G13105	TRI3	2	5396365	C	T	upstream_gene_variant	MODIFIER	c.-312C>T		0	0	0	0	0	1	0	0
	FGRAMPH1_01G13105	TRI3	2	5396406	A	C	upstream_gene_variant	MODIFIER	c.-271A>C		0	0	0	0	0	1	0	0
	FGRAMPH1_01G13105	TRI3	2	5396430	GCGTAT	G	upstream_gene_variant	MODIFIER	c.-246_-242delCGTAT		0	0	0	0	1	1	0	0
	FGRAMPH1_01G13105	TRI3	2	5396442	A	G	upstream_gene_variant	MODIFIER	c.-235A>G		0	0	0	0	0	1	0	0
	FGRAMPH1_01G13105	TRI3	2	5396450	T	C	upstream_gene_variant	MODIFIER	c.-227T>C		0	0	0	0	0	1	0	0
	FGRAMPH1_01G13105	TRI3	2	5396452	G	A	upstream_gene_variant	MODIFIER	c.-225G>A		0	0	0	0	0	1	0	0
	FGRAMPH1_01G13105	TRI3	2	5396484	ACT	A	upstream_gene_variant	MODIFIER	c.-192_-191delCT		0	0	0	0	1	0	0	0
	FGRAMPH1_01G13105	TRI3	2	5396492	T	C	upstream_gene_variant	MODIFIER	c.-185T>C		0	0	1	1	0	1	1	1
	FGRAMPH1_01G13105	TRI3	2	5396498	A	G	upstream_gene_variant	MODIFIER	c.-179A>G		0	0	0	0	0	1	0	0
	FGRAMPH1_01G13105	TRI3	2	5396499	A	ACTCC	upstream_gene_variant	MODIFIER	c.-178_-177insCTCC		0	0	0	0	1	0	0	0
	FGRAMPH1_01G13105	TRI3	2	5396512	C	T	upstream_gene_variant	MODIFIER	c.-165C>T		0	0	0	0	0	1	0	0
	FGRAMPH1_01G13105	TRI3	2	5396513	T	C	upstream_gene_variant	MODIFIER	c.-164T>C		0	0	0	0	0	1	0	0
	FGRAMPH1_01G13105	TRI3	2	5396517	A	G	upstream_gene_variant	MODIFIER	c.-160A>G		0	0	0	0	0	1	0	0
	FGRAMPH1_01G13105	TRI3	2	5396528	C	T	upstream_gene_variant	MODIFIER	c.-149C>T		0	0	0	0	0	1	0	0
	FGRAMPH1_01G13105	TRI3	2	5396532	G	C	upstream_gene_variant	MODIFIER	c.-145G>C		0	0	0	0	0	1	0	0
	FGRAMPH1_01G13105	TRI3	2	5396565	A	G	upstream_gene_variant	MODIFIER	c.-112A>G		0	0	0	0	0	1	0	0
	FGRAMPH1_01G13105	TRI3	2	5396593	T	C	upstream_gene_variant	MODIFIER	c.-84T>C		0	0	0	0	0	1	0	0
	FGRAMPH1_01G13105	TRI3	2	5396605	A	T	upstream_gene_variant	MODIFIER	c.-72A>T		0	0	0	0	1	1	0	0
	FGRAMPH1_01G13105	TRI3	2	5396609	C	A	upstream_gene_variant	MODIFIER	c.-68C>A		0	0	0	0	1	0	0	0
	FGRAMPH1_01G13105	TRI3	2	5396613	G	A	upstream_gene_variant	MODIFIER	c.-64G>A		0	0	0	0	1	0	0	0
	FGRAMPH1_01G13105	TRI3	2	5396620	C	A	upstream_gene_variant	MODIFIER	c.-57C>A		0	0	0	0	0	1	0	0
	FGRAMPH1_01G13105	TRI3	2	5396624	G	A	upstream_gene_variant	MODIFIER	c.-53G>A		0	0	0	0	1	0	0	0
	FGRAMPH1_01G13105	TRI3	2	5396627	T	C	upstream_gene_variant	MODIFIER	c.-50T>C		0	0	0	0	0	1	0	0
	FGRAMPH1_01G13105	TRI3	2	5396628	C	T	upstream_gene_variant	MODIFIER	c.-49C>T		0	0	0	0	0	1	0	0
	FGRAMPH1_01G13105	TRI3	2	5396631	C	T	upstream_gene_variant	MODIFIER	c.-46C>T		0	0	0	0	0	1	0	0
	FGRAMPH1_01G13105	TRI3	2	5396633	G	A	upstream_gene_variant	MODIFIER	c.-44G>A		0	0	0	0	0	1	0	0
	FGRAMPH1_01G13105	TRI3	2	5396635	C	CA	upstream_gene_variant	MODIFIER	c.-42_-41insA		0	0	1	1	0	0	1	0
	FGRAMPH1_01G13105	TRI3	2	5396638	A	G	upstream_gene_variant	MODIFIER	c.-39A>G		0	0	0	0	0	1	0	0
	FGRAMPH1_01G13105	TRI3	2	5396640	A	C	upstream_gene_variant	MODIFIER	c.-37A>C		0	0	0	0	0	1	0	0
	FGRAMPH1_01G13105	TRI3	2	5396643	AGC	A	upstream_gene_variant	MODIFIER	c.-33_-32delGC		0	0	0	0	0	1	0	0
	FGRAMPH1_01G13105	TRI3	2	5396644	G	A	upstream_gene_variant	MODIFIER	c.-33G>A		0	0	0	0	1	0	0	0
	FGRAMPH1_01G13105	TRI3	2	5396662	C	T	upstream_gene_variant	MODIFIER	c.-15C>T		0	0	0	0	0	1	0	0
	FGRAMPH1_01G13105	TRI3	2	5396662	C	T	upstream_gene_variant	MODIFIER	c.-15C>T		0	0	0	0	1	0	0	0
	FGRAMPH1_01G13105	TRI3	2	5396663	C	T	upstream_gene_variant	MODIFIER	c.-14C>T		0	0	0	0	1	0	0	0
	FGRAMPH1_01G13105	TRI3	2	5396683	G	C	missense_variant	MODERATE	c.7G>C	p.Ala3Pro	0	0	0	0	1	0	0	0
	FGRAMPH1_01G13105	TRI3	2	5396703	A	G	synonymous_variant	LOW	c.27A>G	p.Pro9Pro	0	0	0	0	1	1	0	0
	FGRAMPH1_01G13105	TRI3	2	5396709	G	A	synonymous_variant	LOW	c.33G>A	p.Leu11Leu	0	0	0	0	0	1	0	0
	FGRAMPH1_01G13105	TRI3	2	5396712	A	G	synonymous_variant	LOW	c.36A>G	p.Val12Val	0	0	0	0	1	0	0	0
	FGRAMPH1_01G13105	TRI3	2	5396718	A	G	synonymous_variant	LOW	c.42A>G	p.Ala14Ala	0	0	0	0	1	0	0	0
	FGRAMPH1_01G13105	TRI3	2	5396736	A	G	synonymous_variant	LOW	c.60A>G	p.Ser20Ser	0	0	0	0	0	1	0	0
	FGRAMPH1_01G13105	TRI3	2	5396743	C	G	missense_variant	MODERATE	c.67C>G	p.Pro23Ala	0	0	0	0	1	0	0	0
	FGRAMPH1_01G13105	TRI3	2	5396745	T	A	synonymous_variant	LOW	c.69T>A	p.Pro23Pro	0	0	0	0	0	1	0	0
	FGRAMPH1_01G13105	TRI3	2	5396747	G	A	missense_variant	MODERATE	c.71G>A	p.Arg24His	0	0	0	0	1	0	0	0
	FGRAMPH1_01G13105	TRI3	2	5396748	T	C	synonymous_variant	LOW	c.72T>C	p.Arg24Arg	0	0	0	0	1	0	0	0
	FGRAMPH1_01G13105	TRI3	2	5396749	C	A	missense_variant	MODERATE	c.73C>A	p.Gln25Lys	0	0	0	0	1	0	0	0
	FGRAMPH1_01G13105	TRI3	2	5396751	G	A	synonymous_variant	LOW	c.75G>A	p.Gln25Gln	0	0	0	0	1	0	0	0
	FGRAMPH1_01G13105	TRI3	2	5396757	A	G	synonymous_variant	LOW	c.81A>G	p.Gln27Gln	0	0	0	0	0	1	0	0
	FGRAMPH1_01G13105	TRI3	2	5396760	C	T	synonymous_variant	LOW	c.84C>T	p.Arg28Arg	0	0	0	0	1	1	0	0
	FGRAMPH1_01G13105	TRI3	2	5396763	G	C	synonymous_variant	LOW	c.87G>C	p.Arg29Arg	0	0	0	0	1	0	0	0
	FGRAMPH1_01G13105	TRI3	2	5396769	C	T	synonymous_variant	LOW	c.93C>T	p.Val31Val	0	0	0	0	1	1	0	0
	FGRAMPH1_01G13105	TRI3	2	5396775	T	C	synonymous_variant	LOW	c.99T>C	p.Ala33Ala	0	0	0	0	1	0	0	0
	FGRAMPH1_01G13105	TRI3	2	5396784	T	C	synonymous_variant	LOW	c.108T>C	p.Ile36Ile	0	0	0	0	1	1	0	0
	FGRAMPH1_01G13105	TRI3	2	5396799	G	A	synonymous_variant	LOW	c.123G>A	p.Glu41Glu	0	0	0	0	1	0	0	0
	FGRAMPH1_01G13105	TRI3	2	5396810	G	A	missense_variant	MODERATE	c.134G>A	p.Arg45Lys	0	0	0	0	1	0	0	0
	FGRAMPH1_01G13105	TRI3	2	5396815	C	T	synonymous_variant	LOW	c.139C>T	p.Leu47Leu	0	0	0	0	1	1	0	0
	FGRAMPH1_01G13105	TRI3	2	5396826	T	C	synonymous_variant	LOW	c.150T>C	p.Leu50Leu	0	0	0	0	0	1	0	0
	FGRAMPH1_01G13105	TRI3	2	5396835	T	C	synonymous_variant	LOW	c.159T>C	p.Ala53Ala	0	0	0	0	1	0	0	0
	FGRAMPH1_01G13105	TRI3	2	5396839	T	C	missense_variant	MODERATE	c.163T>C	p.Ser55Pro	0	0	0	0	1	0	0	0
	FGRAMPH1_01G13105	TRI3	2	5396869	A	T	missense_variant	MODERATE	c.193A>T	p.Thr65Ser	0	0	0	0	1	1	0	0
	FGRAMPH1_01G13105	TRI3	2	5396895	C	T	synonymous_variant	LOW	c.219C>T	p.Asp73Asp	0	0	0	0	0	1	0	0
	FGRAMPH1_01G13105	TRI3	2	5396910	T	C	synonymous_variant	LOW	c.234T>C	p.Ala78Ala	0	0	0	0	1	1	0	0
	FGRAMPH1_01G13105	TRI3	2	5396916	A	T	synonymous_variant	LOW	c.240A>T	p.Val80Val	0	0	0	0	1	1	0	0
	FGRAMPH1_01G13105	TRI3	2	5396919	G	A	synonymous_variant	LOW	c.243G>A	p.Glu81Glu	0	0	0	0	1	1	0	0
	FGRAMPH1_01G13105	TRI3	2	5396925	T	G	synonymous_variant	LOW	c.249T>G	p.Arg83Arg	0	0	0	0	0	1	0	0
	FGRAMPH1_01G13105	TRI3	2	5396941	A	T	missense_variant	MODERATE	c.265A>T	p.Ser89Cys	0	0	0	0	1	0	0	0
	FGRAMPH1_01G13105	TRI3	2	5396982	C	T	synonymous_variant	LOW	c.306C>T	p.Ile102Ile	0	0	0	0	1	0	0	0
	FGRAMPH1_01G13105	TRI3	2	5396991	C	T	synonymous_variant	LOW	c.315C>T	p.Tyr105Tyr	0	0	0	0	1	0	0	0
	FGRAMPH1_01G13105	TRI3	2	5397003	G	A	synonymous_variant	LOW	c.327G>A	p.Glu109Glu	0	0	0	0	1	0	0	0
	FGRAMPH1_01G13105	TRI3	2	5397008	A	T	missense_variant	MODERATE	c.332A>T	p.Asp111Val	0	0	0	0	0	1	0	0
	FGRAMPH1_01G13105	TRI3	2	5397013	T	G	missense_variant	MODERATE	c.337T>G	p.Ser113Ala	0	0	0	0	1	0	0	0
	FGRAMPH1_01G13105	TRI3	2	5397017	T	C	missense_variant	MODERATE	c.341T>C	p.Val114Ala	0	0	0	0	1	1	0	0
	FGRAMPH1_01G13105	TRI3	2	5397021	T	C	synonymous_variant	LOW	c.345T>C	p.Arg115Arg	0	0	0	0	1	0	0	0
	FGRAMPH1_01G13105	TRI3	2	5397036	T	A	synonymous_variant	LOW	c.360T>A	p.Gly120Gly	0	0	0	0	1	0	0	0
	FGRAMPH1_01G13105	TRI3	2	5397048	A	T	synonymous_variant	LOW	c.372A>T	p.Val124Val	0	0	0	0	0	1	0	0
	FGRAMPH1_01G13105	TRI3	2	5397051	A	G	synonymous_variant	LOW	c.375A>G	p.Gln125Gln	0	0	0	0	1	1	0	0
	FGRAMPH1_01G13105	TRI3	2	5397052	C	A	missense_variant	MODERATE	c.376C>A	p.Pro126Thr	0	0	0	0	1	0	0	0
	FGRAMPH1_01G13105	TRI3	2	5397054	T	C	synonymous_variant	LOW	c.378T>C	p.Pro126Pro	0	0	0	0	0	1	0	0
	FGRAMPH1_01G13105	TRI3	2	5397058	G	A	missense_variant	MODERATE	c.382G>A	p.Ala128Thr	0	0	0	0	1	0	0	0
	FGRAMPH1_01G13105	TRI3	2	5397072	T	C	synonymous_variant	LOW	c.396T>C	p.Ile132Ile	0	0	0	0	1	1	0	0
	FGRAMPH1_01G13105	TRI3	2	5397075	C	T	synonymous_variant	LOW	c.399C>T	p.Asp133Asp	0	0	0	0	1	0	0	0
	FGRAMPH1_01G13105	TRI3	2	5397084	G	C	synonymous_variant	LOW	c.408G>C	p.Thr136Thr	0	0	0	0	1	1	0	0
	FGRAMPH1_01G13105	TRI3	2	5397087	G	A	synonymous_variant	LOW	c.411G>A	p.Glu137Glu	0	0	0	0	1	0	0	0
	FGRAMPH1_01G13105	TRI3	2	5397090	G	T	missense_variant	MODERATE	c.414G>T	p.Met138Ile	0	0	0	0	1	0	0	0
	FGRAMPH1_01G13105	TRI3	2	5397100	A	C	synonymous_variant	LOW	c.424A>C	p.Arg142Arg	0	0	0	0	0	1	0	0
	FGRAMPH1_01G13105	TRI3	2	5397108	A	G	synonymous_variant	LOW	c.432A>G	p.Ala144Ala	0	0	0	0	1	0	0	0
	FGRAMPH1_01G13105	TRI3	2	5397110	C	G	missense_variant	MODERATE	c.434C>G	p.Ala145Gly	0	0	0	0	1	0	0	0
	FGRAMPH1_01G13105	TRI3	2	5397119	A	G	missense_variant	MODERATE	c.443A>G	p.Asn148Ser	0	0	0	0	1	0	0	0
	FGRAMPH1_01G13105	TRI3	2	5397121	A	G	missense_variant	MODERATE	c.445A>G	p.Thr149Ala	0	0	0	0	1	0	0	0
	FGRAMPH1_01G13105	TRI3	2	5397125	C	T	missense_variant	MODERATE	c.449C>T	p.Pro150Leu	0	0	0	0	1	0	0	0
	FGRAMPH1_01G13105	TRI3	2	5397138	T	G	missense_variant	MODERATE	c.462T>G	p.Ile154Met	0	0	0	0	1	0	0	0
	FGRAMPH1_01G13105	TRI3	2	5397150	G	A	synonymous_variant	LOW	c.474G>A	p.Leu158Leu	0	0	0	0	1	0	0	0
	FGRAMPH1_01G13105	TRI3	2	5397177	A	G	synonymous_variant	LOW	c.501A>G	p.Thr167Thr	0	0	0	0	0	1	0	0
	FGRAMPH1_01G13105	TRI3	2	5397186	T	C	synonymous_variant	LOW	c.510T>C	p.Pro170Pro	0	0	0	0	1	0	0	0
	FGRAMPH1_01G13105	TRI3	2	5397198	C	T	synonymous_variant	LOW	c.522C>T	p.Thr174Thr	0	0	0	0	0	1	0	0
	FGRAMPH1_01G13105	TRI3	2	5397202	G	T	missense_variant	MODERATE	c.526G>T	p.Asp176Tyr	0	0	0	0	0	1	0	0
	FGRAMPH1_01G13105	TRI3	2	5397204	T	C	synonymous_variant	LOW	c.528T>C	p.Asp176Asp	0	0	0	0	1	0	0	0
	FGRAMPH1_01G13105	TRI3	2	5397222	T	C	synonymous_variant	LOW	c.546T>C	p.Asn182Asn	0	0	0	0	1	0	0	0
	FGRAMPH1_01G13105	TRI3	2	5397226	T	G	missense_variant	MODERATE	c.550T>G	p.Leu184Val	0	0	0	0	1	0	0	0
	FGRAMPH1_01G13105	TRI3	2	5397237	C	T	synonymous_variant	LOW	c.561C>T	p.Asp187Asp	0	0	0	0	1	0	0	0
	FGRAMPH1_01G13105	TRI3	2	5397240	A	T	synonymous_variant	LOW	c.564A>T	p.Gly188Gly	0	0	0	0	1	0	0	0
	FGRAMPH1_01G13105	TRI3	2	5397243	C	T	synonymous_variant	LOW	c.567C>T	p.Ile189Ile	0	0	0	0	1	1	0	0
	FGRAMPH1_01G13105	TRI3	2	5397245	G	C	missense_variant	MODERATE	c.569G>C	p.Gly190Ala	0	0	0	0	1	0	0	0
	FGRAMPH1_01G13105	TRI3	2	5397264	G	A	synonymous_variant	LOW	c.588G>A	p.Gly196Gly	0	0	0	0	1	0	0	0
	FGRAMPH1_01G13105	TRI3	2	5397279	C	T	synonymous_variant	LOW	c.603C>T	p.Leu201Leu	0	0	0	0	0	1	0	0
	FGRAMPH1_01G13105	TRI3	2	5397294	T	C	synonymous_variant	LOW	c.618T>C	p.Ile206Ile	0	0	0	0	1	0	0	0
	FGRAMPH1_01G13105	TRI3	2	5397300	T	C	synonymous_variant	LOW	c.624T>C	p.Leu208Leu	0	0	0	0	1	1	0	0
	FGRAMPH1_01G13105	TRI3	2	5397313	G	A	missense_variant	MODERATE	c.637G>A	p.Glu213Lys	0	0	0	0	1	0	0	0
	FGRAMPH1_01G13105	TRI3	2	5397315	G	C	missense_variant	MODERATE	c.639G>C	p.Glu213Asp	0	0	0	0	0	1	0	0
	FGRAMPH1_01G13105	TRI3	2	5397318	G	A	synonymous_variant	LOW	c.642G>A	p.Thr214Thr	0	0	0	0	0	1	0	0
	FGRAMPH1_01G13105	TRI3	2	5397320	A	C	missense_variant	MODERATE	c.644A>C	p.His215Pro	0	0	0	0	1	1	0	0
	FGRAMPH1_01G13105	TRI3	2	5397327	A	G	missense_variant	MODERATE	c.651A>G	p.Ile217Met	0	0	0	0	1	1	0	0
	FGRAMPH1_01G13105	TRI3	2	5397337	C	A	missense_variant	MODERATE	c.661C>A	p.Gln221Lys	0	0	0	0	1	0	0	0
	FGRAMPH1_01G13105	TRI3	2	5397369	C	T	synonymous_variant	LOW	c.693C>T	p.Val231Val	0	0	0	0	0	1	0	0
	FGRAMPH1_01G13105	TRI3	2	5397378	G	C	synonymous_variant	LOW	c.702G>C	p.Leu234Leu	0	0	0	0	1	0	0	0
	FGRAMPH1_01G13105	TRI3	2	5397388	G	A	missense_variant	MODERATE	c.712G>A	p.Val238Ile	0	0	0	0	1	0	0	0
	FGRAMPH1_01G13105	TRI3	2	5397390	A	G	synonymous_variant	LOW	c.714A>G	p.Val238Val	0	0	0	0	1	1	0	0
	FGRAMPH1_01G13105	TRI3	2	5397393	C	T	synonymous_variant	LOW	c.717C>T	p.Ser239Ser	0	0	0	0	1	1	0	0
	FGRAMPH1_01G13105	TRI3	2	5397402	A	C	synonymous_variant	LOW	c.726A>C	p.Gly242Gly	0	0	0	0	0	1	0	0
	FGRAMPH1_01G13105	TRI3	2	5397414	C	T	synonymous_variant	LOW	c.738C>T	p.Asp246Asp	0	0	0	0	1	0	0	0
	FGRAMPH1_01G13105	TRI3	2	5397423	C	T	synonymous_variant	LOW	c.747C>T	p.Cys249Cys	0	0	0	0	1	0	0	0
	FGRAMPH1_01G13105	TRI3	2	5397435	A	G	synonymous_variant	LOW	c.759A>G	p.Thr253Thr	0	0	0	0	0	1	0	0
	FGRAMPH1_01G13105	TRI3	2	5397436	A	G	missense_variant	MODERATE	c.760A>G	p.Ser254Gly	0	0	0	0	1	0	0	0
	FGRAMPH1_01G13105	TRI3	2	5397438	T	C	synonymous_variant	LOW	c.762T>C	p.Ser254Ser	0	0	0	0	0	1	0	0
	FGRAMPH1_01G13105	TRI3	2	5397444	T	C	synonymous_variant	LOW	c.768T>C	p.Leu256Leu	0	0	0	0	0	1	0	0
	FGRAMPH1_01G13105	TRI3	2	5397450	T	C	synonymous_variant	LOW	c.774T>C	p.Ala258Ala	0	0	0	0	1	1	0	0
	FGRAMPH1_01G13105	TRI3	2	5397453	T	C	synonymous_variant	LOW	c.777T>C	p.Asn259Asn	0	0	0	0	1	0	0	0
	FGRAMPH1_01G13105	TRI3	2	5397459	G	A	splice_region_variant&intron_variant	LOW	c.780+3G>A		0	0	0	0	0	1	0	0
	FGRAMPH1_01G13105	TRI3	2	5397466	T	C	intron_variant	MODIFIER	c.780+10T>C		0	0	0	0	0	1	0	0
	FGRAMPH1_01G13105	TRI3	2	5397467	A	G	intron_variant	MODIFIER	c.780+11A>G		0	0	0	0	1	1	0	0
	FGRAMPH1_01G13105	TRI3	2	5397471	C	A	intron_variant	MODIFIER	c.780+15C>A		0	0	0	0	0	1	0	0
	FGRAMPH1_01G13105	TRI3	2	5397472	GA	G	intron_variant	MODIFIER	c.780+17delA		0	0	0	0	0	1	0	0
	FGRAMPH1_01G13105	TRI3	2	5397473	A	G	intron_variant	MODIFIER	c.780+17A>G		0	0	0	0	1	0	0	0
	FGRAMPH1_01G13105	TRI3	2	5397474	C	T	intron_variant	MODIFIER	c.780+18C>T		0	0	0	0	0	1	0	0
	FGRAMPH1_01G13105	TRI3	2	5397477	C	T	intron_variant	MODIFIER	c.780+21C>T		0	0	0	0	1	0	0	0
	FGRAMPH1_01G13105	TRI3	2	5397478	A	C	intron_variant	MODIFIER	c.780+22A>C		0	0	0	0	0	1	0	0
	FGRAMPH1_01G13105	TRI3	2	5397480	C	A	intron_variant	MODIFIER	c.780+24C>A		0	0	0	0	1	1	0	0
	FGRAMPH1_01G13105	TRI3	2	5397484	C	G	intron_variant	MODIFIER	c.780+28C>G		0	0	0	0	0	1	0	0
	FGRAMPH1_01G13105	TRI3	2	5397489	T	C	intron_variant	MODIFIER	c.781-24T>C		0	0	0	0	1	0	0	0
	FGRAMPH1_01G13105	TRI3	2	5397491	C	T	intron_variant	MODIFIER	c.781-22C>T		0	0	0	0	0	1	0	0
	FGRAMPH1_01G13105	TRI3	2	5397493	C	T	intron_variant	MODIFIER	c.781-20C>T		0	0	0	0	1	0	0	0
	FGRAMPH1_01G13105	TRI3	2	5397497	A	G	intron_variant	MODIFIER	c.781-16A>G		0	0	0	0	0	1	0	0
	FGRAMPH1_01G13105	TRI3	2	5397507	T	C	splice_region_variant&intron_variant	LOW	c.781-6T>C		0	0	0	0	1	1	0	0
	FGRAMPH1_01G13105	TRI3	2	5397508	T	A	splice_region_variant&intron_variant	LOW	c.781-5T>A		0	0	0	0	1	1	0	0
	FGRAMPH1_01G13105	TRI3	2	5397524	T	C	synonymous_variant	LOW	c.792T>C	p.Gly264Gly	0	0	0	0	1	0	0	0
	FGRAMPH1_01G13105	TRI3	2	5397535	G	A	missense_variant	MODERATE	c.803G>A	p.Arg268Gln	0	0	0	0	0	1	0	0
	FGRAMPH1_01G13105	TRI3	2	5397542	G	A	synonymous_variant	LOW	c.810G>A	p.Gly270Gly	0	0	0	0	1	0	0	0
	FGRAMPH1_01G13105	TRI3	2	5397547	C	G	missense_variant	MODERATE	c.815C>G	p.Ala272Gly	0	0	0	0	1	0	0	0
	FGRAMPH1_01G13105	TRI3	2	5397557	T	C	synonymous_variant	LOW	c.825T>C	p.Arg275Arg	0	0	0	0	0	1	0	0
	FGRAMPH1_01G13105	TRI3	2	5397561	G	T	missense_variant	MODERATE	c.829G>T	p.Ala277Ser	0	0	0	0	1	0	0	0
	FGRAMPH1_01G13105	TRI3	2	5397578	T	C	synonymous_variant	LOW	c.846T>C	p.Ser282Ser	0	0	0	0	1	1	0	0
	FGRAMPH1_01G13105	TRI3	2	5397581	C	T	synonymous_variant	LOW	c.849C>T	p.Ala283Ala	0	0	0	0	1	0	0	0
	FGRAMPH1_01G13105	TRI3	2	5397584	C	G	missense_variant	MODERATE	c.852C>G	p.Asp284Glu	0	0	0	0	1	1	0	0
	FGRAMPH1_01G13105	TRI3	2	5397587	C	T	synonymous_variant	LOW	c.855C>T	p.Asp285Asp	0	0	0	0	1	0	0	0
	FGRAMPH1_01G13105	TRI3	2	5397596	C	T	synonymous_variant	LOW	c.864C>T	p.Ala288Ala	0	0	0	0	0	1	0	0
	FGRAMPH1_01G13105	TRI3	2	5397600	A	G	missense_variant	MODERATE	c.868A>G	p.Ile290Val	0	0	0	0	0	1	0	0
	FGRAMPH1_01G13105	TRI3	2	5397611	G	C	synonymous_variant	LOW	c.879G>C	p.Val293Val	0	0	0	0	0	1	0	0
	FGRAMPH1_01G13105	TRI3	2	5397620	C	A	synonymous_variant	LOW	c.888C>A	p.Arg296Arg	0	0	0	0	1	1	0	0
	FGRAMPH1_01G13105	TRI3	2	5397647	A	G	synonymous_variant	LOW	c.915A>G	p.Gln305Gln	0	0	0	0	1	1	0	0
	FGRAMPH1_01G13105	TRI3	2	5397662	C	G	synonymous_variant	LOW	c.930C>G	p.Ala310Ala	0	0	0	0	1	1	0	0
	FGRAMPH1_01G13105	TRI3	2	5397665	C	T	synonymous_variant	LOW	c.933C>T	p.Ile311Ile	0	0	0	0	1	1	0	0
	FGRAMPH1_01G13105	TRI3	2	5397680	G	A	synonymous_variant	LOW	c.948G>A	p.Leu316Leu	0	0	0	0	1	1	0	0
	FGRAMPH1_01G13105	TRI3	2	5397686	T	C	synonymous_variant	LOW	c.954T>C	p.His318His	0	0	0	0	1	1	0	0
	FGRAMPH1_01G13105	TRI3	2	5397706	C	T	missense_variant	MODERATE	c.974C>T	p.Ser325Leu	0	0	0	0	1	0	0	0
	FGRAMPH1_01G13105	TRI3	2	5397716	A	G	synonymous_variant	LOW	c.984A>G	p.Glu328Glu	0	0	0	0	1	1	0	0
	FGRAMPH1_01G13105	TRI3	2	5397723	T	A	missense_variant	MODERATE	c.991T>A	p.Leu331Ile	0	0	0	0	1	0	0	0
	FGRAMPH1_01G13105	TRI3	2	5397728	A	G	synonymous_variant	LOW	c.996A>G	p.Ser332Ser	0	0	0	0	1	1	0	0
	FGRAMPH1_01G13105	TRI3	2	5397734	A	G	synonymous_variant	LOW	c.1002A>G	p.Thr334Thr	0	0	0	0	0	1	0	0
	FGRAMPH1_01G13105	TRI3	2	5397737	A	G	synonymous_variant	LOW	c.1005A>G	p.Ser335Ser	0	0	0	0	0	1	0	0
	FGRAMPH1_01G13105	TRI3	2	5397740	A	G	synonymous_variant	LOW	c.1008A>G	p.Val336Val	0	0	0	0	0	1	0	0
	FGRAMPH1_01G13105	TRI3	2	5397746	T	C	synonymous_variant	LOW	c.1014T>C	p.Gly338Gly	0	0	0	0	1	0	0	0
	FGRAMPH1_01G13105	TRI3	2	5397756	C	T	synonymous_variant	LOW	c.1024C>T	p.Leu342Leu	0	0	0	0	1	1	0	0
	FGRAMPH1_01G13105	TRI3	2	5397761	T	G	synonymous_variant	LOW	c.1029T>G	p.Arg343Arg	0	0	0	0	1	0	0	0
	FGRAMPH1_01G13105	TRI3	2	5397779	A	C	missense_variant	MODERATE	c.1047A>C	p.Lys349Asn	0	0	0	0	1	1	0	0
	FGRAMPH1_01G13105	TRI3	2	5397788	C	T	synonymous_variant	LOW	c.1056C>T	p.Ala352Ala	0	0	0	0	0	1	0	0
	FGRAMPH1_01G13105	TRI3	2	5397794	T	C	synonymous_variant	LOW	c.1062T>C	p.Cys354Cys	0	0	0	0	1	0	0	0
	FGRAMPH1_01G13105	TRI3	2	5397806	T	C	synonymous_variant	LOW	c.1074T>C	p.Ala358Ala	0	0	0	0	1	1	0	0
	FGRAMPH1_01G13105	TRI3	2	5397818	C	T	synonymous_variant	LOW	c.1086C>T	p.Val362Val	0	0	0	0	1	0	0	0
	FGRAMPH1_01G13105	TRI3	2	5397824	T	C	synonymous_variant	LOW	c.1092T>C	p.Asn364Asn	0	0	0	0	0	1	0	0
	FGRAMPH1_01G13105	TRI3	2	5397824	T	C	synonymous_variant	LOW	c.1092T>C	p.Asn364Asn	0	0	0	0	1	0	0	0
	FGRAMPH1_01G13105	TRI3	2	5397849	A	G	missense_variant	MODERATE	c.1117A>G	p.Lys373Glu	0	0	0	0	0	1	0	0
	FGRAMPH1_01G13105	TRI3	2	5397851	G	A	synonymous_variant	LOW	c.1119G>A	p.Lys373Lys	0	0	0	0	0	1	0	0
	FGRAMPH1_01G13105	TRI3	2	5397851	G	T	missense_variant	MODERATE	c.1119G>T	p.Lys373Asn	0	0	0	0	1	0	0	0
	FGRAMPH1_01G13105	TRI3	2	5397864	A	C	missense_variant	MODERATE	c.1132A>C	p.Ile378Leu	0	0	0	0	0	1	0	0
	FGRAMPH1_01G13105	TRI3	2	5397874	A	G	missense_variant	MODERATE	c.1142A>G	p.Lys381Arg	0	0	0	0	0	1	0	0
	FGRAMPH1_01G13105	TRI3	2	5397878	T	C	synonymous_variant	LOW	c.1146T>C	p.Ala382Ala	0	0	0	0	1	0	0	0
	FGRAMPH1_01G13105	TRI3	2	5397881	A	G	synonymous_variant	LOW	c.1149A>G	p.Leu383Leu	0	0	0	0	1	1	0	0
	FGRAMPH1_01G13105	TRI3	2	5397887	G	A	synonymous_variant	LOW	c.1155G>A	p.Lys385Lys	0	0	0	0	1	0	0	0
	FGRAMPH1_01G13105	TRI3	2	5397890	T	C	synonymous_variant	LOW	c.1158T>C	p.Ala386Ala	0	0	0	0	1	1	0	0
	FGRAMPH1_01G13105	TRI3	2	5397908	A	G	synonymous_variant	LOW	c.1176A>G	p.Lys392Lys	0	0	0	0	1	0	0	0
	FGRAMPH1_01G13105	TRI3	2	5397910	G	C	missense_variant	MODERATE	c.1178G>C	p.Cys393Ser	0	0	0	0	1	0	0	0
	FGRAMPH1_01G13105	TRI3	2	5397935	G	C	synonymous_variant	LOW	c.1203G>C	p.Pro401Pro	0	0	0	0	1	1	0	0
	FGRAMPH1_01G13105	TRI3	2	5397939	C	T	synonymous_variant	LOW	c.1207C>T	p.Leu403Leu	0	0	0	0	0	1	0	0
	FGRAMPH1_01G13105	TRI3	2	5397941	G	A	synonymous_variant	LOW	c.1209G>A	p.Leu403Leu	0	0	0	0	0	1	0	0
	FGRAMPH1_01G13105	TRI3	2	5397950	G	A	synonymous_variant	LOW	c.1218G>A	p.Leu406Leu	0	0	0	0	1	0	0	0
	FGRAMPH1_01G13105	TRI3	2	5397962	C	T	synonymous_variant	LOW	c.1230C>T	p.Val410Val	0	0	0	0	1	1	0	0
	FGRAMPH1_01G13105	TRI3	2	5397971	C	T	synonymous_variant	LOW	c.1239C>T	p.Phe413Phe	0	0	0	0	0	1	0	0
	FGRAMPH1_01G13105	TRI3	2	5397980	T	C	synonymous_variant	LOW	c.1248T>C	p.Gly416Gly	0	0	0	1	1	0	0	1
	FGRAMPH1_01G13105	TRI3	2	5397980	T	C	synonymous_variant	LOW	c.1248T>C	p.Gly416Gly	0	0	1	0	0	0	1	0
	FGRAMPH1_01G13105	TRI3	2	5397987	A	C	missense_variant	MODERATE	c.1255A>C	p.Asn419His	0	0	0	0	0	1	0	0
	FGRAMPH1_01G13105	TRI3	2	5397991	C	A	missense_variant&splice_region_variant	MODERATE	c.1259C>A	p.Ala420Asp	0	0	0	0	0	1	0	0
	FGRAMPH1_01G13105	TRI3	2	5397994	G	A	splice_region_variant&intron_variant	LOW	c.1259+3G>A		0	0	0	0	0	1	0	0
	FGRAMPH1_01G13105	TRI3	2	5397998	G	A	splice_region_variant&intron_variant	LOW	c.1259+7G>A		0	0	0	0	0	1	0	0
	FGRAMPH1_01G13105	TRI3	2	5398003	T	C	intron_variant	MODIFIER	c.1259+12T>C		0	0	0	0	0	1	0	0
	FGRAMPH1_01G13105	TRI3	2	5398008	G	C	intron_variant	MODIFIER	c.1259+17G>C		0	0	0	0	0	1	0	0
	FGRAMPH1_01G13105	TRI3	2	5398030	C	CACATG	intron_variant	MODIFIER	c.1259+39_1259+40insACATG		0	0	0	0	1	0	0	0
	FGRAMPH1_01G13105	TRI3	2	5398038	T	C	intron_variant	MODIFIER	c.1259+47T>C		0	0	0	0	0	1	0	0
	FGRAMPH1_01G13105	TRI3	2	5398041	C	G	intron_variant	MODIFIER	c.1259+50C>G		0	0	0	0	1	0	0	0
	FGRAMPH1_01G13105	TRI3	2	5398047	A	G	intron_variant	MODIFIER	c.1259+56A>G		0	0	0	0	1	0	0	0
	FGRAMPH1_01G13105	TRI3	2	5398062	G	T	intron_variant	MODIFIER	c.1259+71G>T		0	0	0	0	1	1	0	0
	FGRAMPH1_01G13105	TRI3	2	5398071	A	G	intron_variant	MODIFIER	c.1260-76A>G		0	0	0	0	1	0	0	0
	FGRAMPH1_01G13105	TRI3	2	5398084	T	C	intron_variant	MODIFIER	c.1260-63T>C		0	0	0	0	1	1	0	0
	FGRAMPH1_01G13105	TRI3	2	5398085	T	C	intron_variant	MODIFIER	c.1260-62T>C		0	0	0	0	1	0	0	0
	FGRAMPH1_01G13105	TRI3	2	5398088	C	T	intron_variant	MODIFIER	c.1260-59C>T		0	0	0	0	1	1	0	0
	FGRAMPH1_01G13105	TRI3	2	5398089	A	G	intron_variant	MODIFIER	c.1260-58A>G		0	0	0	0	1	1	0	0
	FGRAMPH1_01G13105	TRI3	2	5398099	A	T	intron_variant	MODIFIER	c.1260-48A>T		0	0	0	0	0	1	0	0
	FGRAMPH1_01G13105	TRI3	2	5398105	C	A	intron_variant	MODIFIER	c.1260-42C>A		0	0	0	0	0	1	0	0
	FGRAMPH1_01G13105	TRI3	2	5398112	A	G	intron_variant	MODIFIER	c.1260-35A>G		0	0	0	0	1	1	0	0
	FGRAMPH1_01G13105	TRI3	2	5398117	G	A	intron_variant	MODIFIER	c.1260-30G>A		0	0	0	0	1	0	0	0
	FGRAMPH1_01G13105	TRI3	2	5398120	A	G	intron_variant	MODIFIER	c.1260-27A>G		0	0	0	0	0	1	0	0
	FGRAMPH1_01G13105	TRI3	2	5398127	G	A	intron_variant	MODIFIER	c.1260-20G>A		0	0	0	0	1	0	0	0
	FGRAMPH1_01G13105	TRI3	2	5398129	T	G	intron_variant	MODIFIER	c.1260-18T>G		0	0	0	0	1	0	0	0
	FGRAMPH1_01G13105	TRI3	2	5398154	G	A	missense_variant	MODERATE	c.1267G>A	p.Val423Ile	0	0	0	0	0	1	0	0
	FGRAMPH1_01G13105	TRI3	2	5398171	T	C	synonymous_variant	LOW	c.1284T>C	p.Ile428Ile	0	0	0	0	0	1	0	0
	FGRAMPH1_01G13105	TRI3	2	5398174	G	T	synonymous_variant	LOW	c.1287G>T	p.Pro429Pro	0	0	0	0	1	0	0	0
	FGRAMPH1_01G13105	TRI3	2	5398188	G	A	missense_variant	MODERATE	c.1301G>A	p.Arg434Gln	0	0	0	0	0	1	0	0
	FGRAMPH1_01G13105	TRI3	2	5398193	A	G	missense_variant	MODERATE	c.1306A>G	p.Thr436Ala	0	0	0	0	1	1	0	0
	FGRAMPH1_01G13105	TRI3	2	5398210	G	T	synonymous_variant	LOW	c.1323G>T	p.Val441Val	0	0	0	0	1	0	0	0
	FGRAMPH1_01G13105	TRI3	2	5398213	G	A	synonymous_variant	LOW	c.1326G>A	p.Leu442Leu	0	0	0	0	0	1	0	0
	FGRAMPH1_01G13105	TRI3	2	5398222	G	A	synonymous_variant	LOW	c.1335G>A	p.Glu445Glu	0	0	0	0	1	1	0	0
	FGRAMPH1_01G13105	TRI3	2	5398234	T	C	synonymous_variant	LOW	c.1347T>C	p.Phe449Phe	0	0	0	0	1	0	0	0
	FGRAMPH1_01G13105	TRI3	2	5398235	G	A	missense_variant	MODERATE	c.1348G>A	p.Val450Ile	0	0	0	0	1	0	0	0
	FGRAMPH1_01G13105	TRI3	2	5398284	C	A	intron_variant	MODIFIER	c.1373+24C>A		0	0	0	0	0	1	0	0
	FGRAMPH1_01G13105	TRI3	2	5398287	C	T	intron_variant	MODIFIER	c.1374-25C>T		0	0	0	0	0	1	0	0
	FGRAMPH1_01G13105	TRI3	2	5398291	A	G	intron_variant	MODIFIER	c.1374-21A>G		0	0	0	0	0	1	0	0
	FGRAMPH1_01G13105	TRI3	2	5398300	A	G	intron_variant	MODIFIER	c.1374-12A>G		0	0	0	0	0	1	0	0
	FGRAMPH1_01G13105	TRI3	2	5398302	TAACA	T	splice_region_variant&intron_variant	LOW	c.1374-9_1374-6delAACA		0	0	0	1	0	1	0	0
	FGRAMPH1_01G13105	TRI3	2	5398302	TAACA	T	splice_region_variant&intron_variant	LOW	c.1374-9_1374-6delAACA		0	0	1	0	0	0	1	0
	FGRAMPH1_01G13105	TRI3	2	5398316	A	G	missense_variant	MODERATE	c.1378A>G	p.Ile460Val	0	0	0	0	1	0	0	0
	FGRAMPH1_01G13105	TRI3	2	5398321	A	G	synonymous_variant	LOW	c.1383A>G	p.Arg461Arg	0	0	0	0	1	0	0	0
	FGRAMPH1_01G13105	TRI3	2	5398327	C	T	synonymous_variant	LOW	c.1389C>T	p.Asp463Asp	0	0	0	0	1	0	0	0
	FGRAMPH1_01G13105	TRI3	2	5398339	T	C	synonymous_variant	LOW	c.1401T>C	p.Asp467Asp	0	0	0	0	0	1	0	0
	FGRAMPH1_01G13105	TRI3	2	5398378	C	T	synonymous_variant	LOW	c.1440C>T	p.Tyr480Tyr	0	0	0	0	0	1	0	0
	FGRAMPH1_01G13105	TRI3	2	5398380	A	G	missense_variant	MODERATE	c.1442A>G	p.Asn481Ser	0	0	0	0	1	0	0	0
	FGRAMPH1_01G13105	TRI3	2	5398384	G	A	synonymous_variant	LOW	c.1446G>A	p.Glu482Glu	0	0	0	0	1	0	0	0
	FGRAMPH1_01G13105	TRI3	2	5398387	A	G	synonymous_variant	LOW	c.1449A>G	p.Glu483Glu	0	0	0	0	1	0	0	0
	FGRAMPH1_01G13105	TRI3	2	5398396	G	A	synonymous_variant	LOW	c.1458G>A	p.Gln486Gln	0	0	0	0	1	0	0	0
	FGRAMPH1_01G13105	TRI3	2	5398403	T	C	synonymous_variant	LOW	c.1465T>C	p.Leu489Leu	0	0	0	0	0	1	0	0
	FGRAMPH1_01G13105	TRI3	2	5398405	G	A	synonymous_variant	LOW	c.1467G>A	p.Leu489Leu	0	0	0	0	1	0	0	0
	FGRAMPH1_01G13105	TRI3	2	5398412	A	G	missense_variant	MODERATE	c.1474A>G	p.Ile492Val	0	0	0	0	1	0	0	0
	FGRAMPH1_01G13105	TRI3	2	5398427	T	C	synonymous_variant	LOW	c.1489T>C	p.Leu497Leu	0	0	0	0	1	1	0	0
	FGRAMPH1_01G13105	TRI3	2	5398443	A	AG	frameshift_variant&splice_region_variant	HIGH	c.1505_1506insG		0	0	0	0	1	0	0	0
	FGRAMPH1_01G13105	TRI3	2	5398444	A	T	stop_lost&splice_region_variant	HIGH	c.1506A>T	p.Ter502Tyrext*?	0	0	0	0	1	0	0	0
	FGRAMPH1_01G13105	TRI3	2	5398448	G	A	downstream_gene_variant	MODIFIER	c.*4G>A		0	0	0	0	0	1	0	0
	FGRAMPH1_01G13105	TRI3	2	5398449	C	A	downstream_gene_variant	MODIFIER	c.*5C>A		0	0	0	0	1	0	0	0
	FGRAMPH1_01G13105	TRI3	2	5398465	G	C	downstream_gene_variant	MODIFIER	c.*21G>C		0	0	0	0	1	0	0	0
	FGRAMPH1_01G13105	TRI3	2	5398471	A	G	downstream_gene_variant	MODIFIER	c.*27A>G		0	0	0	0	1	1	0	0
	FGRAMPH1_01G13105	TRI3	2	5398474	T	C	downstream_gene_variant	MODIFIER	c.*30T>C		0	0	0	0	1	1	0	0
	FGRAMPH1_01G13105	TRI3	2	5398476	T	C	downstream_gene_variant	MODIFIER	c.*32T>C		0	0	0	0	0	1	0	0
	FGRAMPH1_01G13105	TRI3	2	5398479	C	T	downstream_gene_variant	MODIFIER	c.*35C>T		0	0	0	0	0	1	0	0
	FGRAMPH1_01G13105	TRI3	2	5398490	A	G	downstream_gene_variant	MODIFIER	c.*46A>G		0	0	0	0	1	1	0	0
	FGRAMPH1_01G13105	TRI3	2	5398495	C	G	downstream_gene_variant	MODIFIER	c.*51C>G		0	0	0	0	1	0	0	0
	FGRAMPH1_01G13105	TRI3	2	5398496	A	C	downstream_gene_variant	MODIFIER	c.*52A>C		0	0	0	0	0	1	0	0
	FGRAMPH1_01G13105	TRI3	2	5398503	C	T	downstream_gene_variant	MODIFIER	c.*59C>T		0	0	0	0	1	1	0	0
	FGRAMPH1_01G13105	TRI3	2	5398505	CT	C	downstream_gene_variant	MODIFIER	c.*62delT		0	0	0	0	0	1	0	0
	FGRAMPH1_01G13105	TRI3	2	5398511	G	T	downstream_gene_variant	MODIFIER	c.*67G>T		0	0	0	0	1	0	0	0
	FGRAMPH1_01G13105	TRI3	2	5398513	T	C	downstream_gene_variant	MODIFIER	c.*69T>C		0	0	0	0	1	0	0	0
	FGRAMPH1_01G13105	TRI3	2	5398516	A	T	downstream_gene_variant	MODIFIER	c.*72A>T		0	0	0	0	0	1	0	0
	FGRAMPH1_01G13105	TRI3	2	5398517	C	T	downstream_gene_variant	MODIFIER	c.*73C>T		0	0	0	0	0	1	0	0
	FGRAMPH1_01G13105	TRI3	2	5398529	T	C	downstream_gene_variant	MODIFIER	c.*85T>C		0	0	0	0	1	0	0	0
	FGRAMPH1_01G13105	TRI3	2	5398530	G	T	downstream_gene_variant	MODIFIER	c.*86G>T		0	0	0	0	0	1	0	0
	FGRAMPH1_01G13105	TRI3	2	5398534	C	T	downstream_gene_variant	MODIFIER	c.*90C>T		0	0	0	0	0	1	0	0
	FGRAMPH1_01G13105	TRI3	2	5398540	G	C	downstream_gene_variant	MODIFIER	c.*96G>C		0	0	0	0	1	1	0	0
	FGRAMPH1_01G13105	TRI3	2	5398542	A	C	downstream_gene_variant	MODIFIER	c.*98A>C		0	0	0	0	1	1	0	0
	FGRAMPH1_01G13105	TRI3	2	5398549	G	A	downstream_gene_variant	MODIFIER	c.*105G>A		0	0	0	0	1	0	0	0
	FGRAMPH1_01G13105	TRI3	2	5398552	A	G	downstream_gene_variant	MODIFIER	c.*108A>G		0	0	0	0	1	1	0	0
	FGRAMPH1_01G13105	TRI3	2	5398555	A	G	downstream_gene_variant	MODIFIER	c.*111A>G		0	0	0	0	0	1	0	0
	FGRAMPH1_01G13105	TRI3	2	5398562	A	T	downstream_gene_variant	MODIFIER	c.*118A>T		0	0	0	0	1	1	0	0
	FGRAMPH1_01G13105	TRI3	2	5398566	A	G	downstream_gene_variant	MODIFIER	c.*122A>G		0	0	0	0	1	0	0	0
	FGRAMPH1_01G13105	TRI3	2	5398567	G	A	downstream_gene_variant	MODIFIER	c.*123G>A		0	0	0	0	1	0	0	0
	FGRAMPH1_01G13105	TRI3	2	5398570	C	T	downstream_gene_variant	MODIFIER	c.*126C>T		0	0	0	0	0	1	0	0
	FGRAMPH1_01G13105	TRI3	2	5398575	T	C	downstream_gene_variant	MODIFIER	c.*131T>C		0	0	0	0	1	0	0	0
	FGRAMPH1_01G13105	TRI3	2	5398577	G	A	downstream_gene_variant	MODIFIER	c.*133G>A		0	0	0	0	1	0	0	0
	FGRAMPH1_01G13105	TRI3	2	5398580	A	G	downstream_gene_variant	MODIFIER	c.*136A>G		0	0	0	0	1	0	0	0
	FGRAMPH1_01G13105	TRI3	2	5398587	G	A	downstream_gene_variant	MODIFIER	c.*143G>A		0	0	0	0	1	0	0	0
	FGRAMPH1_01G13105	TRI3	2	5398597	A	T	downstream_gene_variant	MODIFIER	c.*153A>T		0	0	0	0	1	0	0	0
	FGRAMPH1_01G13105	TRI3	2	5398608	G	T	downstream_gene_variant	MODIFIER	c.*164G>T		0	0	0	0	1	0	0	0
	FGRAMPH1_01G13105	TRI3	2	5398618	T	C	downstream_gene_variant	MODIFIER	c.*174T>C		0	0	0	0	1	0	0	0
	FGRAMPH1_01G13105	TRI3	2	5398619	A	AT	downstream_gene_variant	MODIFIER	c.*175_*176insT		0	0	0	0	1	0	0	0
	FGRAMPH1_01G13105	TRI3	2	5398622	A	G	downstream_gene_variant	MODIFIER	c.*178A>G		0	0	0	0	1	0	0	0
	FGRAMPH1_01G13105	TRI3	2	5398624	TTA	T	downstream_gene_variant	MODIFIER	c.*181_*182delTA		0	0	0	0	1	0	0	0
	FGRAMPH1_01G13105	TRI3	2	5398630	A	T	downstream_gene_variant	MODIFIER	c.*186A>T		0	0	0	0	1	0	0	0
	FGRAMPH1_01G13105	TRI3	2	5398633	T	TC	downstream_gene_variant	MODIFIER	c.*189_*190insC		0	0	0	0	1	0	0	0
	FGRAMPH1_01G13105	TRI3	2	5398662	T	C	downstream_gene_variant	MODIFIER	c.*218T>C		0	0	0	0	1	0	0	0
	FGRAMPH1_01G13105	TRI3	2	5398666	T	C	downstream_gene_variant	MODIFIER	c.*222T>C		0	0	0	0	1	0	0	0
	FGRAMPH1_01G13105	TRI3	2	5398667	T	C	downstream_gene_variant	MODIFIER	c.*223T>C		0	0	0	0	1	0	0	0
	FGRAMPH1_01G13105	TRI3	2	5398675	T	C	downstream_gene_variant	MODIFIER	c.*231T>C		0	0	0	0	1	0	0	0
	FGRAMPH1_01G13105	TRI3	2	5398682	T	C	downstream_gene_variant	MODIFIER	c.*238T>C		0	0	0	0	1	0	0	0
	FGRAMPH1_01G13105	TRI3	2	5398689	T	G	downstream_gene_variant	MODIFIER	c.*245T>G		0	0	0	0	1	0	0	0
	FGRAMPH1_01G13105	TRI3	2	5398695	G	A	downstream_gene_variant	MODIFIER	c.*251G>A		0	0	0	0	1	0	0	0
	FGRAMPH1_01G13105	TRI3	2	5398715	A	C	downstream_gene_variant	MODIFIER	c.*271A>C		0	0	0	0	1	0	0	0
	FGRAMPH1_01G13105	TRI3	2	5398720	C	T	downstream_gene_variant	MODIFIER	c.*276C>T		0	0	0	0	1	0	0	0
	FGRAMPH1_01G13105	TRI3	2	5398729	C	T	downstream_gene_variant	MODIFIER	c.*285C>T		0	0	0	0	1	0	0	0
	FGRAMPH1_01G13105	TRI3	2	5398736	C	T	downstream_gene_variant	MODIFIER	c.*292C>T		0	0	0	0	1	0	0	0
	FGRAMPH1_01G13105	TRI3	2	5398737	C	T	downstream_gene_variant	MODIFIER	c.*293C>T		0	0	0	0	1	0	0	0
	FGRAMPH1_01G13105	TRI3	2	5398753	C	T	downstream_gene_variant	MODIFIER	c.*309C>T		0	0	0	0	1	0	0	0
	FGRAMPH1_01G13105	TRI3	2	5398760	T	A	downstream_gene_variant	MODIFIER	c.*316T>A		0	0	0	0	1	0	0	0
	FGRAMPH1_01G13105	TRI3	2	5398790	G	A	downstream_gene_variant	MODIFIER	c.*346G>A		0	0	0	0	1	0	0	0
	FGRAMPH1_01G13105	TRI3	2	5398805	A	G	downstream_gene_variant	MODIFIER	c.*361A>G		0	0	0	0	1	0	0	0
	FGRAMPH1_01G13105	TRI3	2	5398811	A	G	downstream_gene_variant	MODIFIER	c.*367A>G		0	0	0	0	1	0	0	0
	FGRAMPH1_01G13105	TRI3	2	5398821	T	C	downstream_gene_variant	MODIFIER	c.*377T>C		0	0	0	0	1	0	0	0
	FGRAMPH1_01G13105	TRI3	2	5398824	G	A	downstream_gene_variant	MODIFIER	c.*380G>A		0	0	0	0	1	0	0	0
	FGRAMPH1_01G13105	TRI3	2	5398831	C	T	downstream_gene_variant	MODIFIER	c.*387C>T		0	0	0	0	1	0	0	0
	FGRAMPH1_01G13105	TRI3	2	5398835	G	A	downstream_gene_variant	MODIFIER	c.*391G>A		0	0	0	0	1	0	0	0
	FGRAMPH1_01G13105	TRI3	2	5398836	T	G	downstream_gene_variant	MODIFIER	c.*392T>G		0	0	0	0	1	0	0	0
	FGRAMPH1_01G13105	TRI3	2	5398843	T	C	downstream_gene_variant	MODIFIER	c.*399T>C		0	0	0	0	1	0	0	0
	FGRAMPH1_01G13105	TRI3	2	5398853	T	G	downstream_gene_variant	MODIFIER	c.*409T>G		0	0	0	0	1	0	0	0
	FGRAMPH1_01G13105	TRI3	2	5398864	T	C	downstream_gene_variant	MODIFIER	c.*420T>C		0	0	0	0	1	0	0	0
	FGRAMPH1_01G13105	TRI3	2	5398876	T	C	downstream_gene_variant	MODIFIER	c.*432T>C		0	0	0	0	1	0	0	0
	FGRAMPH1_01G13105	TRI3	2	5398878	T	A	downstream_gene_variant	MODIFIER	c.*434T>A		0	0	0	0	1	0	0	0
	FGRAMPH1_01G13105	TRI3	2	5398894	T	G	downstream_gene_variant	MODIFIER	c.*450T>G		0	0	0	0	1	0	0	0
	FGRAMPH1_01G13105	TRI3	2	5398908	C	T	downstream_gene_variant	MODIFIER	c.*464C>T		0	0	0	0	1	0	0	0
	FGRAMPH1_01G13105	TRI3	2	5398919	C	T	downstream_gene_variant	MODIFIER	c.*475C>T		0	0	0	0	1	0	0	0
	FGRAMPH1_01G13105	TRI3	2	5398921	A	G	downstream_gene_variant	MODIFIER	c.*477A>G		0	0	0	0	1	0	0	0
	FGRAMPH1_01G13105	TRI3	2	5398925	G	A	downstream_gene_variant	MODIFIER	c.*481G>A		0	0	0	0	1	0	0	0
	FGRAMPH1_01G13105	TRI3	2	5398931	C	A	downstream_gene_variant	MODIFIER	c.*487C>A		0	0	0	0	1	0	0	0
	FGRAMPH1_01G13105	TRI3	2	5398939	T	C	downstream_gene_variant	MODIFIER	c.*495T>C		0	0	0	0	1	0	0	0
	FGRAMPH1_01G13105	TRI3	2	5398940	G	T	downstream_gene_variant	MODIFIER	c.*496G>T		0	0	0	0	1	0	0	0
	FGRAMPH1_01G13107	TRI4	2	5398950	C	A	downstream_gene_variant	MODIFIER	c.*448G>T		0	0	0	0	1	0	0	0
	FGRAMPH1_01G13107	TRI4	2	5398951	C	T	downstream_gene_variant	MODIFIER	c.*447G>A		0	0	0	0	1	0	0	0
	FGRAMPH1_01G13107	TRI4	2	5398963	C	T	downstream_gene_variant	MODIFIER	c.*435G>A		0	0	0	0	1	0	0	0
	FGRAMPH1_01G13107	TRI4	2	5398968	G	T	downstream_gene_variant	MODIFIER	c.*430C>A		0	0	0	0	1	0	0	0
	FGRAMPH1_01G13107	TRI4	2	5398969	C	T	downstream_gene_variant	MODIFIER	c.*429G>A		0	0	0	0	1	0	0	0
	FGRAMPH1_01G13107	TRI4	2	5398993	G	A	downstream_gene_variant	MODIFIER	c.*405C>T		0	0	0	0	1	0	0	0
	FGRAMPH1_01G13107	TRI4	2	5398997	A	G	downstream_gene_variant	MODIFIER	c.*401T>C		0	0	0	0	1	0	0	0
	FGRAMPH1_01G13107	TRI4	2	5399005	C	T	downstream_gene_variant	MODIFIER	c.*393G>A		0	0	0	0	1	0	0	0
	FGRAMPH1_01G13107	TRI4	2	5399015	T	G	downstream_gene_variant	MODIFIER	c.*383A>C		0	0	0	0	1	0	0	0
	FGRAMPH1_01G13107	TRI4	2	5399016	G	A	downstream_gene_variant	MODIFIER	c.*382C>T		0	0	0	0	1	0	0	0
	FGRAMPH1_01G13107	TRI4	2	5399019	T	C	downstream_gene_variant	MODIFIER	c.*379A>G		0	0	0	0	1	0	0	0
	FGRAMPH1_01G13107	TRI4	2	5399021	T	C	downstream_gene_variant	MODIFIER	c.*377A>G		0	0	0	0	1	0	0	0
	FGRAMPH1_01G13107	TRI4	2	5399026	T	A	downstream_gene_variant	MODIFIER	c.*372A>T		0	0	0	0	1	0	0	0
	FGRAMPH1_01G13107	TRI4	2	5399034	A	ATCTCG	downstream_gene_variant	MODIFIER	c.*363_*364insCGAGA		0	0	0	0	1	0	0	0
	FGRAMPH1_01G13107	TRI4	2	5399047	T	C	downstream_gene_variant	MODIFIER	c.*351A>G		0	0	0	0	1	0	0	0
	FGRAMPH1_01G13107	TRI4	2	5399054	G	C	downstream_gene_variant	MODIFIER	c.*344C>G		0	0	0	0	1	0	0	0
	FGRAMPH1_01G13107	TRI4	2	5399056	A	T	downstream_gene_variant	MODIFIER	c.*342T>A		0	0	0	0	1	0	0	0
	FGRAMPH1_01G13107	TRI4	2	5399134	CAG	C	downstream_gene_variant	MODIFIER	c.*262_*263delCT		0	0	0	0	1	0	0	0
	FGRAMPH1_01G13107	TRI4	2	5399226	G	A	downstream_gene_variant	MODIFIER	c.*172C>T		0	0	0	0	0	1	0	0
	FGRAMPH1_01G13107	TRI4	2	5399233	A	G	downstream_gene_variant	MODIFIER	c.*165T>C		0	0	0	0	0	1	0	0
	FGRAMPH1_01G13107	TRI4	2	5399246	C	A	downstream_gene_variant	MODIFIER	c.*152G>T		0	0	0	0	0	1	0	0
	FGRAMPH1_01G13107	TRI4	2	5399252	A	G	downstream_gene_variant	MODIFIER	c.*146T>C		0	0	0	0	0	1	0	0
	FGRAMPH1_01G13107	TRI4	2	5399254	G	A	downstream_gene_variant	MODIFIER	c.*144C>T		0	0	0	0	0	1	0	0
	FGRAMPH1_01G13107	TRI4	2	5399281	C	T	downstream_gene_variant	MODIFIER	c.*117G>A		0	0	0	0	0	1	0	0
	FGRAMPH1_01G13107	TRI4	2	5399292	C	A	downstream_gene_variant	MODIFIER	c.*106G>T		0	0	0	0	0	1	0	0
	FGRAMPH1_01G13107	TRI4	2	5399300	C	T	downstream_gene_variant	MODIFIER	c.*98G>A		0	0	0	0	0	1	0	0
	FGRAMPH1_01G13107	TRI4	2	5399302	T	C	downstream_gene_variant	MODIFIER	c.*96A>G		0	0	0	0	1	1	0	0
	FGRAMPH1_01G13107	TRI4	2	5399331	G	A	downstream_gene_variant	MODIFIER	c.*67C>T		0	0	0	0	0	1	0	0
	FGRAMPH1_01G13107	TRI4	2	5399374	T	C	downstream_gene_variant	MODIFIER	c.*24A>G		0	0	0	0	0	1	0	0
	FGRAMPH1_01G13107	TRI4	2	5399509	G	T	synonymous_variant	LOW	c.1452C>A	p.Thr484Thr	0	0	0	0	0	1	0	0
	FGRAMPH1_01G13107	TRI4	2	5399529	T	C	missense_variant	MODERATE	c.1432A>G	p.Ile478Val	0	0	0	0	0	1	0	0
	FGRAMPH1_01G13107	TRI4	2	5399530	G	T	missense_variant	MODERATE	c.1431C>A	p.Asp477Glu	0	0	0	0	0	1	0	0
	FGRAMPH1_01G13107	TRI4	2	5399584	A	G	splice_region_variant&synonymous_variant	LOW	c.1377T>C	p.Thr459Thr	0	0	0	0	0	1	0	0
	FGRAMPH1_01G13107	TRI4	2	5399590	G	A	splice_region_variant&intron_variant	LOW	c.1377-6C>T		0	0	0	0	0	1	0	0
	FGRAMPH1_01G13107	TRI4	2	5399712	G	C	missense_variant	MODERATE	c.1318C>G	p.Pro440Ala	0	0	0	0	0	1	0	0
	FGRAMPH1_01G13107	TRI4	2	5399837	T	C	intron_variant	MODIFIER	c.1210-17A>G		0	0	0	0	1	1	0	0
	FGRAMPH1_01G13107	TRI4	2	5399865	A	G	splice_region_variant&intron_variant	LOW	c.1209+8T>C		0	0	0	0	0	1	0	0
	FGRAMPH1_01G13107	TRI4	2	5399908	T	C	missense_variant	MODERATE	c.1174A>G	p.Asn392Asp	0	0	0	0	0	1	0	0
	FGRAMPH1_01G13107	TRI4	2	5399921	C	T	synonymous_variant	LOW	c.1161G>A	p.Val387Val	0	0	0	0	0	1	0	0
	FGRAMPH1_01G13107	TRI4	2	5399954	A	G	synonymous_variant	LOW	c.1128T>C	p.Leu376Leu	0	0	0	0	0	1	0	0
	FGRAMPH1_01G13107	TRI4	2	5399996	A	G	synonymous_variant	LOW	c.1086T>C	p.Asn362Asn	0	0	0	0	0	1	0	0
	FGRAMPH1_01G13107	TRI4	2	5400016	A	G	missense_variant	MODERATE	c.1066T>C	p.Ser356Pro	0	0	0	0	0	1	0	0
	FGRAMPH1_01G13107	TRI4	2	5400024	C	T	missense_variant	MODERATE	c.1058G>A	p.Gly353Asp	0	0	0	0	1	1	0	0
	FGRAMPH1_01G13107	TRI4	2	5400068	T	C	synonymous_variant	LOW	c.1014A>G	p.Lys338Lys	0	0	0	0	1	1	0	0
	FGRAMPH1_01G13107	TRI4	2	5400074	A	G	synonymous_variant	LOW	c.1008T>C	p.Cys336Cys	0	0	0	0	0	1	0	0
	FGRAMPH1_01G13107	TRI4	2	5400098	T	G	missense_variant	MODERATE	c.984A>C	p.Leu328Phe	0	0	0	0	0	1	0	0
	FGRAMPH1_01G13107	TRI4	2	5400158	A	G	synonymous_variant	LOW	c.924T>C	p.Gly308Gly	0	0	0	0	0	1	0	0
	FGRAMPH1_01G13107	TRI4	2	5400194	A	G	synonymous_variant	LOW	c.888T>C	p.Ser296Ser	0	0	0	0	0	1	0	0
	FGRAMPH1_01G13107	TRI4	2	5400196	A	C	missense_variant	MODERATE	c.886T>G	p.Ser296Ala	0	0	0	0	0	1	0	0
	FGRAMPH1_01G13107	TRI4	2	5400206	C	T	synonymous_variant	LOW	c.876G>A	p.Ser292Ser	0	0	0	0	0	1	0	0
	FGRAMPH1_01G13107	TRI4	2	5400278	A	G	synonymous_variant	LOW	c.804T>C	p.Gly268Gly	0	0	0	0	0	1	0	0
	FGRAMPH1_01G13107	TRI4	2	5400284	G	C	missense_variant	MODERATE	c.798C>G	p.Asp266Glu	0	0	0	0	0	1	0	0
	FGRAMPH1_01G13107	TRI4	2	5400370	T	C	missense_variant	MODERATE	c.712A>G	p.Ile238Val	0	0	0	0	0	1	0	0
	FGRAMPH1_01G13107	TRI4	2	5400379	G	C	missense_variant	MODERATE	c.703C>G	p.Leu235Val	0	0	0	0	0	1	0	0
	FGRAMPH1_01G13107	TRI4	2	5400381	C	G	missense_variant	MODERATE	c.701G>C	p.Gly234Ala	0	0	0	0	0	1	0	0
	FGRAMPH1_01G13107	TRI4	2	5400407	G	A	synonymous_variant	LOW	c.675C>T	p.Ile225Ile	0	0	0	0	0	1	0	0
	FGRAMPH1_01G13107	TRI4	2	5400409	T	C	missense_variant	MODERATE	c.673A>G	p.Ile225Val	0	0	0	0	0	1	0	0
	FGRAMPH1_01G13107	TRI4	2	5400518	A	G	synonymous_variant	LOW	c.564T>C	p.Ala188Ala	0	0	0	0	0	1	0	0
	FGRAMPH1_01G13107	TRI4	2	5400556	C	T	missense_variant	MODERATE	c.526G>A	p.Asp176Asn	0	0	0	0	0	1	0	0
	FGRAMPH1_01G13107	TRI4	2	5400629	G	T	synonymous_variant	LOW	c.453C>A	p.Thr151Thr	0	0	0	0	0	1	0	0
	FGRAMPH1_01G13107	TRI4	2	5400653	C	T	synonymous_variant	LOW	c.429G>A	p.Leu143Leu	0	0	0	0	0	1	0	0
	FGRAMPH1_01G13107	TRI4	2	5400678	T	C	missense_variant	MODERATE	c.404A>G	p.His135Arg	0	0	0	0	0	1	0	0
	FGRAMPH1_01G13107	TRI4	2	5400853	G	A	intron_variant	MODIFIER	c.245-16C>T		0	0	0	0	1	0	0	0
	FGRAMPH1_01G13107	TRI4	2	5400858	C	T	intron_variant	MODIFIER	c.245-21G>A		0	0	1	1	1	1	1	1
	FGRAMPH1_01G13107	TRI4	2	5400859	G	A	intron_variant	MODIFIER	c.245-22C>T		0	0	1	1	1	1	1	1
	FGRAMPH1_01G13107	TRI4	2	5400867	T	C	intron_variant	MODIFIER	c.244+29A>G		0	0	0	0	0	1	0	0
	FGRAMPH1_01G13107	TRI4	2	5400875	T	G	intron_variant	MODIFIER	c.244+21A>C		0	0	0	0	0	1	0	0
	FGRAMPH1_01G13107	TRI4	2	5400878	G	C	intron_variant	MODIFIER	c.244+18C>G		0	0	0	0	0	1	0	0
	FGRAMPH1_01G13107	TRI4	2	5400888	C	T	splice_region_variant&intron_variant	LOW	c.244+8G>A		0	0	0	0	0	1	0	0
	FGRAMPH1_01G13107	TRI4	2	5400897	G	A	splice_region_variant&synonymous_variant	LOW	c.243C>T	p.Tyr81Tyr	0	0	0	0	0	1	0	0
	FGRAMPH1_01G13107	TRI4	2	5400903	A	G	synonymous_variant	LOW	c.237T>C	p.Asp79Asp	0	0	0	0	0	1	0	0
	FGRAMPH1_01G13107	TRI4	2	5400916	G	C	missense_variant	MODERATE	c.224C>G	p.Ser75Cys	0	0	0	0	0	1	0	0
	FGRAMPH1_01G13107	TRI4	2	5400917	A	G	missense_variant	MODERATE	c.223T>C	p.Ser75Pro	0	0	0	0	0	1	0	0
	FGRAMPH1_01G13107	TRI4	2	5400918	G	A	synonymous_variant	LOW	c.222C>T	p.Ile74Ile	0	0	0	0	0	1	0	0
	FGRAMPH1_01G13107	TRI4	2	5400933	T	C	synonymous_variant	LOW	c.207A>G	p.Gln69Gln	0	0	0	0	0	1	0	0
	FGRAMPH1_01G13107	TRI4	2	5401041	G	A	synonymous_variant	LOW	c.99C>T	p.Ser33Ser	0	0	0	0	0	1	0	0
	FGRAMPH1_01G13107	TRI4	2	5401071	T	G	synonymous_variant	LOW	c.69A>C	p.Ala23Ala	0	0	1	1	0	0	1	1
	FGRAMPH1_01G13107	TRI4	2	5401095	G	A	synonymous_variant	LOW	c.45C>T	p.Val15Val	0	0	0	0	0	1	0	0
	FGRAMPH1_01G13107	TRI4	2	5401101	G	A	synonymous_variant	LOW	c.39C>T	p.Ile13Ile	0	0	0	0	0	1	0	0
	FGRAMPH1_01G13107	TRI4	2	5401109	G	C	missense_variant	MODERATE	c.31C>G	p.Leu11Val	0	0	0	0	0	1	0	0
	FGRAMPH1_01G13107	TRI4	2	5401110	C	T	synonymous_variant	LOW	c.30G>A	p.Leu10Leu	0	0	0	0	0	1	0	0
	FGRAMPH1_01G13107	TRI4	2	5401115	T	C	missense_variant	MODERATE	c.25A>G	p.Ser9Gly	0	0	0	0	0	1	0	0
	FGRAMPH1_01G13107	TRI4	2	5401119	G	A	synonymous_variant	LOW	c.21C>T	p.Ile7Ile	0	0	0	0	0	1	0	0
	FGRAMPH1_01G13107	TRI4	2	5401143	C	T	upstream_gene_variant	MODIFIER	c.-4G>A		0	0	0	0	0	1	0	0
	FGRAMPH1_01G13107	TRI4	2	5401147	A	G	upstream_gene_variant	MODIFIER	c.-8T>C		0	0	0	0	0	1	0	0
	FGRAMPH1_01G13107	TRI4	2	5401162	T	C	upstream_gene_variant	MODIFIER	c.-23A>G		0	0	0	0	0	1	0	0
	FGRAMPH1_01G13107	TRI4	2	5401168	T	C	upstream_gene_variant	MODIFIER	c.-29A>G		0	0	0	1	0	0	0	1
	FGRAMPH1_01G13107	TRI4	2	5401171	A	G	upstream_gene_variant	MODIFIER	c.-32T>C		0	0	0	0	0	1	0	0
	FGRAMPH1_01G13107	TRI4	2	5401192	T	A	upstream_gene_variant	MODIFIER	c.-53A>T		0	0	0	0	0	1	0	0
	FGRAMPH1_01G13107	TRI4	2	5401212	C	T	upstream_gene_variant	MODIFIER	c.-73G>A		0	0	1	1	0	0	1	1
	FGRAMPH1_01G13107	TRI4	2	5401217	A	G	upstream_gene_variant	MODIFIER	c.-78T>C		0	0	0	0	1	1	0	0
	FGRAMPH1_01G13107	TRI4	2	5401226	A	G	upstream_gene_variant	MODIFIER	c.-87T>C		0	0	0	0	0	1	0	0
	FGRAMPH1_01G13107	TRI4	2	5401227	G	A	upstream_gene_variant	MODIFIER	c.-88C>T		0	0	0	0	0	1	0	0
	FGRAMPH1_01G13107	TRI4	2	5401250	G	A	upstream_gene_variant	MODIFIER	c.-111C>T		0	0	0	0	0	1	0	0
	FGRAMPH1_01G13107	TRI4	2	5401258	C	A	upstream_gene_variant	MODIFIER	c.-119G>T		0	0	0	0	0	1	0	0
	FGRAMPH1_01G13107	TRI4	2	5401260	C	T	upstream_gene_variant	MODIFIER	c.-121G>A		0	0	0	0	0	1	0	0
	FGRAMPH1_01G13107	TRI4	2	5401262	A	G	upstream_gene_variant	MODIFIER	c.-123T>C		0	0	0	0	1	0	0	0
	FGRAMPH1_01G13107	TRI4	2	5401270	C	T	upstream_gene_variant	MODIFIER	c.-131G>A		0	0	0	0	0	1	0	0
	FGRAMPH1_01G13107	TRI4	2	5401273	T	C	upstream_gene_variant	MODIFIER	c.-134A>G		0	0	0	0	0	1	0	0
	FGRAMPH1_01G13107	TRI4	2	5401315	A	G	upstream_gene_variant	MODIFIER	c.-176T>C		0	0	0	0	1	0	0	0
	FGRAMPH1_01G13107	TRI4	2	5401343	T	A	upstream_gene_variant	MODIFIER	c.-204A>T		0	0	0	0	0	1	0	0
	FGRAMPH1_01G13107	TRI4	2	5401348	A	G	upstream_gene_variant	MODIFIER	c.-209T>C		0	0	0	0	0	1	0	0
	FGRAMPH1_01G13107	TRI4	2	5401351	G	A	upstream_gene_variant	MODIFIER	c.-212C>T		0	0	0	0	0	1	0	0
	FGRAMPH1_01G13107	TRI4	2	5401373	G	T	upstream_gene_variant	MODIFIER	c.-234C>A		0	0	0	0	0	1	0	0
	FGRAMPH1_01G13107	TRI4	2	5401385	T	C	upstream_gene_variant	MODIFIER	c.-246A>G		0	0	0	0	0	1	0	0
	FGRAMPH1_01G13107	TRI4	2	5401386	A	G	upstream_gene_variant	MODIFIER	c.-247T>C		0	0	0	0	1	0	0	0
	FGRAMPH1_01G13107	TRI4	2	5401389	C	G	upstream_gene_variant	MODIFIER	c.-250G>C		0	0	0	0	0	1	0	0
	FGRAMPH1_01G13107	TRI4	2	5401406	T	C	upstream_gene_variant	MODIFIER	c.-267A>G		0	0	0	0	1	1	0	0
	FGRAMPH1_01G13107	TRI4	2	5401420	G	A	upstream_gene_variant	MODIFIER	c.-281C>T		0	0	0	0	0	1	0	0
	FGRAMPH1_01G13107	TRI4	2	5401423	G	A	upstream_gene_variant	MODIFIER	c.-284C>T		0	0	0	0	0	1	0	0
	FGRAMPH1_01G13107	TRI4	2	5401428	A	C	upstream_gene_variant	MODIFIER	c.-289T>G		0	0	0	0	0	1	0	0
	FGRAMPH1_01G13107	TRI4	2	5401432	A	G	upstream_gene_variant	MODIFIER	c.-293T>C		0	0	0	0	0	1	0	0
	FGRAMPH1_01G13107	TRI4	2	5401435	C	G	upstream_gene_variant	MODIFIER	c.-296G>C		0	0	0	0	0	1	0	0
	FGRAMPH1_01G13107	TRI4	2	5401443	G	A	upstream_gene_variant	MODIFIER	c.-304C>T		0	0	0	0	1	0	0	0
	FGRAMPH1_01G13107	TRI4	2	5401456	G	A	upstream_gene_variant	MODIFIER	c.-317C>T		0	0	0	0	0	1	0	0
	FGRAMPH1_01G13107	TRI4	2	5401476	G	A	upstream_gene_variant	MODIFIER	c.-337C>T		0	0	0	0	0	1	0	0
	FGRAMPH1_01G13107	TRI4	2	5401482	T	C	upstream_gene_variant	MODIFIER	c.-343A>G		0	0	0	0	0	1	0	0
	FGRAMPH1_01G13107	TRI4	2	5401522	T	C	upstream_gene_variant	MODIFIER	c.-383A>G		0	0	0	0	0	1	0	0
	FGRAMPH1_01G13107	TRI4	2	5401530	T	G	upstream_gene_variant	MODIFIER	c.-391A>C		0	0	0	0	0	1	0	0
	FGRAMPH1_01G13107	TRI4	2	5401538	G	T	upstream_gene_variant	MODIFIER	c.-399C>A		0	0	1	1	0	0	1	1
	FGRAMPH1_01G13107	TRI4	2	5401550	T	C	upstream_gene_variant	MODIFIER	c.-411A>G		0	0	0	0	0	1	0	0
	FGRAMPH1_01G13107	TRI4	2	5401592	C	T	upstream_gene_variant	MODIFIER	c.-453G>A		0	0	0	0	0	1	0	0
	FGRAMPH1_01G13107	TRI4	2	5401598	A	C	upstream_gene_variant	MODIFIER	c.-459T>G		0	0	0	0	0	1	0	0
	FGRAMPH1_01G13107	TRI4	2	5401605	C	T	upstream_gene_variant	MODIFIER	c.-466G>A		0	0	0	0	0	1	0	0
	FGRAMPH1_01G13107	TRI4	2	5401621	G	A	upstream_gene_variant	MODIFIER	c.-482C>T		0	0	0	0	0	1	0	0
	FGRAMPH1_01G13107	TRI4	2	5401624	T	C	upstream_gene_variant	MODIFIER	c.-485A>G		0	0	0	0	0	1	0	0
	FGRAMPH1_01G13107	TRI4	2	5401629	G	C	upstream_gene_variant	MODIFIER	c.-490C>G		0	0	0	0	0	1	0	0
	FGRAMPH1_01G13107-FGRAMPH1_01G13109	TRI4-TRI6	2	5401643	C	T	intergenic_region	MODIFIER	n.5401643C>T		0	0	0	0	0	1	0	0
	FGRAMPH1_01G13107-FGRAMPH1_01G13109	TRI4-TRI6	2	5401657	C	G	intergenic_region	MODIFIER	n.5401657C>G		0	0	0	0	0	1	0	0
	FGRAMPH1_01G13107-FGRAMPH1_01G13109	TRI4-TRI6	2	5401684	A	G	intergenic_region	MODIFIER	n.5401684A>G		0	0	0	0	0	1	0	0
	FGRAMPH1_01G13107-FGRAMPH1_01G13109	TRI4-TRI6	2	5401691	T	C	intergenic_region	MODIFIER	n.5401691T>C		0	0	0	0	0	1	0	0
	FGRAMPH1_01G13107-FGRAMPH1_01G13109	TRI4-TRI6	2	5401692	G	A	intergenic_region	MODIFIER	n.5401692G>A		0	0	0	0	0	1	0	0
	FGRAMPH1_01G13107-FGRAMPH1_01G13109	TRI4-TRI6	2	5401701	G	A	intergenic_region	MODIFIER	n.5401701G>A		0	0	0	0	0	1	0	0
	FGRAMPH1_01G13107-FGRAMPH1_01G13109	TRI4-TRI6	2	5401714	G	A	intergenic_region	MODIFIER	n.5401714G>A		0	0	0	0	0	1	0	0
	FGRAMPH1_01G13107-FGRAMPH1_01G13109	TRI4-TRI6	2	5401716	G	A	intergenic_region	MODIFIER	n.5401716G>A		0	0	0	0	0	1	0	0
	FGRAMPH1_01G13107-FGRAMPH1_01G13109	TRI4-TRI6	2	5401729	T	G	intergenic_region	MODIFIER	n.5401729T>G		0	0	0	0	0	1	0	0
	FGRAMPH1_01G13107-FGRAMPH1_01G13109	TRI4-TRI6	2	5401772	C	G	intergenic_region	MODIFIER	n.5401772C>G		0	0	0	0	0	1	0	0
	FGRAMPH1_01G13107-FGRAMPH1_01G13109	TRI4-TRI6	2	5401787	G	A	intergenic_region	MODIFIER	n.5401787G>A		0	0	0	0	0	1	0	0
	FGRAMPH1_01G13107-FGRAMPH1_01G13109	TRI4-TRI6	2	5401807	G	A	intergenic_region	MODIFIER	n.5401807G>A		0	0	0	0	0	1	0	0
	FGRAMPH1_01G13109	TRI6	2	5401821	T	TCC	upstream_gene_variant	MODIFIER	c.-487_-486insCC		0	0	0	0	0	1	0	0
	FGRAMPH1_01G13109	TRI6	2	5401822	A	C	upstream_gene_variant	MODIFIER	c.-486A>C		0	0	0	0	0	1	0	0
	FGRAMPH1_01G13109	TRI6	2	5401838	G	A	upstream_gene_variant	MODIFIER	c.-470G>A		0	0	0	0	0	1	0	0
	FGRAMPH1_01G13109	TRI6	2	5401839	G	A	upstream_gene_variant	MODIFIER	c.-469G>A		0	0	0	0	0	1	0	0
	FGRAMPH1_01G13109	TRI6	2	5401841	C	CA	upstream_gene_variant	MODIFIER	c.-467_-466insA		0	0	0	0	0	1	0	0
	FGRAMPH1_01G13109	TRI6	2	5401875	A	C	upstream_gene_variant	MODIFIER	c.-433A>C		0	0	0	0	0	1	0	0
	FGRAMPH1_01G13109	TRI6	2	5401895	G	A	upstream_gene_variant	MODIFIER	c.-413G>A		0	0	0	0	0	1	0	0
	FGRAMPH1_01G13109	TRI6	2	5401903	C	A	upstream_gene_variant	MODIFIER	c.-405C>A		0	0	0	0	0	1	0	0
	FGRAMPH1_01G13109	TRI6	2	5401918	G	GGCACACTC	upstream_gene_variant	MODIFIER	c.-390_-389insGCACACTC		0	0	0	0	0	1	0	0
	FGRAMPH1_01G13109	TRI6	2	5401928	C	T	upstream_gene_variant	MODIFIER	c.-380C>T		0	0	0	0	1	1	0	0
	FGRAMPH1_01G13109	TRI6	2	5401942	T	C	upstream_gene_variant	MODIFIER	c.-366T>C		0	0	0	0	0	1	0	0
	FGRAMPH1_01G13109	TRI6	2	5401958	G	GTT	upstream_gene_variant	MODIFIER	c.-350_-349insTT		0	0	0	0	0	1	0	0
	FGRAMPH1_01G13109	TRI6	2	5401966	A	T	upstream_gene_variant	MODIFIER	c.-342A>T		0	0	0	0	0	1	0	0
	FGRAMPH1_01G13109	TRI6	2	5401977	T	C	upstream_gene_variant	MODIFIER	c.-331T>C		0	0	0	0	0	1	0	0
	FGRAMPH1_01G13109	TRI6	2	5401989	A	G	upstream_gene_variant	MODIFIER	c.-319A>G		0	0	0	0	0	1	0	0
	FGRAMPH1_01G13109	TRI6	2	5402008	A	G	upstream_gene_variant	MODIFIER	c.-300A>G		0	0	0	0	0	1	0	0
	FGRAMPH1_01G13109	TRI6	2	5402010	T	C	upstream_gene_variant	MODIFIER	c.-298T>C		0	0	0	0	0	1	0	0
	FGRAMPH1_01G13109	TRI6	2	5402012	A	G	upstream_gene_variant	MODIFIER	c.-296A>G		0	0	0	0	0	1	0	0
	FGRAMPH1_01G13109	TRI6	2	5402031	A	G	upstream_gene_variant	MODIFIER	c.-277A>G		0	0	0	0	0	1	0	0
	FGRAMPH1_01G13109	TRI6	2	5402064	C	T	upstream_gene_variant	MODIFIER	c.-244C>T		0	0	0	0	0	1	0	0
	FGRAMPH1_01G13109	TRI6	2	5402104	A	G	upstream_gene_variant	MODIFIER	c.-204A>G		0	0	0	0	0	1	0	0
	FGRAMPH1_01G13109	TRI6	2	5402130	G	A	upstream_gene_variant	MODIFIER	c.-178G>A		1	0	0	0	0	0	0	0
	FGRAMPH1_01G13109	TRI6	2	5402137	C	G	upstream_gene_variant	MODIFIER	c.-171C>G		0	0	0	0	0	1	0	0
	FGRAMPH1_01G13109	TRI6	2	5402152	C	T	upstream_gene_variant	MODIFIER	c.-156C>T		0	0	0	0	1	0	0	0
	FGRAMPH1_01G13109	TRI6	2	5402153	A	G	upstream_gene_variant	MODIFIER	c.-155A>G		0	0	0	0	0	1	0	0
	FGRAMPH1_01G13109	TRI6	2	5402155	G	A	upstream_gene_variant	MODIFIER	c.-153G>A		0	0	0	0	0	1	0	0
	FGRAMPH1_01G13109	TRI6	2	5402161	C	G	upstream_gene_variant	MODIFIER	c.-147C>G		0	0	0	0	0	1	0	0
	FGRAMPH1_01G13109	TRI6	2	5402175	T	C	upstream_gene_variant	MODIFIER	c.-133T>C		0	0	0	0	0	1	0	0
	FGRAMPH1_01G13109	TRI6	2	5402195	A	G	upstream_gene_variant	MODIFIER	c.-113A>G		0	0	0	0	1	0	0	0
	FGRAMPH1_01G13109	TRI6	2	5402208	T	C	upstream_gene_variant	MODIFIER	c.-100T>C		0	0	0	0	0	1	0	0
	FGRAMPH1_01G13109	TRI6	2	5402216	A	G	upstream_gene_variant	MODIFIER	c.-92A>G		0	0	0	1	1	1	0	1
	FGRAMPH1_01G13109	TRI6	2	5402216	A	G	upstream_gene_variant	MODIFIER	c.-92A>G		0	0	1	0	0	0	1	0
	FGRAMPH1_01G13109	TRI6	2	5402221	A	C	upstream_gene_variant	MODIFIER	c.-87A>C		0	0	0	0	0	1	0	0
	FGRAMPH1_01G13109	TRI6	2	5402254	T	TA	upstream_gene_variant	MODIFIER	c.-54_-53insA		0	0	0	0	1	0	0	0
	FGRAMPH1_01G13109	TRI6	2	5402267	G	A	upstream_gene_variant	MODIFIER	c.-41G>A		0	0	0	0	1	0	0	0
	FGRAMPH1_01G13109	TRI6	2	5402290	AT	A	upstream_gene_variant	MODIFIER	c.-17delT		0	0	0	0	1	0	0	0
	FGRAMPH1_01G13109	TRI6	2	5402295	G	A	upstream_gene_variant	MODIFIER	c.-13G>A		0	0	0	0	0	1	0	0
	FGRAMPH1_01G13109	TRI6	2	5402301	C	A	upstream_gene_variant	MODIFIER	c.-7C>A		0	0	0	0	0	1	0	0
	FGRAMPH1_01G13109	TRI6	2	5402307	A	G	upstream_gene_variant	MODIFIER	c.-1A>G		0	0	0	0	0	1	0	0
	FGRAMPH1_01G13109	TRI6	2	5402310	G	T	start_lost	HIGH	c.3G>T	p.Met1?	0	0	0	0	1	0	0	0
	FGRAMPH1_01G13109	TRI6	2	5402322	G	A	synonymous_variant	LOW	c.15G>A	p.Glu5Glu	0	0	0	0	0	1	0	0
	FGRAMPH1_01G13109	TRI6	2	5402324	C	A	missense_variant	MODERATE	c.17C>A	p.Ala6Asp	0	0	0	0	0	1	0	0
	FGRAMPH1_01G13109	TRI6	2	5402440	A	G	missense_variant	MODERATE	c.133A>G	p.Ile45Val	0	0	0	0	1	1	0	0
	FGRAMPH1_01G13109	TRI6	2	5402442	A	C	synonymous_variant	LOW	c.135A>C	p.Ile45Ile	0	0	0	0	0	1	0	0
	FGRAMPH1_01G13109	TRI6	2	5402451	C	A	synonymous_variant	LOW	c.144C>A	p.Leu48Leu	0	0	0	0	0	1	0	0
	FGRAMPH1_01G13109	TRI6	2	5402472	C	A	missense_variant	MODERATE	c.165C>A	p.Asp55Glu	0	0	0	0	0	1	0	0
	FGRAMPH1_01G13109	TRI6	2	5402522	A	T	missense_variant	MODERATE	c.215A>T	p.Tyr72Phe	0	0	0	0	0	1	0	0
	FGRAMPH1_01G13109	TRI6	2	5402524	T	C	missense_variant	MODERATE	c.217T>C	p.Ser73Pro	0	0	0	0	0	1	0	0
	FGRAMPH1_01G13109	TRI6	2	5402526	C	T	synonymous_variant	LOW	c.219C>T	p.Ser73Ser	0	0	0	0	0	1	0	0
	FGRAMPH1_01G13109	TRI6	2	5402529	A	G	synonymous_variant	LOW	c.222A>G	p.Glu74Glu	0	0	0	0	0	1	0	0
	FGRAMPH1_01G13109	TRI6	2	5402562	G	A	synonymous_variant	LOW	c.255G>A	p.Ala85Ala	0	0	0	0	0	1	0	0
	FGRAMPH1_01G13109	TRI6	2	5402577	A	G	synonymous_variant	LOW	c.270A>G	p.Glu90Glu	0	0	0	0	0	1	0	0
	FGRAMPH1_01G13109	TRI6	2	5402595	G	A	synonymous_variant	LOW	c.288G>A	p.Ser96Ser	0	0	0	0	0	1	0	0
	FGRAMPH1_01G13109	TRI6	2	5402610	C	T	synonymous_variant	LOW	c.303C>T	p.Asp101Asp	0	0	0	0	0	1	0	0
	FGRAMPH1_01G13109	TRI6	2	5402628	T	C	synonymous_variant	LOW	c.321T>C	p.Leu107Leu	0	0	0	0	0	1	0	0
	FGRAMPH1_01G13109	TRI6	2	5402637	T	C	synonymous_variant	LOW	c.330T>C	p.Leu110Leu	0	0	0	0	0	1	0	0
	FGRAMPH1_01G13109	TRI6	2	5402642	C	G	missense_variant	MODERATE	c.335C>G	p.Thr112Ser	0	0	0	0	0	1	0	0
	FGRAMPH1_01G13109	TRI6	2	5402667	A	G	synonymous_variant	LOW	c.360A>G	p.Pro120Pro	0	0	0	0	0	1	0	0
	FGRAMPH1_01G13109	TRI6	2	5402669	T	A	missense_variant	MODERATE	c.362T>A	p.Phe121Tyr	0	0	0	0	0	1	0	0
	FGRAMPH1_01G13109	TRI6	2	5402670	C	T	synonymous_variant	LOW	c.363C>T	p.Phe121Phe	0	0	0	0	0	1	0	0
	FGRAMPH1_01G13109	TRI6	2	5402673	T	C	synonymous_variant	LOW	c.366T>C	p.Pro122Pro	0	0	0	0	0	1	0	0
	FGRAMPH1_01G13109	TRI6	2	5402685	G	A	synonymous_variant	LOW	c.378G>A	p.Ser126Ser	0	0	0	0	0	1	0	0
	FGRAMPH1_01G13109	TRI6	2	5402686	G	A	missense_variant	MODERATE	c.379G>A	p.Ala127Thr	0	0	0	0	0	1	0	0
	FGRAMPH1_01G13109	TRI6	2	5402688	C	T	synonymous_variant	LOW	c.381C>T	p.Ala127Ala	0	0	0	0	1	1	0	0
	FGRAMPH1_01G13109	TRI6	2	5402692	G	A	missense_variant	MODERATE	c.385G>A	p.Val129Ile	0	0	0	0	0	1	0	0
	FGRAMPH1_01G13109	TRI6	2	5402693	T	C	missense_variant	MODERATE	c.386T>C	p.Val129Ala	0	0	0	0	0	1	0	0
	FGRAMPH1_01G13109	TRI6	2	5402700	A	G	synonymous_variant	LOW	c.393A>G	p.Glu131Glu	0	0	0	0	0	1	0	0
	FGRAMPH1_01G13109	TRI6	2	5402703	C	T	synonymous_variant	LOW	c.396C>T	p.Ser132Ser	0	0	0	0	0	1	0	0
	FGRAMPH1_01G13109	TRI6	2	5402712	C	T	synonymous_variant	LOW	c.405C>T	p.Asp135Asp	0	0	0	0	0	1	0	0
	FGRAMPH1_01G13109	TRI6	2	5402715	T	C	synonymous_variant	LOW	c.408T>C	p.Phe136Phe	0	0	0	0	0	1	0	0
	FGRAMPH1_01G13109	TRI6	2	5402730	G	A	synonymous_variant	LOW	c.423G>A	p.Arg141Arg	0	0	0	0	1	1	0	0
	FGRAMPH1_01G13109	TRI6	2	5402742	G	A	synonymous_variant	LOW	c.435G>A	p.Lys145Lys	0	0	0	0	0	1	0	0
	FGRAMPH1_01G13109	TRI6	2	5402790	G	A	synonymous_variant	LOW	c.483G>A	p.Leu161Leu	0	0	0	0	1	1	0	0
	FGRAMPH1_01G13109	TRI6	2	5402802	C	T	synonymous_variant	LOW	c.495C>T	p.Gly165Gly	0	0	0	0	0	1	0	0
	FGRAMPH1_01G13109	TRI6	2	5402811	C	A	synonymous_variant	LOW	c.504C>A	p.Gly168Gly	0	0	0	0	0	1	0	0
	FGRAMPH1_01G13109	TRI6	2	5402838	G	C	synonymous_variant	LOW	c.531G>C	p.Arg177Arg	0	0	0	0	0	1	0	0
	FGRAMPH1_01G13109	TRI6	2	5402859	A	G	synonymous_variant	LOW	c.552A>G	p.Pro184Pro	0	0	0	0	0	1	0	0
	FGRAMPH1_01G13109	TRI6	2	5402880	A	C	missense_variant	MODERATE	c.573A>C	p.Gln191His	0	0	0	0	0	1	0	0
	FGRAMPH1_01G13109	TRI6	2	5402884	A	C	missense_variant	MODERATE	c.577A>C	p.Lys193Gln	0	0	0	0	0	1	0	0
	FGRAMPH1_01G13109	TRI6	2	5402916	C	T	synonymous_variant	LOW	c.609C>T	p.Ser203Ser	0	0	0	0	0	1	0	0
	FGRAMPH1_01G13109	TRI6	2	5402955	T	C	synonymous_variant	LOW	c.648T>C	p.His216His	0	0	0	0	0	1	0	0
	FGRAMPH1_01G13109	TRI6	2	5402959	T	G	missense_variant	MODERATE	c.652T>G	p.Cys218Gly	0	0	0	0	0	1	0	0
	FGRAMPH1_01G13109	TRI6	2	5402965	C	CGAG	downstream_gene_variant	MODIFIER	c.*1_*2insGAG		0	0	0	0	0	1	0	0
	FGRAMPH1_01G13109	TRI6	2	5402966	G	A	downstream_gene_variant	MODIFIER	c.*2G>A		0	0	0	0	1	0	0	0
	FGRAMPH1_01G13109	TRI6	2	5403022	A	T	downstream_gene_variant	MODIFIER	c.*58A>T		0	0	0	0	1	0	0	0
	FGRAMPH1_01G13109	TRI6	2	5403035	A	C	downstream_gene_variant	MODIFIER	c.*71A>C		0	0	0	0	0	1	0	0
	FGRAMPH1_01G13109	TRI6	2	5403037	C	T	downstream_gene_variant	MODIFIER	c.*73C>T		0	0	0	0	1	0	0	0
	FGRAMPH1_01G13109	TRI6	2	5403047	A	C	downstream_gene_variant	MODIFIER	c.*83A>C		0	0	0	0	0	1	0	0
	FGRAMPH1_01G13109	TRI6	2	5403047	A	C	downstream_gene_variant	MODIFIER	c.*83A>C		0	0	0	0	1	0	0	0
	FGRAMPH1_01G13109	TRI6	2	5403049	C	T	downstream_gene_variant	MODIFIER	c.*85C>T		0	0	0	0	0	1	0	0
	FGRAMPH1_01G13109	TRI6	2	5403050	C	A	downstream_gene_variant	MODIFIER	c.*86C>A		0	0	0	0	0	1	0	0
	FGRAMPH1_01G13109	TRI6	2	5403056	G	T	downstream_gene_variant	MODIFIER	c.*92G>T		0	0	1	1	1	1	1	1
	FGRAMPH1_01G13109	TRI6	2	5403071	A	G	downstream_gene_variant	MODIFIER	c.*107A>G		0	0	0	0	0	1	0	0
	FGRAMPH1_01G13109	TRI6	2	5403089	G	A	downstream_gene_variant	MODIFIER	c.*125G>A		0	0	0	0	0	1	0	0
	FGRAMPH1_01G13109	TRI6	2	5403110	C	T	downstream_gene_variant	MODIFIER	c.*146C>T		0	0	0	0	0	1	0	0
	FGRAMPH1_01G13109	TRI6	2	5403126	T	C	downstream_gene_variant	MODIFIER	c.*162T>C		0	0	0	0	0	1	0	0
	FGRAMPH1_01G13109	TRI6	2	5403133	C	CAT	downstream_gene_variant	MODIFIER	c.*169_*170insAT		0	0	0	0	1	1	0	0
	FGRAMPH1_01G13109	TRI6	2	5403206	G	A	downstream_gene_variant	MODIFIER	c.*242G>A		0	0	0	0	1	0	0	0
	FGRAMPH1_01G13109	TRI6	2	5403230	A	C	downstream_gene_variant	MODIFIER	c.*266A>C		0	0	0	0	1	0	0	0
	FGRAMPH1_01G13109	TRI6	2	5403232	T	A	downstream_gene_variant	MODIFIER	c.*268T>A		0	0	0	0	0	1	0	0
	FGRAMPH1_01G13109	TRI6	2	5403237	T	TACAGAATAC	downstream_gene_variant	MODIFIER	c.*273_*274insACAGAATAC		0	0	0	0	0	1	0	0
	FGRAMPH1_01G13109	TRI6	2	5403239	T	G	downstream_gene_variant	MODIFIER	c.*275T>G		0	0	0	0	0	1	0	0
	FGRAMPH1_01G13109	TRI6	2	5403241	G	A	downstream_gene_variant	MODIFIER	c.*277G>A		0	0	0	0	0	1	0	0
	FGRAMPH1_01G13109	TRI6	2	5403254	G	A	downstream_gene_variant	MODIFIER	c.*290G>A		0	0	0	0	0	1	0	0
	FGRAMPH1_01G13109	TRI6	2	5403257	G	A	downstream_gene_variant	MODIFIER	c.*293G>A		0	0	0	0	0	1	0	0
	FGRAMPH1_01G13109	TRI6	2	5403276	G	A	downstream_gene_variant	MODIFIER	c.*312G>A		0	0	0	0	0	1	0	0
	FGRAMPH1_01G13109	TRI6	2	5403278	G	A	downstream_gene_variant	MODIFIER	c.*314G>A		0	0	0	0	0	1	0	0
	FGRAMPH1_01G13109	TRI6	2	5403280	T	C	downstream_gene_variant	MODIFIER	c.*316T>C		0	0	0	0	1	1	0	0
	FGRAMPH1_01G13109	TRI6	2	5403286	T	A	downstream_gene_variant	MODIFIER	c.*322T>A		0	0	0	0	0	1	0	0
	FGRAMPH1_01G13109	TRI6	2	5403292	C	T	downstream_gene_variant	MODIFIER	c.*328C>T		0	0	0	0	0	1	0	0
	FGRAMPH1_01G13109	TRI6	2	5403313	C	A	downstream_gene_variant	MODIFIER	c.*349C>A		0	0	0	0	0	1	0	0
	FGRAMPH1_01G13109	TRI6	2	5403331	C	A	downstream_gene_variant	MODIFIER	c.*367C>A		0	0	0	0	1	1	0	0
	FGRAMPH1_01G13109	TRI6	2	5403332	C	T	downstream_gene_variant	MODIFIER	c.*368C>T		0	0	0	0	0	1	0	0
	FGRAMPH1_01G13109	TRI6	2	5403345	T	C	downstream_gene_variant	MODIFIER	c.*381T>C		0	0	0	0	0	1	0	0
	FGRAMPH1_01G13109	TRI6	2	5403346	T	A	downstream_gene_variant	MODIFIER	c.*382T>A		0	0	0	0	0	1	0	0
	FGRAMPH1_01G13109	TRI6	2	5403357	G	T	downstream_gene_variant	MODIFIER	c.*393G>T		0	0	0	0	0	1	0	0
	FGRAMPH1_01G13109	TRI6	2	5403369	T	C	downstream_gene_variant	MODIFIER	c.*405T>C		0	0	0	0	0	1	0	0
	FGRAMPH1_01G13109	TRI6	2	5403373	A	C	downstream_gene_variant	MODIFIER	c.*409A>C		0	0	0	0	0	1	0	0
	FGRAMPH1_01G13109	TRI6	2	5403374	G	A	downstream_gene_variant	MODIFIER	c.*410G>A		0	0	0	0	1	0	0	0
	FGRAMPH1_01G13109	TRI6	2	5403385	T	C	downstream_gene_variant	MODIFIER	c.*421T>C		0	0	0	0	1	1	0	0
	FGRAMPH1_01G13109	TRI6	2	5403395	C	T	downstream_gene_variant	MODIFIER	c.*431C>T		0	0	0	0	0	1	0	0
	FGRAMPH1_01G13109	TRI6	2	5403411	C	A	downstream_gene_variant	MODIFIER	c.*447C>A		0	0	0	0	0	1	0	0
	FGRAMPH1_01G13109	TRI6	2	5403434	C	T	downstream_gene_variant	MODIFIER	c.*470C>T		0	0	0	0	0	1	0	0
	FGRAMPH1_01G13109	TRI6	2	5403437	A	T	downstream_gene_variant	MODIFIER	c.*473A>T		0	0	1	0	0	1	1	0
	FGRAMPH1_01G13109	TRI6	2	5403445	TCATA	T	downstream_gene_variant	MODIFIER	c.*482_*485delCATA		0	0	0	0	1	1	0	0
	FGRAMPH1_01G13109	TRI6	2	5403460	C	CCGTG	downstream_gene_variant	MODIFIER	c.*496_*497insCGTG		0	0	0	0	0	1	0	0
	FGRAMPH1_01G13109	TRI6	2	5403462	A	C	downstream_gene_variant	MODIFIER	c.*498A>C		0	0	0	0	0	1	0	0
	FGRAMPH1_01G13109-FGRAMPH1_01G13111	TRI6-TRI5	2	5403469	T	G	intergenic_region	MODIFIER	n.5403469T>G		0	0	0	0	1	1	0	0
	FGRAMPH1_01G13109-FGRAMPH1_01G13111	TRI6-TRI5	2	5403476	G	C	intergenic_region	MODIFIER	n.5403476G>C		0	0	0	0	0	1	0	0
	FGRAMPH1_01G13109-FGRAMPH1_01G13111	TRI6-TRI5	2	5403480	C	G	intergenic_region	MODIFIER	n.5403480C>G		0	0	0	0	0	1	0	0
	FGRAMPH1_01G13109-FGRAMPH1_01G13111	TRI6-TRI5	2	5403484	T	G	intergenic_region	MODIFIER	n.5403484T>G		0	0	0	0	1	1	0	0
	FGRAMPH1_01G13109-FGRAMPH1_01G13111	TRI6-TRI5	2	5403485	T	C	intergenic_region	MODIFIER	n.5403485T>C		0	0	0	0	1	1	0	0
	FGRAMPH1_01G13109-FGRAMPH1_01G13111	TRI6-TRI5	2	5403488	C	T	intergenic_region	MODIFIER	n.5403488C>T		0	0	0	0	1	1	0	0
	FGRAMPH1_01G13109-FGRAMPH1_01G13111	TRI6-TRI5	2	5403490	A	C	intergenic_region	MODIFIER	n.5403490A>C		0	0	0	0	0	1	0	0
	FGRAMPH1_01G13109-FGRAMPH1_01G13111	TRI6-TRI5	2	5403491	G	A	intergenic_region	MODIFIER	n.5403491G>A		0	0	0	0	0	1	0	0
	FGRAMPH1_01G13109-FGRAMPH1_01G13111	TRI6-TRI5	2	5403494	T	C	intergenic_region	MODIFIER	n.5403494T>C		0	0	1	0	0	0	0	0
	FGRAMPH1_01G13109-FGRAMPH1_01G13111	TRI6-TRI5	2	5403498	C	T	intergenic_region	MODIFIER	n.5403498C>T		0	0	0	0	0	1	0	0
	FGRAMPH1_01G13109-FGRAMPH1_01G13111	TRI6-TRI5	2	5403499	C	T	intergenic_region	MODIFIER	n.5403499C>T		0	0	1	1	0	0	1	1
	FGRAMPH1_01G13109-FGRAMPH1_01G13111	TRI6-TRI5	2	5403525	A	AAACG	intergenic_region	MODIFIER	n.5403525_5403526insAACG		0	0	0	0	0	1	0	0
	FGRAMPH1_01G13109-FGRAMPH1_01G13111	TRI6-TRI5	2	5403536	G	T	intergenic_region	MODIFIER	n.5403536G>T		0	0	0	0	0	1	0	0
	FGRAMPH1_01G13109-FGRAMPH1_01G13111	TRI6-TRI5	2	5403553	C	T	intergenic_region	MODIFIER	n.5403553C>T		0	0	0	0	1	0	0	0
	FGRAMPH1_01G13109-FGRAMPH1_01G13111	TRI6-TRI5	2	5403556	C	T	intergenic_region	MODIFIER	n.5403556C>T		0	0	0	0	1	1	0	0
	FGRAMPH1_01G13109-FGRAMPH1_01G13111	TRI6-TRI5	2	5403566	C	A	intergenic_region	MODIFIER	n.5403566C>A		0	0	0	0	0	1	0	0
	FGRAMPH1_01G13109-FGRAMPH1_01G13111	TRI6-TRI5	2	5403572	C	T	intergenic_region	MODIFIER	n.5403572C>T		0	0	0	0	0	1	0	0
	FGRAMPH1_01G13109-FGRAMPH1_01G13111	TRI6-TRI5	2	5403580	G	A	intergenic_region	MODIFIER	n.5403580G>A		0	0	0	0	0	1	0	0
	FGRAMPH1_01G13109-FGRAMPH1_01G13111	TRI6-TRI5	2	5403584	C	A	intergenic_region	MODIFIER	n.5403584C>A		0	0	0	0	1	0	0	0
	FGRAMPH1_01G13109-FGRAMPH1_01G13111	TRI6-TRI5	2	5403590	C	T	intergenic_region	MODIFIER	n.5403590C>T		0	0	0	0	0	1	0	0
	FGRAMPH1_01G13109-FGRAMPH1_01G13111	TRI6-TRI5	2	5403596	A	G	intergenic_region	MODIFIER	n.5403596A>G		0	0	0	0	0	1	0	0
	FGRAMPH1_01G13109-FGRAMPH1_01G13111	TRI6-TRI5	2	5403597	A	T	intergenic_region	MODIFIER	n.5403597A>T		0	0	0	0	0	1	0	0
	FGRAMPH1_01G13109-FGRAMPH1_01G13111	TRI6-TRI5	2	5403599	G	T	intergenic_region	MODIFIER	n.5403599G>T		0	0	0	0	1	0	0	0
	FGRAMPH1_01G13109-FGRAMPH1_01G13111	TRI6-TRI5	2	5403611	G	A	intergenic_region	MODIFIER	n.5403611G>A		0	0	0	0	1	1	0	0
	FGRAMPH1_01G13109-FGRAMPH1_01G13111	TRI6-TRI5	2	5403614	T	C	intergenic_region	MODIFIER	n.5403614T>C		0	0	0	0	1	0	0	0
	FGRAMPH1_01G13109-FGRAMPH1_01G13111	TRI6-TRI5	2	5403616	A	G	intergenic_region	MODIFIER	n.5403616A>G		0	0	0	0	1	1	0	0
	FGRAMPH1_01G13109-FGRAMPH1_01G13111	TRI6-TRI5	2	5403619	G	C	intergenic_region	MODIFIER	n.5403619G>C		0	0	0	0	1	0	0	0
	FGRAMPH1_01G13109-FGRAMPH1_01G13111	TRI6-TRI5	2	5403624	A	G	intergenic_region	MODIFIER	n.5403624A>G		0	0	0	0	1	1	0	0
	FGRAMPH1_01G13109-FGRAMPH1_01G13111	TRI6-TRI5	2	5403637	A	C	intergenic_region	MODIFIER	n.5403637A>C		0	0	0	0	0	1	0	0
	FGRAMPH1_01G13109-FGRAMPH1_01G13111	TRI6-TRI5	2	5403642	C	T	intergenic_region	MODIFIER	n.5403642C>T		0	0	0	0	1	0	0	0
	FGRAMPH1_01G13109-FGRAMPH1_01G13111	TRI6-TRI5	2	5403646	A	G	intergenic_region	MODIFIER	n.5403646A>G		0	0	0	0	1	0	0	0
	FGRAMPH1_01G13109-FGRAMPH1_01G13111	TRI6-TRI5	2	5403695	C	A	intergenic_region	MODIFIER	n.5403695C>A		0	0	0	0	0	1	0	0
	FGRAMPH1_01G13109-FGRAMPH1_01G13111	TRI6-TRI5	2	5403708	C	T	intergenic_region	MODIFIER	n.5403708C>T		0	0	0	0	0	1	0	0
	FGRAMPH1_01G13109-FGRAMPH1_01G13111	TRI6-TRI5	2	5403713	C	T	intergenic_region	MODIFIER	n.5403713C>T		0	0	0	0	1	1	0	0
	FGRAMPH1_01G13109-FGRAMPH1_01G13111	TRI6-TRI5	2	5403715	T	C	intergenic_region	MODIFIER	n.5403715T>C		0	0	0	0	0	1	0	0
	FGRAMPH1_01G13109-FGRAMPH1_01G13111	TRI6-TRI5	2	5403717	G	A	intergenic_region	MODIFIER	n.5403717G>A		0	0	0	0	0	1	0	0
	FGRAMPH1_01G13109-FGRAMPH1_01G13111	TRI6-TRI5	2	5403721	G	A	intergenic_region	MODIFIER	n.5403721G>A		0	0	0	0	0	1	0	0
	FGRAMPH1_01G13109-FGRAMPH1_01G13111	TRI6-TRI5	2	5403722	A	C	intergenic_region	MODIFIER	n.5403722A>C		0	0	0	0	0	1	0	0
	FGRAMPH1_01G13109-FGRAMPH1_01G13111	TRI6-TRI5	2	5403723	T	G	intergenic_region	MODIFIER	n.5403723T>G		0	0	0	0	0	1	0	0
	FGRAMPH1_01G13109-FGRAMPH1_01G13111	TRI6-TRI5	2	5403728	T	C	intergenic_region	MODIFIER	n.5403728T>C		0	0	0	0	0	1	0	0
	FGRAMPH1_01G13109-FGRAMPH1_01G13111	TRI6-TRI5	2	5403748	GCTGT	G	intergenic_region	MODIFIER	n.5403749_5403752delCTGT		0	0	0	0	0	1	0	0
	FGRAMPH1_01G13109-FGRAMPH1_01G13111	TRI6-TRI5	2	5403749	C	T	intergenic_region	MODIFIER	n.5403749C>T		0	0	0	0	1	0	0	0
	FGRAMPH1_01G13109-FGRAMPH1_01G13111	TRI6-TRI5	2	5403751	GT	G	intergenic_region	MODIFIER	n.5403752delT		0	0	0	0	1	0	0	0
	FGRAMPH1_01G13109-FGRAMPH1_01G13111	TRI6-TRI5	2	5403761	G	T	intergenic_region	MODIFIER	n.5403761G>T		0	0	0	0	0	1	0	0
	FGRAMPH1_01G13109-FGRAMPH1_01G13111	TRI6-TRI5	2	5403768	T	G	intergenic_region	MODIFIER	n.5403768T>G		0	0	0	0	0	1	0	0
	FGRAMPH1_01G13109-FGRAMPH1_01G13111	TRI6-TRI5	2	5403773	C	T	intergenic_region	MODIFIER	n.5403773C>T		0	0	0	0	0	1	0	0
	FGRAMPH1_01G13109-FGRAMPH1_01G13111	TRI6-TRI5	2	5403786	T	A	intergenic_region	MODIFIER	n.5403786T>A		0	0	0	0	0	1	0	0
	FGRAMPH1_01G13109-FGRAMPH1_01G13111	TRI6-TRI5	2	5403789	C	T	intergenic_region	MODIFIER	n.5403789C>T		0	0	0	0	0	1	0	0
	FGRAMPH1_01G13109-FGRAMPH1_01G13111	TRI6-TRI5	2	5403792	T	C	intergenic_region	MODIFIER	n.5403792T>C		0	0	0	0	0	1	0	0
	FGRAMPH1_01G13109-FGRAMPH1_01G13111	TRI6-TRI5	2	5403807	T	G	intergenic_region	MODIFIER	n.5403807T>G		0	0	0	0	0	1	0	0
	FGRAMPH1_01G13109-FGRAMPH1_01G13111	TRI6-TRI5	2	5403813	G	A	intergenic_region	MODIFIER	n.5403813G>A		0	0	0	0	0	1	0	0
	FGRAMPH1_01G13109-FGRAMPH1_01G13111	TRI6-TRI5	2	5403821	G	C	intergenic_region	MODIFIER	n.5403821G>C		0	0	0	0	0	1	0	0
	FGRAMPH1_01G13109-FGRAMPH1_01G13111	TRI6-TRI5	2	5403828	A	G	intergenic_region	MODIFIER	n.5403828A>G		0	0	0	0	1	1	0	0
	FGRAMPH1_01G13109-FGRAMPH1_01G13111	TRI6-TRI5	2	5403831	A	G	intergenic_region	MODIFIER	n.5403831A>G		0	0	0	0	1	1	0	0
	FGRAMPH1_01G13109-FGRAMPH1_01G13111	TRI6-TRI5	2	5403916	C	T	intergenic_region	MODIFIER	n.5403916C>T		0	0	0	0	0	1	0	0
	FGRAMPH1_01G13109-FGRAMPH1_01G13111	TRI6-TRI5	2	5403933	G	A	intergenic_region	MODIFIER	n.5403933G>A		0	0	0	0	1	0	0	0
	FGRAMPH1_01G13109-FGRAMPH1_01G13111	TRI6-TRI5	2	5403934	C	T	intergenic_region	MODIFIER	n.5403934C>T		0	0	0	0	0	1	0	0
	FGRAMPH1_01G13109-FGRAMPH1_01G13111	TRI6-TRI5	2	5403938	C	T	intergenic_region	MODIFIER	n.5403938C>T		0	0	0	0	1	1	0	0
	FGRAMPH1_01G13109-FGRAMPH1_01G13111	TRI6-TRI5	2	5403949	T	C	intergenic_region	MODIFIER	n.5403949T>C		0	0	0	0	1	1	0	0
	FGRAMPH1_01G13109-FGRAMPH1_01G13111	TRI6-TRI5	2	5403961	G	A	intergenic_region	MODIFIER	n.5403961G>A		0	0	0	0	1	1	0	0
	FGRAMPH1_01G13109-FGRAMPH1_01G13111	TRI6-TRI5	2	5403964	C	T	intergenic_region	MODIFIER	n.5403964C>T		0	0	0	0	1	1	0	0
	FGRAMPH1_01G13109-FGRAMPH1_01G13111	TRI6-TRI5	2	5403976	C	T	intergenic_region	MODIFIER	n.5403976C>T		0	0	0	0	1	1	0	0
	FGRAMPH1_01G13109-FGRAMPH1_01G13111	TRI6-TRI5	2	5403987	G	A	intergenic_region	MODIFIER	n.5403987G>A		0	0	0	0	0	1	0	0
	FGRAMPH1_01G13109-FGRAMPH1_01G13111	TRI6-TRI5	2	5403990	C	G	intergenic_region	MODIFIER	n.5403990C>G		0	0	0	0	0	1	0	0
	FGRAMPH1_01G13109-FGRAMPH1_01G13111	TRI6-TRI5	2	5403997	T	C	intergenic_region	MODIFIER	n.5403997T>C		0	0	0	0	0	1	0	0
	FGRAMPH1_01G13109-FGRAMPH1_01G13111	TRI6-TRI5	2	5404007	G	A	intergenic_region	MODIFIER	n.5404007G>A		0	0	0	0	0	1	0	0
	FGRAMPH1_01G13109-FGRAMPH1_01G13111	TRI6-TRI5	2	5404019	T	TA	intergenic_region	MODIFIER	n.5404019_5404020insA		0	0	0	0	0	1	0	0
	FGRAMPH1_01G13109-FGRAMPH1_01G13111	TRI6-TRI5	2	5404021	G	C	intergenic_region	MODIFIER	n.5404021G>C		0	0	0	0	0	1	0	0
	FGRAMPH1_01G13109-FGRAMPH1_01G13111	TRI6-TRI5	2	5404023	G	C	intergenic_region	MODIFIER	n.5404023G>C		0	0	0	0	0	1	0	0
	FGRAMPH1_01G13109-FGRAMPH1_01G13111	TRI6-TRI5	2	5404032	A	G	intergenic_region	MODIFIER	n.5404032A>G		0	0	0	0	0	1	0	0
	FGRAMPH1_01G13109-FGRAMPH1_01G13111	TRI6-TRI5	2	5404040	G	C	intergenic_region	MODIFIER	n.5404040G>C		0	0	0	0	0	1	0	0
	FGRAMPH1_01G13109-FGRAMPH1_01G13111	TRI6-TRI5	2	5404043	T	G	intergenic_region	MODIFIER	n.5404043T>G		0	0	0	0	0	1	0	0
	FGRAMPH1_01G13109-FGRAMPH1_01G13111	TRI6-TRI5	2	5404048	G	A	intergenic_region	MODIFIER	n.5404048G>A		0	0	0	0	0	1	0	0
	FGRAMPH1_01G13109-FGRAMPH1_01G13111	TRI6-TRI5	2	5404054	G	C	intergenic_region	MODIFIER	n.5404054G>C		0	0	0	0	0	1	0	0
	FGRAMPH1_01G13109-FGRAMPH1_01G13111	TRI6-TRI5	2	5404055	T	C	intergenic_region	MODIFIER	n.5404055T>C		0	0	0	0	1	0	0	0
	FGRAMPH1_01G13109-FGRAMPH1_01G13111	TRI6-TRI5	2	5404066	T	C	intergenic_region	MODIFIER	n.5404066T>C		0	0	0	0	1	1	0	0
	FGRAMPH1_01G13109-FGRAMPH1_01G13111	TRI6-TRI5	2	5404078	G	A	intergenic_region	MODIFIER	n.5404078G>A		0	0	0	0	0	1	0	0
	FGRAMPH1_01G13109-FGRAMPH1_01G13111	TRI6-TRI5	2	5404079	TA	T	intergenic_region	MODIFIER	n.5404080delA		0	0	0	0	0	1	0	0
	FGRAMPH1_01G13109-FGRAMPH1_01G13111	TRI6-TRI5	2	5404099	G	A	intergenic_region	MODIFIER	n.5404099G>A		0	0	0	0	0	1	0	0
	FGRAMPH1_01G13109-FGRAMPH1_01G13111	TRI6-TRI5	2	5404100	T	G	intergenic_region	MODIFIER	n.5404100T>G		0	0	0	0	0	1	0	0
	FGRAMPH1_01G13109-FGRAMPH1_01G13111	TRI6-TRI5	2	5404100	T	C	intergenic_region	MODIFIER	n.5404100T>C		0	0	0	0	1	0	0	0
	FGRAMPH1_01G13109-FGRAMPH1_01G13111	TRI6-TRI5	2	5404134	C	T	intergenic_region	MODIFIER	n.5404134C>T		0	0	0	0	0	1	0	0
	FGRAMPH1_01G13109-FGRAMPH1_01G13111	TRI6-TRI5	2	5404135	A	G	intergenic_region	MODIFIER	n.5404135A>G		0	0	0	0	0	1	0	0
	FGRAMPH1_01G13109-FGRAMPH1_01G13111	TRI6-TRI5	2	5404136	G	T	intergenic_region	MODIFIER	n.5404136G>T		0	0	0	0	0	1	0	0
	FGRAMPH1_01G13109-FGRAMPH1_01G13111	TRI6-TRI5	2	5404160	G	GCAT	intergenic_region	MODIFIER	n.5404160_5404161insCAT		0	0	0	0	0	1	0	0
	FGRAMPH1_01G13109-FGRAMPH1_01G13111	TRI6-TRI5	2	5404166	C	T	intergenic_region	MODIFIER	n.5404166C>T		0	0	0	0	0	1	0	0
	FGRAMPH1_01G13109-FGRAMPH1_01G13111	TRI6-TRI5	2	5404170	T	C	intergenic_region	MODIFIER	n.5404170T>C		0	0	0	0	0	1	0	0
	FGRAMPH1_01G13109-FGRAMPH1_01G13111	TRI6-TRI5	2	5404179	T	C	intergenic_region	MODIFIER	n.5404179T>C		0	0	0	0	0	1	0	0
	FGRAMPH1_01G13109-FGRAMPH1_01G13111	TRI6-TRI5	2	5404180	A	C	intergenic_region	MODIFIER	n.5404180A>C		0	0	0	0	1	1	0	0
	FGRAMPH1_01G13109-FGRAMPH1_01G13111	TRI6-TRI5	2	5404189	C	T	intergenic_region	MODIFIER	n.5404189C>T		0	0	0	0	0	1	0	0
	FGRAMPH1_01G13109-FGRAMPH1_01G13111	TRI6-TRI5	2	5404191	A	G	intergenic_region	MODIFIER	n.5404191A>G		0	0	0	0	0	1	0	0
	FGRAMPH1_01G13109-FGRAMPH1_01G13111	TRI6-TRI5	2	5404196	C	G	intergenic_region	MODIFIER	n.5404196C>G		0	0	1	1	0	0	1	1
	FGRAMPH1_01G13109-FGRAMPH1_01G13111	TRI6-TRI5	2	5404205	A	C	intergenic_region	MODIFIER	n.5404205A>C		0	0	0	0	0	1	0	0
	FGRAMPH1_01G13109-FGRAMPH1_01G13111	TRI6-TRI5	2	5404207	C	T	intergenic_region	MODIFIER	n.5404207C>T		0	0	0	0	0	1	0	0
	FGRAMPH1_01G13109-FGRAMPH1_01G13111	TRI6-TRI5	2	5404208	A	G	intergenic_region	MODIFIER	n.5404208A>G		0	0	0	0	0	1	0	0
	FGRAMPH1_01G13109-FGRAMPH1_01G13111	TRI6-TRI5	2	5404210	C	A	intergenic_region	MODIFIER	n.5404210C>A		0	0	0	0	0	1	0	0
	FGRAMPH1_01G13109-FGRAMPH1_01G13111	TRI6-TRI5	2	5404217	T	G	intergenic_region	MODIFIER	n.5404217T>G		0	0	0	0	0	1	0	0
	FGRAMPH1_01G13109-FGRAMPH1_01G13111	TRI6-TRI5	2	5404219	T	C	intergenic_region	MODIFIER	n.5404219T>C		0	0	1	1	0	0	1	1
	FGRAMPH1_01G13109-FGRAMPH1_01G13111	TRI6-TRI5	2	5404225	C	G	intergenic_region	MODIFIER	n.5404225C>G		0	0	0	0	1	1	0	0
	FGRAMPH1_01G13109-FGRAMPH1_01G13111	TRI6-TRI5	2	5404238	T	C	intergenic_region	MODIFIER	n.5404238T>C		0	0	1	1	1	1	1	1
	FGRAMPH1_01G13109-FGRAMPH1_01G13111	TRI6-TRI5	2	5404239	A	G	intergenic_region	MODIFIER	n.5404239A>G		0	0	0	0	0	1	0	0
	FGRAMPH1_01G13109-FGRAMPH1_01G13111	TRI6-TRI5	2	5404257	T	G	intergenic_region	MODIFIER	n.5404257T>G		0	0	0	0	1	0	0	0
	FGRAMPH1_01G13109-FGRAMPH1_01G13111	TRI6-TRI5	2	5404289	G	A	intergenic_region	MODIFIER	n.5404289G>A		0	0	0	0	1	0	0	0
	FGRAMPH1_01G13109-FGRAMPH1_01G13111	TRI6-TRI5	2	5404292	C	T	intergenic_region	MODIFIER	n.5404292C>T		0	0	0	0	1	0	0	0
	FGRAMPH1_01G13109-FGRAMPH1_01G13111	TRI6-TRI5	2	5404326	A	G	intergenic_region	MODIFIER	n.5404326A>G		0	0	1	1	0	0	1	1
	FGRAMPH1_01G13109-FGRAMPH1_01G13111	TRI6-TRI5	2	5404339	G	GCA	intergenic_region	MODIFIER	n.5404339_5404340insCA		0	0	0	0	1	0	0	0
	FGRAMPH1_01G13109-FGRAMPH1_01G13111	TRI6-TRI5	2	5404471	GATGT	G	intergenic_region	MODIFIER	n.5404472_5404475delATGT		0	0	0	0	0	1	0	0
	FGRAMPH1_01G13109-FGRAMPH1_01G13111	TRI6-TRI5	2	5404486	G	C	intergenic_region	MODIFIER	n.5404486G>C		0	0	0	0	1	0	0	0
	FGRAMPH1_01G13109-FGRAMPH1_01G13111	TRI6-TRI5	2	5404520	T	C	intergenic_region	MODIFIER	n.5404520T>C		0	0	0	0	1	0	0	0
	FGRAMPH1_01G13109-FGRAMPH1_01G13111	TRI6-TRI5	2	5404609	A	G	intergenic_region	MODIFIER	n.5404609A>G		0	0	0	0	0	1	0	0
	FGRAMPH1_01G13109-FGRAMPH1_01G13111	TRI6-TRI5	2	5404631	A	G	intergenic_region	MODIFIER	n.5404631A>G		0	0	0	0	0	1	0	0
	FGRAMPH1_01G13109-FGRAMPH1_01G13111	TRI6-TRI5	2	5404638	T	C	intergenic_region	MODIFIER	n.5404638T>C		0	0	0	0	0	1	0	0
	FGRAMPH1_01G13109-FGRAMPH1_01G13111	TRI6-TRI5	2	5404642	A	T	intergenic_region	MODIFIER	n.5404642A>T		0	0	0	0	0	1	0	0
	FGRAMPH1_01G13109-FGRAMPH1_01G13111	TRI6-TRI5	2	5404644	T	A	intergenic_region	MODIFIER	n.5404644T>A		0	0	0	0	0	1	0	0
	FGRAMPH1_01G13109-FGRAMPH1_01G13111	TRI6-TRI5	2	5404657	G	A	intergenic_region	MODIFIER	n.5404657G>A		0	0	0	0	0	1	0	0
	FGRAMPH1_01G13109-FGRAMPH1_01G13111	TRI6-TRI5	2	5404662	C	A	intergenic_region	MODIFIER	n.5404662C>A		0	0	0	0	0	1	0	0
	FGRAMPH1_01G13109-FGRAMPH1_01G13111	TRI6-TRI5	2	5404663	C	T	intergenic_region	MODIFIER	n.5404663C>T		0	0	0	0	0	1	0	0
	FGRAMPH1_01G13109-FGRAMPH1_01G13111	TRI6-TRI5	2	5404686	C	CA	intergenic_region	MODIFIER	n.5404686_5404687insA		0	0	0	0	0	1	0	0
	FGRAMPH1_01G13109-FGRAMPH1_01G13111	TRI6-TRI5	2	5404687	GCC	G	intergenic_region	MODIFIER	n.5404688_5404689delCC		0	0	0	0	0	1	0	0
	FGRAMPH1_01G13109-FGRAMPH1_01G13111	TRI6-TRI5	2	5404690	G	A	intergenic_region	MODIFIER	n.5404690G>A		0	0	0	0	0	1	0	0
	FGRAMPH1_01G13109-FGRAMPH1_01G13111	TRI6-TRI5	2	5404697	G	A	intergenic_region	MODIFIER	n.5404697G>A		0	0	0	0	0	1	0	0
	FGRAMPH1_01G13109-FGRAMPH1_01G13111	TRI6-TRI5	2	5404715	T	C	intergenic_region	MODIFIER	n.5404715T>C		0	0	0	0	0	1	0	0
	FGRAMPH1_01G13109-FGRAMPH1_01G13111	TRI6-TRI5	2	5404735	T	G	intergenic_region	MODIFIER	n.5404735T>G		0	0	0	0	1	1	0	0
	FGRAMPH1_01G13109-FGRAMPH1_01G13111	TRI6-TRI5	2	5404743	A	G	intergenic_region	MODIFIER	n.5404743A>G		0	0	0	0	1	1	0	0
	FGRAMPH1_01G13109-FGRAMPH1_01G13111	TRI6-TRI5	2	5404744	A	C	intergenic_region	MODIFIER	n.5404744A>C		0	0	0	0	0	1	0	0
	FGRAMPH1_01G13109-FGRAMPH1_01G13111	TRI6-TRI5	2	5404755	G	A	intergenic_region	MODIFIER	n.5404755G>A		0	0	0	0	0	1	0	0
	FGRAMPH1_01G13109-FGRAMPH1_01G13111	TRI6-TRI5	2	5404756	A	C	intergenic_region	MODIFIER	n.5404756A>C		0	0	0	0	0	1	0	0
	FGRAMPH1_01G13109-FGRAMPH1_01G13111	TRI6-TRI5	2	5404759	C	G	intergenic_region	MODIFIER	n.5404759C>G		0	0	0	0	0	1	0	0
	FGRAMPH1_01G13109-FGRAMPH1_01G13111	TRI6-TRI5	2	5404761	A	C	intergenic_region	MODIFIER	n.5404761A>C		0	0	0	0	0	1	0	0
	FGRAMPH1_01G13109-FGRAMPH1_01G13111	TRI6-TRI5	2	5404783	T	G	intergenic_region	MODIFIER	n.5404783T>G		0	0	0	0	0	1	0	0
	FGRAMPH1_01G13109-FGRAMPH1_01G13111	TRI6-TRI5	2	5404789	T	C	intergenic_region	MODIFIER	n.5404789T>C		0	0	0	0	0	1	0	0
	FGRAMPH1_01G13109-FGRAMPH1_01G13111	TRI6-TRI5	2	5404791	C	A	intergenic_region	MODIFIER	n.5404791C>A		0	0	0	0	1	0	0	0
	FGRAMPH1_01G13109-FGRAMPH1_01G13111	TRI6-TRI5	2	5404792	T	C	intergenic_region	MODIFIER	n.5404792T>C		0	0	0	0	0	1	0	0
	FGRAMPH1_01G13109-FGRAMPH1_01G13111	TRI6-TRI5	2	5404797	T	A	intergenic_region	MODIFIER	n.5404797T>A		0	0	0	0	0	1	0	0
	FGRAMPH1_01G13109-FGRAMPH1_01G13111	TRI6-TRI5	2	5404815	T	C	intergenic_region	MODIFIER	n.5404815T>C		0	0	1	1	1	0	1	1
	FGRAMPH1_01G13109-FGRAMPH1_01G13111	TRI6-TRI5	2	5404816	A	C	intergenic_region	MODIFIER	n.5404816A>C		0	0	0	0	0	1	0	0
	FGRAMPH1_01G13109-FGRAMPH1_01G13111	TRI6-TRI5	2	5404825	C	G	intergenic_region	MODIFIER	n.5404825C>G		0	0	0	0	0	1	0	0
	FGRAMPH1_01G13109-FGRAMPH1_01G13111	TRI6-TRI5	2	5404827	G	C	intergenic_region	MODIFIER	n.5404827G>C		0	0	0	0	0	1	0	0
	FGRAMPH1_01G13109-FGRAMPH1_01G13111	TRI6-TRI5	2	5404828	C	G	intergenic_region	MODIFIER	n.5404828C>G		0	0	0	0	0	1	0	0
	FGRAMPH1_01G13109-FGRAMPH1_01G13111	TRI6-TRI5	2	5404862	A	C	intergenic_region	MODIFIER	n.5404862A>C		0	0	0	0	0	1	0	0
	FGRAMPH1_01G13109-FGRAMPH1_01G13111	TRI6-TRI5	2	5404868	T	A	intergenic_region	MODIFIER	n.5404868T>A		0	0	0	0	0	1	0	0
	FGRAMPH1_01G13109-FGRAMPH1_01G13111	TRI6-TRI5	2	5404895	T	TTCTGTAC	intergenic_region	MODIFIER	n.5404895_5404896insTCTGTAC		0	0	0	0	0	0	1	0
	FGRAMPH1_01G13109-FGRAMPH1_01G13111	TRI6-TRI5	2	5404910	T	A	intergenic_region	MODIFIER	n.5404910T>A		0	0	0	0	1	0	0	0
	FGRAMPH1_01G13109-FGRAMPH1_01G13111	TRI6-TRI5	2	5404911	C	G	intergenic_region	MODIFIER	n.5404911C>G		0	0	0	0	1	0	0	0
	FGRAMPH1_01G13109-FGRAMPH1_01G13111	TRI6-TRI5	2	5404912	T	A	intergenic_region	MODIFIER	n.5404912T>A		0	0	0	0	1	0	0	0
	FGRAMPH1_01G13109-FGRAMPH1_01G13111	TRI6-TRI5	2	5404950	T	G	intergenic_region	MODIFIER	n.5404950T>G		0	0	0	0	1	0	0	0
	FGRAMPH1_01G13109-FGRAMPH1_01G13111	TRI6-TRI5	2	5405004	T	C	intergenic_region	MODIFIER	n.5405004T>C		0	0	0	0	0	1	0	0
	FGRAMPH1_01G13109-FGRAMPH1_01G13111	TRI6-TRI5	2	5405007	A	G	intergenic_region	MODIFIER	n.5405007A>G		0	0	0	0	0	1	0	0
	FGRAMPH1_01G13109-FGRAMPH1_01G13111	TRI6-TRI5	2	5405015	C	T	intergenic_region	MODIFIER	n.5405015C>T		0	0	0	0	0	1	0	0
	FGRAMPH1_01G13109-FGRAMPH1_01G13111	TRI6-TRI5	2	5405066	T	C	intergenic_region	MODIFIER	n.5405066T>C		0	0	0	0	0	1	0	0
	FGRAMPH1_01G13109-FGRAMPH1_01G13111	TRI6-TRI5	2	5405073	T	C	intergenic_region	MODIFIER	n.5405073T>C		0	0	0	0	1	0	0	0
	FGRAMPH1_01G13109-FGRAMPH1_01G13111	TRI6-TRI5	2	5405079	C	T	intergenic_region	MODIFIER	n.5405079C>T		0	0	0	0	0	1	0	0
	FGRAMPH1_01G13109-FGRAMPH1_01G13111	TRI6-TRI5	2	5405095	T	C	intergenic_region	MODIFIER	n.5405095T>C		0	0	0	0	0	1	0	0
	FGRAMPH1_01G13109-FGRAMPH1_01G13111	TRI6-TRI5	2	5405096	C	A	intergenic_region	MODIFIER	n.5405096C>A		0	0	0	0	0	1	0	0
	FGRAMPH1_01G13109-FGRAMPH1_01G13111	TRI6-TRI5	2	5405098	G	T	intergenic_region	MODIFIER	n.5405098G>T		0	0	0	0	0	1	0	0
	FGRAMPH1_01G13109-FGRAMPH1_01G13111	TRI6-TRI5	2	5405101	TCTAGTCTAA	T	intergenic_region	MODIFIER	n.5405102_5405110delCTAGTCTAA		0	0	0	0	0	1	0	0
	FGRAMPH1_01G13109-FGRAMPH1_01G13111	TRI6-TRI5	2	5405112	T	C	intergenic_region	MODIFIER	n.5405112T>C		0	0	0	0	0	1	0	0
	FGRAMPH1_01G13109-FGRAMPH1_01G13111	TRI6-TRI5	2	5405126	G	T	intergenic_region	MODIFIER	n.5405126G>T		0	0	0	0	0	1	0	0
	FGRAMPH1_01G13109-FGRAMPH1_01G13111	TRI6-TRI5	2	5405139	G	T	intergenic_region	MODIFIER	n.5405139G>T		0	0	0	0	0	1	0	0
	FGRAMPH1_01G13109-FGRAMPH1_01G13111	TRI6-TRI5	2	5405144	G	A	intergenic_region	MODIFIER	n.5405144G>A		0	0	0	0	1	0	0	0
	FGRAMPH1_01G13109-FGRAMPH1_01G13111	TRI6-TRI5	2	5405159	T	G	intergenic_region	MODIFIER	n.5405159T>G		0	0	0	0	0	1	0	0
	FGRAMPH1_01G13109-FGRAMPH1_01G13111	TRI6-TRI5	2	5405161	C	T	intergenic_region	MODIFIER	n.5405161C>T		0	0	0	0	0	1	0	0
	FGRAMPH1_01G13109-FGRAMPH1_01G13111	TRI6-TRI5	2	5405163	G	C	intergenic_region	MODIFIER	n.5405163G>C		0	0	0	0	1	0	0	0
	FGRAMPH1_01G13109-FGRAMPH1_01G13111	TRI6-TRI5	2	5405171	T	C	intergenic_region	MODIFIER	n.5405171T>C		0	0	0	0	0	1	0	0
	FGRAMPH1_01G13109-FGRAMPH1_01G13111	TRI6-TRI5	2	5405176	G	T	intergenic_region	MODIFIER	n.5405176G>T		0	0	0	0	0	1	0	0
	FGRAMPH1_01G13109-FGRAMPH1_01G13111	TRI6-TRI5	2	5405179	C	A	intergenic_region	MODIFIER	n.5405179C>A		0	0	0	0	0	1	0	0
	FGRAMPH1_01G13109-FGRAMPH1_01G13111	TRI6-TRI5	2	5405183	G	C	intergenic_region	MODIFIER	n.5405183G>C		0	0	0	0	0	1	0	0
	FGRAMPH1_01G13109-FGRAMPH1_01G13111	TRI6-TRI5	2	5405184	T	C	intergenic_region	MODIFIER	n.5405184T>C		0	0	0	0	0	1	0	0
	FGRAMPH1_01G13109-FGRAMPH1_01G13111	TRI6-TRI5	2	5405188	C	T	intergenic_region	MODIFIER	n.5405188C>T		0	0	0	0	0	1	0	0
	FGRAMPH1_01G13109-FGRAMPH1_01G13111	TRI6-TRI5	2	5405189	C	T	intergenic_region	MODIFIER	n.5405189C>T		0	0	0	0	0	1	0	0
	FGRAMPH1_01G13109-FGRAMPH1_01G13111	TRI6-TRI5	2	5405190	A	G	intergenic_region	MODIFIER	n.5405190A>G		0	0	0	0	0	1	0	0
	FGRAMPH1_01G13109-FGRAMPH1_01G13111	TRI6-TRI5	2	5405197	A	G	intergenic_region	MODIFIER	n.5405197A>G		0	0	0	0	0	1	0	0
	FGRAMPH1_01G13109-FGRAMPH1_01G13111	TRI6-TRI5	2	5405213	G	T	intergenic_region	MODIFIER	n.5405213G>T		0	0	0	0	0	1	0	0
	FGRAMPH1_01G13109-FGRAMPH1_01G13111	TRI6-TRI5	2	5405229	G	A	intergenic_region	MODIFIER	n.5405229G>A		0	0	0	0	1	1	0	0
	FGRAMPH1_01G13109-FGRAMPH1_01G13111	TRI6-TRI5	2	5405247	G	A	intergenic_region	MODIFIER	n.5405247G>A		0	0	0	0	0	1	0	0
	FGRAMPH1_01G13109-FGRAMPH1_01G13111	TRI6-TRI5	2	5405249	T	C	intergenic_region	MODIFIER	n.5405249T>C		0	0	0	0	0	1	0	0
	FGRAMPH1_01G13109-FGRAMPH1_01G13111	TRI6-TRI5	2	5405265	A	G	intergenic_region	MODIFIER	n.5405265A>G		0	0	0	0	0	1	0	0
	FGRAMPH1_01G13109-FGRAMPH1_01G13111	TRI6-TRI5	2	5405269	C	T	intergenic_region	MODIFIER	n.5405269C>T		0	0	0	0	0	1	0	0
	FGRAMPH1_01G13109-FGRAMPH1_01G13111	TRI6-TRI5	2	5405274	C	G	intergenic_region	MODIFIER	n.5405274C>G		0	0	0	0	0	1	0	0
	FGRAMPH1_01G13109-FGRAMPH1_01G13111	TRI6-TRI5	2	5405285	T	C	intergenic_region	MODIFIER	n.5405285T>C		0	0	0	0	0	1	0	0
	FGRAMPH1_01G13109-FGRAMPH1_01G13111	TRI6-TRI5	2	5405289	A	C	intergenic_region	MODIFIER	n.5405289A>C		0	0	0	0	0	1	0	0
	FGRAMPH1_01G13109-FGRAMPH1_01G13111	TRI6-TRI5	2	5405290	T	C	intergenic_region	MODIFIER	n.5405290T>C		0	0	0	0	0	1	0	0
	FGRAMPH1_01G13109-FGRAMPH1_01G13111	TRI6-TRI5	2	5405303	G	A	intergenic_region	MODIFIER	n.5405303G>A		0	0	0	0	0	1	0	0
	FGRAMPH1_01G13109-FGRAMPH1_01G13111	TRI6-TRI5	2	5405312	G	A	intergenic_region	MODIFIER	n.5405312G>A		0	0	0	0	0	1	0	0
	FGRAMPH1_01G13109-FGRAMPH1_01G13111	TRI6-TRI5	2	5405313	A	G	intergenic_region	MODIFIER	n.5405313A>G		0	0	0	0	0	1	0	0
	FGRAMPH1_01G13109-FGRAMPH1_01G13111	TRI6-TRI5	2	5405328	C	A	intergenic_region	MODIFIER	n.5405328C>A		0	0	0	0	0	1	0	0
	FGRAMPH1_01G13109-FGRAMPH1_01G13111	TRI6-TRI5	2	5405349	T	G	intergenic_region	MODIFIER	n.5405349T>G		0	0	1	0	0	0	1	0
	FGRAMPH1_01G13111	TRI5	2	5405352	G	T	upstream_gene_variant	MODIFIER	c.-500G>T		0	0	0	0	0	1	0	0
	FGRAMPH1_01G13111	TRI5	2	5405382	T	C	upstream_gene_variant	MODIFIER	c.-470T>C		0	0	0	0	1	1	0	0
	FGRAMPH1_01G13111	TRI5	2	5405385	T	C	upstream_gene_variant	MODIFIER	c.-467T>C		0	0	0	0	0	1	0	0
	FGRAMPH1_01G13111	TRI5	2	5405386	C	T	upstream_gene_variant	MODIFIER	c.-466C>T		0	0	0	0	0	1	0	0
	FGRAMPH1_01G13111	TRI5	2	5405394	T	C	upstream_gene_variant	MODIFIER	c.-458T>C		0	0	0	0	0	1	0	0
	FGRAMPH1_01G13111	TRI5	2	5405408	A	C	upstream_gene_variant	MODIFIER	c.-444A>C		0	0	0	0	0	1	0	0
	FGRAMPH1_01G13111	TRI5	2	5405419	C	T	upstream_gene_variant	MODIFIER	c.-433C>T		0	0	0	0	1	0	0	0
	FGRAMPH1_01G13111	TRI5	2	5405420	G	A	upstream_gene_variant	MODIFIER	c.-432G>A		0	0	0	0	0	1	0	0
	FGRAMPH1_01G13111	TRI5	2	5405432	T	C	upstream_gene_variant	MODIFIER	c.-420T>C		0	0	0	0	0	1	0	0
	FGRAMPH1_01G13111	TRI5	2	5405437	C	T	upstream_gene_variant	MODIFIER	c.-415C>T		0	0	0	0	0	1	0	0
	FGRAMPH1_01G13111	TRI5	2	5405440	T	C	upstream_gene_variant	MODIFIER	c.-412T>C		0	0	0	0	0	1	0	0
	FGRAMPH1_01G13111	TRI5	2	5405472	C	T	upstream_gene_variant	MODIFIER	c.-380C>T		0	0	0	0	0	1	0	0
	FGRAMPH1_01G13111	TRI5	2	5405473	A	C	upstream_gene_variant	MODIFIER	c.-379A>C		0	0	0	0	0	1	0	0
	FGRAMPH1_01G13111	TRI5	2	5405475	G	T	upstream_gene_variant	MODIFIER	c.-377G>T		0	0	0	0	0	1	0	0
	FGRAMPH1_01G13111	TRI5	2	5405477	C	T	upstream_gene_variant	MODIFIER	c.-375C>T		0	0	0	0	0	1	0	0
	FGRAMPH1_01G13111	TRI5	2	5405484	A	G	upstream_gene_variant	MODIFIER	c.-368A>G		0	0	0	0	0	1	0	0
	FGRAMPH1_01G13111	TRI5	2	5405485	T	C	upstream_gene_variant	MODIFIER	c.-367T>C		0	0	0	0	0	1	0	0
	FGRAMPH1_01G13111	TRI5	2	5405498	C	T	upstream_gene_variant	MODIFIER	c.-354C>T		0	0	0	0	0	1	0	0
	FGRAMPH1_01G13111	TRI5	2	5405511	T	C	upstream_gene_variant	MODIFIER	c.-341T>C		0	0	0	0	1	0	0	0
	FGRAMPH1_01G13111	TRI5	2	5405515	A	G	upstream_gene_variant	MODIFIER	c.-337A>G		0	0	0	0	0	1	0	0
	FGRAMPH1_01G13111	TRI5	2	5405525	G	A	upstream_gene_variant	MODIFIER	c.-327G>A		0	0	0	0	0	1	0	0
	FGRAMPH1_01G13111	TRI5	2	5405526	C	T	upstream_gene_variant	MODIFIER	c.-326C>T		0	0	0	0	1	1	0	0
	FGRAMPH1_01G13111	TRI5	2	5405529	G	A	upstream_gene_variant	MODIFIER	c.-323G>A		0	0	0	0	0	1	0	0
	FGRAMPH1_01G13111	TRI5	2	5405531	C	T	upstream_gene_variant	MODIFIER	c.-321C>T		0	0	0	0	0	1	0	0
	FGRAMPH1_01G13111	TRI5	2	5405542	C	CA	upstream_gene_variant	MODIFIER	c.-310_-309insA		0	0	0	0	0	1	0	0
	FGRAMPH1_01G13111	TRI5	2	5405558	T	G	upstream_gene_variant	MODIFIER	c.-294T>G		0	0	0	0	0	1	0	0
	FGRAMPH1_01G13111	TRI5	2	5405562	T	C	upstream_gene_variant	MODIFIER	c.-290T>C		0	0	0	0	1	1	0	0
	FGRAMPH1_01G13111	TRI5	2	5405567	A	G	upstream_gene_variant	MODIFIER	c.-285A>G		0	0	0	0	0	1	0	0
	FGRAMPH1_01G13111	TRI5	2	5405587	A	G	upstream_gene_variant	MODIFIER	c.-265A>G		0	0	0	0	0	1	0	0
	FGRAMPH1_01G13111	TRI5	2	5405595	C	T	upstream_gene_variant	MODIFIER	c.-257C>T		0	0	0	1	0	0	0	1
	FGRAMPH1_01G13111	TRI5	2	5405619	T	C	upstream_gene_variant	MODIFIER	c.-233T>C		0	0	0	0	0	1	0	0
	FGRAMPH1_01G13111	TRI5	2	5405623	T	C	upstream_gene_variant	MODIFIER	c.-229T>C		0	0	0	0	0	1	0	0
	FGRAMPH1_01G13111	TRI5	2	5405647	T	C	upstream_gene_variant	MODIFIER	c.-205T>C		0	0	1	1	1	1	1	1
	FGRAMPH1_01G13111	TRI5	2	5405648	G	C	upstream_gene_variant	MODIFIER	c.-204G>C		0	0	0	0	0	1	0	0
	FGRAMPH1_01G13111	TRI5	2	5405677	T	G	upstream_gene_variant	MODIFIER	c.-175T>G		0	0	0	0	0	1	0	0
	FGRAMPH1_01G13111	TRI5	2	5405685	A	G	upstream_gene_variant	MODIFIER	c.-167A>G		0	0	0	0	0	1	0	0
	FGRAMPH1_01G13111	TRI5	2	5405703	T	G	upstream_gene_variant	MODIFIER	c.-149T>G		0	0	0	0	0	1	0	0
	FGRAMPH1_01G13111	TRI5	2	5405718	C	T	upstream_gene_variant	MODIFIER	c.-134C>T		0	0	0	0	0	1	0	0
	FGRAMPH1_01G13111	TRI5	2	5405724	C	T	upstream_gene_variant	MODIFIER	c.-128C>T		0	0	0	0	0	1	0	0
	FGRAMPH1_01G13111	TRI5	2	5405725	A	G	upstream_gene_variant	MODIFIER	c.-127A>G		0	0	0	0	0	1	0	0
	FGRAMPH1_01G13111	TRI5	2	5405731	G	T	upstream_gene_variant	MODIFIER	c.-121G>T		0	0	0	0	0	1	0	0
	FGRAMPH1_01G13111	TRI5	2	5405734	A	G	upstream_gene_variant	MODIFIER	c.-118A>G		0	0	0	0	0	1	0	0
	FGRAMPH1_01G13111	TRI5	2	5405736	G	A	upstream_gene_variant	MODIFIER	c.-116G>A		0	0	0	0	0	1	0	0
	FGRAMPH1_01G13111	TRI5	2	5405739	A	G	upstream_gene_variant	MODIFIER	c.-113A>G		0	0	0	0	1	1	0	0
	FGRAMPH1_01G13111	TRI5	2	5405775	A	C	upstream_gene_variant	MODIFIER	c.-77A>C		0	0	0	0	1	1	0	0
	FGRAMPH1_01G13111	TRI5	2	5405785	T	C	upstream_gene_variant	MODIFIER	c.-67T>C		0	0	0	0	0	1	0	0
	FGRAMPH1_01G13111	TRI5	2	5405786	T	A	upstream_gene_variant	MODIFIER	c.-66T>A		0	0	0	0	1	1	0	0
	FGRAMPH1_01G13111	TRI5	2	5405796	C	T	upstream_gene_variant	MODIFIER	c.-56C>T		0	0	0	0	0	1	0	0
	FGRAMPH1_01G13111	TRI5	2	5405799	C	A	upstream_gene_variant	MODIFIER	c.-53C>A		0	0	0	0	1	0	0	0
	FGRAMPH1_01G13111	TRI5	2	5405805	G	A	upstream_gene_variant	MODIFIER	c.-47G>A		0	0	0	0	0	1	0	0
	FGRAMPH1_01G13111	TRI5	2	5405813	A	G	upstream_gene_variant	MODIFIER	c.-39A>G		0	0	0	0	0	1	0	0
	FGRAMPH1_01G13111	TRI5	2	5405824	T	C	upstream_gene_variant	MODIFIER	c.-28T>C		0	0	0	0	0	1	0	0
	FGRAMPH1_01G13111	TRI5	2	5405836	G	A	upstream_gene_variant	MODIFIER	c.-16G>A		0	0	0	0	0	1	0	0
	FGRAMPH1_01G13111	TRI5	2	5405840	A	G	upstream_gene_variant	MODIFIER	c.-12A>G		0	0	0	0	0	1	0	0
	FGRAMPH1_01G13111	TRI5	2	5405841	A	C	upstream_gene_variant	MODIFIER	c.-11A>C		0	0	0	0	0	1	0	0
	FGRAMPH1_01G13111	TRI5	2	5405843	C	T	upstream_gene_variant	MODIFIER	c.-9C>T		0	0	0	0	0	1	0	0
	FGRAMPH1_01G13111	TRI5	2	5405857	A	G	synonymous_variant	LOW	c.6A>G	p.Glu2Glu	0	0	0	0	1	1	0	0
	FGRAMPH1_01G13111	TRI5	2	5405860	C	T	synonymous_variant	LOW	c.9C>T	p.Asn3Asn	0	0	0	0	1	0	0	0
	FGRAMPH1_01G13111	TRI5	2	5405869	C	T	synonymous_variant	LOW	c.18C>T	p.Thr6Thr	0	0	0	0	0	1	0	0
	FGRAMPH1_01G13111	TRI5	2	5405908	T	C	synonymous_variant	LOW	c.57T>C	p.Tyr19Tyr	0	0	0	0	0	1	0	0
	FGRAMPH1_01G13111	TRI5	2	5405923	C	T	synonymous_variant	LOW	c.72C>T	p.Asp24Asp	0	0	0	0	0	1	0	0
	FGRAMPH1_01G13111	TRI5	2	5405950	C	T	synonymous_variant	LOW	c.99C>T	p.Ile33Ile	0	0	0	0	1	0	0	0
	FGRAMPH1_01G13111	TRI5	2	5406007	A	G	synonymous_variant	LOW	c.156A>G	p.Gln52Gln	0	0	0	0	0	1	0	0
	FGRAMPH1_01G13111	TRI5	2	5406011	C	A	missense_variant	MODERATE	c.160C>A	p.Gln54Lys	0	0	0	0	0	1	0	0
	FGRAMPH1_01G13111	TRI5	2	5406061	C	T	synonymous_variant	LOW	c.210C>T	p.Ile70Ile	0	0	0	0	1	0	0	0
	FGRAMPH1_01G13111	TRI5	2	5406073	T	C	synonymous_variant	LOW	c.222T>C	p.Val74Val	0	0	0	0	1	0	0	0
	FGRAMPH1_01G13111	TRI5	2	5406082	C	T	synonymous_variant	LOW	c.231C>T	p.Ser77Ser	0	0	0	0	1	0	0	0
	FGRAMPH1_01G13111	TRI5	2	5406094	G	C	synonymous_variant	LOW	c.243G>C	p.Val81Val	0	0	0	0	1	0	0	0
	FGRAMPH1_01G13111	TRI5	2	5406118	A	G	synonymous_variant	LOW	c.267A>G	p.Leu89Leu	0	0	0	0	1	0	0	0
	FGRAMPH1_01G13111	TRI5	2	5406136	T	C	synonymous_variant	LOW	c.285T>C	p.Tyr95Tyr	0	0	0	0	1	0	0	0
	FGRAMPH1_01G13111	TRI5	2	5406154	C	T	synonymous_variant	LOW	c.303C>T	p.Asp101Asp	0	0	0	0	1	0	0	0
	FGRAMPH1_01G13111	TRI5	2	5406178	C	T	synonymous_variant	LOW	c.327C>T	p.Ala109Ala	0	0	0	0	1	0	0	0
	FGRAMPH1_01G13111	TRI5	2	5406182	T	C	synonymous_variant	LOW	c.331T>C	p.Leu111Leu	0	0	0	0	0	1	0	0
	FGRAMPH1_01G13111	TRI5	2	5406202	T	C	synonymous_variant	LOW	c.351T>C	p.Leu117Leu	0	0	0	0	1	0	0	0
	FGRAMPH1_01G13111	TRI5	2	5406221	G	T	missense_variant	MODERATE	c.370G>T	p.Ala124Ser	0	0	0	0	1	0	0	0
	FGRAMPH1_01G13111	TRI5	2	5406250	G	A	synonymous_variant	LOW	c.399G>A	p.Glu133Glu	0	0	0	0	1	0	0	0
	FGRAMPH1_01G13111	TRI5	2	5406280	A	G	synonymous_variant	LOW	c.429A>G	p.Gly143Gly	0	0	0	0	1	0	0	0
	FGRAMPH1_01G13111	TRI5	2	5406283	T	G	synonymous_variant	LOW	c.432T>G	p.Pro144Pro	0	0	0	0	1	1	0	0
	FGRAMPH1_01G13111	TRI5	2	5406292	A	G	synonymous_variant	LOW	c.441A>G	p.Ser147Ser	0	0	0	0	1	0	0	0
	FGRAMPH1_01G13111	TRI5	2	5406325	G	GT	splice_region_variant&intron_variant	LOW	c.469+5_469+6insT		0	0	0	0	1	0	0	0
	FGRAMPH1_01G13111	TRI5	2	5406326	A	T	splice_region_variant&intron_variant	LOW	c.469+6A>T		0	0	0	0	1	0	0	0
	FGRAMPH1_01G13111	TRI5	2	5406335	C	A	intron_variant	MODIFIER	c.469+15C>A		0	0	0	0	1	0	0	0
	FGRAMPH1_01G13111	TRI5	2	5406343	C	T	intron_variant	MODIFIER	c.469+23C>T		0	0	0	0	1	0	0	0
	FGRAMPH1_01G13111	TRI5	2	5406344	A	G	intron_variant	MODIFIER	c.469+24A>G		0	0	0	0	1	0	0	0
	FGRAMPH1_01G13111	TRI5	2	5406348	G	A	intron_variant	MODIFIER	c.469+28G>A		0	0	0	0	1	0	0	0
	FGRAMPH1_01G13111	TRI5	2	5406366	C	T	intron_variant	MODIFIER	c.470-14C>T		0	0	0	0	1	0	0	0
	FGRAMPH1_01G13111	TRI5	2	5406367	G	A	intron_variant	MODIFIER	c.470-13G>A		0	0	0	0	1	0	0	0
	FGRAMPH1_01G13111	TRI5	2	5406393	T	C	synonymous_variant	LOW	c.483T>C	p.Cys161Cys	0	0	0	0	1	0	0	0
	FGRAMPH1_01G13111	TRI5	2	5406420	A	T	synonymous_variant	LOW	c.510A>T	p.Gly170Gly	0	0	0	0	1	0	0	0
	FGRAMPH1_01G13111	TRI5	2	5406465	T	C	synonymous_variant	LOW	c.555T>C	p.Asn185Asn	0	0	0	0	1	0	0	0
	FGRAMPH1_01G13111	TRI5	2	5406513	T	C	synonymous_variant	LOW	c.603T>C	p.Phe201Phe	0	0	0	0	1	0	0	0
	FGRAMPH1_01G13111	TRI5	2	5406516	T	C	synonymous_variant	LOW	c.606T>C	p.Asp202Asp	0	0	0	0	1	0	0	0
	FGRAMPH1_01G13111	TRI5	2	5406522	G	A	synonymous_variant	LOW	c.612G>A	p.Arg204Arg	0	0	0	0	1	0	0	0
	FGRAMPH1_01G13111	TRI5	2	5406526	C	A	missense_variant	MODERATE	c.616C>A	p.His206Asn	0	0	0	0	1	0	0	0
	FGRAMPH1_01G13111	TRI5	2	5406528	T	C	synonymous_variant	LOW	c.618T>C	p.His206His	0	0	0	0	1	0	0	0
	FGRAMPH1_01G13111	TRI5	2	5406534	T	C	synonymous_variant	LOW	c.624T>C	p.Leu208Leu	0	0	0	0	1	0	0	0
	FGRAMPH1_01G13111	TRI5	2	5406544	T	A	missense_variant	MODERATE	c.634T>A	p.Ser212Thr	0	0	0	0	1	0	0	0
	FGRAMPH1_01G13111	TRI5	2	5406555	T	C	synonymous_variant	LOW	c.645T>C	p.Ala215Ala	0	0	0	0	1	0	0	0
	FGRAMPH1_01G13111	TRI5	2	5406597	A	G	synonymous_variant	LOW	c.687A>G	p.Ser229Ser	0	0	0	0	1	0	0	0
	FGRAMPH1_01G13111	TRI5	2	5406660	C	T	synonymous_variant	LOW	c.750C>T	p.Cys250Cys	0	0	0	0	1	0	0	0
	FGRAMPH1_01G13111	TRI5	2	5406699	C	G	synonymous_variant	LOW	c.789C>G	p.Thr263Thr	0	0	0	0	1	0	0	0
	FGRAMPH1_01G13111	TRI5	2	5406708	C	T	synonymous_variant	LOW	c.798C>T	p.Thr266Thr	0	0	0	0	1	0	0	0
	FGRAMPH1_01G13111	TRI5	2	5406711	A	G	synonymous_variant	LOW	c.801A>G	p.Leu267Leu	0	0	0	0	1	0	0	0
	FGRAMPH1_01G13111	TRI5	2	5406720	T	C	synonymous_variant	LOW	c.810T>C	p.Ser270Ser	0	0	0	0	1	0	0	0
	FGRAMPH1_01G13111	TRI5	2	5406742	T	G	missense_variant	MODERATE	c.832T>G	p.Ser278Ala	0	0	0	0	1	0	0	0
	FGRAMPH1_01G13111	TRI5	2	5406789	T	C	synonymous_variant	LOW	c.879T>C	p.His293His	0	0	0	0	1	0	0	0
	FGRAMPH1_01G13111	TRI5	2	5406820	C	A	synonymous_variant	LOW	c.910C>A	p.Arg304Arg	0	0	0	0	1	0	0	0
	FGRAMPH1_01G13111	TRI5	2	5406906	G	A	synonymous_variant	LOW	c.996G>A	p.Ala332Ala	0	0	0	0	1	0	0	0
	FGRAMPH1_01G13111	TRI5	2	5406915	C	T	synonymous_variant	LOW	c.1005C>T	p.Val335Val	0	0	0	0	1	0	0	0
	FGRAMPH1_01G13111	TRI5	2	5406988	G	A	missense_variant	MODERATE	c.1078G>A	p.Val360Met	0	0	0	0	1	0	0	0
	FGRAMPH1_01G13111	TRI5	2	5407002	G	T	missense_variant	MODERATE	c.1092G>T	p.Gln364His	0	0	0	0	0	1	0	0
	FGRAMPH1_01G13111	TRI5	2	5407044	G	T	downstream_gene_variant	MODIFIER	c.*6G>T		0	0	0	0	0	1	0	0
	FGRAMPH1_01G13111	TRI5	2	5407052	T	G	downstream_gene_variant	MODIFIER	c.*14T>G		0	0	0	0	0	1	0	0
	FGRAMPH1_01G13111	TRI5	2	5407099	C	T	downstream_gene_variant	MODIFIER	c.*61C>T		0	0	0	0	1	0	0	0
	FGRAMPH1_01G13111	TRI5	2	5407123	C	T	downstream_gene_variant	MODIFIER	c.*85C>T		0	0	0	0	1	0	0	0
	FGRAMPH1_01G13111	TRI5	2	5407145	A	G	downstream_gene_variant	MODIFIER	c.*107A>G		0	0	0	0	1	0	0	0
	FGRAMPH1_01G13111	TRI5	2	5407166	C	T	downstream_gene_variant	MODIFIER	c.*128C>T		0	0	0	0	0	1	0	0
	FGRAMPH1_01G13111	TRI5	2	5407167	T	C	downstream_gene_variant	MODIFIER	c.*129T>C		0	0	0	0	0	1	0	0
	FGRAMPH1_01G13111	TRI5	2	5407168	T	A	downstream_gene_variant	MODIFIER	c.*130T>A		0	0	0	0	0	1	0	0
	FGRAMPH1_01G13111	TRI5	2	5407181	T	C	downstream_gene_variant	MODIFIER	c.*143T>C		0	0	0	0	0	1	0	0
	FGRAMPH1_01G13111	TRI5	2	5407183	G	A	downstream_gene_variant	MODIFIER	c.*145G>A		0	0	0	0	0	1	0	0
	FGRAMPH1_01G13111	TRI5	2	5407191	A	T	downstream_gene_variant	MODIFIER	c.*153A>T		0	0	0	0	0	1	0	0
	FGRAMPH1_01G13111	TRI5	2	5407196	TGTAC	T	downstream_gene_variant	MODIFIER	c.*159_*162delGTAC		0	0	0	0	0	1	0	0
	FGRAMPH1_01G13111	TRI5	2	5407200	C	T	downstream_gene_variant	MODIFIER	c.*162C>T		1	1	1	1	1	0	1	1
	FGRAMPH1_01G13113	TRI10	2	5407230	T	C	upstream_gene_variant	MODIFIER	c.-476T>C		0	0	0	0	0	1	0	0
	FGRAMPH1_01G13113	TRI10	2	5407256	TCTG	T	upstream_gene_variant	MODIFIER	c.-449_-447delCTG		0	0	0	0	0	1	0	0
	FGRAMPH1_01G13113	TRI10	2	5407259	G	A	upstream_gene_variant	MODIFIER	c.-447G>A		0	0	0	0	1	0	0	0
	FGRAMPH1_01G13113	TRI10	2	5407264	C	G	upstream_gene_variant	MODIFIER	c.-442C>G		0	0	0	0	0	1	0	0
	FGRAMPH1_01G13113	TRI10	2	5407265	C	G	upstream_gene_variant	MODIFIER	c.-441C>G		0	0	0	0	0	1	0	0
	FGRAMPH1_01G13113	TRI10	2	5407288	C	CG	upstream_gene_variant	MODIFIER	c.-418_-417insG		0	0	0	0	0	1	0	0
	FGRAMPH1_01G13113	TRI10	2	5407289	C	G	upstream_gene_variant	MODIFIER	c.-417C>G		0	0	0	0	0	1	0	0
	FGRAMPH1_01G13113	TRI10	2	5407305	T	A	upstream_gene_variant	MODIFIER	c.-401T>A		0	0	0	0	0	1	0	0
	FGRAMPH1_01G13113	TRI10	2	5407309	C	CAACTGCAGCTGCAGCTGT	upstream_gene_variant	MODIFIER	c.-397_-396insAACTGCAGCTGCAGCTGT		0	0	0	0	0	1	0	0
	FGRAMPH1_01G13113	TRI10	2	5407315	C	T	upstream_gene_variant	MODIFIER	c.-391C>T		0	0	0	0	0	1	0	0
	FGRAMPH1_01G13113	TRI10	2	5407355	C	T	upstream_gene_variant	MODIFIER	c.-351C>T		0	0	0	0	0	1	0	0
	FGRAMPH1_01G13113	TRI10	2	5407362	G	A	upstream_gene_variant	MODIFIER	c.-344G>A		0	0	0	0	1	0	0	0
	FGRAMPH1_01G13113	TRI10	2	5407376	G	A	upstream_gene_variant	MODIFIER	c.-330G>A		0	0	0	0	1	0	0	0
	FGRAMPH1_01G13113	TRI10	2	5407405	C	CTTTATTAG	upstream_gene_variant	MODIFIER	c.-301_-300insTTTATTAG		0	0	0	0	0	1	0	0
	FGRAMPH1_01G13113	TRI10	2	5407407	C	T	upstream_gene_variant	MODIFIER	c.-299C>T		0	0	0	0	0	1	0	0
	FGRAMPH1_01G13113	TRI10	2	5407442	T	C	upstream_gene_variant	MODIFIER	c.-264T>C		0	0	0	0	0	1	0	0
	FGRAMPH1_01G13113	TRI10	2	5407460	C	CAT	upstream_gene_variant	MODIFIER	c.-246_-245insAT		0	0	0	0	0	1	0	0
	FGRAMPH1_01G13113	TRI10	2	5407470	C	T	upstream_gene_variant	MODIFIER	c.-236C>T		0	0	0	0	0	1	0	0
	FGRAMPH1_01G13113	TRI10	2	5407485	CA	C	upstream_gene_variant	MODIFIER	c.-220delA		0	0	0	0	1	1	0	0
	FGRAMPH1_01G13113	TRI10	2	5407491	T	A	upstream_gene_variant	MODIFIER	c.-215T>A		0	0	0	0	0	1	0	0
	FGRAMPH1_01G13113	TRI10	2	5407500	C	T	upstream_gene_variant	MODIFIER	c.-206C>T		0	0	0	0	0	1	0	0
	FGRAMPH1_01G13113	TRI10	2	5407516	C	T	upstream_gene_variant	MODIFIER	c.-190C>T		0	1	0	0	0	0	0	0
	FGRAMPH1_01G13113	TRI10	2	5407528	G	A	upstream_gene_variant	MODIFIER	c.-178G>A		0	0	0	0	0	1	0	0
	FGRAMPH1_01G13113	TRI10	2	5407533	G	C	upstream_gene_variant	MODIFIER	c.-173G>C		0	0	0	0	1	1	0	0
	FGRAMPH1_01G13113	TRI10	2	5407538	C	T	upstream_gene_variant	MODIFIER	c.-168C>T		0	0	0	0	0	1	0	0
	FGRAMPH1_01G13113	TRI10	2	5407551	A	G	upstream_gene_variant	MODIFIER	c.-155A>G		0	0	0	0	0	1	0	0
	FGRAMPH1_01G13113	TRI10	2	5407552	T	TA	upstream_gene_variant	MODIFIER	c.-154_-153insA		0	0	0	0	0	1	0	0
	FGRAMPH1_01G13113	TRI10	2	5407555	G	C	upstream_gene_variant	MODIFIER	c.-151G>C		0	0	0	0	0	1	0	0
	FGRAMPH1_01G13113	TRI10	2	5407566	C	A	upstream_gene_variant	MODIFIER	c.-140C>A		0	0	0	0	0	1	0	0
	FGRAMPH1_01G13113	TRI10	2	5407568	T	C	upstream_gene_variant	MODIFIER	c.-138T>C		0	0	0	0	0	1	0	0
	FGRAMPH1_01G13113	TRI10	2	5407584	C	A	upstream_gene_variant	MODIFIER	c.-122C>A		0	0	0	0	1	0	0	0
	FGRAMPH1_01G13113	TRI10	2	5407634	G	A	upstream_gene_variant	MODIFIER	c.-72G>A		0	0	0	0	0	1	0	0
	FGRAMPH1_01G13113	TRI10	2	5407635	TC	T	upstream_gene_variant	MODIFIER	c.-70delC		0	0	0	0	0	1	0	0
	FGRAMPH1_01G13113	TRI10	2	5407648	T	C	upstream_gene_variant	MODIFIER	c.-58T>C		0	0	0	0	0	1	0	0
	FGRAMPH1_01G13113	TRI10	2	5407680	TATC	T	upstream_gene_variant	MODIFIER	c.-25_-23delATC		0	0	0	0	0	1	0	0
	FGRAMPH1_01G13113	TRI10	2	5407694	T	C	upstream_gene_variant	MODIFIER	c.-12T>C		0	0	0	0	0	1	0	0
	FGRAMPH1_01G13113	TRI10	2	5407729	A	G	synonymous_variant	LOW	c.24A>G	p.Gln8Gln	0	0	0	0	0	1	0	0
	FGRAMPH1_01G13113	TRI10	2	5407733	C	A	synonymous_variant	LOW	c.28C>A	p.Arg10Arg	0	0	0	0	0	1	0	0
	FGRAMPH1_01G13113	TRI10	2	5407762	A	G	synonymous_variant	LOW	c.57A>G	p.Leu19Leu	0	0	0	0	0	1	0	0
	FGRAMPH1_01G13113	TRI10	2	5407785	G	A	missense_variant	MODERATE	c.80G>A	p.Cys27Tyr	0	0	0	0	1	0	0	0
	FGRAMPH1_01G13113	TRI10	2	5407803	A	G	missense_variant	MODERATE	c.98A>G	p.Asn33Ser	0	0	0	0	0	1	0	0
	FGRAMPH1_01G13113	TRI10	2	5407808	C	G	missense_variant	MODERATE	c.103C>G	p.Leu35Val	0	0	0	0	0	1	0	0
	FGRAMPH1_01G13113	TRI10	2	5407864	T	C	synonymous_variant	LOW	c.159T>C	p.Tyr53Tyr	0	0	0	0	0	1	0	0
	FGRAMPH1_01G13113	TRI10	2	5407877	A	C	missense_variant	MODERATE	c.172A>C	p.Met58Leu	0	0	0	0	1	1	0	0
	FGRAMPH1_01G13113	TRI10	2	5407882	G	A	synonymous_variant	LOW	c.177G>A	p.Ser59Ser	0	0	0	0	0	1	0	0
	FGRAMPH1_01G13113	TRI10	2	5407900	G	A	synonymous_variant	LOW	c.195G>A	p.Ser65Ser	0	0	0	0	0	1	0	0
	FGRAMPH1_01G13113	TRI10	2	5407903	T	A	synonymous_variant	LOW	c.198T>A	p.Leu66Leu	0	0	0	0	0	1	0	0
	FGRAMPH1_01G13113	TRI10	2	5407919	T	A	missense_variant	MODERATE	c.214T>A	p.Ser72Thr	0	0	0	0	0	1	0	0
	FGRAMPH1_01G13113	TRI10	2	5407945	A	G	synonymous_variant	LOW	c.240A>G	p.Arg80Arg	0	0	0	0	0	1	0	0
	FGRAMPH1_01G13113	TRI10	2	5407948	G	A	synonymous_variant	LOW	c.243G>A	p.Glu81Glu	0	0	0	0	1	0	0	0
	FGRAMPH1_01G13113	TRI10	2	5407954	A	C	synonymous_variant	LOW	c.249A>C	p.Thr83Thr	0	0	0	0	0	1	0	0
	FGRAMPH1_01G13113	TRI10	2	5407960	C	T	synonymous_variant	LOW	c.255C>T	p.Tyr85Tyr	0	0	0	0	1	0	0	0
	FGRAMPH1_01G13113	TRI10	2	5407969	T	C	synonymous_variant	LOW	c.264T>C	p.Leu88Leu	0	0	0	0	0	1	0	0
	FGRAMPH1_01G13113	TRI10	2	5407994	C	T	synonymous_variant	LOW	c.289C>T	p.Leu97Leu	0	0	0	0	0	1	0	0
	FGRAMPH1_01G13113	TRI10	2	5408011	G	A	synonymous_variant	LOW	c.306G>A	p.Lys102Lys	0	0	0	0	0	1	0	0
	FGRAMPH1_01G13113	TRI10	2	5408014	A	C	synonymous_variant	LOW	c.309A>C	p.Thr103Thr	0	0	0	0	0	1	0	0
	FGRAMPH1_01G13113	TRI10	2	5408075	A	G	missense_variant	MODERATE	c.370A>G	p.Ser124Gly	0	0	0	0	0	1	0	0
	FGRAMPH1_01G13113	TRI10	2	5408077	T	G	missense_variant	MODERATE	c.372T>G	p.Ser124Arg	0	0	0	0	0	1	0	0
	FGRAMPH1_01G13113	TRI10	2	5408091	G	A	splice_region_variant&intron_variant	LOW	c.378+8G>A		0	0	0	0	0	1	0	0
	FGRAMPH1_01G13113	TRI10	2	5408102	T	G	intron_variant	MODIFIER	c.378+19T>G		0	0	0	0	0	1	0	0
	FGRAMPH1_01G13113	TRI10	2	5408103	G	A	intron_variant	MODIFIER	c.378+20G>A		0	0	0	0	0	1	0	0
	FGRAMPH1_01G13113	TRI10	2	5408109	A	G	intron_variant	MODIFIER	c.378+26A>G		0	0	0	0	0	1	0	0
	FGRAMPH1_01G13113	TRI10	2	5408112	CTCGATG	C	intron_variant	MODIFIER	c.378+30_378+35delTCGATG		0	0	0	0	0	1	0	0
	FGRAMPH1_01G13113	TRI10	2	5408132	T	C	intron_variant	MODIFIER	c.379-42T>C		0	0	0	0	0	1	0	0
	FGRAMPH1_01G13113	TRI10	2	5408182	C	T	synonymous_variant	LOW	c.387C>T	p.His129His	0	0	0	0	0	1	0	0
	FGRAMPH1_01G13113	TRI10	2	5408185	A	G	synonymous_variant	LOW	c.390A>G	p.Leu130Leu	0	0	0	0	0	1	0	0
	FGRAMPH1_01G13113	TRI10	2	5408226	T	C	missense_variant	MODERATE	c.431T>C	p.Ile144Thr	0	0	0	0	1	1	0	0
	FGRAMPH1_01G13113	TRI10	2	5408237	G	A	missense_variant	MODERATE	c.442G>A	p.Val148Ile	0	0	0	0	0	1	0	0
	FGRAMPH1_01G13113	TRI10	2	5408315	C	G	missense_variant	MODERATE	c.520C>G	p.His174Asp	0	0	0	0	0	1	0	0
	FGRAMPH1_01G13113	TRI10	2	5408320	C	T	synonymous_variant	LOW	c.525C>T	p.Phe175Phe	0	0	0	0	0	1	0	0
	FGRAMPH1_01G13113	TRI10	2	5408340	C	G	missense_variant	MODERATE	c.545C>G	p.Thr182Ser	0	0	0	0	0	1	0	0
	FGRAMPH1_01G13113	TRI10	2	5408359	C	T	synonymous_variant	LOW	c.564C>T	p.Tyr188Tyr	0	0	0	0	0	1	0	0
	FGRAMPH1_01G13113	TRI10	2	5408360	G	C	missense_variant	MODERATE	c.565G>C	p.Val189Leu	0	0	0	0	0	1	0	0
	FGRAMPH1_01G13113	TRI10	2	5408378	C	T	synonymous_variant	LOW	c.583C>T	p.Leu195Leu	0	0	0	0	1	0	0	0
	FGRAMPH1_01G13113	TRI10	2	5408396	G	A	missense_variant	MODERATE	c.601G>A	p.Ala201Thr	0	0	0	0	0	1	0	0
	FGRAMPH1_01G13113	TRI10	2	5408401	C	T	synonymous_variant	LOW	c.606C>T	p.Val202Val	0	0	0	0	1	0	0	0
	FGRAMPH1_01G13113	TRI10	2	5408410	G	T	synonymous_variant	LOW	c.615G>T	p.Leu205Leu	0	0	0	0	0	1	0	0
	FGRAMPH1_01G13113	TRI10	2	5408413	T	G	synonymous_variant	LOW	c.618T>G	p.Ser206Ser	0	0	0	0	0	1	0	0
	FGRAMPH1_01G13113	TRI10	2	5408422	T	C	synonymous_variant	LOW	c.627T>C	p.Ser209Ser	0	0	0	0	0	1	0	0
	FGRAMPH1_01G13113	TRI10	2	5408428	C	T	synonymous_variant	LOW	c.633C>T	p.Gly211Gly	0	0	0	0	0	1	0	0
	FGRAMPH1_01G13113	TRI10	2	5408470	G	T	missense_variant	MODERATE	c.675G>T	p.Gln225His	0	0	0	0	1	0	0	0
	FGRAMPH1_01G13113	TRI10	2	5408491	C	T	synonymous_variant	LOW	c.696C>T	p.Asp232Asp	0	0	0	0	1	1	0	0
	FGRAMPH1_01G13113	TRI10	2	5408522	T	C	synonymous_variant	LOW	c.727T>C	p.Leu243Leu	0	0	0	0	0	1	0	0
	FGRAMPH1_01G13113	TRI10	2	5408605	T	C	synonymous_variant	LOW	c.810T>C	p.Ala270Ala	0	0	0	0	0	1	0	0
	FGRAMPH1_01G13113	TRI10	2	5408635	G	A	synonymous_variant	LOW	c.840G>A	p.Leu280Leu	0	0	0	0	1	0	0	0
	FGRAMPH1_01G13113	TRI10	2	5408636	T	G	missense_variant	MODERATE	c.841T>G	p.Ser281Ala	0	0	0	0	0	1	0	0
	FGRAMPH1_01G13113	TRI10	2	5408656	A	G	synonymous_variant	LOW	c.861A>G	p.Leu287Leu	0	0	0	0	0	1	0	0
	FGRAMPH1_01G13113	TRI10	2	5408663	G	A	missense_variant	MODERATE	c.868G>A	p.Asp290Asn	0	0	0	0	0	1	0	0
	FGRAMPH1_01G13113	TRI10	2	5408677	A	G	synonymous_variant	LOW	c.882A>G	p.Pro294Pro	0	0	0	0	0	1	0	0
	FGRAMPH1_01G13113	TRI10	2	5408680	C	T	synonymous_variant	LOW	c.885C>T	p.Asp295Asp	0	0	0	0	0	1	0	0
	FGRAMPH1_01G13113	TRI10	2	5408691	A	G	missense_variant	MODERATE	c.896A>G	p.Gln299Arg	0	0	0	0	0	1	0	0
	FGRAMPH1_01G13113	TRI10	2	5408692	G	A	synonymous_variant	LOW	c.897G>A	p.Gln299Gln	0	0	0	0	0	1	0	0
	FGRAMPH1_01G13113	TRI10	2	5408702	G	T	missense_variant	MODERATE	c.907G>T	p.Ala303Ser	0	0	0	0	0	1	0	0
	FGRAMPH1_01G13113	TRI10	2	5408704	C	T	synonymous_variant	LOW	c.909C>T	p.Ala303Ala	0	0	0	0	0	1	0	0
	FGRAMPH1_01G13113	TRI10	2	5408710	C	T	synonymous_variant	LOW	c.915C>T	p.Ile305Ile	0	0	0	0	1	1	0	0
	FGRAMPH1_01G13113	TRI10	2	5408731	A	C	synonymous_variant	LOW	c.936A>C	p.Val312Val	0	0	0	0	0	1	0	0
	FGRAMPH1_01G13113	TRI10	2	5408746	T	C	synonymous_variant	LOW	c.951T>C	p.Asn317Asn	0	0	0	0	0	1	0	0
	FGRAMPH1_01G13113	TRI10	2	5408764	T	C	synonymous_variant	LOW	c.969T>C	p.Val323Val	0	0	0	0	0	1	0	0
	FGRAMPH1_01G13113	TRI10	2	5408782	G	A	synonymous_variant	LOW	c.987G>A	p.Gly329Gly	0	0	0	0	0	1	0	0
	FGRAMPH1_01G13113	TRI10	2	5408790	A	T	missense_variant	MODERATE	c.995A>T	p.Gln332Leu	0	0	0	0	0	1	0	0
	FGRAMPH1_01G13113	TRI10	2	5408791	A	G	synonymous_variant	LOW	c.996A>G	p.Gln332Gln	0	0	0	0	0	1	0	0
	FGRAMPH1_01G13113	TRI10	2	5408825	A	G	missense_variant	MODERATE	c.1030A>G	p.Thr344Ala	0	0	0	0	0	1	0	0
	FGRAMPH1_01G13113	TRI10	2	5408845	A	G	synonymous_variant	LOW	c.1050A>G	p.Leu350Leu	0	0	0	0	0	1	0	0
	FGRAMPH1_01G13113	TRI10	2	5408849	G	A	missense_variant	MODERATE	c.1054G>A	p.Val352Ile	0	0	0	0	0	1	0	0
	FGRAMPH1_01G13113	TRI10	2	5408851	C	T	synonymous_variant	LOW	c.1056C>T	p.Val352Val	0	0	0	0	0	1	0	0
	FGRAMPH1_01G13113	TRI10	2	5408857	A	G	synonymous_variant	LOW	c.1062A>G	p.Gly354Gly	0	0	0	0	0	1	0	0
	FGRAMPH1_01G13113	TRI10	2	5408908	G	T	synonymous_variant	LOW	c.1113G>T	p.Ser371Ser	0	0	0	0	0	1	0	0
	FGRAMPH1_01G13113	TRI10	2	5408914	G	A	synonymous_variant	LOW	c.1119G>A	p.Glu373Glu	0	0	0	0	0	1	0	0
	FGRAMPH1_01G13113	TRI10	2	5408928	C	A	missense_variant	MODERATE	c.1133C>A	p.Ser378Tyr	0	0	0	0	0	1	0	0
	FGRAMPH1_01G13113	TRI10	2	5408934	A	G	missense_variant	MODERATE	c.1139A>G	p.Lys380Arg	0	0	0	0	1	1	0	0
	FGRAMPH1_01G13113	TRI10	2	5408941	T	C	synonymous_variant	LOW	c.1146T>C	p.Tyr382Tyr	0	0	0	0	0	1	0	0
	FGRAMPH1_01G13113	TRI10	2	5408948	A	G	missense_variant	MODERATE	c.1153A>G	p.Thr385Ala	0	0	0	0	1	0	0	0
	FGRAMPH1_01G13113	TRI10	2	5408950	T	G	synonymous_variant	LOW	c.1155T>G	p.Thr385Thr	0	0	0	0	0	1	0	0
	FGRAMPH1_01G13113	TRI10	2	5408954	C	G	missense_variant	MODERATE	c.1159C>G	p.Gln387Glu	0	0	0	0	0	1	0	0
	FGRAMPH1_01G13113	TRI10	2	5408960	T	C	synonymous_variant	LOW	c.1165T>C	p.Leu389Leu	0	0	0	0	0	1	0	0
	FGRAMPH1_01G13113	TRI10	2	5408962	G	A	synonymous_variant	LOW	c.1167G>A	p.Leu389Leu	0	0	0	0	0	1	0	0
	FGRAMPH1_01G13113	TRI10	2	5408966	G	A	missense_variant	MODERATE	c.1171G>A	p.Asp391Asn	0	0	0	0	0	1	0	0
	FGRAMPH1_01G13113	TRI10	2	5408992	T	G	missense_variant	MODERATE	c.1197T>G	p.Asp399Glu	0	0	0	0	0	1	0	0
	FGRAMPH1_01G13113	TRI10	2	5409016	A	G	synonymous_variant	LOW	c.1221A>G	p.Glu407Glu	0	0	0	0	1	1	0	0
	FGRAMPH1_01G13113	TRI10	2	5409024	C	T	missense_variant	MODERATE	c.1229C>T	p.Thr410Met	0	0	0	0	0	1	0	0
	FGRAMPH1_01G13113	TRI10	2	5409049	A	C	synonymous_variant	LOW	c.1254A>C	p.Leu418Leu	0	0	0	0	1	1	0	0
	FGRAMPH1_01G13113	TRI10	2	5409064	G	A	downstream_gene_variant	MODIFIER	c.*6G>A		0	0	0	0	1	1	0	0
	FGRAMPH1_01G13113	TRI10	2	5409069	G	A	downstream_gene_variant	MODIFIER	c.*11G>A		0	0	0	0	0	1	0	0
	FGRAMPH1_01G13113	TRI10	2	5409091	A	G	downstream_gene_variant	MODIFIER	c.*33A>G		0	0	0	0	0	1	0	0
	FGRAMPH1_01G13113	TRI10	2	5409117	G	T	downstream_gene_variant	MODIFIER	c.*59G>T		0	0	0	0	0	1	0	0
	FGRAMPH1_01G13113	TRI10	2	5409120	A	G	downstream_gene_variant	MODIFIER	c.*62A>G		0	0	0	0	1	0	0	0
	FGRAMPH1_01G13113	TRI10	2	5409128	C	A	downstream_gene_variant	MODIFIER	c.*70C>A		0	0	0	0	0	1	0	0
	FGRAMPH1_01G13113	TRI10	2	5409140	A	G	downstream_gene_variant	MODIFIER	c.*82A>G		0	0	0	0	0	1	0	0
	FGRAMPH1_01G13113	TRI10	2	5409158	T	C	downstream_gene_variant	MODIFIER	c.*100T>C		0	0	0	0	0	1	0	0
	FGRAMPH1_01G13113	TRI10	2	5409159	G	A	downstream_gene_variant	MODIFIER	c.*101G>A		0	0	0	0	0	1	0	0
	FGRAMPH1_01G13113	TRI10	2	5409182	T	G	downstream_gene_variant	MODIFIER	c.*124T>G		0	0	0	0	0	1	0	0
	FGRAMPH1_01G13113	TRI10	2	5409183	G	C	downstream_gene_variant	MODIFIER	c.*125G>C		0	0	0	0	0	1	0	0
	FGRAMPH1_01G13113	TRI10	2	5409187	T	C	downstream_gene_variant	MODIFIER	c.*129T>C		0	0	0	0	0	1	0	0
	FGRAMPH1_01G13113	TRI10	2	5409210	T	TG	downstream_gene_variant	MODIFIER	c.*152_*153insG		0	0	0	0	0	1	0	0
	FGRAMPH1_01G13113	TRI10	2	5409211	A	G	downstream_gene_variant	MODIFIER	c.*153A>G		0	0	0	0	0	1	0	0
	FGRAMPH1_01G13113	TRI10	2	5409229	T	A	downstream_gene_variant	MODIFIER	c.*171T>A		0	0	0	0	0	1	0	0
	FGRAMPH1_01G13113	TRI10	2	5409238	T	C	downstream_gene_variant	MODIFIER	c.*180T>C		0	0	0	0	0	1	0	0
	FGRAMPH1_01G13113	TRI10	2	5409240	A	G	downstream_gene_variant	MODIFIER	c.*182A>G		0	0	0	0	0	1	0	0
	FGRAMPH1_01G13113	TRI10	2	5409255	CG	C	downstream_gene_variant	MODIFIER	c.*198delG		0	0	0	0	0	1	0	0
	FGRAMPH1_01G13113	TRI10	2	5409267	C	G	downstream_gene_variant	MODIFIER	c.*209C>G		0	0	0	0	0	1	0	0
	FGRAMPH1_01G13113	TRI10	2	5409268	C	T	downstream_gene_variant	MODIFIER	c.*210C>T		0	0	0	0	0	1	0	0
	FGRAMPH1_01G13113	TRI10	2	5409276	C	T	downstream_gene_variant	MODIFIER	c.*218C>T		0	0	0	0	0	1	0	0
	FGRAMPH1_01G13113	TRI10	2	5409279	G	A	downstream_gene_variant	MODIFIER	c.*221G>A		0	0	0	0	0	1	0	0
	FGRAMPH1_01G13113	TRI10	2	5409286	G	A	downstream_gene_variant	MODIFIER	c.*228G>A		0	0	0	0	0	1	0	0
	FGRAMPH1_01G13113	TRI10	2	5409293	C	G	downstream_gene_variant	MODIFIER	c.*235C>G		0	0	0	0	0	1	0	0
	FGRAMPH1_01G13113	TRI10	2	5409296	T	C	downstream_gene_variant	MODIFIER	c.*238T>C		0	0	0	0	0	1	0	0
	FGRAMPH1_01G13113	TRI10	2	5409313	C	A	downstream_gene_variant	MODIFIER	c.*255C>A		0	0	0	0	0	1	0	0
	FGRAMPH1_01G13113	TRI10	2	5409315	T	C	downstream_gene_variant	MODIFIER	c.*257T>C		0	0	0	0	0	1	0	0
	FGRAMPH1_01G13113	TRI10	2	5409324	G	A	downstream_gene_variant	MODIFIER	c.*266G>A		0	0	0	0	0	1	0	0
	FGRAMPH1_01G13113	TRI10	2	5409326	G	A	downstream_gene_variant	MODIFIER	c.*268G>A		0	0	0	0	1	1	0	0
	FGRAMPH1_01G13113	TRI10	2	5409334	T	C	downstream_gene_variant	MODIFIER	c.*276T>C		0	0	0	0	0	1	0	0
	FGRAMPH1_01G13113	TRI10	2	5409338	C	A	downstream_gene_variant	MODIFIER	c.*280C>A		0	0	0	0	0	1	0	0
	FGRAMPH1_01G13113	TRI10	2	5409344	C	T	downstream_gene_variant	MODIFIER	c.*286C>T		0	0	0	0	0	1	0	0
	FGRAMPH1_01G13113	TRI10	2	5409355	A	G	downstream_gene_variant	MODIFIER	c.*297A>G		0	0	0	0	0	1	0	0
	FGRAMPH1_01G13113	TRI10	2	5409368	C	T	downstream_gene_variant	MODIFIER	c.*310C>T		0	0	0	0	0	1	0	0
	FGRAMPH1_01G13113	TRI10	2	5409415	C	T	downstream_gene_variant	MODIFIER	c.*357C>T		0	0	0	0	1	0	0	0
	FGRAMPH1_01G13113	TRI10	2	5409417	C	T	downstream_gene_variant	MODIFIER	c.*359C>T		0	0	0	0	1	1	0	0
	FGRAMPH1_01G13113	TRI10	2	5409419	A	G	downstream_gene_variant	MODIFIER	c.*361A>G		0	0	0	0	0	1	0	0
	FGRAMPH1_01G13113	TRI10	2	5409431	A	G	downstream_gene_variant	MODIFIER	c.*373A>G		0	0	0	0	1	0	0	0
	FGRAMPH1_01G13113	TRI10	2	5409437	T	C	downstream_gene_variant	MODIFIER	c.*379T>C		0	0	0	0	1	0	0	0
	FGRAMPH1_01G13113	TRI10	2	5409439	G	A	downstream_gene_variant	MODIFIER	c.*381G>A		0	0	0	0	1	0	0	0
	FGRAMPH1_01G13113	TRI10	2	5409457	A	G	downstream_gene_variant	MODIFIER	c.*399A>G		0	0	0	0	1	0	0	0
	FGRAMPH1_01G13113	TRI10	2	5409467	G	GTGA	downstream_gene_variant	MODIFIER	c.*409_*410insTGA		0	0	0	0	1	0	0	0
	FGRAMPH1_01G13113	TRI10	2	5409481	A	G	downstream_gene_variant	MODIFIER	c.*423A>G		0	0	0	0	1	0	0	0
	FGRAMPH1_01G13113	TRI10	2	5409482	T	C	downstream_gene_variant	MODIFIER	c.*424T>C		0	0	0	0	1	0	0	0
	FGRAMPH1_01G13113	TRI10	2	5409486	A	G	downstream_gene_variant	MODIFIER	c.*428A>G		0	0	0	0	1	0	0	0
	FGRAMPH1_01G13113	TRI10	2	5409488	G	A	downstream_gene_variant	MODIFIER	c.*430G>A		0	0	0	0	0	1	0	0
	FGRAMPH1_01G13113	TRI10	2	5409504	A	C	downstream_gene_variant	MODIFIER	c.*446A>C		0	0	0	0	1	0	0	0
	FGRAMPH1_01G13113	TRI10	2	5409510	C	G	downstream_gene_variant	MODIFIER	c.*452C>G		0	0	0	0	1	0	0	0
	FGRAMPH1_01G13113	TRI10	2	5409515	G	C	downstream_gene_variant	MODIFIER	c.*457G>C		0	0	0	0	0	1	0	0
	FGRAMPH1_01G13113	TRI10	2	5409522	C	T	downstream_gene_variant	MODIFIER	c.*464C>T		0	0	0	0	1	0	0	0
	FGRAMPH1_01G13113	TRI10	2	5409526	C	G	downstream_gene_variant	MODIFIER	c.*468C>G		0	0	0	0	1	0	0	0
	FGRAMPH1_01G13113	TRI10	2	5409536	C	T	downstream_gene_variant	MODIFIER	c.*478C>T		0	0	0	0	1	0	0	0
	FGRAMPH1_01G13113	TRI10	2	5409538	G	T	downstream_gene_variant	MODIFIER	c.*480G>T		0	0	0	0	0	1	0	0
	FGRAMPH1_01G13113	TRI10	2	5409550	T	C	downstream_gene_variant	MODIFIER	c.*492T>C		0	0	0	0	0	1	0	0
	FGRAMPH1_01G13115	TRI9	2	5409569	T	G	downstream_gene_variant	MODIFIER	c.*85A>C		0	0	0	0	1	0	0	0
	FGRAMPH1_01G13115	TRI9	2	5409594	G	A	downstream_gene_variant	MODIFIER	c.*60C>T		0	0	0	0	1	0	0	0
	FGRAMPH1_01G13115	TRI9	2	5409628	A	T	downstream_gene_variant	MODIFIER	c.*26T>A		0	0	0	0	0	1	0	0
	FGRAMPH1_01G13115	TRI9	2	5409644	C	T	downstream_gene_variant	MODIFIER	c.*10G>A		0	0	0	0	1	0	0	0
	FGRAMPH1_01G13115	TRI9	2	5409649	C	T	downstream_gene_variant	MODIFIER	c.*5G>A		0	0	0	0	1	0	0	0
	FGRAMPH1_01G13115	TRI9	2	5409655	C	T	splice_region_variant&stop_retained_variant	LOW	c.131G>A	p.Ter44Ter	0	0	0	0	1	0	0	0
	FGRAMPH1_01G13115	TRI9	2	5409767	G	A	synonymous_variant	LOW	c.19C>T	p.Leu7Leu	0	0	0	0	1	1	0	0
	FGRAMPH1_01G13115	TRI9	2	5409818	A	AGTT	upstream_gene_variant	MODIFIER	c.-34_-33insAAC		0	0	0	0	1	0	0	0
	FGRAMPH1_01G13115	TRI9	2	5409827	A	G	upstream_gene_variant	MODIFIER	c.-42T>C		0	0	0	0	1	0	0	0
	FGRAMPH1_01G13115	TRI9	2	5409835	T	TGTGA	upstream_gene_variant	MODIFIER	c.-51_-50insTCAC		0	0	0	0	1	0	0	0
	FGRAMPH1_01G13115	TRI9	2	5409836	A	T	upstream_gene_variant	MODIFIER	c.-51T>A		0	0	0	0	1	0	0	0
	FGRAMPH1_01G13115	TRI9	2	5409903	A	G	upstream_gene_variant	MODIFIER	c.-118T>C		0	0	1	1	0	0	1	1
	FGRAMPH1_01G13115	TRI9	2	5409910	T	C	upstream_gene_variant	MODIFIER	c.-125A>G		0	0	0	0	1	0	0	0
	FGRAMPH1_01G13115	TRI9	2	5409912	T	C	upstream_gene_variant	MODIFIER	c.-127A>G		0	0	0	0	1	0	0	0
	FGRAMPH1_01G13115	TRI9	2	5409914	G	A	upstream_gene_variant	MODIFIER	c.-129C>T		0	0	0	0	1	0	0	0
	FGRAMPH1_01G13115	TRI9	2	5409978	G	A	upstream_gene_variant	MODIFIER	c.-193C>T		0	0	0	0	1	0	0	0
	FGRAMPH1_01G13115	TRI9	2	5410005	G	T	upstream_gene_variant	MODIFIER	c.-220C>A		0	0	0	0	1	0	0	0
	FGRAMPH1_01G13115	TRI9	2	5410006	C	G	upstream_gene_variant	MODIFIER	c.-221G>C		0	0	0	0	1	0	0	0
	FGRAMPH1_01G13115	TRI9	2	5410031	C	T	upstream_gene_variant	MODIFIER	c.-246G>A		0	0	0	0	1	0	0	0
	FGRAMPH1_01G13115	TRI9	2	5410093	A	G	upstream_gene_variant	MODIFIER	c.-308T>C		0	0	0	0	1	0	0	0
	FGRAMPH1_01G13115	TRI9	2	5410105	A	G	upstream_gene_variant	MODIFIER	c.-320T>C		0	0	0	0	1	0	0	0
	FGRAMPH1_01G13115	TRI9	2	5410113	C	T	upstream_gene_variant	MODIFIER	c.-328G>A		0	0	0	0	1	0	0	0
	FGRAMPH1_01G13115	TRI9	2	5410138	A	G	upstream_gene_variant	MODIFIER	c.-353T>C		0	0	0	0	1	1	0	0
	FGRAMPH1_01G13115	TRI9	2	5410145	C	T	upstream_gene_variant	MODIFIER	c.-360G>A		0	0	0	0	1	0	0	0
	FGRAMPH1_01G13115	TRI9	2	5410168	T	C	upstream_gene_variant	MODIFIER	c.-383A>G		0	0	0	0	0	1	0	0
	FGRAMPH1_01G13115	TRI9	2	5410178	C	T	upstream_gene_variant	MODIFIER	c.-393G>A		0	0	0	0	1	0	0	0
	FGRAMPH1_01G13115	TRI9	2	5410182	G	A	upstream_gene_variant	MODIFIER	c.-397C>T		0	0	0	0	1	0	0	0
	FGRAMPH1_01G13115	TRI9	2	5410199	G	A	upstream_gene_variant	MODIFIER	c.-414C>T		0	0	0	0	1	1	0	0
	FGRAMPH1_01G13115	TRI9	2	5410204	CA	C	upstream_gene_variant	MODIFIER	c.-420delT		0	0	0	0	1	0	0	0
	FGRAMPH1_01G13115	TRI9	2	5410207	A	G	upstream_gene_variant	MODIFIER	c.-422T>C		0	0	0	0	0	1	0	0
	FGRAMPH1_01G13115	TRI9	2	5410214	T	C	upstream_gene_variant	MODIFIER	c.-429A>G		0	0	0	0	1	0	0	0
	FGRAMPH1_01G13115	TRI9	2	5410240	G	T	upstream_gene_variant	MODIFIER	c.-455C>A		0	0	0	0	1	0	0	0
	FGRAMPH1_01G13115	TRI9	2	5410276	A	G	upstream_gene_variant	MODIFIER	c.-491T>C		0	0	0	0	0	1	0	0
	FGRAMPH1_01G13115	TRI9	2	5410280	A	G	upstream_gene_variant	MODIFIER	c.-495T>C		0	0	0	0	0	1	0	0
	FGRAMPH1_01G13115-FGRAMPH1_01G13117	TRI9-TRI11	2	5410297	G	GGTGT	intergenic_region	MODIFIER	n.5410297_5410298insGTGT		0	0	0	0	1	1	0	0
	FGRAMPH1_01G13115-FGRAMPH1_01G13117	TRI9-TRI11	2	5410335	T	A	intergenic_region	MODIFIER	n.5410335T>A		0	0	0	0	0	1	0	0
	FGRAMPH1_01G13115-FGRAMPH1_01G13117	TRI9-TRI11	2	5410362	A	G	intergenic_region	MODIFIER	n.5410362A>G		0	0	0	0	1	1	0	0
	FGRAMPH1_01G13115-FGRAMPH1_01G13117	TRI9-TRI11	2	5410373	G	GA	intergenic_region	MODIFIER	n.5410373_5410374insA		0	0	0	0	0	1	0	0
	FGRAMPH1_01G13115-FGRAMPH1_01G13117	TRI9-TRI11	2	5410379	C	T	intergenic_region	MODIFIER	n.5410379C>T		0	0	0	0	0	1	0	0
	FGRAMPH1_01G13115-FGRAMPH1_01G13117	TRI9-TRI11	2	5410380	G	A	intergenic_region	MODIFIER	n.5410380G>A		0	0	0	0	0	1	0	0
	FGRAMPH1_01G13115-FGRAMPH1_01G13117	TRI9-TRI11	2	5410407	G	A	intergenic_region	MODIFIER	n.5410407G>A		0	0	0	0	1	1	0	0
	FGRAMPH1_01G13115-FGRAMPH1_01G13117	TRI9-TRI11	2	5410428	C	G	intergenic_region	MODIFIER	n.5410428C>G		0	0	0	0	1	0	0	0
	FGRAMPH1_01G13115-FGRAMPH1_01G13117	TRI9-TRI11	2	5410432	A	C	intergenic_region	MODIFIER	n.5410432A>C		0	0	0	0	1	1	0	0
	FGRAMPH1_01G13115-FGRAMPH1_01G13117	TRI9-TRI11	2	5410434	G	A	intergenic_region	MODIFIER	n.5410434G>A		0	0	0	0	0	1	0	0
	FGRAMPH1_01G13115-FGRAMPH1_01G13117	TRI9-TRI11	2	5410442	G	C	intergenic_region	MODIFIER	n.5410442G>C		0	0	0	0	1	1	0	0
	FGRAMPH1_01G13115-FGRAMPH1_01G13117	TRI9-TRI11	2	5410452	A	G	intergenic_region	MODIFIER	n.5410452A>G		0	0	0	0	0	1	0	0
	FGRAMPH1_01G13117	TRI11	2	5410459	C	T	downstream_gene_variant	MODIFIER	c.*494G>A		0	0	0	0	1	1	0	0
	FGRAMPH1_01G13117	TRI11	2	5410464	C	A	downstream_gene_variant	MODIFIER	c.*489G>T		0	0	0	0	0	1	0	0
	FGRAMPH1_01G13117	TRI11	2	5410473	A	G	downstream_gene_variant	MODIFIER	c.*480T>C		0	0	0	0	0	1	0	0
	FGRAMPH1_01G13117	TRI11	2	5410474	G	T	downstream_gene_variant	MODIFIER	c.*479C>A		0	0	0	0	0	1	0	0
	FGRAMPH1_01G13117	TRI11	2	5410490	T	A	downstream_gene_variant	MODIFIER	c.*463A>T		0	0	0	0	1	0	0	0
	FGRAMPH1_01G13117	TRI11	2	5410492	A	C	downstream_gene_variant	MODIFIER	c.*461T>G		0	0	0	0	1	1	0	0
	FGRAMPH1_01G13117	TRI11	2	5410494	C	T	downstream_gene_variant	MODIFIER	c.*459G>A		0	0	0	0	0	1	0	0
	FGRAMPH1_01G13117	TRI11	2	5410533	A	ACT	downstream_gene_variant	MODIFIER	c.*419_*420insAG		0	0	1	1	1	0	1	1
	FGRAMPH1_01G13117	TRI11	2	5410577	C	T	downstream_gene_variant	MODIFIER	c.*376G>A		0	0	0	0	1	0	0	0
	FGRAMPH1_01G13117	TRI11	2	5410590	T	C	downstream_gene_variant	MODIFIER	c.*363A>G		0	0	0	0	0	1	0	0
	FGRAMPH1_01G13117	TRI11	2	5410616	T	C	downstream_gene_variant	MODIFIER	c.*337A>G		0	0	0	0	1	1	0	0
	FGRAMPH1_01G13117	TRI11	2	5410631	C	T	downstream_gene_variant	MODIFIER	c.*322G>A		0	0	0	0	1	0	0	0
	FGRAMPH1_01G13117	TRI11	2	5410652	G	T	downstream_gene_variant	MODIFIER	c.*301C>A		0	0	0	0	0	1	0	0
	FGRAMPH1_01G13117	TRI11	2	5410661	G	C	downstream_gene_variant	MODIFIER	c.*292C>G		0	0	0	0	0	1	0	0
	FGRAMPH1_01G13117	TRI11	2	5410671	G	GAC	downstream_gene_variant	MODIFIER	c.*281_*282insGT		0	0	0	0	0	1	0	0
	FGRAMPH1_01G13117	TRI11	2	5410677	T	A	downstream_gene_variant	MODIFIER	c.*276A>T		0	0	0	0	0	1	0	0
	FGRAMPH1_01G13117	TRI11	2	5410680	A	C	downstream_gene_variant	MODIFIER	c.*273T>G		0	0	0	0	0	1	0	0
	FGRAMPH1_01G13117	TRI11	2	5410699	C	T	downstream_gene_variant	MODIFIER	c.*254G>A		0	0	0	0	0	1	0	0
	FGRAMPH1_01G13117	TRI11	2	5410701	C	T	downstream_gene_variant	MODIFIER	c.*252G>A		0	0	0	0	1	0	0	0
	FGRAMPH1_01G13117	TRI11	2	5410704	G	C	downstream_gene_variant	MODIFIER	c.*249C>G		0	0	0	0	0	1	0	0
	FGRAMPH1_01G13117	TRI11	2	5410708	A	T	downstream_gene_variant	MODIFIER	c.*245T>A		0	0	0	0	0	1	0	0
	FGRAMPH1_01G13117	TRI11	2	5410710	C	T	downstream_gene_variant	MODIFIER	c.*243G>A		0	0	0	0	0	1	0	0
	FGRAMPH1_01G13117	TRI11	2	5410725	T	C	downstream_gene_variant	MODIFIER	c.*228A>G		0	0	0	0	0	1	0	0
	FGRAMPH1_01G13117	TRI11	2	5410736	C	T	downstream_gene_variant	MODIFIER	c.*217G>A		0	0	0	0	1	0	0	0
	FGRAMPH1_01G13117	TRI11	2	5410787	G	A	downstream_gene_variant	MODIFIER	c.*166C>T		0	0	0	0	1	0	0	0
	FGRAMPH1_01G13117	TRI11	2	5410788	A	AC	downstream_gene_variant	MODIFIER	c.*164_*165insG		0	0	0	0	0	1	0	0
	FGRAMPH1_01G13117	TRI11	2	5410793	C	CA	downstream_gene_variant	MODIFIER	c.*159_*160insT		0	0	0	0	0	1	0	0
	FGRAMPH1_01G13117	TRI11	2	5410805	A	G	downstream_gene_variant	MODIFIER	c.*148T>C		0	0	0	0	0	1	0	0
	FGRAMPH1_01G13117	TRI11	2	5410822	A	C	downstream_gene_variant	MODIFIER	c.*131T>G		0	0	0	0	0	1	0	0
	FGRAMPH1_01G13117	TRI11	2	5410825	T	C	downstream_gene_variant	MODIFIER	c.*128A>G		0	0	0	0	0	1	0	0
	FGRAMPH1_01G13117	TRI11	2	5410831	C	A	downstream_gene_variant	MODIFIER	c.*122G>T		0	0	0	0	0	1	0	0
	FGRAMPH1_01G13117	TRI11	2	5410835	GCGA	G	downstream_gene_variant	MODIFIER	c.*115_*117delTCG		0	0	0	0	1	1	0	0
	FGRAMPH1_01G13117	TRI11	2	5410850	T	A	downstream_gene_variant	MODIFIER	c.*103A>T		0	0	0	0	0	1	0	0
	FGRAMPH1_01G13117	TRI11	2	5410851	C	T	downstream_gene_variant	MODIFIER	c.*102G>A		0	0	0	0	0	1	0	0
	FGRAMPH1_01G13117	TRI11	2	5410853	G	A	downstream_gene_variant	MODIFIER	c.*100C>T		0	0	0	0	0	1	0	0
	FGRAMPH1_01G13117	TRI11	2	5410857	A	T	downstream_gene_variant	MODIFIER	c.*96T>A		0	0	0	0	0	1	0	0
	FGRAMPH1_01G13117	TRI11	2	5410880	C	CT	downstream_gene_variant	MODIFIER	c.*72_*73insA		0	0	0	0	0	1	0	0
	FGRAMPH1_01G13117	TRI11	2	5410883	A	ACGCC	downstream_gene_variant	MODIFIER	c.*69_*70insGGCG		0	0	0	0	0	1	0	0
	FGRAMPH1_01G13117	TRI11	2	5410889	C	CA	downstream_gene_variant	MODIFIER	c.*63_*64insT		1	1	1	1	1	0	1	1
	FGRAMPH1_01G13117	TRI11	2	5410891	A	ATC	downstream_gene_variant	MODIFIER	c.*61_*62insGA		0	0	0	0	0	1	0	0
	FGRAMPH1_01G13117	TRI11	2	5410894	A	C	downstream_gene_variant	MODIFIER	c.*59T>G		0	0	0	0	0	1	0	0
	FGRAMPH1_01G13117	TRI11	2	5410898	T	A	downstream_gene_variant	MODIFIER	c.*55A>T		0	0	0	0	0	1	0	0
	FGRAMPH1_01G13117	TRI11	2	5410909	C	T	downstream_gene_variant	MODIFIER	c.*44G>A		0	0	0	0	0	1	0	0
	FGRAMPH1_01G13117	TRI11	2	5410915	C	CTACAGA	downstream_gene_variant	MODIFIER	c.*37_*38insTCTGTA		0	0	0	0	0	1	0	0
	FGRAMPH1_01G13117	TRI11	2	5410980	T	C	synonymous_variant	LOW	c.1452A>G	p.Pro484Pro	0	0	0	0	0	1	0	0
	FGRAMPH1_01G13117	TRI11	2	5410986	C	T	synonymous_variant	LOW	c.1446G>A	p.Lys482Lys	0	0	0	0	0	1	0	0
	FGRAMPH1_01G13117	TRI11	2	5411016	T	C	synonymous_variant	LOW	c.1416A>G	p.Gln472Gln	0	0	0	0	0	1	0	0
	FGRAMPH1_01G13117	TRI11	2	5411027	C	T	missense_variant	MODERATE	c.1405G>A	p.Asp469Asn	0	0	0	0	1	1	0	0
	FGRAMPH1_01G13117	TRI11	2	5411111	C	T	splice_region_variant&intron_variant	LOW	c.1326-5G>A		0	0	0	0	0	1	0	0
	FGRAMPH1_01G13117	TRI11	2	5411124	C	T	intron_variant	MODIFIER	c.1326-18G>A		0	0	0	0	1	1	0	0
	FGRAMPH1_01G13117	TRI11	2	5411127	A	G	intron_variant	MODIFIER	c.1326-21T>C		0	0	1	1	1	1	1	1
	FGRAMPH1_01G13117	TRI11	2	5411128	T	C	intron_variant	MODIFIER	c.1326-22A>G		0	0	0	0	0	1	0	0
	FGRAMPH1_01G13117	TRI11	2	5411129	C	T	intron_variant	MODIFIER	c.1326-23G>A		0	0	0	0	1	0	0	0
	FGRAMPH1_01G13117	TRI11	2	5411143	T	C	intron_variant	MODIFIER	c.1325+37A>G		0	0	0	0	0	1	0	0
	FGRAMPH1_01G13117	TRI11	2	5411149	A	C	intron_variant	MODIFIER	c.1325+31T>G		0	0	0	0	0	1	0	0
	FGRAMPH1_01G13117	TRI11	2	5411168	C	T	intron_variant	MODIFIER	c.1325+12G>A		0	0	0	0	0	1	0	0
	FGRAMPH1_01G13117	TRI11	2	5411194	A	G	synonymous_variant	LOW	c.1311T>C	p.Asn437Asn	0	0	1	1	0	0	1	1
	FGRAMPH1_01G13117	TRI11	2	5411200	T	C	synonymous_variant	LOW	c.1305A>G	p.Pro435Pro	0	0	0	0	0	1	0	0
	FGRAMPH1_01G13117	TRI11	2	5411206	G	A	synonymous_variant	LOW	c.1299C>T	p.Ile433Ile	0	0	0	0	0	1	0	0
	FGRAMPH1_01G13117	TRI11	2	5411242	A	G	synonymous_variant	LOW	c.1263T>C	p.Ser421Ser	0	0	0	0	0	1	0	0
	FGRAMPH1_01G13117	TRI11	2	5411243	C	T	missense_variant	MODERATE	c.1262G>A	p.Ser421Asn	0	0	0	0	0	1	0	0
	FGRAMPH1_01G13117	TRI11	2	5411266	A	G	synonymous_variant	LOW	c.1239T>C	p.Arg413Arg	0	0	1	1	1	1	1	1
	FGRAMPH1_01G13117	TRI11	2	5411275	A	G	synonymous_variant	LOW	c.1230T>C	p.Ile410Ile	0	0	0	0	0	1	0	0
	FGRAMPH1_01G13117	TRI11	2	5411278	G	A	synonymous_variant	LOW	c.1227C>T	p.Phe409Phe	0	0	0	0	1	1	0	0
	FGRAMPH1_01G13117	TRI11	2	5411286	T	G	missense_variant	MODERATE	c.1219A>C	p.Asn407His	0	0	0	0	0	1	0	0
	FGRAMPH1_01G13117	TRI11	2	5411290	T	C	synonymous_variant	LOW	c.1215A>G	p.Arg405Arg	0	0	0	0	0	1	0	0
	FGRAMPH1_01G13117	TRI11	2	5411291	C	T	missense_variant	MODERATE	c.1214G>A	p.Arg405Gln	0	0	0	0	0	1	0	0
	FGRAMPH1_01G13117	TRI11	2	5411299	G	A	synonymous_variant	LOW	c.1206C>T	p.Tyr402Tyr	0	0	0	0	1	1	0	0
	FGRAMPH1_01G13117	TRI11	2	5411320	T	C	synonymous_variant	LOW	c.1185A>G	p.Ala395Ala	0	0	0	0	0	1	0	0
	FGRAMPH1_01G13117	TRI11	2	5411364	T	A	intron_variant	MODIFIER	c.1159-18A>T		0	0	0	0	1	1	0	0
	FGRAMPH1_01G13117	TRI11	2	5411374	C	T	intron_variant	MODIFIER	c.1159-28G>A		0	0	0	0	0	1	0	0
	FGRAMPH1_01G13117	TRI11	2	5411375	G	A	intron_variant	MODIFIER	c.1159-29C>T		0	0	0	0	1	0	0	0
	FGRAMPH1_01G13117	TRI11	2	5411382	C	G	intron_variant	MODIFIER	c.1159-36G>C		0	0	0	0	0	1	0	0
	FGRAMPH1_01G13117	TRI11	2	5411392	T	C	intron_variant	MODIFIER	c.1158+33A>G		0	0	0	0	0	1	0	0
	FGRAMPH1_01G13117	TRI11	2	5411398	C	T	intron_variant	MODIFIER	c.1158+27G>A		0	0	0	0	1	1	0	0
	FGRAMPH1_01G13117	TRI11	2	5411413	T	C	intron_variant	MODIFIER	c.1158+12A>G		0	0	0	0	0	1	0	0
	FGRAMPH1_01G13117	TRI11	2	5411414	A	G	intron_variant	MODIFIER	c.1158+11T>C		0	0	0	0	1	0	0	0
	FGRAMPH1_01G13117	TRI11	2	5411417	A	C	splice_region_variant&intron_variant	LOW	c.1158+8T>G		0	0	0	0	1	1	0	0
	FGRAMPH1_01G13117	TRI11	2	5411425	G	A	splice_region_variant&synonymous_variant	LOW	c.1158C>T	p.Asp386Asp	0	0	0	0	0	1	0	0
	FGRAMPH1_01G13117	TRI11	2	5411427	C	T	missense_variant&splice_region_variant	MODERATE	c.1156G>A	p.Asp386Asn	0	0	0	0	0	1	0	0
	FGRAMPH1_01G13117	TRI11	2	5411443	A	T	synonymous_variant	LOW	c.1140T>A	p.Gly380Gly	0	0	0	0	0	1	0	0
	FGRAMPH1_01G13117	TRI11	2	5411458	G	A	synonymous_variant	LOW	c.1125C>T	p.Gly375Gly	0	0	0	0	1	0	0	0
	FGRAMPH1_01G13117	TRI11	2	5411467	G	C	synonymous_variant	LOW	c.1116C>G	p.Ala372Ala	0	0	0	0	0	1	0	0
	FGRAMPH1_01G13117	TRI11	2	5411485	G	A	synonymous_variant	LOW	c.1098C>T	p.Gly366Gly	0	0	0	0	0	1	0	0
	FGRAMPH1_01G13117	TRI11	2	5411491	C	A	synonymous_variant	LOW	c.1092G>T	p.Gly364Gly	0	0	0	0	1	1	0	0
	FGRAMPH1_01G13117	TRI11	2	5411503	T	C	synonymous_variant	LOW	c.1080A>G	p.Pro360Pro	0	0	0	0	1	0	0	0
	FGRAMPH1_01G13117	TRI11	2	5411512	G	A	synonymous_variant	LOW	c.1071C>T	p.Arg357Arg	0	0	0	0	0	1	0	0
	FGRAMPH1_01G13117	TRI11	2	5411530	C	T	synonymous_variant	LOW	c.1053G>A	p.Val351Val	0	0	0	0	1	0	0	0
	FGRAMPH1_01G13117	TRI11	2	5411532	C	T	missense_variant	MODERATE	c.1051G>A	p.Val351Met	0	0	0	0	1	0	0	0
	FGRAMPH1_01G13117	TRI11	2	5411545	C	T	synonymous_variant	LOW	c.1038G>A	p.Arg346Arg	0	0	0	0	1	0	0	0
	FGRAMPH1_01G13117	TRI11	2	5411548	T	C	synonymous_variant	LOW	c.1035A>G	p.Leu345Leu	0	0	0	0	0	1	0	0
	FGRAMPH1_01G13117	TRI11	2	5411582	G	A	missense_variant	MODERATE	c.1001C>T	p.Ala334Val	0	0	0	0	1	0	0	0
	FGRAMPH1_01G13117	TRI11	2	5411583	C	T	missense_variant	MODERATE	c.1000G>A	p.Ala334Thr	0	0	0	0	1	0	0	0
	FGRAMPH1_01G13117	TRI11	2	5411589	T	C	missense_variant	MODERATE	c.994A>G	p.Thr332Ala	0	0	0	0	0	1	0	0
	FGRAMPH1_01G13117	TRI11	2	5411610	G	C	missense_variant	MODERATE	c.973C>G	p.Gln325Glu	0	0	0	0	0	1	0	0
	FGRAMPH1_01G13117	TRI11	2	5411625	G	A	synonymous_variant	LOW	c.958C>T	p.Leu320Leu	0	0	0	0	0	1	0	0
	FGRAMPH1_01G13117	TRI11	2	5411626	C	A	synonymous_variant	LOW	c.957G>T	p.Thr319Thr	0	0	0	0	0	1	0	0
	FGRAMPH1_01G13117	TRI11	2	5411671	C	G	synonymous_variant	LOW	c.912G>C	p.Thr304Thr	0	0	0	0	1	1	0	0
	FGRAMPH1_01G13117	TRI11	2	5411674	A	G	synonymous_variant	LOW	c.909T>C	p.Ala303Ala	0	0	0	0	1	0	0	0
	FGRAMPH1_01G13117	TRI11	2	5411698	G	A	synonymous_variant	LOW	c.885C>T	p.Ile295Ile	0	0	0	0	1	1	0	0
	FGRAMPH1_01G13117	TRI11	2	5411707	C	A	synonymous_variant	LOW	c.876G>T	p.Ser292Ser	0	0	0	0	1	0	0	0
	FGRAMPH1_01G13117	TRI11	2	5411713	G	A	synonymous_variant	LOW	c.870C>T	p.Asn290Asn	0	0	0	0	1	0	0	0
	FGRAMPH1_01G13117	TRI11	2	5411716	C	G	synonymous_variant	LOW	c.867G>C	p.Ser289Ser	0	0	0	0	0	1	0	0
	FGRAMPH1_01G13117	TRI11	2	5411728	G	C	missense_variant	MODERATE	c.855C>G	p.Asn285Lys	0	0	0	0	1	0	0	0
	FGRAMPH1_01G13117	TRI11	2	5411729	T	A	missense_variant	MODERATE	c.854A>T	p.Asn285Ile	0	0	0	0	1	0	0	0
	FGRAMPH1_01G13117	TRI11	2	5411731	A	G	synonymous_variant	LOW	c.852T>C	p.Phe284Phe	0	0	0	0	1	1	0	0
	FGRAMPH1_01G13117	TRI11	2	5411740	T	A	missense_variant&splice_region_variant	MODERATE	c.843A>T	p.Arg281Ser	0	0	0	0	1	1	0	0
	FGRAMPH1_01G13117	TRI11	2	5411754	C	T	intron_variant	MODIFIER	c.841-12G>A		0	0	0	0	1	0	0	0
	FGRAMPH1_01G13117	TRI11	2	5411761	C	A	intron_variant	MODIFIER	c.841-19G>T		0	0	0	0	0	1	0	0
	FGRAMPH1_01G13117	TRI11	2	5411766	G	A	intron_variant	MODIFIER	c.841-24C>T		0	0	0	0	0	1	0	0
	FGRAMPH1_01G13117	TRI11	2	5411776	G	A	intron_variant	MODIFIER	c.840+21C>T		0	0	0	0	0	1	0	0
	FGRAMPH1_01G13117	TRI11	2	5411779	A	C	intron_variant	MODIFIER	c.840+18T>G		0	0	0	0	0	1	0	0
	FGRAMPH1_01G13117	TRI11	2	5411793	A	C	splice_region_variant&intron_variant	LOW	c.840+4T>G		0	0	0	0	1	1	0	0
	FGRAMPH1_01G13117	TRI11	2	5411806	G	C	synonymous_variant	LOW	c.831C>G	p.Ala277Ala	0	0	0	0	1	1	0	0
	FGRAMPH1_01G13117	TRI11	2	5411809	T	C	synonymous_variant	LOW	c.828A>G	p.Lys276Lys	0	0	0	0	1	0	0	0
	FGRAMPH1_01G13117	TRI11	2	5411821	T	C	synonymous_variant	LOW	c.816A>G	p.Thr272Thr	0	0	0	0	0	1	0	0
	FGRAMPH1_01G13117	TRI11	2	5411856	C	G	missense_variant	MODERATE	c.781G>C	p.Glu261Gln	0	0	0	0	1	0	0	0
	FGRAMPH1_01G13117	TRI11	2	5411857	C	A	synonymous_variant	LOW	c.780G>T	p.Thr260Thr	0	0	0	0	1	0	0	0
	FGRAMPH1_01G13117	TRI11	2	5411878	C	T	synonymous_variant	LOW	c.759G>A	p.Lys253Lys	0	0	0	0	0	1	0	0
	FGRAMPH1_01G13117	TRI11	2	5411887	G	A	synonymous_variant	LOW	c.750C>T	p.Ala250Ala	0	0	0	0	0	1	0	0
	FGRAMPH1_01G13117	TRI11	2	5411890	G	A	synonymous_variant	LOW	c.747C>T	p.Leu249Leu	0	0	0	0	1	0	0	0
	FGRAMPH1_01G13117	TRI11	2	5411895	C	T	missense_variant	MODERATE	c.742G>A	p.Glu248Lys	0	0	0	0	1	0	0	0
	FGRAMPH1_01G13117	TRI11	2	5411897	T	C	missense_variant	MODERATE	c.740A>G	p.Lys247Arg	0	0	0	0	1	0	0	0
	FGRAMPH1_01G13117	TRI11	2	5411915	G	T	missense_variant	MODERATE	c.722C>A	p.Thr241Asn	0	0	0	0	1	1	0	0
	FGRAMPH1_01G13117	TRI11	2	5411917	A	G	synonymous_variant	LOW	c.720T>C	p.Leu240Leu	0	0	0	0	1	1	0	0
	FGRAMPH1_01G13117	TRI11	2	5411926	C	T	synonymous_variant	LOW	c.711G>A	p.Arg237Arg	0	0	0	0	1	1	0	0
	FGRAMPH1_01G13117	TRI11	2	5411946	T	C	missense_variant	MODERATE	c.691A>G	p.Ile231Val	0	0	0	0	1	0	0	0
	FGRAMPH1_01G13117	TRI11	2	5411953	A	G	synonymous_variant	LOW	c.684T>C	p.Ala228Ala	0	0	0	0	0	1	0	0
	FGRAMPH1_01G13117	TRI11	2	5411961	T	G	synonymous_variant	LOW	c.676A>C	p.Arg226Arg	0	0	0	0	1	0	0	0
	FGRAMPH1_01G13117	TRI11	2	5411962	T	G	synonymous_variant	LOW	c.675A>C	p.Pro225Pro	0	0	0	0	1	1	0	0
	FGRAMPH1_01G13117	TRI11	2	5411968	T	G	synonymous_variant	LOW	c.669A>C	p.Arg223Arg	0	0	0	0	0	1	0	0
	FGRAMPH1_01G13117	TRI11	2	5411980	G	A	synonymous_variant	LOW	c.657C>T	p.Ala219Ala	0	0	0	0	0	1	0	0
	FGRAMPH1_01G13117	TRI11	2	5411989	A	C	synonymous_variant	LOW	c.648T>G	p.Ala216Ala	0	0	0	0	0	1	0	0
	FGRAMPH1_01G13117	TRI11	2	5412001	G	T	synonymous_variant	LOW	c.636C>A	p.Leu212Leu	0	0	0	0	0	1	0	0
	FGRAMPH1_01G13117	TRI11	2	5412031	G	A	synonymous_variant	LOW	c.606C>T	p.His202His	0	0	0	0	0	1	0	0
	FGRAMPH1_01G13117	TRI11	2	5412034	G	A	synonymous_variant	LOW	c.603C>T	p.Tyr201Tyr	0	0	0	0	1	0	0	0
	FGRAMPH1_01G13117	TRI11	2	5412037	A	G	synonymous_variant	LOW	c.600T>C	p.Thr200Thr	0	0	0	0	0	1	0	0
	FGRAMPH1_01G13117	TRI11	2	5412040	A	G	synonymous_variant	LOW	c.597T>C	p.Ser199Ser	0	0	0	0	1	0	0	0
	FGRAMPH1_01G13117	TRI11	2	5412046	A	T	missense_variant	MODERATE	c.591T>A	p.Asp197Glu	0	0	0	0	1	0	0	0
	FGRAMPH1_01G13117	TRI11	2	5412055	A	T	synonymous_variant	LOW	c.582T>A	p.Gly194Gly	0	0	0	0	0	1	0	0
	FGRAMPH1_01G13117	TRI11	2	5412058	G	A	synonymous_variant	LOW	c.579C>T	p.Phe193Phe	0	0	0	0	0	1	0	0
	FGRAMPH1_01G13117	TRI11	2	5412073	T	C	synonymous_variant	LOW	c.564A>G	p.Ala188Ala	0	0	0	0	1	1	0	0
	FGRAMPH1_01G13117	TRI11	2	5412075	C	A	missense_variant	MODERATE	c.562G>T	p.Ala188Ser	0	0	0	0	1	0	0	0
	FGRAMPH1_01G13117	TRI11	2	5412079	G	A	synonymous_variant	LOW	c.558C>T	p.Asp186Asp	0	0	0	0	0	1	0	0
	FGRAMPH1_01G13117	TRI11	2	5412100	C	T	synonymous_variant	LOW	c.537G>A	p.Thr179Thr	0	0	0	0	1	0	0	0
	FGRAMPH1_01G13117	TRI11	2	5412103	A	G	synonymous_variant	LOW	c.534T>C	p.Phe178Phe	0	0	0	0	1	0	0	0
	FGRAMPH1_01G13117	TRI11	2	5412106	G	A	synonymous_variant	LOW	c.531C>T	p.Thr177Thr	0	0	0	0	0	1	0	0
	FGRAMPH1_01G13117	TRI11	2	5412109	A	G	synonymous_variant	LOW	c.528T>C	p.Tyr176Tyr	0	0	0	0	1	0	0	0
	FGRAMPH1_01G13117	TRI11	2	5412127	A	G	synonymous_variant	LOW	c.510T>C	p.Val170Val	0	0	0	0	0	1	0	0
	FGRAMPH1_01G13117	TRI11	2	5412132	G	T	missense_variant	MODERATE	c.505C>A	p.Pro169Thr	0	0	0	0	1	1	0	0
	FGRAMPH1_01G13117	TRI11	2	5412137	A	G	missense_variant	MODERATE	c.500T>C	p.Ile167Thr	0	0	0	0	1	1	0	0
	FGRAMPH1_01G13117	TRI11	2	5412142	A	G	synonymous_variant	LOW	c.495T>C	p.Ser165Ser	0	0	0	0	0	1	0	0
	FGRAMPH1_01G13117	TRI11	2	5412143	C	T	missense_variant	MODERATE	c.494G>A	p.Ser165Asn	0	0	0	0	1	1	0	0
	FGRAMPH1_01G13117	TRI11	2	5412148	T	C	synonymous_variant	LOW	c.489A>G	p.Ser163Ser	0	0	0	0	0	1	0	0
	FGRAMPH1_01G13117	TRI11	2	5412151	C	T	synonymous_variant	LOW	c.486G>A	p.Gln162Gln	0	0	0	0	0	1	0	0
	FGRAMPH1_01G13117	TRI11	2	5412169	G	A	synonymous_variant	LOW	c.468C>T	p.Phe156Phe	0	0	0	0	1	0	0	0
	FGRAMPH1_01G13117	TRI11	2	5412174	G	A	synonymous_variant	LOW	c.463C>T	p.Leu155Leu	0	0	0	0	0	1	0	0
	FGRAMPH1_01G13117	TRI11	2	5412193	G	A	synonymous_variant	LOW	c.444C>T	p.Phe148Phe	0	0	0	0	1	1	0	0
	FGRAMPH1_01G13117	TRI11	2	5412220	C	T	synonymous_variant	LOW	c.417G>A	p.Gln139Gln	0	0	0	0	0	1	0	0
	FGRAMPH1_01G13117	TRI11	2	5412223	G	C	synonymous_variant	LOW	c.414C>G	p.Ala138Ala	0	0	0	0	1	0	0	0
	FGRAMPH1_01G13117	TRI11	2	5412226	G	A	synonymous_variant	LOW	c.411C>T	p.Ser137Ser	0	0	0	0	1	1	0	0
	FGRAMPH1_01G13117	TRI11	2	5412232	G	A	synonymous_variant	LOW	c.405C>T	p.Gly135Gly	0	0	0	0	1	1	0	0
	FGRAMPH1_01G13117	TRI11	2	5412259	A	G	synonymous_variant	LOW	c.378T>C	p.Thr126Thr	0	0	0	0	0	1	0	0
	FGRAMPH1_01G13117	TRI11	2	5412277	A	G	synonymous_variant	LOW	c.360T>C	p.Ser120Ser	0	0	0	0	1	1	0	0
	FGRAMPH1_01G13117	TRI11	2	5412283	A	G	synonymous_variant	LOW	c.354T>C	p.Val118Val	0	0	0	0	1	1	0	0
	FGRAMPH1_01G13117	TRI11	2	5412295	A	G	synonymous_variant	LOW	c.342T>C	p.Gly114Gly	0	0	1	1	1	1	1	1
	FGRAMPH1_01G13117	TRI11	2	5412301	T	G	synonymous_variant	LOW	c.336A>C	p.Ser112Ser	0	0	0	0	0	1	0	0
	FGRAMPH1_01G13117	TRI11	2	5412319	G	A	synonymous_variant	LOW	c.318C>T	p.Asp106Asp	0	0	0	0	0	1	0	0
	FGRAMPH1_01G13117	TRI11	2	5412325	G	A	synonymous_variant	LOW	c.312C>T	p.Gly104Gly	0	0	0	0	1	1	0	0
	FGRAMPH1_01G13117	TRI11	2	5412331	T	C	synonymous_variant	LOW	c.306A>G	p.Glu102Glu	0	0	0	0	1	0	0	0
	FGRAMPH1_01G13117	TRI11	2	5412334	A	G	synonymous_variant	LOW	c.303T>C	p.Ala101Ala	0	0	0	0	1	0	0	0
	FGRAMPH1_01G13117	TRI11	2	5412340	A	G	synonymous_variant	LOW	c.297T>C	p.Gly99Gly	0	0	0	0	1	0	0	0
	FGRAMPH1_01G13117	TRI11	2	5412358	G	A	synonymous_variant	LOW	c.279C>T	p.Arg93Arg	0	0	0	0	1	1	0	0
	FGRAMPH1_01G13117	TRI11	2	5412373	G	A	synonymous_variant	LOW	c.264C>T	p.Ala88Ala	0	0	0	0	1	0	0	0
	FGRAMPH1_01G13117	TRI11	2	5412403	T	A	synonymous_variant	LOW	c.234A>T	p.Pro78Pro	0	0	0	0	1	1	0	0
	FGRAMPH1_01G13117	TRI11	2	5412409	A	T	synonymous_variant	LOW	c.228T>A	p.Ile76Ile	0	0	0	0	1	1	0	0
	FGRAMPH1_01G13117	TRI11	2	5412412	A	T	synonymous_variant	LOW	c.225T>A	p.Arg75Arg	0	0	0	0	1	1	0	0
	FGRAMPH1_01G13117	TRI11	2	5412415	G	C	synonymous_variant	LOW	c.222C>G	p.Val74Val	0	0	0	0	1	1	0	0
	FGRAMPH1_01G13117	TRI11	2	5412418	A	C	synonymous_variant	LOW	c.219T>G	p.Val73Val	0	0	0	0	0	1	0	0
	FGRAMPH1_01G13117	TRI11	2	5412436	A	G	synonymous_variant	LOW	c.201T>C	p.His67His	0	0	0	0	0	1	0	0
	FGRAMPH1_01G13117	TRI11	2	5412442	G	T	synonymous_variant	LOW	c.195C>A	p.Ala65Ala	0	0	0	0	1	1	0	0
	FGRAMPH1_01G13117	TRI11	2	5412462	G	C	missense_variant	MODERATE	c.175C>G	p.Pro59Ala	0	0	0	0	1	0	0	0
	FGRAMPH1_01G13117	TRI11	2	5412463	A	G	synonymous_variant	LOW	c.174T>C	p.Leu58Leu	0	0	0	0	1	0	0	0
	FGRAMPH1_01G13117	TRI11	2	5412471	A	C	missense_variant	MODERATE	c.166T>G	p.Cys56Gly	0	0	0	0	1	0	0	0
	FGRAMPH1_01G13117	TRI11	2	5412472	A	G	synonymous_variant	LOW	c.165T>C	p.Leu55Leu	0	0	0	0	1	1	0	0
	FGRAMPH1_01G13117	TRI11	2	5412481	G	C	synonymous_variant	LOW	c.156C>G	p.Leu52Leu	0	0	0	0	0	1	0	0
	FGRAMPH1_01G13117	TRI11	2	5412484	T	A	synonymous_variant	LOW	c.153A>T	p.Thr51Thr	0	0	0	0	1	1	0	0
	FGRAMPH1_01G13117	TRI11	2	5412487	G	A	synonymous_variant	LOW	c.150C>T	p.His50His	0	0	0	0	0	1	0	0
	FGRAMPH1_01G13117	TRI11	2	5412487	G	A	synonymous_variant	LOW	c.150C>T	p.His50His	0	0	0	0	1	0	0	0
	FGRAMPH1_01G13117	TRI11	2	5412507	T	A	missense_variant	MODERATE	c.130A>T	p.Thr44Ser	0	0	0	0	1	0	0	0
	FGRAMPH1_01G13117	TRI11	2	5412511	A	C	synonymous_variant	LOW	c.126T>G	p.Leu42Leu	0	0	0	0	1	1	0	0
	FGRAMPH1_01G13117	TRI11	2	5412520	T	C	synonymous_variant	LOW	c.117A>G	p.Gly39Gly	0	0	0	0	1	1	0	0
	FGRAMPH1_01G13117	TRI11	2	5412526	A	G	synonymous_variant	LOW	c.111T>C	p.Tyr37Tyr	0	0	0	0	1	1	0	0
	FGRAMPH1_01G13117	TRI11	2	5412529	G	A	synonymous_variant	LOW	c.108C>T	p.Asn36Asn	0	0	0	0	0	1	0	0
	FGRAMPH1_01G13117	TRI11	2	5412532	T	C	synonymous_variant	LOW	c.105A>G	p.Arg35Arg	0	0	0	0	1	1	0	0
	FGRAMPH1_01G13117	TRI11	2	5412541	G	A	synonymous_variant	LOW	c.96C>T	p.His32His	0	0	0	0	0	1	0	0
	FGRAMPH1_01G13117	TRI11	2	5412544	A	G	synonymous_variant	LOW	c.93T>C	p.Phe31Phe	0	0	0	0	1	1	0	0
	FGRAMPH1_01G13117	TRI11	2	5412551	A	C	missense_variant	MODERATE	c.86T>G	p.Leu29Arg	0	0	0	0	1	0	0	0
	FGRAMPH1_01G13117	TRI11	2	5412559	T	C	synonymous_variant	LOW	c.78A>G	p.Val26Val	0	0	0	0	1	1	0	0
	FGRAMPH1_01G13117	TRI11	2	5412562	G	A	synonymous_variant	LOW	c.75C>T	p.Leu25Leu	0	0	0	0	0	1	0	0
	FGRAMPH1_01G13117	TRI11	2	5412568	C	A	synonymous_variant	LOW	c.69G>T	p.Val23Val	0	0	0	0	1	1	0	0
	FGRAMPH1_01G13117	TRI11	2	5412570	C	T	missense_variant	MODERATE	c.67G>A	p.Val23Met	0	0	0	0	0	1	0	0
	FGRAMPH1_01G13117	TRI11	2	5412573	A	C	missense_variant	MODERATE	c.64T>G	p.Leu22Val	0	0	0	0	1	1	0	0
	FGRAMPH1_01G13117	TRI11	2	5412585	C	T	missense_variant	MODERATE	c.52G>A	p.Val18Ile	0	0	0	0	1	0	0	0
	FGRAMPH1_01G13117	TRI11	2	5412586	C	T	splice_region_variant&synonymous_variant	LOW	c.51G>A	p.Ala17Ala	0	0	0	0	1	0	0	0
	FGRAMPH1_01G13117	TRI11	2	5412593	A	G	splice_region_variant&intron_variant	LOW	c.49-5T>C		0	0	0	0	1	0	0	0
	FGRAMPH1_01G13117	TRI11	2	5412595	G	A	splice_region_variant&intron_variant	LOW	c.49-7C>T		0	0	0	0	0	1	0	0
	FGRAMPH1_01G13117	TRI11	2	5412596	A	G	splice_region_variant&intron_variant	LOW	c.49-8T>C		0	0	0	0	1	0	0	0
	FGRAMPH1_01G13117	TRI11	2	5412601	A	G	intron_variant	MODIFIER	c.49-13T>C		0	0	0	0	1	1	0	0
	FGRAMPH1_01G13117	TRI11	2	5412603	A	G	intron_variant	MODIFIER	c.49-15T>C		0	0	0	0	1	1	0	0
	FGRAMPH1_01G13117	TRI11	2	5412609	T	C	intron_variant	MODIFIER	c.49-21A>G		0	0	0	0	0	1	0	0
	FGRAMPH1_01G13117	TRI11	2	5412615	C	G	intron_variant	MODIFIER	c.49-27G>C		0	0	0	0	1	0	0	0
	FGRAMPH1_01G13117	TRI11	2	5412622	A	C	intron_variant	MODIFIER	c.48+24T>G		0	0	0	0	0	1	0	0
	FGRAMPH1_01G13117	TRI11	2	5412626	A	G	intron_variant	MODIFIER	c.48+20T>C		0	0	0	0	0	1	0	0
	FGRAMPH1_01G13117	TRI11	2	5412627	A	T	intron_variant	MODIFIER	c.48+19T>A		0	0	0	0	1	0	0	0
	FGRAMPH1_01G13117	TRI11	2	5412628	A	G	intron_variant	MODIFIER	c.48+18T>C		0	0	0	0	1	0	0	0
	FGRAMPH1_01G13117	TRI11	2	5412634	A	G	intron_variant	MODIFIER	c.48+12T>C		0	0	0	0	1	0	0	0
	FGRAMPH1_01G13117	TRI11	2	5412637	G	T	intron_variant	MODIFIER	c.48+9C>A		0	0	0	0	1	0	0	0
	FGRAMPH1_01G13117	TRI11	2	5412642	A	C	splice_region_variant&intron_variant	LOW	c.48+4T>G		0	0	0	0	0	1	0	0
	FGRAMPH1_01G13117	TRI11	2	5412652	A	G	synonymous_variant	LOW	c.42T>C	p.Gly14Gly	0	0	0	0	1	1	0	0
	FGRAMPH1_01G13117	TRI11	2	5412670	G	A	synonymous_variant	LOW	c.24C>T	p.Pro8Pro	0	0	0	0	0	1	0	0
	FGRAMPH1_01G13117	TRI11	2	5412685	T	C	synonymous_variant	LOW	c.9A>G	p.Gln3Gln	0	0	0	0	0	1	0	0
	FGRAMPH1_01G13117	TRI11	2	5412688	A	G	synonymous_variant	LOW	c.6T>C	p.Phe2Phe	0	0	0	0	1	0	0	0
	FGRAMPH1_01G13117	TRI11	2	5412695	A	G	upstream_gene_variant	MODIFIER	c.-2T>C		0	0	0	0	0	1	0	0
	FGRAMPH1_01G13117	TRI11	2	5412703	A	G	upstream_gene_variant	MODIFIER	c.-10T>C		0	0	0	0	0	1	0	0
	FGRAMPH1_01G13117	TRI11	2	5412705	A	G	upstream_gene_variant	MODIFIER	c.-12T>C		0	0	0	0	1	1	0	0
	FGRAMPH1_01G13117	TRI11	2	5412707	T	A	upstream_gene_variant	MODIFIER	c.-14A>T		0	0	0	0	1	0	0	0
	FGRAMPH1_01G13117	TRI11	2	5412709	G	A	upstream_gene_variant	MODIFIER	c.-16C>T		0	0	0	0	1	0	0	0
	FGRAMPH1_01G13117	TRI11	2	5412721	C	CAG	upstream_gene_variant	MODIFIER	c.-29_-28insCT		0	0	0	0	1	0	0	0
	FGRAMPH1_01G13117	TRI11	2	5412726	A	AG	upstream_gene_variant	MODIFIER	c.-34_-33insC		0	0	0	0	0	1	0	0
	FGRAMPH1_01G13117	TRI11	2	5412729	G	A	upstream_gene_variant	MODIFIER	c.-36C>T		0	0	0	0	1	0	0	0
	FGRAMPH1_01G13117	TRI11	2	5412736	G	A	upstream_gene_variant	MODIFIER	c.-43C>T		0	0	0	0	1	1	0	0
	FGRAMPH1_01G13117	TRI11	2	5412744	C	T	upstream_gene_variant	MODIFIER	c.-51G>A		0	0	0	0	1	0	0	0
	FGRAMPH1_01G13117	TRI11	2	5412747	A	C	upstream_gene_variant	MODIFIER	c.-54T>G		0	0	0	0	1	0	0	0
	FGRAMPH1_01G13117	TRI11	2	5412749	G	T	upstream_gene_variant	MODIFIER	c.-56C>A		0	0	0	0	0	1	0	0
	FGRAMPH1_01G13117	TRI11	2	5412750	T	C	upstream_gene_variant	MODIFIER	c.-57A>G		0	0	0	0	0	1	0	0
	FGRAMPH1_01G13117	TRI11	2	5412752	C	T	upstream_gene_variant	MODIFIER	c.-59G>A		0	0	0	0	0	1	0	0
	FGRAMPH1_01G13117	TRI11	2	5412759	G	T	upstream_gene_variant	MODIFIER	c.-66C>A		0	0	0	0	1	0	0	0
	FGRAMPH1_01G13117	TRI11	2	5412761	A	G	upstream_gene_variant	MODIFIER	c.-68T>C		0	0	0	0	1	0	0	0
	FGRAMPH1_01G13117	TRI11	2	5412765	G	A	upstream_gene_variant	MODIFIER	c.-72C>T		0	0	0	0	1	1	0	0
	FGRAMPH1_01G13117	TRI11	2	5412766	G	A	upstream_gene_variant	MODIFIER	c.-73C>T		0	0	0	0	0	1	0	0
	FGRAMPH1_01G13117	TRI11	2	5412772	T	C	upstream_gene_variant	MODIFIER	c.-79A>G		0	0	0	0	0	1	0	0
	FGRAMPH1_01G13117	TRI11	2	5412780	A	G	upstream_gene_variant	MODIFIER	c.-87T>C		0	0	0	0	1	1	0	0
	FGRAMPH1_01G13117	TRI11	2	5412785	A	G	upstream_gene_variant	MODIFIER	c.-92T>C		0	0	0	0	0	1	0	0
	FGRAMPH1_01G13117	TRI11	2	5412790	T	C	upstream_gene_variant	MODIFIER	c.-97A>G		0	0	0	0	0	1	0	0
	FGRAMPH1_01G13117	TRI11	2	5412795	A	G	upstream_gene_variant	MODIFIER	c.-102T>C		0	0	0	0	0	1	0	0
	FGRAMPH1_01G13117	TRI11	2	5412817	C	G	upstream_gene_variant	MODIFIER	c.-124G>C		0	0	0	0	1	0	0	0
	FGRAMPH1_01G13117	TRI11	2	5412819	A	G	upstream_gene_variant	MODIFIER	c.-126T>C		0	0	0	0	1	1	0	0
	FGRAMPH1_01G13117	TRI11	2	5412821	A	C	upstream_gene_variant	MODIFIER	c.-128T>G		0	0	0	0	1	1	0	0
	FGRAMPH1_01G13117	TRI11	2	5412824	T	C	upstream_gene_variant	MODIFIER	c.-131A>G		0	0	0	0	0	1	0	0
	FGRAMPH1_01G13117	TRI11	2	5412826	C	T	upstream_gene_variant	MODIFIER	c.-133G>A		0	0	0	1	0	0	0	1
	FGRAMPH1_01G13117	TRI11	2	5412830	C	T	upstream_gene_variant	MODIFIER	c.-137G>A		0	0	0	0	0	1	0	0
	FGRAMPH1_01G13117	TRI11	2	5412833	G	T	upstream_gene_variant	MODIFIER	c.-140C>A		0	0	0	0	1	1	0	0
	FGRAMPH1_01G13117	TRI11	2	5412836	T	C	upstream_gene_variant	MODIFIER	c.-143A>G		0	0	0	0	1	0	0	0
	FGRAMPH1_01G13117	TRI11	2	5412844	G	C	upstream_gene_variant	MODIFIER	c.-151C>G		0	0	0	0	1	0	0	0
	FGRAMPH1_01G13117	TRI11	2	5412850	T	G	upstream_gene_variant	MODIFIER	c.-157A>C		0	0	0	0	0	1	0	0
	FGRAMPH1_01G13117	TRI11	2	5412852	G	A	upstream_gene_variant	MODIFIER	c.-159C>T		0	0	0	0	1	1	0	0
	FGRAMPH1_01G13117	TRI11	2	5412855	G	A	upstream_gene_variant	MODIFIER	c.-162C>T		0	0	0	0	1	0	0	0
	FGRAMPH1_01G13117	TRI11	2	5412856	C	T	upstream_gene_variant	MODIFIER	c.-163G>A		0	0	0	0	1	1	0	0
	FGRAMPH1_01G13117	TRI11	2	5412859	T	C	upstream_gene_variant	MODIFIER	c.-166A>G		0	0	0	0	1	0	0	0
	FGRAMPH1_01G13117	TRI11	2	5412865	A	G	upstream_gene_variant	MODIFIER	c.-172T>C		0	0	0	0	1	0	0	0
	FGRAMPH1_01G13117	TRI11	2	5412876	T	A	upstream_gene_variant	MODIFIER	c.-183A>T		0	0	0	0	1	0	0	0
	FGRAMPH1_01G13117	TRI11	2	5412884	G	A	upstream_gene_variant	MODIFIER	c.-191C>T		0	0	0	0	0	1	0	0
	FGRAMPH1_01G13117	TRI11	2	5412888	C	T	upstream_gene_variant	MODIFIER	c.-195G>A		0	0	0	0	1	0	0	0
	FGRAMPH1_01G13117	TRI11	2	5412924	T	C	upstream_gene_variant	MODIFIER	c.-231A>G		0	0	0	0	1	1	0	0
	FGRAMPH1_01G13117	TRI11	2	5412925	C	T	upstream_gene_variant	MODIFIER	c.-232G>A		0	0	0	0	1	1	0	0
	FGRAMPH1_01G13117	TRI11	2	5412931	C	T	upstream_gene_variant	MODIFIER	c.-238G>A		0	0	0	0	0	1	0	0
	FGRAMPH1_01G13117	TRI11	2	5412946	A	C	upstream_gene_variant	MODIFIER	c.-253T>G		0	0	0	0	0	1	0	0
	FGRAMPH1_01G13117	TRI11	2	5412957	T	C	upstream_gene_variant	MODIFIER	c.-264A>G		0	0	0	0	0	1	0	0
	FGRAMPH1_01G13117	TRI11	2	5412961	G	A	upstream_gene_variant	MODIFIER	c.-268C>T		0	0	0	0	0	1	0	0
	FGRAMPH1_01G13117	TRI11	2	5412973	TC	T	upstream_gene_variant	MODIFIER	c.-281delG		0	0	0	0	0	1	0	0
	FGRAMPH1_01G13117	TRI11	2	5412983	G	A	upstream_gene_variant	MODIFIER	c.-290C>T		0	0	0	0	0	1	0	0
	FGRAMPH1_01G13117	TRI11	2	5412991	T	TAAG	upstream_gene_variant	MODIFIER	c.-299_-298insCTT		0	0	0	0	0	1	0	0
	FGRAMPH1_01G13117	TRI11	2	5412995	A	C	upstream_gene_variant	MODIFIER	c.-302T>G		0	0	0	0	0	1	0	0
	FGRAMPH1_01G13117	TRI11	2	5413009	T	A	upstream_gene_variant	MODIFIER	c.-316A>T		0	0	0	0	0	1	0	0
	FGRAMPH1_01G13117	TRI11	2	5413044	A	C	upstream_gene_variant	MODIFIER	c.-351T>G		0	0	0	0	0	1	0	0
	FGRAMPH1_01G13117	TRI11	2	5413045	TGGTC	T	upstream_gene_variant	MODIFIER	c.-356_-353delGACC		0	0	0	0	1	0	0	0
	FGRAMPH1_01G13117	TRI11	2	5413050	G	C	upstream_gene_variant	MODIFIER	c.-357C>G		0	0	0	0	1	0	0	0
	FGRAMPH1_01G13117	TRI11	2	5413057	G	T	upstream_gene_variant	MODIFIER	c.-364C>A		0	0	0	0	0	1	0	0
	FGRAMPH1_01G13117	TRI11	2	5413058	A	G	upstream_gene_variant	MODIFIER	c.-365T>C		0	0	0	0	0	1	0	0
	FGRAMPH1_01G13117	TRI11	2	5413062	T	C	upstream_gene_variant	MODIFIER	c.-369A>G		0	0	0	0	1	1	0	0
	FGRAMPH1_01G13117	TRI11	2	5413063	C	T	upstream_gene_variant	MODIFIER	c.-370G>A		0	0	0	0	1	0	0	0
	FGRAMPH1_01G13117	TRI11	2	5413070	A	G	upstream_gene_variant	MODIFIER	c.-377T>C		0	0	0	0	1	1	0	0
	FGRAMPH1_01G13117	TRI11	2	5413071	C	T	upstream_gene_variant	MODIFIER	c.-378G>A		0	0	0	0	0	1	0	0
	FGRAMPH1_01G13117	TRI11	2	5413150	A	G	upstream_gene_variant	MODIFIER	c.-457T>C		0	0	0	0	0	1	0	0
	FGRAMPH1_01G13117	TRI11	2	5413157	T	C	upstream_gene_variant	MODIFIER	c.-464A>G		0	0	0	0	0	1	0	0
	FGRAMPH1_01G13117	TRI11	2	5413163	G	A	upstream_gene_variant	MODIFIER	c.-470C>T		0	0	0	0	0	1	0	0
	FGRAMPH1_01G13117	TRI11	2	5413166	G	T	upstream_gene_variant	MODIFIER	c.-473C>A		0	0	0	0	0	1	0	0
	FGRAMPH1_01G13117	TRI11	2	5413175	G	A	upstream_gene_variant	MODIFIER	c.-482C>T		0	0	0	0	0	1	0	0
	FGRAMPH1_01G13119	TRI12	2	5413197	GGA	G	downstream_gene_variant	MODIFIER	c.*62_*63delTC		0	0	0	0	1	0	0	0
	FGRAMPH1_01G13119	TRI12	2	5413238	G	A	downstream_gene_variant	MODIFIER	c.*23C>T		0	0	1	1	0	0	1	1
	FGRAMPH1_01G13119	TRI12	2	5413328	G	A	stop_gained	HIGH	c.1795C>T	p.Gln599*	0	0	0	0	0	1	0	0
	FGRAMPH1_01G13119	TRI12	2	5413330	G	T	missense_variant	MODERATE	c.1793C>A	p.Thr598Lys	0	0	0	0	0	1	0	0
	FGRAMPH1_01G13119	TRI12	2	5413338	G	T	missense_variant	MODERATE	c.1785C>A	p.Asp595Glu	0	0	0	0	0	1	0	0
	FGRAMPH1_01G13119	TRI12	2	5413351	A	T	missense_variant	MODERATE	c.1772T>A	p.Leu591His	0	0	0	0	0	1	0	0
	FGRAMPH1_01G13119	TRI12	2	5413353	T	G	synonymous_variant	LOW	c.1770A>C	p.Ile590Ile	0	0	0	0	0	1	0	0
	FGRAMPH1_01G13119	TRI12	2	5413371	C	T	synonymous_variant	LOW	c.1752G>A	p.Ser584Ser	0	0	0	0	0	1	0	0
	FGRAMPH1_01G13119	TRI12	2	5413395	G	A	synonymous_variant	LOW	c.1728C>T	p.Asp576Asp	0	0	0	0	0	1	0	0
	FGRAMPH1_01G13119	TRI12	2	5413410	A	C	missense_variant	MODERATE	c.1713T>G	p.Asn571Lys	0	0	0	0	0	1	0	0
	FGRAMPH1_01G13119	TRI12	2	5413434	A	G	synonymous_variant	LOW	c.1689T>C	p.Val563Val	0	0	0	0	0	1	0	0
	FGRAMPH1_01G13119	TRI12	2	5413440	G	A	synonymous_variant	LOW	c.1683C>T	p.Asp561Asp	0	0	0	0	0	1	0	0
	FGRAMPH1_01G13119	TRI12	2	5413443	T	A	synonymous_variant	LOW	c.1680A>T	p.Thr560Thr	0	0	0	0	0	1	0	0
	FGRAMPH1_01G13119	TRI12	2	5413463	C	T	missense_variant	MODERATE	c.1660G>A	p.Asp554Asn	0	0	0	0	0	1	0	0
	FGRAMPH1_01G13119	TRI12	2	5413465	C	T	missense_variant	MODERATE	c.1658G>A	p.Arg553Lys	0	0	0	0	0	1	0	0
	FGRAMPH1_01G13119	TRI12	2	5413466	T	G	synonymous_variant	LOW	c.1657A>C	p.Arg553Arg	0	0	0	0	1	0	0	0
	FGRAMPH1_01G13119	TRI12	2	5413470	A	G	synonymous_variant	LOW	c.1653T>C	p.Tyr551Tyr	0	0	0	0	1	1	0	0
	FGRAMPH1_01G13119	TRI12	2	5413471	T	C	missense_variant	MODERATE	c.1652A>G	p.Tyr551Cys	0	0	0	0	1	1	0	0
	FGRAMPH1_01G13119	TRI12	2	5413476	G	A	synonymous_variant	LOW	c.1647C>T	p.Ser549Ser	0	0	0	0	1	1	0	0
	FGRAMPH1_01G13119	TRI12	2	5413482	A	G	synonymous_variant	LOW	c.1641T>C	p.Ile547Ile	0	0	0	0	0	1	0	0
	FGRAMPH1_01G13119	TRI12	2	5413485	G	A	synonymous_variant	LOW	c.1638C>T	p.Ile546Ile	0	0	0	0	1	0	0	0
	FGRAMPH1_01G13119	TRI12	2	5413488	T	A	synonymous_variant	LOW	c.1635A>T	p.Pro545Pro	0	0	0	0	0	1	0	0
	FGRAMPH1_01G13119	TRI12	2	5413491	A	G	synonymous_variant	LOW	c.1632T>C	p.Ile544Ile	0	0	0	0	1	0	0	0
	FGRAMPH1_01G13119	TRI12	2	5413494	G	A	synonymous_variant	LOW	c.1629C>T	p.Val543Val	0	0	0	0	1	0	0	0
	FGRAMPH1_01G13119	TRI12	2	5413497	T	C	synonymous_variant	LOW	c.1626A>G	p.Gly542Gly	0	0	0	0	0	1	0	0
	FGRAMPH1_01G13119	TRI12	2	5413503	T	C	synonymous_variant	LOW	c.1620A>G	p.Ala540Ala	0	0	0	0	1	0	0	0
	FGRAMPH1_01G13119	TRI12	2	5413509	A	G	synonymous_variant	LOW	c.1614T>C	p.Ala538Ala	0	0	0	0	1	1	0	0
	FGRAMPH1_01G13119	TRI12	2	5413524	A	G	synonymous_variant	LOW	c.1599T>C	p.Asn533Asn	0	0	0	0	1	0	0	0
	FGRAMPH1_01G13119	TRI12	2	5413530	A	G	synonymous_variant	LOW	c.1593T>C	p.Tyr531Tyr	0	0	0	0	1	0	0	0
	FGRAMPH1_01G13119	TRI12	2	5413545	A	G	synonymous_variant	LOW	c.1578T>C	p.Ser526Ser	0	0	0	0	1	0	0	0
	FGRAMPH1_01G13119	TRI12	2	5413562	G	C	missense_variant	MODERATE	c.1561C>G	p.Arg521Gly	0	0	0	0	0	1	0	0
	FGRAMPH1_01G13119	TRI12	2	5413566	G	A	synonymous_variant	LOW	c.1557C>T	p.Val519Val	0	0	0	0	0	1	0	0
	FGRAMPH1_01G13119	TRI12	2	5413574	T	C	missense_variant	MODERATE	c.1549A>G	p.Thr517Ala	0	0	0	0	0	1	0	0
	FGRAMPH1_01G13119	TRI12	2	5413574	T	C	missense_variant	MODERATE	c.1549A>G	p.Thr517Ala	0	0	0	0	1	0	0	0
	FGRAMPH1_01G13119	TRI12	2	5413579	G	A	missense_variant	MODERATE	c.1544C>T	p.Thr515Ile	0	0	0	0	1	0	0	0
	FGRAMPH1_01G13119	TRI12	2	5413620	C	T	synonymous_variant	LOW	c.1503G>A	p.Arg501Arg	0	0	0	0	0	1	0	0
	FGRAMPH1_01G13119	TRI12	2	5413623	C	T	synonymous_variant	LOW	c.1500G>A	p.Gly500Gly	0	0	0	0	1	1	0	0
	FGRAMPH1_01G13119	TRI12	2	5413630	T	G	missense_variant	MODERATE	c.1493A>C	p.Lys498Thr	0	0	0	0	1	0	0	0
	FGRAMPH1_01G13119	TRI12	2	5413656	A	T	synonymous_variant	LOW	c.1467T>A	p.Ser489Ser	0	0	0	0	1	1	0	0
	FGRAMPH1_01G13119	TRI12	2	5413661	A	C	missense_variant	MODERATE	c.1462T>G	p.Ser488Ala	0	0	0	0	1	0	0	0
	FGRAMPH1_01G13119	TRI12	2	5413662	C	T	synonymous_variant	LOW	c.1461G>A	p.Gln487Gln	0	0	0	0	1	1	0	0
	FGRAMPH1_01G13119	TRI12	2	5413665	T	C	synonymous_variant	LOW	c.1458A>G	p.Pro486Pro	0	0	0	0	1	1	0	0
	FGRAMPH1_01G13119	TRI12	2	5413668	A	G	synonymous_variant	LOW	c.1455T>C	p.Ile485Ile	0	0	0	0	1	0	0	0
	FGRAMPH1_01G13119	TRI12	2	5413671	G	A	synonymous_variant	LOW	c.1452C>T	p.Asp484Asp	0	0	0	0	0	1	0	0
	FGRAMPH1_01G13119	TRI12	2	5413677	A	G	synonymous_variant	LOW	c.1446T>C	p.Gly482Gly	0	0	0	0	1	0	0	0
	FGRAMPH1_01G13119	TRI12	2	5413680	T	A	synonymous_variant	LOW	c.1443A>T	p.Arg481Arg	0	0	0	0	1	1	0	0
	FGRAMPH1_01G13119	TRI12	2	5413685	G	T	missense_variant	MODERATE	c.1438C>A	p.Leu480Met	0	0	0	0	1	0	0	0
	FGRAMPH1_01G13119	TRI12	2	5413690	G	A	missense_variant	MODERATE	c.1433C>T	p.Ser478Leu	0	0	0	0	1	0	0	0
	FGRAMPH1_01G13119	TRI12	2	5413707	A	G	synonymous_variant	LOW	c.1416T>C	p.Ile472Ile	0	0	0	0	1	1	0	0
	FGRAMPH1_01G13119	TRI12	2	5413712	G	C	missense_variant	MODERATE	c.1411C>G	p.Gln471Glu	0	0	0	0	1	1	0	0
	FGRAMPH1_01G13119	TRI12	2	5413731	G	A	synonymous_variant	LOW	c.1392C>T	p.Tyr464Tyr	0	0	0	0	1	0	0	0
	FGRAMPH1_01G13119	TRI12	2	5413743	G	A	synonymous_variant	LOW	c.1380C>T	p.Phe460Phe	0	0	0	0	0	1	0	0
	FGRAMPH1_01G13119	TRI12	2	5413747	G	A	missense_variant	MODERATE	c.1376C>T	p.Ala459Val	0	0	0	0	0	1	0	0
	FGRAMPH1_01G13119	TRI12	2	5413764	G	C	synonymous_variant	LOW	c.1359C>G	p.Gly453Gly	0	0	0	0	1	1	0	0
	FGRAMPH1_01G13119	TRI12	2	5413776	G	A	synonymous_variant	LOW	c.1347C>T	p.Arg449Arg	0	0	0	0	0	1	0	0
	FGRAMPH1_01G13119	TRI12	2	5413776	G	A	synonymous_variant	LOW	c.1347C>T	p.Arg449Arg	0	0	0	0	1	0	0	0
	FGRAMPH1_01G13119	TRI12	2	5413797	T	TAAA	splice_region_variant&intron_variant	LOW	c.1328-3_1328-2insTTT		0	0	0	0	1	0	0	0
	FGRAMPH1_01G13119	TRI12	2	5413799	A	G	splice_region_variant&intron_variant	LOW	c.1328-4T>C		0	0	0	0	0	1	0	0
	FGRAMPH1_01G13119	TRI12	2	5413801	C	A	splice_region_variant&intron_variant	LOW	c.1328-6G>T		0	0	0	0	1	0	0	0
	FGRAMPH1_01G13119	TRI12	2	5413802	G	A	splice_region_variant&intron_variant	LOW	c.1328-7C>T		0	0	0	0	1	1	0	0
	FGRAMPH1_01G13119	TRI12	2	5413819	T	C	intron_variant	MODIFIER	c.1328-24A>G		0	0	0	0	0	1	0	0
	FGRAMPH1_01G13119	TRI12	2	5413821	A	G	intron_variant	MODIFIER	c.1327+24T>C		0	0	0	0	1	0	0	0
	FGRAMPH1_01G13119	TRI12	2	5413822	A	G	intron_variant	MODIFIER	c.1327+23T>C		0	0	0	0	1	0	0	0
	FGRAMPH1_01G13119	TRI12	2	5413824	A	C	intron_variant	MODIFIER	c.1327+21T>G		0	0	0	0	1	0	0	0
	FGRAMPH1_01G13119	TRI12	2	5413828	C	A	intron_variant	MODIFIER	c.1327+17G>T		0	0	0	0	1	0	0	0
	FGRAMPH1_01G13119	TRI12	2	5413830	A	G	intron_variant	MODIFIER	c.1327+15T>C		0	0	0	0	1	0	0	0
	FGRAMPH1_01G13119	TRI12	2	5413831	G	A	intron_variant	MODIFIER	c.1327+14C>T		0	0	0	0	1	0	0	0
	FGRAMPH1_01G13119	TRI12	2	5413836	A	G	intron_variant	MODIFIER	c.1327+9T>C		0	0	0	0	1	0	0	0
	FGRAMPH1_01G13119	TRI12	2	5413837	A	G	splice_region_variant&intron_variant	LOW	c.1327+8T>C		0	0	0	0	1	0	0	0
	FGRAMPH1_01G13119	TRI12	2	5413846	G	A	splice_region_variant&synonymous_variant	LOW	c.1326C>T	p.Phe442Phe	0	0	0	0	1	0	0	0
	FGRAMPH1_01G13119	TRI12	2	5413858	C	T	synonymous_variant	LOW	c.1314G>A	p.Leu438Leu	0	0	0	0	1	0	0	0
	FGRAMPH1_01G13119	TRI12	2	5413879	A	G	synonymous_variant	LOW	c.1293T>C	p.Phe431Phe	0	0	0	0	0	1	0	0
	FGRAMPH1_01G13119	TRI12	2	5413916	G	C	missense_variant	MODERATE	c.1256C>G	p.Ser419Cys	0	0	0	0	1	0	0	0
	FGRAMPH1_01G13119	TRI12	2	5413917	A	C	missense_variant	MODERATE	c.1255T>G	p.Ser419Ala	0	0	0	0	1	1	0	0
	FGRAMPH1_01G13119	TRI12	2	5413921	A	G	synonymous_variant	LOW	c.1251T>C	p.Val417Val	0	0	0	0	1	1	0	0
	FGRAMPH1_01G13119	TRI12	2	5413926	G	A	missense_variant	MODERATE	c.1246C>T	p.Leu416Phe	0	0	0	0	1	1	0	0
	FGRAMPH1_01G13119	TRI12	2	5413932	C	A	missense_variant	MODERATE	c.1240G>T	p.Ala414Ser	0	0	0	0	1	1	0	0
	FGRAMPH1_01G13119	TRI12	2	5413939	T	C	synonymous_variant	LOW	c.1233A>G	p.Ser411Ser	0	0	0	0	1	1	0	0
	FGRAMPH1_01G13119	TRI12	2	5413968	C	G	missense_variant	MODERATE	c.1204G>C	p.Asp402His	0	0	0	0	0	1	0	0
	FGRAMPH1_01G13119	TRI12	2	5413969	T	C	synonymous_variant	LOW	c.1203A>G	p.Arg401Arg	0	0	0	0	0	1	0	0
	FGRAMPH1_01G13119	TRI12	2	5413977	T	C	missense_variant	MODERATE	c.1195A>G	p.Ile399Val	0	0	0	0	1	1	0	0
	FGRAMPH1_01G13119	TRI12	2	5413978	A	G	synonymous_variant	LOW	c.1194T>C	p.Ser398Ser	0	0	0	0	1	0	0	0
	FGRAMPH1_01G13119	TRI12	2	5413981	T	C	synonymous_variant	LOW	c.1191A>G	p.Ser397Ser	0	0	0	0	1	0	0	0
	FGRAMPH1_01G13119	TRI12	2	5413987	A	G	synonymous_variant	LOW	c.1185T>C	p.Ala395Ala	0	0	0	0	1	1	0	0
	FGRAMPH1_01G13119	TRI12	2	5414002	C	T	synonymous_variant	LOW	c.1170G>A	p.Thr390Thr	0	0	0	0	1	0	0	0
	FGRAMPH1_01G13119	TRI12	2	5414011	T	C	missense_variant	MODERATE	c.1161A>G	p.Ile387Met	0	0	0	0	1	1	0	0
	FGRAMPH1_01G13119	TRI12	2	5414013	T	G	missense_variant	MODERATE	c.1159A>C	p.Ile387Leu	0	0	0	0	1	0	0	0
	FGRAMPH1_01G13119	TRI12	2	5414021	G	A	missense_variant	MODERATE	c.1151C>T	p.Ala384Val	0	0	0	0	1	1	0	0
	FGRAMPH1_01G13119	TRI12	2	5414023	A	G	synonymous_variant	LOW	c.1149T>C	p.Leu383Leu	0	0	0	0	1	0	0	0
	FGRAMPH1_01G13119	TRI12	2	5414035	G	A	synonymous_variant	LOW	c.1137C>T	p.Arg379Arg	0	0	0	0	1	1	0	0
	FGRAMPH1_01G13119	TRI12	2	5414041	A	G	synonymous_variant	LOW	c.1131T>C	p.His377His	0	0	0	0	1	1	0	0
	FGRAMPH1_01G13119	TRI12	2	5414056	G	A	synonymous_variant	LOW	c.1116C>T	p.Phe372Phe	0	0	0	0	1	0	0	0
	FGRAMPH1_01G13119	TRI12	2	5414061	A	C	missense_variant	MODERATE	c.1111T>G	p.Leu371Val	0	0	0	0	1	1	0	0
	FGRAMPH1_01G13119	TRI12	2	5414065	T	G	synonymous_variant	LOW	c.1107A>C	p.Gly369Gly	0	0	0	0	1	1	0	0
	FGRAMPH1_01G13119	TRI12	2	5414073	C	T	missense_variant	MODERATE	c.1099G>A	p.Val367Ile	0	0	0	0	1	1	0	0
	FGRAMPH1_01G13119	TRI12	2	5414077	A	C	missense_variant	MODERATE	c.1095T>G	p.Ile365Met	0	0	0	0	0	1	0	0
	FGRAMPH1_01G13119	TRI12	2	5414079	T	C	missense_variant	MODERATE	c.1093A>G	p.Ile365Val	0	0	0	0	1	1	0	0
	FGRAMPH1_01G13119	TRI12	2	5414080	A	T	synonymous_variant	LOW	c.1092T>A	p.Gly364Gly	0	0	0	0	1	0	0	0
	FGRAMPH1_01G13119	TRI12	2	5414085	C	T	missense_variant	MODERATE	c.1087G>A	p.Ala363Thr	0	0	0	0	0	1	0	0
	FGRAMPH1_01G13119	TRI12	2	5414100	C	A	missense_variant	MODERATE	c.1072G>T	p.Ala358Ser	0	0	0	0	1	1	0	0
	FGRAMPH1_01G13119	TRI12	2	5414107	C	T	synonymous_variant	LOW	c.1065G>A	p.Ala355Ala	0	0	0	0	1	0	0	0
	FGRAMPH1_01G13119	TRI12	2	5414130	C	G	missense_variant	MODERATE	c.1042G>C	p.Glu348Gln	0	0	0	0	1	1	0	0
	FGRAMPH1_01G13119	TRI12	2	5414137	T	C	synonymous_variant	LOW	c.1035A>G	p.Lys345Lys	0	0	0	0	1	1	0	0
	FGRAMPH1_01G13119	TRI12	2	5414149	T	C	synonymous_variant	LOW	c.1023A>G	p.Gly341Gly	0	0	0	0	1	1	0	0
	FGRAMPH1_01G13119	TRI12	2	5414158	A	G	synonymous_variant	LOW	c.1014T>C	p.Asn338Asn	0	0	0	0	1	0	0	0
	FGRAMPH1_01G13119	TRI12	2	5414161	A	G	synonymous_variant	LOW	c.1011T>C	p.Ile337Ile	0	0	0	0	1	0	0	0
	FGRAMPH1_01G13119	TRI12	2	5414182	G	A	synonymous_variant	LOW	c.990C>T	p.Ile330Ile	0	0	0	0	1	0	0	0
	FGRAMPH1_01G13119	TRI12	2	5414185	T	A	synonymous_variant	LOW	c.987A>T	p.Thr329Thr	0	0	0	0	1	1	0	0
	FGRAMPH1_01G13119	TRI12	2	5414188	G	C	synonymous_variant	LOW	c.984C>G	p.Leu328Leu	0	0	0	0	1	0	0	0
	FGRAMPH1_01G13119	TRI12	2	5414212	T	G	synonymous_variant	LOW	c.960A>C	p.Ile320Ile	0	0	0	0	1	1	0	0
	FGRAMPH1_01G13119	TRI12	2	5414224	T	G	synonymous_variant	LOW	c.948A>C	p.Leu316Leu	0	0	0	0	1	1	0	0
	FGRAMPH1_01G13119	TRI12	2	5414248	G	A	synonymous_variant	LOW	c.924C>T	p.Thr308Thr	0	0	0	0	1	1	0	0
	FGRAMPH1_01G13119	TRI12	2	5414249	G	A	missense_variant	MODERATE	c.923C>T	p.Thr308Ile	0	0	0	0	0	1	0	0
	FGRAMPH1_01G13119	TRI12	2	5414250	T	A	missense_variant	MODERATE	c.922A>T	p.Thr308Ser	0	0	0	0	0	1	0	0
	FGRAMPH1_01G13119	TRI12	2	5414251	G	A	synonymous_variant	LOW	c.921C>T	p.Asp307Asp	0	0	0	0	1	1	0	0
	FGRAMPH1_01G13119	TRI12	2	5414257	A	G	synonymous_variant	LOW	c.915T>C	p.Phe305Phe	0	0	0	0	1	1	0	0
	FGRAMPH1_01G13119	TRI12	2	5414260	G	T	synonymous_variant	LOW	c.912C>A	p.Leu304Leu	0	0	0	0	1	1	0	0
	FGRAMPH1_01G13119	TRI12	2	5414264	C	G	missense_variant	MODERATE	c.908G>C	p.Gly303Ala	0	0	0	0	1	1	0	0
	FGRAMPH1_01G13119	TRI12	2	5414274	C	T	missense_variant	MODERATE	c.898G>A	p.Val300Ile	0	0	0	0	1	0	0	0
	FGRAMPH1_01G13119	TRI12	2	5414282	C	T	missense_variant	MODERATE	c.890G>A	p.Arg297Gln	0	0	0	0	1	0	0	0
	FGRAMPH1_01G13119	TRI12	2	5414285	T	A	missense_variant	MODERATE	c.887A>T	p.Glu296Val	0	0	0	0	1	0	0	0
	FGRAMPH1_01G13119	TRI12	2	5414290	C	T	synonymous_variant	LOW	c.882G>A	p.Lys294Lys	0	0	0	0	0	1	0	0
	FGRAMPH1_01G13119	TRI12	2	5414297	A	T	missense_variant	MODERATE	c.875T>A	p.Phe292Tyr	0	0	0	0	0	1	0	0
	FGRAMPH1_01G13119	TRI12	2	5414323	T	G	synonymous_variant	LOW	c.849A>C	p.Leu283Leu	0	0	0	0	1	1	0	0
	FGRAMPH1_01G13119	TRI12	2	5414335	G	A	synonymous_variant	LOW	c.837C>T	p.Gly279Gly	0	0	0	0	0	1	0	0
	FGRAMPH1_01G13119	TRI12	2	5414347	T	G	synonymous_variant	LOW	c.825A>C	p.Leu275Leu	0	0	0	0	1	1	0	0
	FGRAMPH1_01G13119	TRI12	2	5414356	A	G	synonymous_variant	LOW	c.816T>C	p.Ile272Ile	0	0	0	0	0	1	0	0
	FGRAMPH1_01G13119	TRI12	2	5414362	A	G	synonymous_variant	LOW	c.810T>C	p.Gly270Gly	0	0	0	0	1	1	0	0
	FGRAMPH1_01G13119	TRI12	2	5414364	C	T	missense_variant	MODERATE	c.808G>A	p.Gly270Ser	0	0	0	0	1	0	0	0
	FGRAMPH1_01G13119	TRI12	2	5414370	T	C	missense_variant	MODERATE	c.802A>G	p.Asn268Asp	0	0	0	0	0	1	0	0
	FGRAMPH1_01G13119	TRI12	2	5414376	C	G	missense_variant	MODERATE	c.796G>C	p.Ala266Pro	0	0	0	0	1	0	0	0
	FGRAMPH1_01G13119	TRI12	2	5414386	C	T	synonymous_variant	LOW	c.786G>A	p.Lys262Lys	0	0	0	0	0	1	0	0
	FGRAMPH1_01G13119	TRI12	2	5414398	G	A	synonymous_variant	LOW	c.774C>T	p.Ser258Ser	0	0	0	0	1	0	0	0
	FGRAMPH1_01G13119	TRI12	2	5414407	A	T	synonymous_variant	LOW	c.765T>A	p.Leu255Leu	0	0	0	0	1	0	0	0
	FGRAMPH1_01G13119	TRI12	2	5414422	T	C	synonymous_variant	LOW	c.750A>G	p.Val250Val	0	0	0	0	1	0	0	0
	FGRAMPH1_01G13119	TRI12	2	5414428	G	A	synonymous_variant	LOW	c.744C>T	p.Ala248Ala	0	0	0	0	0	1	0	0
	FGRAMPH1_01G13119	TRI12	2	5414429	G	A	missense_variant	MODERATE	c.743C>T	p.Ala248Val	0	0	0	0	1	0	0	0
	FGRAMPH1_01G13119	TRI12	2	5414430	C	A	missense_variant	MODERATE	c.742G>T	p.Ala248Ser	0	0	0	0	0	1	0	0
	FGRAMPH1_01G13119	TRI12	2	5414431	G	A	synonymous_variant	LOW	c.741C>T	p.Thr247Thr	0	0	0	0	1	1	0	0
	FGRAMPH1_01G13119	TRI12	2	5414432	G	C	missense_variant	MODERATE	c.740C>G	p.Thr247Ser	0	0	0	0	1	0	0	0
	FGRAMPH1_01G13119	TRI12	2	5414445	G	T	missense_variant	MODERATE	c.727C>A	p.Leu243Ile	0	0	0	0	1	1	0	0
	FGRAMPH1_01G13119	TRI12	2	5414458	G	A	synonymous_variant	LOW	c.714C>T	p.Leu238Leu	0	0	0	0	1	0	0	0
	FGRAMPH1_01G13119	TRI12	2	5414473	A	G	synonymous_variant	LOW	c.699T>C	p.Asp233Asp	0	0	0	0	1	1	0	0
	FGRAMPH1_01G13119	TRI12	2	5414489	T	C	missense_variant	MODERATE	c.683A>G	p.Lys228Arg	0	0	0	0	1	0	0	0
	FGRAMPH1_01G13119	TRI12	2	5414494	G	A	synonymous_variant	LOW	c.678C>T	p.Gly226Gly	0	0	0	0	0	1	0	0
	FGRAMPH1_01G13119	TRI12	2	5414503	T	C	synonymous_variant	LOW	c.669A>G	p.Gln223Gln	0	0	0	0	1	1	0	0
	FGRAMPH1_01G13119	TRI12	2	5414507	G	C	missense_variant	MODERATE	c.665C>G	p.Thr222Arg	0	0	0	0	1	0	0	0
	FGRAMPH1_01G13119	TRI12	2	5414524	G	A	synonymous_variant	LOW	c.648C>T	p.Tyr216Tyr	0	0	0	0	1	0	0	0
	FGRAMPH1_01G13119	TRI12	2	5414536	G	A	synonymous_variant	LOW	c.636C>T	p.Ile212Ile	0	0	0	0	1	0	0	0
	FGRAMPH1_01G13119	TRI12	2	5414542	T	C	synonymous_variant	LOW	c.630A>G	p.Ser210Ser	0	0	0	0	1	0	0	0
	FGRAMPH1_01G13119	TRI12	2	5414543	G	A	missense_variant	MODERATE	c.629C>T	p.Ser210Leu	0	0	0	0	1	1	0	0
	FGRAMPH1_01G13119	TRI12	2	5414544	A	C	missense_variant	MODERATE	c.628T>G	p.Ser210Ala	0	0	0	0	1	1	0	0
	FGRAMPH1_01G13119	TRI12	2	5414546	G	A	missense_variant	MODERATE	c.626C>T	p.Thr209Ile	0	0	0	0	1	0	0	0
	FGRAMPH1_01G13119	TRI12	2	5414547	T	C	missense_variant	MODERATE	c.625A>G	p.Thr209Ala	0	0	0	0	1	0	0	0
	FGRAMPH1_01G13119	TRI12	2	5414551	G	A	synonymous_variant	LOW	c.621C>T	p.Val207Val	0	0	0	0	1	1	0	0
	FGRAMPH1_01G13119	TRI12	2	5414553	C	T	missense_variant&splice_region_variant	MODERATE	c.619G>A	p.Val207Ile	0	0	0	0	1	0	0	0
	FGRAMPH1_01G13119	TRI12	2	5414559	T	C	splice_region_variant&intron_variant	LOW	c.617-4A>G		0	0	0	0	0	1	0	0
	FGRAMPH1_01G13119	TRI12	2	5414571	C	T	intron_variant	MODIFIER	c.617-16G>A		0	0	0	0	0	1	0	0
	FGRAMPH1_01G13119	TRI12	2	5414574	C	T	intron_variant	MODIFIER	c.617-19G>A		0	0	0	0	1	0	0	0
	FGRAMPH1_01G13119	TRI12	2	5414592	A	G	intron_variant	MODIFIER	c.616+20T>C		0	0	0	0	1	1	0	0
	FGRAMPH1_01G13119	TRI12	2	5414603	G	A	intron_variant	MODIFIER	c.616+9C>T		0	0	0	0	1	1	0	0
	FGRAMPH1_01G13119	TRI12	2	5414612	T	C	missense_variant&splice_region_variant	MODERATE	c.616A>G	p.Thr206Ala	0	0	0	0	1	1	0	0
	FGRAMPH1_01G13119	TRI12	2	5414616	C	A	missense_variant	MODERATE	c.612G>T	p.Met204Ile	0	0	0	0	0	1	0	0
	FGRAMPH1_01G13119	TRI12	2	5414637	G	T	synonymous_variant	LOW	c.591C>A	p.Ile197Ile	0	0	0	0	1	0	0	0
	FGRAMPH1_01G13119	TRI12	2	5414650	C	T	missense_variant	MODERATE	c.578G>A	p.Ser193Asn	0	0	0	0	1	1	0	0
	FGRAMPH1_01G13119	TRI12	2	5414651	T	C	missense_variant	MODERATE	c.577A>G	p.Ser193Gly	0	0	0	0	0	1	0	0
	FGRAMPH1_01G13119	TRI12	2	5414652	G	C	missense_variant	MODERATE	c.576C>G	p.Ser192Arg	0	0	0	0	0	1	0	0
	FGRAMPH1_01G13119	TRI12	2	5414654	T	C	missense_variant	MODERATE	c.574A>G	p.Ser192Gly	0	0	0	0	1	1	0	0
	FGRAMPH1_01G13119	TRI12	2	5414657	G	C	missense_variant	MODERATE	c.571C>G	p.Gln191Glu	0	0	0	0	0	1	0	0
	FGRAMPH1_01G13119	TRI12	2	5414661	G	A	synonymous_variant	LOW	c.567C>T	p.Ser189Ser	0	0	0	0	0	1	0	0
	FGRAMPH1_01G13119	TRI12	2	5414676	C	A	missense_variant	MODERATE	c.552G>T	p.Leu184Phe	0	0	0	0	1	1	0	0
	FGRAMPH1_01G13119	TRI12	2	5414688	A	C	synonymous_variant	LOW	c.540T>G	p.Ala180Ala	0	0	0	0	0	1	0	0
	FGRAMPH1_01G13119	TRI12	2	5414689	G	A	missense_variant	MODERATE	c.539C>T	p.Ala180Val	0	0	0	0	0	1	0	0
	FGRAMPH1_01G13119	TRI12	2	5414690	C	T	missense_variant	MODERATE	c.538G>A	p.Ala180Thr	0	0	0	0	0	1	0	0
	FGRAMPH1_01G13119	TRI12	2	5414692	G	T	missense_variant	MODERATE	c.536C>A	p.Thr179Asn	0	0	0	0	1	1	0	0
	FGRAMPH1_01G13119	TRI12	2	5414695	A	G	missense_variant	MODERATE	c.533T>C	p.Met178Thr	0	0	0	0	0	1	0	0
	FGRAMPH1_01G13119	TRI12	2	5414696	T	C	missense_variant	MODERATE	c.532A>G	p.Met178Val	0	0	0	0	0	1	0	0
[truncated: 483 more rows]

## Sheet: Table S19
	Table S19: Details about LOF mutations altering biosynthesis gene clusters of secondary metabolites
	Cluster_ID	Metabolite	Gene ID PH-1 v5.0	Gene ID PH-1 v3.0 (MIPS version )	Signature Enzymes	Tailoring Enzymes	Transporter_Transcription Factors	InterPro domains	Chromosome	Position in Chromosome	Reference Allele	Alternative Allele	Mutation type	Impacts	Nucleotidic Change	Amino Acid Change	MDC_Fg1	MDC_Fg5	MDC_Fg8	MDC_Fg13	MDC_Fg202	MDC_Fg593	MDC_Fg851	MDC_FgU1
	C01		FGRAMPH1_01G00055	FGSG_11645				N/A	1	83327	G	GC	frameshift_variant	HIGH	c.433_434insC	p.Val145fs	0	0	0	0	0	0	0	1
	C01		FGRAMPH1_01G00055	FGSG_11645				N/A	1	84062	AC	A	frameshift_variant	HIGH	c.1169delC	p.Thr390fs	0	0	0	0	0	0	0	1
	C01		FGRAMPH1_01G00055	FGSG_11645				N/A	1	84076	GT	G	frameshift_variant	HIGH	c.1183delT	p.Ser395fs	0	0	0	0	0	0	0	1
	C01		FGRAMPH1_01G00055	FGSG_11645				N/A	1	84079	C	CAG	frameshift_variant	HIGH	c.1185_1186insAG	p.Glu398fs	0	0	0	0	0	0	0	1
	C01		FGRAMPH1_01G00055	FGSG_11645				N/A	1	84422	C	CG	frameshift_variant	HIGH	c.1528_1529insG	p.Gln510fs	0	0	0	0	0	0	0	1
	C01		FGRAMPH1_01G00055	FGSG_11645				N/A	1	84468	GC	G	frameshift_variant	HIGH	c.1575delC	p.Lys526fs	0	0	0	0	0	0	0	1
	C01		FGRAMPH1_01G00055	FGSG_11645				N/A	1	84473	C	CT	frameshift_variant	HIGH	c.1579_1580insT	p.Pro527fs	0	0	0	0	0	0	0	1
	C01		FGRAMPH1_01G00055	FGSG_11645				N/A	1	84824	AT	A	frameshift_variant	HIGH	c.1931delT	p.Met644fs	0	0	0	0	0	0	0	1
	C01		FGRAMPH1_01G00057	FGSG_11646				N/A	1	85200	G	C	splice_acceptor_variant&intron_variant	HIGH	c.761G>C		0	1	0	0	0	0	0	1
	C01		FGRAMPH1_01G00057	FGSG_11646				N/A	1	85411	C	CG	frameshift_variant	HIGH	c.188_189insG	p.Ser64fs	0	0	0	0	0	0	0	1
	C02	Gramillin	FGRAMPH1_01G00137	FGSG_00040				Tetratricopeptide repeat ; SET domain	1	173977	G	A	stop_gained	HIGH	c.670C>T	p.Gln224*	0	1	1	0	1	1	1	0
	C02	Gramillin	FGRAMPH1_01G00139	FGSG_11657				N/A	1	177402	G	T	stop_gained	HIGH	c.1872C>A	p.Tyr624*	0	0	0	0	1	0	0	0
	C02	Gramillin	FGRAMPH1_01G00139	FGSG_11657				N/A	1	177691	G	GA	frameshift_variant	HIGH	c.1796dupT	p.Ser602fs	0	0	0	0	1	0	0	0
	C02	Gramillin	FGRAMPH1_01G00139	FGSG_11657				N/A	1	178039	C	T	stop_gained	HIGH	c.1511G>A	p.Trp504*	0	1	1	1	0	1	1	1
	C02	Gramillin	FGRAMPH1_01G00143	FGSG_15673	NRPS 8			AMP-binding enzyme ; Condensation domain ; Phosphopantetheine attachment site	1	194664	C	T	splice_acceptor_variant&intron_variant	HIGH	c.126611G>A		0	1	0	0	1	1	1	0
	C02	Gramillin	FGRAMPH1_01G00143	FGSG_15673	NRPS 8			AMP-binding enzyme ; Condensation domain ; Phosphopantetheine attachment site	1	194722	A	T	splice_donor_variant&intron_variant	HIGH	c.12660+2T>A		0	1	0	0	1	1	1	0
	C02	Gramillin	FGRAMPH1_01G00151	FGSG_00046			TP	ABC transporter ; ABC transporter transmembrane region	1	214706	AG	A	frameshift_variant	HIGH	c.1755delG	p.Ile586fs	0	0	0	0	0	0	0	1
	C02	Gramillin	FGRAMPH1_01G00151	FGSG_00046			TP	ABC transporter ; ABC transporter transmembrane region	1	216078	T	A	stop_gained	HIGH	c.2901T>A	p.Tyr967*	0	0	0	0	0	0	1	0
	C02	Gramillin	FGRAMPH1_01G00153	FGSG_00047				Thioesterase domain	1	219746	T	G	stop_gained	HIGH	c.942T>G	p.Tyr314*	0	0	0	0	1	0	0	0
	C02	Gramillin	FGRAMPH1_01G00153	FGSG_00047				Thioesterase domain	1	219860	A	G	splice_acceptor_variant&intron_variant	HIGH	c.10022A>G		1	0	0	0	0	0	0	0
	C06		FGRAMPH1_01G04079	FGSG_01676				N/A	1	5566813	G	A	stop_gained	HIGH	c.217C>T	p.Gln73*	0	0	0	0	0	1	0	1
	C06		FGRAMPH1_01G04083	FGSG_01678				N/A	1	5570565	A	T	splice_donor_variant&intron_variant	HIGH	c.938+2T>A		0	1	1	1	1	1	1	0
	C06		FGRAMPH1_01G04083	FGSG_01678				N/A	1	5571134	G	GAT	frameshift_variant	HIGH	c.419_420dupAT	p.His141fs	0	1	0	1	1	0	1	0
	C06		FGRAMPH1_01G04083	FGSG_01678				N/A	1	5571142	ATT	A	frameshift_variant	HIGH	c.411_412delAA	p.Ile138fs	0	1	0	1	1	0	1	0
	C06		FGRAMPH1_01G04087	FGSG_15872	NRPS 16			AMP-binding enzyme ; Aminotransferase class-V ; Male sterility protein ; Phosphopantetheine attachment site	1	5578868	G	A	stop_gained	HIGH	c.565C>T	p.Gln189*	0	0	0	1	0	0	0	0
	C06		FGRAMPH1_01G04101	FGSG_15676	NRPS 19	Methyl		Alpha/beta hydrolase family ; AMP-binding enzyme ; AMP-binding enzyme C-terminal domain ; Condensation domain ; HxxPF-repeated domain ; Methyltransferase domain ; Phosphopantetheine attachment site	1	5596679	A	AC	frameshift_variant	HIGH	c.974_975insC	p.Glu325fs	0	0	0	0	0	0	0	1
	C07		FGRAMPH1_01G04219	FGSG_15880				Hydantoinase/oxoprolinase N-terminal region	1	5734395	T	C	splice_donor_variant&intron_variant	HIGH	c.2215+2T>C		1	0	0	0	0	0	0	0
	C07		FGRAMPH1_01G04223	FGSG_01735				N/A	1	5739196	G	A	stop_gained	HIGH	c.45G>A	p.Trp15*	0	0	1	1	1	1	0	1
	C07		FGRAMPH1_01G04225	FGSG_01736				N/A	1	5740860	T	TAC	splice_acceptor_variant&intron_variant	HIGH	c.903_902insAC		1	1	1	1	1	1	1	1
	C07		FGRAMPH1_01G04233	FGSG_01739		P450		Cytochrome P450	1	5758526	T	C	splice_donor_variant&intron_variant	HIGH	c.1263+2T>C		0	0	0	0	1	0	0	0
	C07		FGRAMPH1_01G04237	FGSG_01741				Flavin-binding monooxygenase-like	1	5763594	A	G	splice_donor_variant&intron_variant	HIGH	c.901+2T>C		1	0	0	0	0	0	0	0
	C07		FGRAMPH1_01G04237	FGSG_01741				Flavin-binding monooxygenase-like	1	5764100	CA	C	frameshift_variant	HIGH	c.447delT	p.Asp150fs	0	0	0	0	0	0	0	1
	C07		FGRAMPH1_01G04245	FGSG_15133				N/A	1	5774079	C	T	splice_donor_variant&intron_variant	HIGH	c.83+1G>A		1	0	0	0	0	0	0	0
	C08	Fumonisin	FGRAMPH1_01G04349	FGSG_01792			TP	Major Facilitator Superfamily	1	5898157	T	C	splice_acceptor_variant&intron_variant	HIGH	c.3322A>G		0	1	0	0	0	1	0	0
	C12		FGRAMPH1_01G05499	FGSG_02278			TP	Amino acid permease	1	7383023	A	G	splice_donor_variant&intron_variant	HIGH	c.334+2T>C		1	1	0	0	0	1	1	0
	C12		FGRAMPH1_01G05501	FGSG_02279				Copper amine oxidase, enzyme domain	1	7384382	CT	C	frameshift_variant	HIGH	c.246delT	p.Gln83fs	0	0	1	0	0	0	0	1
	C12		FGRAMPH1_01G05501	FGSG_02279				Copper amine oxidase, enzyme domain	1	7384386	A	AG	frameshift_variant	HIGH	c.249_250insG	p.Tyr84fs	0	0	1	0	0	0	0	1
	C12		FGRAMPH1_01G05501	FGSG_02279				Copper amine oxidase, enzyme domain	1	7385101	T	C	splice_donor_variant&intron_variant	HIGH	c.912+2T>C		1	0	0	0	0	0	0	0
	C12		FGRAMPH1_01G05525	FGSG_02290				Ankyrin repeats (3 copies)	1	7419102	A	AC	frameshift_variant	HIGH	c.1559_1560insC	p.Leu521fs	0	0	0	0	0	0	0	1
	C14		FGRAMPH1_01G05641	FGSG_02348				N/A	1	7582721	G	GC	frameshift_variant	HIGH	c.844_845insG	p.Ser282fs	0	0	0	0	0	0	0	1
	C14		FGRAMPH1_01G05641	FGSG_02348				N/A	1	7582803	GA	G	frameshift_variant	HIGH	c.762delT	p.Gln255fs	0	0	0	0	0	0	0	1
	C14		FGRAMPH1_01G05643	FGSG_12118				Candida agglutinin-like (ALS)	1	7595596	AG	A	frameshift_variant	HIGH	c.10681delG	p.Ala3561fs	0	0	1	0	0	0	0	1
	C14		FGRAMPH1_01G05643	FGSG_12118				Candida agglutinin-like (ALS)	1	7595599	A	AG	frameshift_variant	HIGH	c.10683_10684insG	p.Tyr3562fs	0	0	1	0	0	0	0	1
	C14		FGRAMPH1_01G05643	FGSG_12118				Candida agglutinin-like (ALS)	1	7595663	GT	G	frameshift_variant	HIGH	c.10749delT	p.Pro3584fs	0	0	0	0	0	0	0	1
	C14		FGRAMPH1_01G05661	FGSG_12119				GDSL-like Lipase/Acylhydrolase	1	7612846	AG	A	frameshift_variant	HIGH	c.345delG	p.Lys115fs	1	0	0	0	0	0	0	0
	C14		FGRAMPH1_01G05675	FGSG_15974				N/A	1	7628504	G	A	stop_gained	HIGH	c.514C>T	p.Arg172*	0	0	0	0	1	1	1	0
	C14		FGRAMPH1_01G05675	FGSG_15974				N/A	1	7628507	G	A	stop_gained	HIGH	c.511C>T	p.Gln171*	0	0	0	0	1	1	1	0
	C14		FGRAMPH1_01G05681	FGSG_02365				Putative serine esterase (DUF676) ; NB-ARC domain	1	7638273	G	A	stop_gained	HIGH	c.136C>T	p.Gln46*	0	1	1	0	0	1	0	0
	C14		FGRAMPH1_01G05681	FGSG_02365				Putative serine esterase (DUF676) ; NB-ARC domain	1	7638336	C	A	stop_gained	HIGH	c.73G>T	p.Glu25*	1	0	0	0	0	0	0	0
	C14		FGRAMPH1_01G05685	FGSG_02366		P450		Cytochrome P450	1	7639333	G	C	start_lost	HIGH	c.3G>C	p.Met1?	0	1	1	0	0	1	0	0
	C14		FGRAMPH1_01G05687	FGSG_02367		P450		Cytochrome P450	1	7643553	G	A	stop_gained	HIGH	c.100C>T	p.Gln34*	0	0	1	0	0	0	0	0
	C14		FGRAMPH1_01G05687	FGSG_02367		P450		Cytochrome P450	1	7643634	G	A	stop_gained	HIGH	c.19C>T	p.Arg7*	0	0	0	0	0	0	0	1
	C14		FGRAMPH1_01G05695	FGSG_02371		P450		Cytochrome P450	1	7651237	G	A	splice_donor_variant&intron_variant	HIGH	c.576+1G>A		0	0	1	1	1	0	0	0
	C15	Zearalenone	FGRAMPH1_01G05745	FGSG_02394	NRPS 15			AMP-binding enzyme ; Condensation domain ; Male sterility protein ; Phosphopantetheine attachment site	1	7711732	C	CT	frameshift_variant	HIGH	c.1215_1216insA	p.Ala406fs	0	0	0	0	0	0	0	1
	C15	Zearalenone	FGRAMPH1_01G05745	FGSG_02394	NRPS 15			AMP-binding enzyme ; Condensation domain ; Male sterility protein ; Phosphopantetheine attachment site	1	7712014	CA	C	frameshift_variant	HIGH	c.933delT	p.Ala312fs	0	0	0	0	0	0	0	1
	C15	Zearalenone	FGRAMPH1_01G05749	FGSG_15980	PKS 27			Polyketide synthase dehydratase ; Phosphopantetheine attachment site ; Thioesterase domain ; Beta-ketoacyl synthase, N-terminal domain ; Acyl transferase domain	1	7720888	T	C	splice_acceptor_variant&intron_variant	HIGH	c.23532A>G		0	0	1	0	0	0	1	1
	C16		FGRAMPH1_01G15657	FGSG_04593				UbiA prenyltransferase family	2	8507878	CTGTTTGCCGAGACATATT	C	start_lost&conservative_inframe_deletion	HIGH	c.3_15delAATATGTCTCGGCAAACA	p.Met1_Thr5del	0	0	0	1	1	1	0	0
	C16		FGRAMPH1_01G15657	FGSG_04593				UbiA prenyltransferase family	2	8507881	TTTGCCGAGACATATTTGTTTGCCGAGACATATCTGC	T	start_lost&conservative_inframe_deletion	HIGH	c.24_12delGCAGATATGTCTCGGCAAACAAATATGTCTCGGCAA	p.Met1_Gln4del	0	0	0	0	0	0	1	0
	C17		FGRAMPH1_01G15043	FGSG_16124				Sodium:sulfate symporter transmembrane region ; SPX domain	2	7701190	G	A	splice_donor_variant&intron_variant	HIGH	c.5+1G>A		0	0	1	1	1	1	1	1
	C18	Orcinol/orsellinic acid	FGRAMPH1_01G14141	FGSG_03965				Amidohydrolase	2	6528060	TC	T	frameshift_variant	HIGH	c.472delC	p.His158fs	0	0	0	0	1	0	0	0
	C18	Orcinol/orsellinic acid	FGRAMPH1_01G14145	FGSG_03967				Peptidase family M20/M25/M40	2	6532718	CG	C	frameshift_variant	HIGH	c.160delG	p.Asp54fs	1	0	0	0	0	0	0	0
	C18	Orcinol/orsellinic acid	FGRAMPH1_01G14145	FGSG_03967				Peptidase family M20/M25/M40	2	6533710	AAT	A	frameshift_variant	HIGH	c.1094_1095delAT	p.Tyr365fs	1	1	0	0	0	0	0	0
	C20		FGRAMPH1_01G13875	FGSG_03855			TP	Major Facilitator Superfamily	2	6242528	C	A	stop_gained	HIGH	c.19G>T	p.Glu7*	0	1	0	0	0	0	0	0
	C20		FGRAMPH1_01G13885	FGSG_03859				N/A	2	6252619	T	TC	frameshift_variant	HIGH	c.1304_1305insC	p.Glu436fs	0	1	0	0	0	0	0	0
	C22		FGRAMPH1_01G13575	FGSG_03733				Epoxide hydrolase N terminus	2	5921974	C	T	stop_gained	HIGH	c.757C>T	p.Arg253*	0	0	0	0	0	0	1	0
	C23	Trichothecene	FGRAMPH1_01G13101	FGSG_03532				Lipase, secreted	2	5392890	G	GGT	frameshift_variant	HIGH	c.908_909insAC	p.Phe304fs	0	0	0	0	1	0	0	0
	C23	Trichothecene	FGRAMPH1_01G13101	FGSG_03532				Lipase, secreted	2	5392897	CCA	C	frameshift_variant	HIGH	c.900_901delTG	p.Gly301fs	0	0	0	0	1	0	0	0
	C23	Trichothecene	FGRAMPH1_01G13103	FGSG_03533				Wax synthase domain	2	5395449	C	CTATTG	frameshift_variant	HIGH	c.225_226insATTGT	p.Arg76fs	0	0	0	0	0	1	0	0
	C23	Trichothecene	FGRAMPH1_01G13103	FGSG_03533				Wax synthase domain	2	5395466	C	CCT	frameshift_variant	HIGH	c.243_244dupTC	p.Arg82fs	0	0	0	0	0	1	0	0
	C23	Trichothecene	FGRAMPH1_01G13103	FGSG_03533				Wax synthase domain	2	5395474	G	GTC	frameshift_variant	HIGH	c.250_251insCT	p.Phe84fs	0	0	0	0	0	1	0	0
	C23	Trichothecene	FGRAMPH1_01G13103	FGSG_03533				Wax synthase domain	2	5395731	TG	T	frameshift_variant	HIGH	c.507delG	p.Leu169fs	0	0	0	0	0	1	0	0
	C23	Trichothecene	FGRAMPH1_01G13109	FGSG_03536			FP	Trichothecene biosynthesis transcription regulator TRI6	2	5402310	G	T	start_lost	HIGH	c.3G>T	p.Met1?	0	0	0	0	1	0	0	0
	C23	Trichothecene	FGRAMPH1_01G13121	FGSG_03542		P450		Cytochrome P450	2	5416253	CT	C	frameshift_variant	HIGH	c.349delA	p.Arg117fs	0	0	0	0	1	0	0	0
	C23	Trichothecene	FGRAMPH1_01G13121	FGSG_03542		P450		Cytochrome P452	2	5416428	C	CATGAA	frameshift_variant	HIGH	c.174_175insTTCAT	p.Val59fs	0	0	0	0	1	0	0	0
	C23	Trichothecene	FGRAMPH1_01G13121	FGSG_03542		P450		Cytochrome P451	2	5416628	T	C	start_lost	HIGH	c.1A>G	p.Met1?	0	0	1	1	0	0	1	1
	C24	acorenol	FGRAMPH1_01G13003	FGSG_12423				N/A	2	5283301	AT	A	frameshift_variant	HIGH	c.182delA	p.Asn61fs	0	1	0	0	0	0	1	0
	C24	acorenol	FGRAMPH1_01G13003	FGSG_12423				N/A	2	5283483	T	C	start_lost	HIGH	c.1A>G	p.Met1?	0	1	0	0	0	0	1	0
	C24	acorenol	FGRAMPH1_01G13005	FGSG_12422				AAA domain	2	5284091	TGGCTC	T	frameshift_variant	HIGH	c.267_271delGAGCC	p.Ser90fs	0	1	0	0	0	0	0	0
	C24	acorenol	FGRAMPH1_01G13005	FGSG_12422				AAA domain	2	5284093	GCTCGT	G	frameshift_variant	HIGH	c.265_269delACGAG	p.Thr89fs	0	0	0	0	0	0	1	0
	C24	acorenol	FGRAMPH1_01G13019	FGSG_03496				Phosphotransferase enzyme family	2	5295299	C	CAT	frameshift_variant	HIGH	c.109_110insAT	p.Pro37fs	0	0	1	1	1	1	1	1
	C25		FGRAMPH1_01G12827	FGSG_03414		Oxido		FAD dependent oxidoreductase ; Aminomethyltransferase folate-binding domain ; Glycine cleavage T-protein C-terminal barrel domain	2	5085697	AT	A	frameshift_variant&start_lost	HIGH	c.1delA	p.Met1fs	0	0	0	0	0	0	1	0
	C28	Carotenoid	FGRAMPH1_01G11969	FGSG_03064				Bacteriorhodopsin-like protein	2	4123908	C	T	splice_acceptor_variant&intron_variant	HIGH	c.1941G>A		0	1	0	0	0	0	0	0
	C28	Carotenoid	FGRAMPH1_01G11975	FGSG_03067				Retinal pigment epithelial membrane protein	2	4131093	CG	C	frameshift_variant	HIGH	c.1393delG	p.Asp465fs	1	0	0	0	0	0	0	1
	C28	Carotenoid	FGRAMPH1_01G11975	FGSG_03067				Retinal pigment epithelial membrane protein	2	4131096	C	CT	frameshift_variant&stop_gained	HIGH	c.1395_1396insT	p.Asp466fs	1	0	0	0	0	0	0	1
	C30		FGRAMPH1_01G11403	FGSG_02827				F-box domain	2	3510918	G	GC	frameshift_variant	HIGH	c.959dupC	p.Arg321fs	1	1	1	1	1	1	1	1
	C31		FGRAMPH1_01G16089	FGSG_04696				N/A	3	29804	C	T	stop_gained	HIGH	c.637C>T	p.Gln213*	0	0	0	0	0	0	1	0
	C31		FGRAMPH1_01G16095	FGSG_04698				N/A	3	35510	C	T	stop_gained	HIGH	c.10C>T	p.Gln4*	0	0	0	0	0	0	0	1
	C33	Ferricrocin	FGRAMPH1_01G17745	FGSG_05369				Initiation factor 2 subunit family	3	2030263	C	T	stop_gained	HIGH	c.44G>A	p.Trp15*	0	1	0	0	0	0	0	0
	C35		FGRAMPH1_01G19353	FGSG_06043				N/A	3	4119506	C	A	splice_acceptor_variant&intron_variant	HIGH	c.3021G>T		1	0	0	0	0	0	0	0
	C36		FGRAMPH1_01G22291	FGSG_20331				N/A	4	62367	T	A	start_lost	HIGH	c.2T>A	p.Met1?	0	0	0	0	1	0	0	0
	C36		FGRAMPH1_01G22291	FGSG_20331				N/A	4	62624	G	GT	frameshift_variant	HIGH	c.191_192insT	p.Thr65fs	0	0	0	0	1	0	0	0
	C36		FGRAMPH1_01G22301	FGSG_06448			FP	Fungal specific transcription factor domain ; Fungal Zn(2)-Cys(6) binuclear cluster domain	4	72607	T	G	stop_gained	HIGH	c.50T>G	p.Leu17*	0	0	0	1	0	0	0	1
	C37		FGRAMPH1_01G22325	FGSG_12922				AMP-binding enzyme	4	98401	C	A	splice_acceptor_variant&intron_variant	HIGH	c.11791G>T		0	0	0	0	0	0	1	0
	C38		FGRAMPH1_01G22449	FGSG_06500				NmrA-like family	4	264009	TG	T	frameshift_variant	HIGH	c.558delC	p.Phe186fs	0	0	0	0	0	0	0	1
	C38		FGRAMPH1_01G22457	FGSG_16669				RNA dependent RNA polymerase	4	275872	GGC	G	frameshift_variant	HIGH	c.995_996delGC	p.Gly332fs	1	0	0	0	0	0	0	0
	C38		FGRAMPH1_01G22461	FGSG_16671				N/A	4	281267	T	TTCCTGTGAGGCTACTTCAGC	frameshift_variant&stop_gained	HIGH	c.47_48insACTTCAGCTCCTGTGAGGCT	p.Asn17fs	0	1	0	0	1	1	1	0
	C38		FGRAMPH1_01G22461	FGSG_16671				N/A	4	281267	G	A	splice_acceptor_variant&intron_variant	HIGH			0	0	0	1	0	0	0	0
	C38		FGRAMPH1_01G22467	FGSG_12933				N/A	4	289909	T	C	splice_donor_variant&intron_variant	HIGH	c.163+2T>C		1	1	1	1	1	1	1	1
	C39		FGRAMPH1_01G22529	FGSG_06536		Oxido		FAD dependent oxidoreductase	4	356818	CT	C	frameshift_variant	HIGH	c.1170delT	p.Glu391fs	0	0	0	0	0	0	0	1
	C42	FusarinC	FGRAMPH1_01G25687	FGSG_16897				Flavin monooxygenase-like;Flavin	4	4517924	G	C	stop_gained	HIGH	c.1106C>G	p.Ser369*	0	0	0	0	0	0	0	1
	C42	FusarinC	FGRAMPH1_01G25687	FGSG_16897				Flavin monooxygenase-like;Flavin	4	4518178	C	A	stop_gained	HIGH	c.877G>T	p.Glu293*	0	0	0	0	0	0	0	1
	C42	FusarinC	FGRAMPH1_01G25687	FGSG_16897				Flavin monooxygenase-like;Flavin	4	4518295	G	A	stop_gained	HIGH	c.760C>T	p.Gln254*	0	0	1	0	1	1	0	1
	C42	FusarinC	FGRAMPH1_01G25687	FGSG_16897				Flavin monooxygenase-like;Flavin	4	4518346	ATGGACAT	A	frameshift_variant	HIGH	c.702_708delATGTCCA	p.Gln234fs	0	0	0	0	1	1	0	0
	C42	FusarinC	FGRAMPH1_01G25687	FGSG_16897				Flavin monooxygenase-like;Flavin	4	4518351	CATTG	C	frameshift_variant	HIGH	c.700_703delCAAT	p.Gln234fs	0	0	0	0	0	0	0	1
	C42	FusarinC	FGRAMPH1_01G25687	FGSG_16897				Flavin monooxygenase-like;Flavin	4	4518355	G	A	stop_gained	HIGH	c.700C>T	p.Gln234*	0	0	0	1	0	0	1	0
	C42	FusarinC	FGRAMPH1_01G25689	FGSG_07797				Alpha/beta hydrolase family	4	4520478	CT	C	frameshift_variant	HIGH	c.690delA	p.Phe232fs	0	0	0	0	0	0	0	1
	C42	FusarinC	FGRAMPH1_01G25691	FGSG_07798	PKS 10	Methyl		Polyketide synthase dehydratase ; Acyl transferase domain ; AMP-binding enzyme ; Beta-ketoacyl synthase, C-terminal domain ; Beta-ketoacyl synthase, N-terminal domain ; Condensation domain ; HxxPF-repeated domain ; KR domain ; Male sterility protein ; Methyltransferase domain ; Phosphopantetheine attachment site	4	4532419	CTT	C	frameshift_variant	HIGH	c.1352_1353delAA	p.Glu451fs	0	0	1	0	0	0	0	0
	C42	FusarinC	FGRAMPH1_01G25703	FGSG_16899				Aldehyde dehydrogenase family	4	4544028	T	C	splice_donor_variant&intron_variant	HIGH	c.512+2T>C		1	0	0	0	0	0	0	0
	C45		FGRAMPH1_01G09889	FGSG_08411				N/A	2	1314272	G	T	splice_donor_variant&intron_variant	HIGH	c.48+1G>T		0	0	0	0	0	0	0	1
	C45		FGRAMPH1_01G09889	FGSG_08411				N/A	2	1314696	A	C	splice_acceptor_variant&intron_variant	HIGH	c.922A>C		1	0	0	0	0	0	0	0
	C47	Fusaristatin A	FGRAMPH1_01G09373	FGSG_08209	NRPS 7			AMP-binding enzyme ; Condensation domain ; Phosphopantetheine attachment site	2	697032	T	C	start_lost	HIGH	c.2T>C	p.Met1?	0	1	0	0	0	0	0	0
	C47	Fusaristatin A	FGRAMPH1_01G09373	FGSG_08209	NRPS 7			AMP-binding enzyme ; Condensation domain ; Phosphopantetheine attachment site	2	697033	G	A	start_lost	HIGH	c.3G>A	p.Met1?	0	1	0	0	0	0	0	0
	C47	Fusaristatin A	FGRAMPH1_01G09373	FGSG_08209	NRPS 7			AMP-binding enzyme ; Condensation domain ; Phosphopantetheine attachment site	2	706704	AG	A	frameshift_variant	HIGH	c.9321delG	p.Lys3108fs	0	0	0	0	0	0	0	1
	C48	Tricinonoic acid	FGRAMPH1_01G09307	FGSG_20118				N/A	2	625748	G	A	start_lost	HIGH	c.3G>A	p.Met1?	0	0	1	0	1	1	0	0
	C48	Tricinonoic acid	FGRAMPH1_01G09307	FGSG_20118				N/A	2	625873	G	A	splice_acceptor_variant&intron_variant	HIGH	c.571G>A		0	0	0	1	0	0	1	1
	C48	Tricinonoic acid	FGRAMPH1_01G09307	FGSG_20118				N/A	2	625950	G	T	splice_donor_variant&intron_variant	HIGH	c.132+1G>T		0	0	0	0	1	1	0	0
	C48	Tricinonoic acid	FGRAMPH1_01G09325	FGSG_17087		P450		Cytochrome P450	2	645288	G	GAA	frameshift_variant	HIGH	c.1361_1362insAA	p.Arg455fs	0	0	0	0	0	0	0	1
	C48	Tricinonoic acid	FGRAMPH1_01G09325	FGSG_17087		P450		Cytochrome P450	2	645294	AG	A	frameshift_variant	HIGH	c.1368delG	p.Lys456fs	0	0	0	0	0	0	0	1
	C49	Butenolide	FGRAMPH1_01G09075	FGSG_08083				Pyridoxal-dependent decarboxylase conserved domain	2	341958	AT	A	frameshift_variant	HIGH	c.1109delT	p.Met370fs	0	0	0	0	0	0	0	1
	C49	Butenolide	FGRAMPH1_01G09077	FGSG_08084			TP	Major Facilitator Superfamily	2	343762	CA	C	frameshift_variant	HIGH	c.426delA	p.Leu143fs	0	0	0	0	0	0	0	1
	C49	Butenolide	FGRAMPH1_01G09077	FGSG_08084			TP	Major Facilitator Superfamily	2	344065	C	CA	frameshift_variant	HIGH	c.728_729insA	p.Arg245fs	0	0	0	0	0	0	0	1
	C50		FGRAMPH1_01G09033	FGSG_08066				Zinc-binding dehydrogenase ; Alcohol dehydrogenase GroES-like domain	2	301007	ATC	A	frameshift_variant	HIGH	c.940_941delTC	p.Ser314fs	0	0	1	0	0	0	0	0
	C50		FGRAMPH1_01G09033	FGSG_08066				Zinc-binding dehydrogenase ; Alcohol dehydrogenase GroES-like domain	2	301011	T	TGG	frameshift_variant	HIGH	c.943_944insGG	p.Ser315fs	0	0	1	0	0	0	0	0
	C51		FGRAMPH1_01G08883	FGSG_08005		P450		Cytochrome P450	2	140276	AGGAAGCGACGATTGGT	A	frameshift_variant	HIGH	c.1246_1261delACCAATCGTCGCTTCC	p.Thr416fs	0	0	0	0	1	0	0	0
	C51		FGRAMPH1_01G08883	FGSG_08005		P450		Cytochrome P450	2	140631	G	A	stop_gained	HIGH	c.907C>T	p.Gln303*	0	0	0	0	0	1	1	1
	C51		FGRAMPH1_01G08883	FGSG_08005		P450		Cytochrome P450	2	140965	TCTTA	T	splice_donor_variant&splice_region_variant&intron_variant	HIGH	c.803+2_803+5delTAAG		0	0	1	1	1	0	0	0
	C51		FGRAMPH1_01G08883	FGSG_08005		P450		Cytochrome P450	2	141302	C	T	stop_gained	HIGH	c.522G>A	p.Trp174*	0	0	1	1	1	0	0	1
	C51		FGRAMPH1_01G08883	FGSG_08005		P450		Cytochrome P450	2	141454	C	A	stop_gained	HIGH	c.370G>T	p.Glu124*	0	0	1	1	1	0	0	1
	C51		FGRAMPH1_01G08887	FGSG_08006				N/A	2	144161	C	A	stop_gained	HIGH	c.146C>A	p.Ser49*	0	0	1	1	1	1	1	1
	C51		FGRAMPH1_01G08903	FGSG_15460				N/A	2	159362	T	A	splice_donor_variant&intron_variant	HIGH	c.231+2T>A		0	0	0	0	0	1	0	1
	C51		FGRAMPH1_01G08935	FGSG_08023		P450		Cytochrome P450	2	198813	TC	T	frameshift_variant	HIGH	c.753delG	p.Glu253fs	0	0	0	0	0	0	0	1
	C51		FGRAMPH1_01G08935	FGSG_08023		P450		Cytochrome P450	2	199221	G	GC	frameshift_variant	HIGH	c.345_346insG	p.Arg116fs	0	0	0	0	0	0	0	1
	C51		FGRAMPH1_01G08941	FGSG_08026				N/A	2	205696	AC	A	frameshift_variant	HIGH	c.760delC	p.Arg254fs	1	0	0	0	0	0	0	1
	C51		FGRAMPH1_01G08941	FGSG_08026				N/A	2	205720	TC	T	frameshift_variant	HIGH	c.783delC	p.Asp262fs	1	0	0	0	0	0	0	1
	C51		FGRAMPH1_01G08941	FGSG_08026				N/A	2	205724	A	AG	frameshift_variant	HIGH	c.785_786insG	p.Asp262fs	1	0	0	0	0	0	0	1
	C51		FGRAMPH1_01G08941	FGSG_08026				N/A	2	205990	ACTAG	A	frameshift_variant	HIGH	c.1052_1055delCTAG	p.Thr351fs	1	1	0	1	1	1	1	1
	C51		FGRAMPH1_01G08941	FGSG_08026				N/A	2	205993	AG	A	frameshift_variant	HIGH	c.1055delG	p.Ser352fs	0	1	0	0	0	0	1	0
	C51		FGRAMPH1_01G08941	FGSG_08026				N/A	2	205994	GT	G	frameshift_variant	HIGH	c.1056delT	p.Ser352fs	1	0	0	0	0	0	0	0
	C51		FGRAMPH1_01G08941	FGSG_08026				N/A	2	205996	ACG	A	frameshift_variant	HIGH	c.1059_1060delGC	p.Pro354fs	1	1	0	1	1	1	1	1
	C51		FGRAMPH1_01G08941	FGSG_08026				N/A	2	206135	A	AG	frameshift_variant	HIGH	c.1196_1197insG	p.Ser400fs	1	0	0	0	0	0	0	1
	C51		FGRAMPH1_01G08941	FGSG_08026				N/A	2	206138	GC	G	frameshift_variant	HIGH	c.1200delC	p.Ser401fs	1	0	0	0	0	0	0	1
	C51		FGRAMPH1_01G08945	FGSG_13452				N/A	2	209993	A	AT	frameshift_variant	HIGH	c.920_921insGT	p.Gly308fs	0	0	0	1	0	0	0	0
	C51		FGRAMPH1_01G08945	FGSG_13452				N/A	2	209993	A	AAC	frameshift_variant	HIGH	c.920_921insGT	p.Gly308fs	0	0	0	0	1	1	0	0
	C51		FGRAMPH1_01G08945	FGSG_13452				N/A	2	210001	ATG	A	frameshift_variant	HIGH	c.911_912delCA	p.Ala304fs	0	1	0	1	1	1	1	0
	C51		FGRAMPH1_01G08945	FGSG_13452				N/A	2	210068	A	AT	frameshift_variant	HIGH	c.845dupA	p.Asn282fs	0	1	0	1	1	1	1	0
	C51		FGRAMPH1_01G08947	FGSG_20111				N/A	2	210807	T	G	start_lost	HIGH	c.2T>G	p.Met1?	0	1	0	1	1	1	1	0
	C51		FGRAMPH1_01G08941	FGSG_08026				N/A		205997	CG	C	frameshift_variant	HIGH	c.1059delG	p.Pro354fs	1	0	0	0	0	0	0	0
	C52		FGRAMPH1_01G27959	FGSG_09086		P450		Cytochrome P450	4	7612617	A	T	stop_gained	HIGH	c.876T>A	p.Cys292*	0	0	0	0	0	1	0	0
	C52		FGRAMPH1_01G27979	FGSG_09077				AAA domain	4	7637634	CA	C	frameshift_variant	HIGH	c.498delT	p.Val167fs	0	0	0	0	0	0	0	1
	C52		FGRAMPH1_01G27981	FGSG_09076				RNA dependent RNA polymerase	4	7638811	GTTTT	G	frameshift_variant	HIGH	c.447_450delTTTT	p.Leu151fs	0	0	0	1	1	1	1	0
	C52		FGRAMPH1_01G27981	FGSG_09076				RNA dependent RNA polymerase	4	7638816	CTT	C	frameshift_variant	HIGH	c.452_453delTT	p.Leu151fs	1	0	0	0	0	0	0	0
	C52		FGRAMPH1_01G27981	FGSG_09076				RNA dependent RNA polymerase	4	7638818	T	TC	frameshift_variant	HIGH	c.454dupC	p.Leu152fs	0	0	0	1	1	1	1	0
	C52		FGRAMPH1_01G27983	FGSG_09075			FP	Fungal specific transcription factor domain ; Fungal Zn(2)-Cys(6) binuclear cluster domain	4	7644235	TG	T	frameshift_variant	HIGH	c.1206delC	p.Phe402fs	1	0	0	0	0	0	0	1
	C52		FGRAMPH1_01G27985	FGSG_09074			TP	Sugar (and other) transporter	4	7646768	AG	A	frameshift_variant	HIGH	c.739delC	p.Leu247fs	0	0	0	0	0	0	0	1
	C52		FGRAMPH1_01G27991	FGSG_09072				N/A	4	7652264	T	TCTCA	frameshift_variant	HIGH	c.289_290insTGAG	p.Lys97fs	1	0	0	0	0	0	0	0
	C52		FGRAMPH1_01G27991	FGSG_09072				N/A	4	7652282	TG	T	frameshift_variant	HIGH	c.271delC	p.Gln91fs	1	0	0	0	0	0	0	0
	C52		FGRAMPH1_01G27991	FGSG_09072				N/A	4	7652358	CA	C	frameshift_variant	HIGH	c.195delT	p.Ala66fs	0	0	0	0	0	0	0	1
	C52		FGRAMPH1_01G27991	FGSG_09072				N/A	4	7652502	CA	C	frameshift_variant	HIGH	c.102delT	p.Phe34fs	1	0	0	0	0	0	0	1
	C52		FGRAMPH1_01G27991	FGSG_09072				N/A	4	7652509	G	C	stop_gained	HIGH	c.96C>G	p.Tyr32*	0	0	0	0	0	0	0	1
	C52		FGRAMPH1_01G27991	FGSG_09072				N/A	4	7652520	C	CCG	frameshift_variant	HIGH	c.84_85insCG	p.Glu29fs	0	0	0	0	0	0	0	1
	C52		FGRAMPH1_01G27991	FGSG_09072				N/A	4	7652524	TTC	T	frameshift_variant	HIGH	c.79_80delGA	p.Glu27fs	0	0	0	0	0	0	0	1
	C52		FGRAMPH1_01G27991	FGSG_09072				N/A	4	7652525	TC	T	frameshift_variant	HIGH	c.79delG	p.Glu27fs	0	0	0	0	0	0	0	1
	C52		FGRAMPH1_01G27991	FGSG_09072				N/A	4	7652545	G	T	stop_gained	HIGH	c.60C>A	p.Tyr20*	0	0	0	0	0	0	0	1
	C52		FGRAMPH1_01G27993	FGSG_09071				N/A	4	7654692	T	TCG	frameshift_variant	HIGH	c.441_442insCG	p.Lys148fs	0	0	0	0	1	1	0	0
	C52		FGRAMPH1_01G27993	FGSG_09071				N/A	4	7654697	ATG	A	frameshift_variant	HIGH	c.435_436delCA	p.Ile146fs	0	0	0	0	1	1	0	0
	C52		FGRAMPH1_01G27999	FGSG_09068				N/A	4	7660660	G	GC	frameshift_variant	HIGH	c.952_953insG	p.Thr318fs	1	0	0	0	0	0	0	0
	C52		FGRAMPH1_01G27999	FGSG_09068				N/A	4	7660662	GC	G	frameshift_variant	HIGH	c.950delG	p.Cys317fs	1	0	0	0	0	0	0	0
	C52		FGRAMPH1_01G27999	FGSG_09068				N/A	4	7661213	G	A	stop_gained	HIGH	c.466C>T	p.Arg156*	0	0	0	0	0	0	1	0
	C52		FGRAMPH1_01G27999	FGSG_09068				N/A	4	7661921	A	G	splice_donor_variant&intron_variant	HIGH	c.122+2T>C		1	0	0	0	1	1	0	1
	C52		FGRAMPH1_01G27999	FGSG_09068				N/A	4	7661921	A	G	splice_donor_variant&intron_variant	HIGH	c.122+2T>C		0	1	0	0	0	0	1	0
	C52		FGRAMPH1_01G28001	FGSG_09067		Acyl		Acetyltransferase (GNAT) family	4	7663338	C	CA	frameshift_variant	HIGH	c.347_348insA	p.Thr117fs	1	0	0	0	0	0	0	1
	C52		FGRAMPH1_01G28001	FGSG_09067		Acyl		Acetyltransferase (GNAT) family	4	7663344	AT	A	frameshift_variant	HIGH	c.354delT	p.Asn118fs	1	0	0	0	0	0	0	1
	C52		FGRAMPH1_01G27979	FGSG_09077				AAA domain		7637854	G	GGA	frameshift_variant	HIGH	c.277_278dupTC	p.Ser94fs	1	0	0	0	0	0	0	0
	C53	fusarubin / Precursor of insoluble perithecial pigment	FGRAMPH1_01G27697	FGSG_09194				N/A	4	7328876	G	A	splice_acceptor_variant&intron_variant	HIGH	c.591G>A		0	1	0	0	0	0	0	0
	C53	fusarubin / Precursor of insoluble perithecial pigment	FGRAMPH1_01G27699	FGSG_09193				N/A	4	7330653	T	C	splice_donor_variant&intron_variant	HIGH	c.90+2T>C		1	1	0	0	0	0	0	0
	C53	fusarubin / Precursor of insoluble perithecial pigment	FGRAMPH1_01G27699	FGSG_09193				N/A	4	7331194	G	A	stop_gained	HIGH	c.576G>A	p.Trp192*	0	0	1	1	1	1	1	1
	C53	fusarubin / Precursor of insoluble perithecial pigment	FGRAMPH1_01G27699	FGSG_09193				N/A	4	7331444	G	A	stop_gained	HIGH	c.788G>A	p.Trp263*	1	0	1	1	1	1	1	1
	C53	fusarubin / Precursor of insoluble perithecial pigment	FGRAMPH1_01G27699	FGSG_09193				N/A	4	7331461	C	CAGCGCGCGCAGACAGT	frameshift_variant	HIGH	c.805_806insAGCGCGCGCAGACAGT	p.Arg269fs	0	0	0	0	1	1	1	0
	C53	fusarubin / Precursor of insoluble perithecial pigment	FGRAMPH1_01G27699	FGSG_09193				N/A	4	7331464	C	CGCGTGCAGACAGTTGT	frameshift_variant	HIGH	c.814_815insAGACAGTTGTGCGTGC	p.Leu272fs	0	0	0	1	0	0	0	0
	C53	fusarubin / Precursor of insoluble perithecial pigment	FGRAMPH1_01G27703	FGSG_20400				N/A	4	7333984	C	T	start_lost	HIGH	c.3G>A	p.Met1?	1	0	0	0	0	0	0	0
	C53	fusarubin / Precursor of insoluble perithecial pigment	FGRAMPH1_01G27711	FGSG_17172				N/A	4	7338478	AAC	A	frameshift_variant	HIGH	c.2019_2020delGT	p.Gln676fs	0	1	0	0	1	1	0	0
	C53	fusarubin / Precursor of insoluble perithecial pigment	FGRAMPH1_01G27711	FGSG_17172				N/A	4	7340166	CTT	C	frameshift_variant	HIGH	c.331_332delAA	p.Lys111fs	1	0	0	0	0	0	0	0
	C53	fusarubin / Precursor of insoluble perithecial pigment	FGRAMPH1_01G27727	FGSG_17168	PKS 3			Polyketide synthase dehydratase ; Aldehyde dehydrogenase family ; Acyl transferase domain ; Beta-ketoacyl synthase, C-terminal domain ; Beta-ketoacyl synthase, N-terminal domain ; Male sterility protein ; Phosphopantetheine attachment site	4	7359786	A	AG	frameshift_variant	HIGH	c.4251dupG	p.Lys1418fs	0	0	0	0	0	0	0	1
	C53	fusarubin / Precursor of insoluble perithecial pigment	FGRAMPH1_01G27727	FGSG_17168	PKS 3			Polyketide synthase dehydratase ; Aldehyde dehydrogenase family ; Acyl transferase domain ; Beta-ketoacyl synthase, C-terminal domain ; Beta-ketoacyl synthase, N-terminal domain ; Male sterility protein ; Phosphopantetheine attachment site	4	7359790	GA	G	frameshift_variant	HIGH	c.4255delA	p.Thr1419fs	0	0	0	0	0	0	0	1
	C53	fusarubin / Precursor of insoluble perithecial pigment	FGRAMPH1_01G27727	FGSG_17168	PKS 3			Polyketide synthase dehydratase ; Aldehyde dehydrogenase family ; Acyl transferase domain ; Beta-ketoacyl synthase, C-terminal domain ; Beta-ketoacyl synthase, N-terminal domain ; Male sterility protein ; Phosphopantetheine attachment site	4	7361027	AT	A	frameshift_variant	HIGH	c.5442delT	p.Arg1816fs	0	0	1	0	0	0	0	1
	C53	fusarubin / Precursor of insoluble perithecial pigment	FGRAMPH1_01G27727	FGSG_17168	PKS 3			Polyketide synthase dehydratase ; Aldehyde dehydrogenase family ; Acyl transferase domain ; Beta-ketoacyl synthase, C-terminal domain ; Beta-ketoacyl synthase, N-terminal domain ; Male sterility protein ; Phosphopantetheine attachment site	4	7361031	T	TG	frameshift_variant	HIGH	c.5445_5446insG	p.Arg1816fs	0	0	1	0	0	0	0	1
	C60	fusarielin	FGRAMPH1_01G08165	FGSG_10464	PKS 24	Methyl		Polyketide synthase dehydratase ; Methyltransferase domain ; Acyl transferase domain ; Beta-ketoacyl synthase, N-terminal domain ; KR domain	1	10949552	T	TC	frameshift_variant	HIGH	c.3484_3485insC	p.Phe1162fs	0	0	0	0	0	0	0	1
	C61		FGRAMPH1_01G08375	FGSG_17386	NRPS 18			AMP-binding enzyme ; Phosphopantetheine attachment site ; Condensation domain	1	11241641	TGGACGATACTACAA	T	frameshift_variant	HIGH	c.13647_13660delTACAAGGACGATAC	p.Thr4550fs	0	0	0	1	0	0	0	0
	C61		FGRAMPH1_01G08383	FGSG_17387	PKS 21			Polyketide synthase dehydratase ; Zinc-binding dehydrogenase ; KR domain ; Acyl transferase domain ; Beta-ketoacyl synthase, C-terminal domain	1	11268003	GA	G	frameshift_variant	HIGH	c.1711delA	p.Ile571fs	0	0	0	0	0	0	0	1
	C61		FGRAMPH1_01G08383	FGSG_17387	PKS 21			Polyketide synthase dehydratase ; Zinc-binding dehydrogenase ; KR domain ; Acyl transferase domain ; Beta-ketoacyl synthase, C-terminal domain	1	11272740	AT	A	frameshift_variant	HIGH	c.6329delT	p.Met2110fs	0	0	0	0	0	0	0	1
	C62		FGRAMPH1_01G08523	FGSG_17400		P450		Cytochrome P450	1	11453037	T	TG	frameshift_variant	HIGH	c.1566_1567insC	p.Lys523fs	0	0	0	0	0	0	0	1
	C62		FGRAMPH1_01G08535	FGSG_17402				Glycosyl hydrolase family 3 C-terminal domain ; Fibronectin type III-like domain	1	11467089	C	T	stop_gained	HIGH	c.1599G>A	p.Trp533*	0	0	0	0	0	1	0	0
	C62		FGRAMPH1_01G08535	FGSG_17402				Glycosyl hydrolase family 3 C-terminal domain ; Fibronectin type III-like domain	1	11467127	G	A	stop_gained	HIGH	c.1561C>T	p.Gln521*	0	0	0	0	0	0	1	0
	C62		FGRAMPH1_01G08535	FGSG_17402				Glycosyl hydrolase family 3 C-terminal domain ; Fibronectin type III-like domain	1	11467798	GT	G	frameshift_variant	HIGH	c.941delA	p.Asn314fs	0	0	0	0	0	0	1	0
	C64	Fusaoctaxin A	FGRAMPH1_01G20955	FGSG_17487	NRPS 5			AMP-binding enzyme ; AMP-binding enzyme C-terminal domain ; Condensation domain ; Male sterility protein ; Phosphopantetheine attachment site	3	6293783	A	G	splice_donor_variant&intron_variant	HIGH	c.26488+2T>C		0	1	1	1	1	1	1	1
	C64	Fusaoctaxin A	FGRAMPH1_01G20965	FGSG_10993				Aminotransferase class V	3	6331398	T	A	splice_donor_variant&intron_variant	HIGH	c.131+2T>A		1	0	0	0	0	0	0	0
	C65		FGRAMPH1_01G20841	FGSG_17495				Glycosyl transferase family 8	3	6158236	T	C	splice_donor_variant&intron_variant	HIGH	c.1236+2T>C		0	0	0	0	1	0	0	0
	C66		FGRAMPH1_01G21943	FGSG_17561			FP	Fungal specific transcription factor domain	3	7435814	C	CA	frameshift_variant	HIGH	c.1566dupT	p.Glu523fs	0	0	0	0	0	0	0	1
	C66		FGRAMPH1_01G21943	FGSG_17561			FP	Fungal specific transcription factor domain	3	7435835	T	TAG	frameshift_variant	HIGH	c.1545_1546insCT	p.Ile516fs	0	0	1	0	0	0	0	0
	C66		FGRAMPH1_01G21943	FGSG_17561			FP	Fungal specific transcription factor domain	3	7435839	TGC	T	frameshift_variant	HIGH	c.1540_1541delGC	p.Ala514fs	0	0	1	0	0	0	0	0
	C66		FGRAMPH1_01G21943	FGSG_17561			FP	Fungal specific transcription factor domain	3	7435898	T	TG	frameshift_variant	HIGH	c.1482_1483insC	p.Met495fs	0	0	1	0	0	0	0	0
	C66		FGRAMPH1_01G21943	FGSG_17561			FP	Fungal specific transcription factor domain	3	7435935	A	AG	frameshift_variant	HIGH	c.1445_1446insC	p.Val483fs	0	0	0	0	0	0	0	1
	C66		FGRAMPH1_01G21943	FGSG_17561			FP	Fungal specific transcription factor domain	3	7435962	CGG	C	frameshift_variant	HIGH	c.1417_1418delCC	p.Pro473fs	0	0	1	0	0	0	0	0
	C66		FGRAMPH1_01G21943	FGSG_17561			FP	Fungal specific transcription factor domain	3	7435965	A	AAG	frameshift_variant	HIGH	c.1415_1416insCT	p.Pro473fs	0	0	1	0	0	0	0	0
	C67		FGRAMPH1_01G15945	FGSG_11562				Tannase and feruloyl esterase	2	8838878	G	C	stop_gained	HIGH	c.513C>G	p.Tyr171*	0	0	0	0	0	0	0	1
	C67		FGRAMPH1_01G15947	FGSG_11561			FP	Fungal specific transcription factor domain	2	8840332	CT	C	frameshift_variant	HIGH	c.219delT	p.Gly74fs	0	0	0	0	0	0	0	1
	C67		FGRAMPH1_01G15949	FGSG_16058		Glyco		Glycosyltransferase family 28 N-terminal domain	2	8842807	C	T	stop_gained	HIGH	c.649C>T	p.Gln217*	0	0	0	1	0	0	0	0
	C67		FGRAMPH1_01G15949	FGSG_16058		Glyco		Glycosyltransferase family 28 N-terminal domain	2	8842807	C	T	stop_gained	HIGH	c.649C>T	p.Gln217*	0	0	0	1	0	0	0	0
	C67		FGRAMPH1_01G15949	FGSG_16058		Glyco		Glycosyltransferase family 28 N-terminal domain	2	8842873	C	T	stop_gained	HIGH	c.715C>T	p.Gln239*	0	0	0	1	0	0	0	0
	C67		FGRAMPH1_01G15957	FGSG_11557				Zinc-binding dehydrogenase ; Alcohol dehydrogenase GroES-like domain	2	8854919	G	A	start_lost	HIGH	c.3G>A	p.Met1?	0	1	1	1	1	1	1	0
