# Supplementary material for: Comparative Genomics of Eight Fusarium graminearum Strains with Contrasting Aggressiveness Reveals an Expanded Open Pangenome and Extended Effector Content Signatures
Source: Int J Mol Sci. 2021 Jun 10;22(12):6257. doi: 10.3390/ijms22126257 (PMC8230406; doi:10.3390/ijms22126257)
Supplement: Supplementary file 1 [file ijms-22-06257-s001.zip › Table S20.xlsx]

## Sheet: Table S20
Table S20: Details of functional analysis of the predicted secreted protein clusters and their subcellular localizations in the plant cell.
Secreted protein Clusters (SPC)_ID	Category	Aggressiveness on bread wheat spikes								InterPro Accession	InterPro domains	Effectors (According EffectorP)	CAZymes families	Peptidases families		PHI-base analysis				Positionnement in sub-genome (fast or slow)	Localization Subcellular analysis
		+++++	+++++	++++	+++	+++	+++	++	+												LOCALIZER v1.0			WoLFPSort v0.2		cNLS Mapper
		MDC_Fg1	MDC_Fg593	MDC_Fg202	MDC_Fg13	MDC_Fg5	MDC_Fg851	MDC_Fg8	MDC_FgU1							PHI Accession	Gene Name	Pathogene species	Effect on pathogenicity		Chloropplast	Mitochondria	Nucleus	Wolfpsort prediction	Score	Nucleus	Score
SPC001	Core	FG001_02118	FG593_00012	FG202_07314	FG013_05710	FG005_10441	FG851_06865	FG008_07875	FU001_00792	IPR016288	1, 4-beta cellobiohydrolase	-	GH6	-	-	-	-	-	-	fast	-	-	-	Mitochondria	5	-	-
SPC002	Core	FG001_02119	FG593_00013	FG202_07315	FG013_05711	FG005_10442	FG851_06864	FG008_07876	FU001_00793	IPR011099	Glycosyl hydrolase family 67, C-terminal	-	GH67	-	-	-	-	-	-	fast	Chloroplast (1.0 | 12-43)	-	Nucleus (KKSNVRDIVSGKVFKRKLG)	Cytosol	12	-	-
SPC003	Core	FG001_02122	FG593_00016	FG202_07318	FG013_05714	FG005_10445	FG851_06861	FG008_07879	FU001_00796	IPR005103	Glycoside hydrolase, family 61	-	GH61	-	-	-	-	-	-	fast	-	-	-	Mitochondria	11	-	-
SPC004	Core	FG001_02132	FG593_00025	FG202_07327	FG013_05724	FG005_10454	FG851_06851	FG008_11429	FU001_00804	N/A	N/A	-	-	-	-	-	-	-	-	fast	-	-	-	Nucleus	4.5	Nucleus (PPPKGRMTKMAKRQGDKLSDGAAAVLNQVG )	2.1
SPC005	Core	FG001_02172	FG593_00065	FG202_07364	FG013_05765	FG005_10492	FG851_06809	FG008_12694	FU001_00842	N/A	N/A	Effector	-	-	-	-	-	-	-	fast	-	-	-	Nucleus	3.5	Nucleus (KLPRKLPLSTFVESYNRFGGLTPAQFLLTWTD)	3.3
SPC006	Core	FG001_02184	FG593_00077	FG202_07375	FG013_05777	FG005_10503	FG851_06796	FG008_05976	FU001_00853	IPR002018	Carboxylesterase, type B	-	CE10	S09	prolyl oligopeptidase	-	-	-	-	fast	-	-	Nucleus (PGIGPHGHSGPRGPPPPPGPPGPPGGHP)	Chloroplast	7	-	-
SPC007	Core	FG001_02193	FG593_00086	FG202_07384	FG013_05787	FG005_10512	FG851_06786	FG008_05985	FU001_00862	IPR005103	Glycoside hydrolase, family 61	Effector	GH61	-	-	PHI:1575	GzOB015	Fusarium_graminearum	unaffected_pathogenicity	fast	-	-	-	Cytoskeleton	11	-	-
SPC008	Core	FG001_02209	FG593_00101	FG202_07399	FG013_05803	FG005_10527	FG851_06770	FG008_08288	FU001_00877	IPR000028	Chloroperoxidase	-	-	-	-	-	-	-	-	fast	-	-	-	Cytosol	6	-	-
SPC009	Core	FG001_03763	FG593_00145	FG202_07439	FG013_05850	FG005_10567	FG851_06725	FG008_06716	FU001_00918	N/A	N/A	Effector	-	-	-	-	-	-	-	fast	-	-	Nucleus (KLPIK)	Cytosol	8	-	-
SPC010	Core	FG001_03735	FG593_00172	FG202_07463	FG013_05878	FG005_10590	FG851_06697	FG008_12826	FU001_00940	IPR001563	Peptidase S10, serine carboxypeptidase	-	-	S10	carboxypeptidase Y	-	-	-	-	fast	-	-	-	Cytosol	8	-	-
SPC011	Core	FG001_03710	FG593_00196	FG202_07487	FG013_05903	FG005_10614	FG851_10372	FG008_11904	FU001_00964	IPR001547	Glycoside hydrolase, family 5	-	GH5	-	-	PHI:547	CEL5A	Botrytis_cinerea	unaffected_pathogenicity	fast	-	-	-	Nucleus	6	Nucleus (KCTVVNQWYSQCQPGTAEPPSTTLKTTT)	3
SPC012	Core	FG001_03692	FG593_00214	FG202_07504	FG013_05922	FG005_10630	FG851_10390	FG008_11242	FU001_00981	IPR010497	Epoxide hydrolase, N-terminal	-	-	S33	prolyl aminopeptidase	-	-	-	-	fast	-	-	-	Chloroplast	6	-	-
SPC013	Core	FG001_03690	FG593_00215	FG202_07506	FG013_05923	FG005_10632	FG851_10392	FG008_11244	FU001_00983	IPR015289	Alpha-L-arabinofuranosidase B, catalytic	-	GH54	-	-	-	-	-	-	fast	-	-	-	Nucleus	6	Nucleus (QIKRASDGSTTDIKPLAKGGVADASAQDT)	2.7
SPC014	Core	FG001_03680	FG593_00224	FG202_08713	FG013_05932	FG005_10642	FG851_10402	FG008_10633	FU001_00992	N/A	N/A	Effector	-	-	-	-	-	-	-	fast	-	-	-	Chloroplast	8	-	-
SPC015	Core	FG001_03649	FG593_00251	FG202_08687	FG013_05962	FG005_10669	FG851_10431	FG008_08631	FU001_01018	IPR005152	Lipase, secreted	-	-	-	-	PHI:6120	FGSG_03846	Fusarium_graminearum	reduced_virulence	fast	-	-	-	Cytosol	7	-	-
SPC016	Core	FG001_03624	FG593_00275	FG202_08665	FG013_05986	FG005_10692	FG851_10455	FG008_09418	FU001_01041	N/A	N/A	-	AA12	-	-	-	-	-	-	fast	-	-	-	Cytosol	9	-	-
SPC017	Core	FG001_03621	FG593_00278	FG202_08662	FG013_05989	FG005_10695	FG851_10458	FG008_09415	FU001_01044	N/A	N/A	-	CE1	S09	prolyl oligopeptidase	PHI:2451	FAEB1	Fusarium_graminearum	unaffected_pathogenicity	fast	-	-	-	Nucleus	7	Nucleus (YPKFKTFHGTADYFVFYQNFLEQVKEWSAI)	3
SPC018	Core	FG001_03590	FG593_00308	FG202_08634	FG013_05576	FG005_12480	FG851_10490	FG008_12703	FU001_01074	N/A	N/A	-	-	M38	isoaspartyl dipeptidase	-	-	-	-	fast	-	-	Nucleus (KKDGKLTASDYKETKKRFL)	Cytosol	8	-	-
SPC019	Core	FG001_03589	FG593_00309	FG202_08633	FG013_05575	FG005_12481	FG851_10491	FG008_12702	FU001_01075	N/A	N/A	Effector	-	-	-	-	-	-	-	fast	Chloroplast (0.975 | 18-64)	-	-	Chloroplast	14	-	-
SPC020	Core	FG001_03587	FG593_00311	FG202_08631	FG013_05573	FG005_12483	FG851_10493	FG008_00440	FU001_01077	N/A	N/A	-	-	-	-	-	-	-	-	fast	-	-	-	Cytosol	9	-	-
SPC021	Core	FG001_03578	FG593_00322	FG202_08621	FG013_05562	FG005_12491	FG851_10502	FG008_00450	FU001_01087	IPR013148	Glycosyl hydrolase family 32, N-terminal	-	GH43	-	-	-	-	-	-	fast	-	-	-	Nucleus	6	Nucleus (SKGNNALDWQELNGGKPVLSSTKGTKG)	3.7
SPC022	Core	FG001_03576	FG593_00324	FG202_08619	FG013_05560	FG005_12493	FG851_10504	FG008_00452	FU001_01089	N/A	N/A	-	CBM16	-	-	-	-	-	-	fast	-	-	-	Chloroplast	7	-	-
SPC023	Core	FG001_03575	FG593_00325	FG202_08618	FG013_05559	FG005_12494	FG851_11539	FG008_00453	FU001_01090	IPR002022	Pectate lyase/Amb allergen	-	PL1	-	-	PHI:2476	CcpelA	Colletotrichum_coccodes	reduced_virulence__increased_virulence_(hypervirulence)	fast	-	-	-	Cytosol	7	-	-
SPC024	Core	FG001_03561	FG593_00339	FG202_08604	FG013_05544	FG005_12508	FG851_11553	FG008_00467	FU001_01104	IPR001382	Glycoside hydrolase, family 47	-	GH47	-	-	PHI:2510	msdS/AfmsdC	Aspergillus_fumigatus	unaffected_pathogenicity	fast	-	-	Nucleus (PKPS)	Cytosol_Nucleus	5.16667	-	-
SPC025	Core	FG001_03523	FG593_00375	FG202_08566	FG013_05505	FG005_07178	FG851_11591	FG008_00503	FU001_01140	IPR029482	Putative peptidase domain, HRXXH	-	-	-	-	PHI:2897	BEC1019	Blumeria_graminis	reduced_virulence	fast	-	-	-	Nucleus	12	Nucleus (LRHQLSSALDETVQLAQHAKDHILRHGHK)	2.8
SPC026	Core	FG001_03518	FG593_00379	FG202_08561	FG013_05501	FG005_07183	FG851_11597	FG008_00508	FU001_01145	N/A	N/A	-	-	-	-	-	-	-	-	fast	-	-	Nucleus (RPRR)	Cytosol	8	-	-
SPC027	Core	FG001_03516	FG593_00381	FG202_08559	FG013_05499	FG005_07186	FG851_11599	FG008_00511	FU001_01147	IPR001338	Hydrophobin	-	-	-	-	-	-	-	-	fast	-	-	-	Chloroplast	5	-	-
SPC028	Core	FG001_03505	FG593_00392	FG202_08546	FG013_05488	FG005_07198	FG851_11610	FG008_11335	FU001_01160	IPR006094	FAD linked oxidase, N-terminal	-	AA7	-	-	-	-	-	-	fast	-	-	-	Cytosol	5	-	-
SPC029	Core	FG001_03491	FG593_00406	FG202_08531	FG013_05473	FG005_07212	FG851_11624	FG008_07344	FU001_01175	IPR005135	Endonuclease/exonuclease/phosphatase	-	-	-	-	-	-	-	-	fast	-	-	-	Nucleus	7	Nucleus (QLKVLSLNMWNGGTGVTNYHDKQIKFLA)	4.4
SPC030	Core	FG001_03449	FG593_00449	FG202_03530	FG013_05428	FG005_07253	FG851_07980	FG008_02803	FU001_01215	N/A	N/A	Effector	AA11	-	-	-	-	-	-	fast	-	-	-	Nucleus	6	Nucleus (KKLGKPKPAVYCRDNPTKCVPGPKQMMVW)	4.5
SPC031	Core	FG001_03416	FG593_00480	FG202_03565	FG013_05395	FG005_07288	FG851_08012	FG008_06503	FU001_08774	N/A	N/A	-	-	-	-	-	-	-	-	slow	-	-	-	Endoplasmic Reticulum	4	-	-
SPC032	Core	FG001_03413	FG593_00482	FG202_03568	FG013_05392	FG005_07291	FG851_08014	FG008_06506	FU001_08771	IPR009009	RlpA-like double-psi beta-barrel domain	Effector	CBM63	-	-	-	-	-	-	fast	-	-	-	Extracellular	5	-	-
SPC033	Core	FG001_03398	FG593_00498	FG202_03585	FG013_05377	FG005_07307	FG851_08030	FG008_09834	FU001_08754	N/A	N/A	Effector	-	-	-	-	-	-	-	fast	-	-	-	Chloroplast	8	-	-
SPC034	Core	FG001_03369	FG593_00524	FG202_03615	FG013_05347	FG005_07334	FG851_08060	FG008_02095	FU001_08725	IPR001563	Peptidase S10, serine carboxypeptidase	-	-	S10	carboxypeptidase Y	-	-	-	-	slow	-	-	-	Mitochondria	8	-	-
SPC035	Core	FG001_03317	FG593_00574	FG202_03669	FG013_05295	FG005_07389	FG851_08111	FG008_05224	FU001_08671	IPR002509	Polysaccharide deacetylase	-	-	-	-	PHI:3972	CDA	Colletotrichum_gloeosporioides	unaffected_pathogenicity	slow	-	-	-	Nucleus	13	Nucleus (DYVTKLGYHVVNWNIDTKDYLNDSPSKIQTSK)	4.8
SPC036	Core	FG001_03216	FG593_00669	FG202_03765	FG013_08683	FG005_07486	FG851_04453	FG008_05045	FU001_08208	N/A	N/A	-	-	-	-	-	-	-	-	slow	-	-	-	Chloroplast	8	-	-
SPC037	Core	FG001_03211	FG593_00674	FG202_03770	FG013_08688	FG005_07491	FG851_04458	FG008_05040	FU001_08213	N/A	N/A	Effector	-	M24B	aminopeptidase P	-	-	-	-	slow	Chloroplast (0.885 | 89-110)	-	-	Chloroplast	5	-	-
SPC038	Core	FG001_03177	FG593_00707	FG202_03804	FG013_08722	FG005_07525	FG851_04493	FG008_10376	FU001_08246	N/A	N/A	-	CE4	-	-	-	-	-	-	slow	Chloroplast (0.981 | 20-42)	-	-	Chloroplast	13	-	-
SPC039	Core	FG001_03095	FG593_00784	FG202_02367	FG013_08801	FG005_07605	FG851_04572	FG008_07572	FU001_08944	IPR001461	Aspartic peptidase	-	-	A01A	pepsin A	-	-	-	-	slow	-	-	-	Chloroplast	7	-	-
SPC040	Core	FG001_03064	FG593_00817	FG202_02399	FG013_12487	FG005_07638	FG851_04605	FG008_09803	FU001_08976	IPR002018	Carboxylesterase, type B	-	CE10	S09	prolyl oligopeptidase	-	-	-	-	fast	-	Mitochondria (0.99 | 1-21)	Nucleus(RRSCALFGDLIIHYQRRRA)	Chloroplast	5	-	-
SPC041	Core	FG001_03062	FG593_00823	FG202_02404	FG013_12493	FG005_07640	FG851_04607	FG008_10809	FU001_08978	N/A	N/A	-	-	-	-	-	-	-	-	fast	-	-	-	Chloroplast	6	-	-
SPC042	Core	FG001_03005	FG593_00875	FG202_02458	FG013_11686	FG005_07694	FG851_04662	FG008_02543	FU001_09034	IPR029469	PAN-4 domain	-	-	-	-	-	-	-	-	slow	-	-	-	Chloroplast	11	-	-
SPC043	Core	FG001_12921	FG593_00880	FG202_02464	FG013_11680	FG005_07700	FG851_04667	FG008_02537	FU001_09040	IPR002016	Haem peroxidase, plant/fungal/bacterial	-	AA2	-	-	-	-	-	-	fast	-	-	-	Cytosol	10	-	-
SPC044	Core	FG001_12916	FG593_00885	FG202_02470	FG013_11675	FG005_07705	FG851_04672	FG008_02532	FU001_09046	IPR000070	Pectinesterase, catalytic	-	CE8	-	-	-	-	-	-	fast	Chloroplast (1.0 | 41-61)	Mitochondria (0.922 | 50-80)	Nucleus (KPRK,PKPS)	Chloroplast	8	-	-
SPC045	Core	FG001_12900	FG593_00898	FG202_02482	FG013_11661	FG005_07717	FG851_04686	FG008_02520	FU001_09058	IPR006094	FAD linked oxidase, N-terminal	-	AA7	-	-	-	-	-	-	fast	-	-	Nucleus (KRYYGKSLPKLKKLKA)	Chloroplast	4	-	-
SPC046	Core	FG001_12899	FG593_00899	FG202_02483	FG013_11660	FG005_07718	FG851_04687	FG008_02519	FU001_09059	IPR009009	RlpA-like double-psi beta-barrel domain	-	-	-	-	-	-	-	-	fast	-	-	-	Cytosol	7	-	-
SPC047	Core	FG001_12876	FG593_00919	FG202_02506	FG013_11104	FG005_07743	FG851_12608	FG008_04496	FU001_06438	IPR000917	Sulfatase	-	-	-	-	-	-	-	-	fast	-	-	-	Cytosol	9	-	-
SPC048	Core	FG001_12870	FG593_00924	FG202_02512	FG013_11110	FG005_07750	FG851_12614	FG008_04490	FU001_06432	IPR010829	Cerato-platanin	Effector	-	-	-	-	-	-	-	fast	-	-	-	Nucleus	6	Nucleus (DEKCHLNLAVSNQPECPSGLGSVKGLKLK)	4
SPC049	Core	FG001_11135	FG593_00954	FG202_02542	FG013_11142	FG005_07782	FG851_08175	FG008_08102	FU001_06402	N/A	N/A	-	-	-	-	-	-	-	-	fast	-	-	-	Nucleus	11	Nucleus (ESPNGKRGFFSRLASIYQTIRAAPRKKYTI)	4.8
SPC050	Core	FG001_11131	FG593_00958	FG202_02546	FG013_11146	FG005_07786	FG851_08179	FG008_08105	FU001_06398	IPR004843	Calcineurin-like phosphoesterase domain, apaH type	-	-	-	-	-	-	-	-	fast	-	-	-	Cytosol	10	-	-
SPC051	Core	FG001_11127	FG593_00961	FG202_02549	FG013_11150	FG005_07790	FG851_08183	FG008_08109	FU001_06394	IPR001563	Peptidase S10, serine carboxypeptidase	-	-	S10	carboxypeptidase Y	-	-	-	-	fast	Chloroplast (0.837 | 75-109)	-	-	Nucleus	6	-	-
SPC052	Core	FG001_11085	FG593_01001	FG202_02590	FG013_08849	FG005_12570	FG851_08225	FG008_08076	FU001_06358	IPR001563	Peptidase S10, serine carboxypeptidase	-	-	S10	carboxypeptidase Y	-	-	-	-	fast	-	-	-	Peroxisome	6	-	-
SPC053	Core	FG001_11068	FG593_01019	FG202_02607	FG013_08869	FG005_12586	FG851_08245	FG008_09942	FU001_06343	N/A	N/A	-	-	-	-	-	-	-	-	fast	-	-	Nucleus (KKKKK,KKDDKKTSSKKK,KKKSSDDSSTKKDDKK,RKFKAPSTKKQNGKKQKH,KKEESAGDDDSAEERKFKA,KKAAKQAEKDAKQAEKDKK)	Nucleus	11	Nucleus (PHTKVGTIKKEESAGDDDSAEERKFKAPSTK)	5.5
SPC054	Core	FG001_11048	FG593_01039	FG202_02628	FG013_08888	FG005_12093	FG851_08264	FG008_11034	FU001_06322	N/A	N/A	Effector	-	-	-	-	-	-	-	fast	-	-	-	Chloroplast	6	-	-
SPC055	Core	FG001_06066	FG593_01079	FG202_01571	FG013_03656	FG005_02081	FG851_04090	FG008_01257	FU001_08636	IPR013108	Amidohydrolase 3	-	-	M38	isoaspartyl dipeptidase	-	-	-	-	slow	-	-	-	Chloroplast	7	-	-
SPC056	Core	FG001_06061	FG593_01084	FG202_01576	FG013_03661	FG005_02075	FG851_04095	FG008_01263	FU001_08641	IPR002227	Tyrosinase copper-binding domain	-	-	-	-	-	-	-	-	slow	-	-	Nucleus (PKPS)	Chloroplast	4	-	-
SPC057	Core	FG001_06055	FG593_01090	FG202_01582	FG013_03667	FG005_02069	FG851_04101	FG008_01269	FU001_08648	IPR000627	Intradiol ring-cleavage dioxygenase, C-terminal	-	-	-	-	-	-	-	-	slow	-	Mitochondria (0.968 | 39-59)	Nucleus (KRSSLAHCATKLKAR,RRSAQVNKARAKRALKKRE,NVARRSAQVNKARAKRALKKR)	Nucleus	12	-	-
SPC058	Core	FG001_05929	FG593_01207	FG202_01698	FG013_03792	FG005_01953	FG851_04225	FG008_07564	FU001_08814	N/A	N/A	-	-	-	-	-	-	-	-	slow	-	-	-	Chloroplast	8	-	-
SPC059	Core	FG001_05871	FG593_01255	FG202_01748	FG013_03846	FG005_01902	FG851_04278	FG008_01666	FU001_10667	IPR010636	Cerato-ulmin hydrophobin family	Effector	-	-	-	PHI:458	MHP1	Magnaporthe_oryzae	reduced_virulence	fast	-	-	-	Chloroplast	7	-	-
SPC060	Core	FG001_05857	FG593_01270	FG202_01762	FG013_03861	FG005_01889	FG851_04293	FG008_01679	FU001_10680	IPR007484	Peptidase M28	-	-	M28E	aminopeptidase Ap1	-	-	-	-	fast	Chloroplast (0.99 | 59-84)	-	-	Chloroplast	5	-	-
SPC061	Core	FG001_09204	FG593_01306	FG202_01794	FG013_03897	FG005_01855	FG851_04329	FG008_08376	FU001_10713	IPR000172	Glucose-methanol-choline oxidoreductase, N-terminal	-	AA3	-	-	-	-	-	-	fast	-	-	-	Chloroplast	7	-	-
SPC062	Core	FG001_09208	FG593_01310	FG202_01798	FG013_03901	FG005_01853	FG851_04333	FG008_08374	FU001_10717	N/A	N/A	-	-	-	-	-	-	-	-	fast	-	-	-	Nucleus	10	Nucleus (QRRQAAGDSFNLEVLSHAIERPGFRQKV)	4.6
SPC063	Core	FG001_09215	FG593_01315	FG202_01803	FG013_03906	FG005_01848	FG851_04338	FG008_08369	FU001_10722	N/A	N/A	-	-	-	-	-	-	-	-	fast	-	-	-	Chloroplast	7	-	-
SPC064	Core	FG001_09216	FG593_01316	FG202_01804	FG013_03907	FG005_01847	FG851_04339	FG008_08368	FU001_10723	N/A	N/A	-	-	-	-	-	-	-	-	fast	-	-	-	Endoplasmic Reticulum_Plasma membrane	4	-	-
SPC065	Core	FG001_09225	FG593_01325	FG202_01814	FG013_03916	FG005_01838	FG851_04348	FG008_12074	FU001_10733	N/A	N/A	Effector	-	-	-	-	-	-	-	fast	-	-	Nucleus (PAKPTK)	Mitochondria	5	-	-
SPC066	Core	FG001_09238	FG593_01337	FG202_01826	FG013_03928	FG005_01825	FG851_04361	FG008_10037	FU001_09069	N/A	N/A	Effector	-	-	-	-	-	-	-	fast	-	-	-	Chloroplast	10	-	-
SPC067	Core	FG001_09245	FG593_01343	FG202_01832	FG013_03935	FG005_01818	FG851_04367	FG008_03793	FU001_09075	N/A	N/A	-	-	-	-	-	-	-	-	fast	-	-	-	Cytosol	6	-	-
SPC068	Core	FG001_09267	FG593_01364	FG202_01852	FG013_03955	FG005_01798	FG851_04387	FG008_03773	FU001_09096	IPR018535	Domain of unknown function DUF1996	-	-	-	-	-	-	-	-	fast	-	-	-	Extracellular	10	-	-
SPC069	Core	FG001_09312	FG593_01414	FG202_01900	FG013_04926	FG005_01749	FG851_10234	FG008_06026	FU001_09144	IPR001360	Glycoside hydrolase, family 1	-	GH1	-	-	-	-	-	-	fast	-	-	-	Cytosol	9	-	-
SPC070	Core	FG001_09342	FG593_01440	FG202_01928	FG013_04897	FG005_01721	FG851_10204	FG008_07358	FU001_09172	N/A	N/A	Effector	-	-	-	-	-	-	-	fast	-	-	-	Chloroplast	3	-	-
SPC071	Core	FG001_09382	FG593_01478	FG202_11683	FG013_04857	FG005_01683	FG851_10164	FG008_10889	FU001_09210	IPR001547	Glycoside hydrolase, family 5	Effector	GH5	-	-	PHI:547	CEL5A	Botrytis_cinerea	unaffected_pathogenicity	fast	-	-	-	Cytosol	11	-	-
SPC072	Core	FG001_09398	FG593_01493	FG202_11669	FG013_04841	FG005_01670	FG851_10148	FG008_10596	FU001_09861	IPR002022	Pectate lyase/Amb allergen	-	PL1	-	-	PHI:3226	pnl1	Penicillium_digitatum	reduced_virulence	slow	-	-	-	Cytoskeleton	12	-	-
SPC073	Core	FG001_09404	FG593_01499	FG202_11663	FG013_04835	FG005_01664	FG851_10142	FG008_10385	FU001_09855	IPR002018	Carboxylesterase, type B	-	CE10	S09	prolyl oligopeptidase	PHI:541	LIP1	Botrytis_cinerea	unaffected_pathogenicity	slow	Chloroplast (1.0 | 52-78)	-	Nucleus (PGFKRRA)	Cytosol	4	-	-
SPC074	Core	FG001_09411	FG593_01506	FG202_11656	FG013_04828	FG005_01657	FG851_10135	FG008_09574	FU001_09848	N/A	N/A	-	-	-	-	-	-	-	-	slow	-	-	-	Nucleus	9	Nucleus (RLSHKAGLDDEKWGVPVPDWKWDIVAKRDGD)	5
SPC075	Core	FG001_09445	FG593_01541	FG202_08390	FG013_04792	FG005_01621	FG851_08858	FG008_02986	FU001_09810	IPR000675	Cutinase	-	CE5	-	-	PHI:69	CUTA	Botrytis_cinerea	unaffected_pathogenicity	slow	-	-	-	Chloroplast	7	-	-
SPC076	Core	FG001_12161	FG593_01644	FG202_08496	FG013_04689	FG005_01513	FG851_08755	FG008_08026	FU001_04994	N/A	N/A	-	-	-	-	-	-	-	-	slow	-	-	Nucleus (RRSQNNGFQRRARRS)	Extracellular	4	-	-
SPC077	Core	FG001_04482	FG593_01685	FG202_07727	FG013_00821	FG005_04650	FG851_10104	FG008_05092	FU001_07902	IPR018871	GLEYA adhesin domain	-	-	-	-	-	-	-	-	fast	-	-	-	Extracellular	7	-	-
SPC078	Core	FG001_04732	FG593_01691	FG202_07733	FG013_00815	FG005_04644	FG851_10098	FG008_05098	FU001_07908	IPR004898	Pectate lyase, catalytic	Effector	PL3	-	-	PHI:180	PELD	Nectria_haematococca	reduced_virulence	fast	-	-	-	Cytosol	12	-	-
SPC079	Core	FG001_04439	FG593_01725	FG202_07765	FG013_00781	FG005_04614	FG851_10063	FG008_03430	FU001_07940	IPR009009	RlpA-like double-psi beta-barrel domain	Effector	-	-	-	-	-	-	-	slow	-	-	-	Cytosol	8	-	-
SPC080	Core	FG001_04384	FG593_01782	FG202_07823	FG013_00723	FG005_04558	FG851_10005	FG008_05318	FU001_07566	IPR001764	Glycoside hydrolase, family 3, N-terminal	-	GH3	C26	gamma-glutamyl hydrolase	PHI:24	Avenacinase	Gaeumannomyces_graminis	unaffected_pathogenicity__loss_of_pathogenicity	slow	-	-	-	Nucleus	7	Nucleus (IRKHGAESTVLLKNENNALPLKKPKSIAV)	6.1
SPC081	Core	FG001_04350	FG593_01814	FG202_07857	FG013_00689	FG005_04524	FG851_09970	FG008_02723	FU001_07601	IPR002472	Palmitoyl protein thioesterase	-	-	-	-	PHI:4988	Ppt1	Bipolaris_maydis	reduced_virulence	slow	-	-	-	Nucleus	11	Nucleus (RARKLYQEDWLGLRGVDRNGGLHFRSAPGD)	3
SPC082	Core	FG001_04269	FG593_01894	FG202_04738	FG013_00608	FG005_04449	FG851_12035	FG008_04286	FU001_07674	N/A	N/A	Effector	-	-	-	-	-	-	-	slow	-	-	-	Chloroplast	14	-	-
SPC083	Core	FG001_04263	FG593_01900	FG202_04743	FG013_00602	FG005_04443	FG851_12041	FG008_04291	FU001_07679	IPR002933	Peptidase M20	-	-	M20F	carnosine dipeptidase II	-	-	-	-	slow	-	-	-	Cytoskeleton	7	-	-
SPC084	Core	FG001_04248	FG593_01915	FG202_04758	FG013_00587	FG005_04428	FG851_12056	FG008_07300	FU001_07694	IPR019405	Lactonase, 7-bladed beta propeller	-	-	M20D	carboxypeptidase Ss1	-	-	-	-	slow	-	-	-	Endoplasmic Reticulum	6	-	-
SPC085	Core	FG001_04145	FG593_02017	FG202_04857	FG013_00483	FG005_04328	FG851_01965	FG008_00700	FU001_11684	IPR011707	Multicopper oxidase, type 3	-	AA1	-	-	PHI:1011	FET3	Fusarium_graminearum	unaffected_pathogenicity	slow	-	-	-	Cytosol	7.5	-	-
SPC086	Core	FG001_04141	FG593_02021	FG202_04861	FG013_00479	FG005_04324	FG851_01969	FG008_00704	FU001_11680	IPR010816	Heterokaryon incompatibility Het-C	-	-	-	-	-	-	-	-	slow	-	-	-	Chloroplast	5	-	-
SPC087	Core	FG001_04135	FG593_02026	FG202_04866	FG013_00473	FG005_04319	FG851_01975	FG008_00709	FU001_11675	IPR008778	Pirin, C-terminal domain	-	-	-	-	-	-	-	-	slow	-	Mitochondria (0.997 | 65-86)	Nucleus (RKVFLAVEQSEGAGARVRR)	Cytosol	5	-	-
SPC088	Core	FG001_04047	FG593_02112	FG202_04956	FG013_00384	FG005_04231	FG851_02063	FG008_00999	FU001_12182	IPR007484	Peptidase M28	-	-	M28E	aminopeptidase Ap2	-	-	-	-	slow	-	-	Nucleus (KKCVKQDEVAKLSKKLEKK)	Cytosol	7	-	-
SPC089	Core	FG001_04036	FG593_02123	FG202_04967	FG013_00373	FG005_04220	FG851_02074	FG008_00988	FU001_12171	N/A	N/A	-	-	-	-	-	-	-	-	slow	-	-	-	Chloroplast	3	-	-
SPC090	Core	FG001_03944	FG593_02211	FG202_05352	FG013_00282	FG005_04132	FG851_02164	FG008_08006	FU001_08091	IPR029226	Ecp2 effector protein	Effector	-	-	-	-	-	-	-	slow	-	-	-	Chloroplast	7	-	-
SPC091	Core	FG001_03939	FG593_02215	FG202_05356	FG013_00277	FG005_04128	FG851_02168	FG008_08010	FU001_08087	IPR002685	Glycosyl transferase, family 15	-	GT15	-	-	-	-	-	-	slow	-	-	-	Extracellular	6	-	-
SPC092	Core	FG001_12020	FG593_02356	FG202_09487	FG013_02272	FG005_00052	FG851_10267	FG008_07389	FU001_03708	N/A	N/A	Effector	-	-	-	-	-	-	-	fast	-	-	-	Chloroplast	10	-	-
SPC093	Core	FG001_12021	FG593_02357	FG202_09488	FG013_02273	FG005_00053	FG851_10268	FG008_07390	FU001_03709	N/A	N/A	Effector	-	-	-	-	-	-	-	fast	-	-	-	Mitochondria	8	-	-
SPC094	Core	FG001_12088	FG593_02424	FG202_09553	FG013_02345	FG005_00118	FG851_10337	FG008_06236	FU001_03774	IPR000757	Glycoside hydrolase, family 16	-	GH16	-	-	-	-	-	-	fast	-	-	-	Nucleus	5	Nucleus (TGTKTGIYAGGIGAAAIGLGALGFYFWRQR )	2.4
SPC095	Core	FG001_12098	FG593_02436	FG202_09564	FG013_02357	FG005_00130	FG851_10349	FG008_05859	FU001_03786	IPR000757	Glycoside hydrolase, family 16	-	GH16	-	-	-	-	-	-	fast	-	-	-	Nucleus	14	Nucleus (TWAKHTLDWTPDTTIWRVNDKELWRNSFQVP)	3.4
SPC096	Core	FG001_12130	FG593_02468	FG202_04436	FG013_02390	FG005_00161	FG851_00015	FG008_07643	FU001_03817	N/A	N/A	-	-	-	-	-	-	-	-	fast	-	-	-	Cytosol	6.5	-	-
SPC097	Core	FG001_11162	FG593_02488	FG202_04457	FG013_02411	FG005_00182	FG851_00035	FG008_04431	FU001_03838	N/A	N/A	Effector	-	-	-	-	-	-	-	fast	-	-	-	Chloroplast	9	-	-
SPC098	Core	FG001_11198	FG593_02520	FG202_04489	FG013_02446	FG005_00214	FG851_00072	FG008_12261	FU001_03873	N/A	N/A	Effector	-	-	-	-	-	-	-	fast	-	-	-	Chloroplast	13	-	-
SPC099	Core	FG001_11275	FG593_02596	FG202_04566	FG013_02521	FG005_00290	FG851_00147	FG008_04398	FU001_03553	IPR001762	Blood coagulation inhibitor, Disintegrin	-	-	M12B	adamalysin	-	-	-	-	slow	-	-	Nucleus (RRLARRRAAKRP)	Chloroplast	4	-	-
SPC100	Core	FG001_11345	FG593_02660	FG202_04636	FG013_02590	FG005_00359	FG851_00216	FG008_07418	FU001_03485	N/A	N/A	-	-	-	-	-	-	-	-	slow	-	-	Nucleus (RRRK)	Nucleus	4	Nucleus (FRRRKKTNAAAATAAAGANPQNPPPMAQHP)	4
SPC101	Core	FG001_11362	FG593_02677	FG202_04653	FG013_02609	FG005_00376	FG851_00234	FG008_02433	FU001_03468	IPR000560	Histidine phosphatase superfamily, clade-2	-	-	-	-	-	-	-	-	slow	-	-	-	Cytosol	4	-	-
SPC102	Core	FG001_11369	FG593_02684	FG202_04661	FG013_02616	FG005_00384	FG851_00241	FG008_02425	FU001_03460	N/A	N/A	-	-	-	-	-	-	-	-	slow	-	-	-	Chloroplast	8	-	-
SPC103	Core	FG001_09804	FG593_02848	FG202_02001	FG013_11821	FG005_00552	FG851_00410	FG008_00540	FU001_03288	IPR014044	CAP domain	-	-	-	-	-	-	-	-	slow	-	-	-	Mitochondria	6	-	-
SPC104	Core	FG001_09784	FG593_02867	FG202_02022	FG013_12536	FG005_00572	FG851_00431	FG008_00560	FU001_03267	IPR008427	Extracellular membrane protein, CFEM domain	-	-	-	-	PHI:4017	CfmC	Aspergillus_fumigatus	unaffected_pathogenicity	slow	-	-	-	Chloroplast	9	-	-
SPC105	Core	FG001_12848	FG593_02903	FG202_10417	FG013_10169	FG005_08703	FG851_06957	FG008_04546	FU001_10620	IPR029059	Alpha/beta hydrolase fold-5	-	-	S09	prolyl oligopeptidase	-	-	-	-	fast	Chloroplast (0.998 | 99-126)	-	-	Peroxisome	7	-	-
SPC106	Core	FG001_12846	FG593_02905	FG202_10415	FG013_10171	FG005_08701	FG851_06959	FG008_04543	FU001_10617	IPR001000	Glycoside hydrolase, family 10	Effector	GH10	-	-	PHI:2208	endo-1_4-beta-xylanase_[GH10_family]	Magnaporthe_oryzae	reduced_virulence	fast	-	-	-	Mitochondria	8	-	-
SPC107	Core	FG001_12840	FG593_02911	FG202_10409	FG013_10177	FG005_08695	FG851_06965	FG008_04537	FU001_10611	IPR013148	Glycosyl hydrolase family 32, N-terminal	-	GH32	-	-	-	-	-	-	fast	-	-	-	Vacuolar membrane	5	-	-
SPC108	Core	FG001_12839	FG593_02912	FG202_10408	FG013_10178	FG005_08694	FG851_06966	FG008_04536	FU001_10610	IPR002509	Polysaccharide deacetylase	Effector	CE4	-	-	-	-	-	-	fast	-	-	-	Mitochondria	10	-	-
SPC109	Core	FG001_12826	FG593_02925	FG202_10395	FG013_10191	FG005_08680	FG851_06980	FG008_08824	FU001_10597	IPR000073	Alpha/beta hydrolase fold-1	-	-	S33	prolyl aminopeptidase	-	-	-	-	fast	-	-	-	Nucleus_Plasma membrane	5	-	-
SPC110	Core	FG001_12825	FG593_02926	FG202_10394	FG013_10192	FG005_08679	FG851_06981	FG008_08823	FU001_10596	N/A	N/A	Effector	-	M01	aminopeptidase N	-	-	-	-	fast	-	-	-	Nucleus	11	Nucleus (RIGGQSKILMYNHESDDATLPDLSPEGIAASKNI)	3.3
SPC111	Core	FG001_12821	FG593_02930	FG202_10391	FG013_10196	FG005_08676	FG851_06984	FG008_08820	FU001_10593	N/A	N/A	-	-	-	-	-	-	-	-	fast	-	-	-	Cytoskeleton	13	-	-
SPC112	Core	FG001_01147	FG593_02966	FG202_10353	FG013_10231	FG005_08640	FG851_07018	FG008_06239	FU001_10554	IPR001461	Aspartic peptidase	-	-	A01A	pepsin A	-	-	-	-	fast	-	-	Nucleus (KKPHAEIALIHAYNKYRKP)	Cytosol	4	-	-
SPC113	Core	FG001_01142	FG593_02971	FG202_10348	FG013_10236	FG005_08635	FG851_07023	FG008_06244	FU001_10549	IPR004302	Chitin-binding, domain 3	-	-	I32	survivin	-	-	-	-	fast	-	-	-	Nucleus	7.5	Nucleus (KNAAAILALIPLVAAHGFIKSPAPRRP)	3.1
SPC114	Core	FG001_01090	FG593_03015	FG202_00650	FG013_11238	FG005_08592	FG851_07069	FG008_08758	FU001_07202	IPR002509	Polysaccharide deacetylase	-	CE4	-	-	PHI:3972	CDA	Colletotrichum_gloeosporioides	unaffected_pathogenicity	fast	-	-	-	Nucleus	10	Nucleus (RNYGSKTCCSQYGYCGSSATHCGTGCQKGFGT)	3.2
SPC115	Core	FG001_01060	FG593_03042	FG202_00673	FG013_11208	FG005_08568	FG851_07095	FG008_04663	FU001_07225	IPR010435	Peptidase S8A, DUF1034 C-terminal	-	-	S08A	subtilisin Carlsberg	-	-	-	-	fast	-	-	-	Endoplasmic Reticulum	3.5	-	-
SPC116	Core	FG001_01019	FG593_03076	FG202_00705	FG013_11168	FG005_08535	FG851_07136	FG008_04381	FU001_07257	IPR001764	Glycoside hydrolase, family 3, N-terminal	-	GH3	C26	gamma-glutamyl hydrolase	-	-	-	-	slow	-	-	-	Chloroplast	8	-	-
SPC117	Core	FG001_01007	FG593_03086	FG202_00717	FG013_13030	FG005_08524	FG851_07147	FG008_12088	FU001_07268	IPR006045	Cupin 1	-	-	-	-	PHI:4509	Ss-odc2	Sclerotinia_sclerotiorum	reduced_virulence	slow	-	-	-	Cytosol	6	-	-
SPC118	Core	FG001_00941	FG593_03149	FG202_00780	FG013_06597	FG005_08462	FG851_06078	FG008_02821	FU001_07335	IPR000757	Glycoside hydrolase, family 16	-	GH16	-	-	-	-	-	-	slow	-	-	-	Golgi	4	-	-
SPC119	Core	FG001_00887	FG593_03202	FG202_00838	FG013_06651	FG005_08407	FG851_06132	FG008_05416	FU001_05975	N/A	N/A	Effector	-	-	-	-	-	-	-	slow	-	-	-	Chloroplast	10	-	-
SPC120	Core	FG001_00863	FG593_03227	FG202_00862	FG013_06676	FG005_08382	FG851_06156	FG008_12622	FU001_05951	IPR011614	Catalase core domain	-	-	C56	PfpI peptidase	PHI:1034	Cpcat1	Claviceps_purpurea	unaffected_pathogenicity	slow	-	-	-	Cytosol	6	-	-
SPC121	Core	FG001_00852	FG593_03237	FG202_00874	FG013_06686	FG005_08371	FG851_06166	FG008_12591	FU001_05940	N/A	N/A	-	-	-	-	-	-	-	-	slow	-	-	Nucleus (RKRR)	Chloroplast	6	-	-
SPC122	Core	FG001_00818	FG593_03271	FG202_00914	FG013_06721	FG005_08331	FG851_06201	FG008_00288	FU001_05900	N/A	N/A	-	-	-	-	-	-	-	-	slow	-	-	Nucleus (RPRR)	Chloroplast	6	-	-
SPC123	Core	FG001_00814	FG593_03276	FG202_00921	FG013_06726	FG005_08324	FG851_06206	FG008_00295	FU001_05893	IPR018535	Domain of unknown function DUF1996	-	-	-	-	-	-	-	-	slow	-	Mitochondria (0.982 | 7-28)	Nucleus (RRHAHQHGSGYSHVRRRSH)	Nucleus	11	-	-
SPC124	Core	FG001_00710	FG593_03375	FG202_01021	FG013_06325	FG005_02678	FG851_08481	FG008_00097	FU001_05792	IPR000757	Glycoside hydrolase, family 16	-	GH16	-	-	-	-	-	-	slow	-	-	-	Extracellular	4	-	-
SPC125	Core	FG001_00668	FG593_03414	FG202_01060	FG013_06367	FG005_02717	FG851_08439	FG008_06987	FU001_03959	N/A	N/A	Effector	-	-	-	-	-	-	-	slow	Chloroplast (0.998 | 56-83)	-	-	Chloroplast	9	-	-
SPC126	Core	FG001_12961	FG593_03541	FG202_02765	FG013_00935	FG005_11703	FG851_00693	FG008_06404	FU001_12859	IPR000209	Peptidase S8/S53 domain	-	-	S08A	subtilisin Carlsberg	-	-	-	-	slow	-	-	-	Mitochondria	5	-	-
SPC127	Core	FG001_10293	FG593_03644	FG202_02861	FG013_01042	FG005_09972	FG851_00800	FG008_01134	FU001_10884	N/A	N/A	-	CE3	-	-	-	-	-	-	slow	-	-	-	Chloroplast	5	-	-
SPC128	Core	FG001_10444	FG593_03787	FG202_03014	FG013_01190	FG005_09822	FG851_00947	FG008_01745	FU001_01879	IPR005103	Glycoside hydrolase, family 61	-	AA9	-	-	PHI:1581	GzOB021	Fusarium_graminearum	unaffected_pathogenicity	slow	-	-	-	Cytoskeleton	9	-	-
SPC129	Core	FG001_10468	FG593_03810	FG202_03039	FG013_01213	FG005_09796	FG851_00970	FG008_08504	FU001_01905	IPR004302	Chitin-binding, domain 3	-	AA11	-	-	-	-	-	-	slow	-	-	Nucleus (RGERKMRRSQ)	Nucleus	6	Nucleus (PAKNQAGNYPENANFEDPDKYDFKIPEE)	4.1
SPC130	Core	FG001_10522	FG593_03859	FG202_03083	FG013_01261	FG005_09752	FG851_01019	FG008_08425	FU001_01949	N/A	N/A	-	-	-	-	-	-	-	-	slow	-	-	-	Cytosol	5	-	-
SPC131	Core	FG001_10530	FG593_03867	FG202_03090	FG013_01269	FG005_09745	FG851_01027	FG008_08418	FU001_01956	N/A	N/A	-	-	-	-	-	-	-	-	slow	-	-	-	Nucleus	8	Nucleus (ETTKDTTTAETIDTNTEELTENPTSTILT)	2.1
SPC132	Core	FG001_10549	FG593_03885	FG202_03109	FG013_01288	FG005_09728	FG851_01046	FG008_09115	FU001_01975	IPR008701	Necrosis inducing protein	-	-	-	-	PHI:2712	NLP2	Verticillium_dahliae	reduced_virulence	slow	-	-	-	Nucleus	7.5	-	-
SPC133	Core	FG001_07612	FG593_03915	FG202_11419	FG013_01323	FG005_09695	FG851_01080	FG008_07203	FU001_02008	N/A	N/A	-	-	-	-	-	-	-	-	slow	-	-	Nucleus (RRASLHVVENSTLRKRSS)	Nucleus	12.5	Nucleus (TLGKRALSADEQTQLTKWTTRYAPLKTSTY)	5.7
SPC134	Core	FG001_07592	FG593_03934	FG202_11400	FG013_01343	FG005_09675	FG851_01100	FG008_07841	FU001_02027	N/A	N/A	-	-	-	-	-	-	-	-	slow	-	-	-	Nucleus	7.5	Nucleus (MIKALHDIGMNSTLFNQNPIVPGKRNAT)	3.4
SPC135	Core	FG001_07568	FG593_03957	FG202_11379	FG013_01366	FG005_09654	FG851_01123	FG008_07160	FU001_02048	IPR003014	PAN-1 domain	-	-	-	-	-	-	-	-	slow	-	-	-	Chloroplast	8	-	-
SPC136	Core	FG001_06878	FG593_03978	FG202_07107	FG013_03968	FG005_06942	FG851_01868	FG008_09585	FU001_10405	N/A	N/A	-	GH55	-	-	-	-	-	-	slow	Chloroplast (0.981 | 94-114)	-	-	Nucleus	6	-	-
SPC137	Core	FG001_06951	FG593_04047	FG202_07173	FG013_11252	FG005_06874	FG851_01797	FG008_05454	FU001_10146	IPR000209	Peptidase S8/S53 domain	-	-	S08A	subtilisin Carlsberg	PHI:6569	SUB6	Trichophyton_mentagrophytes	reduced_virulence	fast	-	-	-	Cytosol	8	-	-
SPC138	Core	FG001_06977	FG593_04072	FG202_07199	FG013_10517	FG005_06847	FG851_01771	FG008_11063	FU001_10119	IPR001087	GDSL lipase/esterase	-	CE16	-	-	-	-	-	-	fast	-	-	-	Cytosol	9	-	-
SPC139	Core	FG001_06982	FG593_04076	FG202_07204	FG013_10521	FG005_06842	FG851_01767	FG008_10042	FU001_10114	N/A	N/A	-	-	-	-	-	-	-	-	fast	-	-	-	Cytosol	7	-	-
SPC140	Core	FG001_06990	FG593_04084	FG202_07214	FG013_10529	FG005_06833	FG851_01759	FG008_08439	FU001_10105	N/A	N/A	Effector	-	-	-	-	-	-	-	fast	-	-	Nucleus (FKVK)	Chloroplast	10	-	-
SPC141	Core	FG001_07041	FG593_04134	FG202_07267	FG013_10580	FG005_06780	FG851_01710	FG008_02349	FU001_11298	N/A	N/A	-	-	-	-	-	-	-	-	slow	-	-	-	Nucleus	6	Nucleus (RHKALRFCDAARVDNQKDENIFLYQRITKI )	3.9
SPC142	Core	FG001_09849	FG593_04156	FG202_06120	FG013_04271	FG005_06758	FG851_01687	FG008_03515	FU001_11320	N/A	N/A	-	-	-	-	-	-	-	-	slow	Chloroplast (0.865 | 46-71)	-	-	Nucleus	7	-	-
SPC143	Core	FG001_09974	FG593_04274	FG202_05998	FG013_04392	FG005_06638	FG851_01566	FG008_06578	FU001_08445	IPR002018	Carboxylesterase, type B	-	CE10	S09	prolyl oligopeptidase	-	-	-	-	fast	-	-	-	Chloroplast	10	-	-
SPC144	Core	FG001_10023	FG593_04316	FG202_05954	FG013_04438	FG005_06592	FG851_01524	FG008_09005	FU001_08402	IPR001466	Beta-lactamase-related	-	-	S12	D-Ala-D-Ala carboxypeptidase B	-	-	-	-	fast	-	-	-	Chloroplast	10	-	-
SPC145	Core	FG001_10024	FG593_04317	FG202_05953	FG013_04439	FG005_06591	FG851_01523	FG008_09004	FU001_08401	IPR006652	Kelch repeat type 1	-	-	-	-	-	-	-	-	fast	-	-	-	Cytosol	10	-	-
SPC146	Core	FG001_10035	FG593_04326	FG202_05943	FG013_04449	FG005_06581	FG851_01512	FG008_01245	FU001_08391	N/A	N/A	Effector	-	-	-	-	-	-	-	fast	-	-	-	Chloroplast	8	-	-
SPC147	Core	FG001_10042	FG593_04332	FG202_05936	FG013_04455	FG005_06574	FG851_01505	FG008_01238	FU001_08384	N/A	N/A	Effector	-	-	-	-	-	-	-	fast	-	-	-	Nucleus	5	-	-
SPC148	Core	FG001_10075	FG593_04362	FG202_05906	FG013_04487	FG005_06546	FG851_01473	FG008_01209	FU001_08354	IPR002018	Carboxylesterase, type B	-	CE10	S09	prolyl oligopeptidase	-	-	-	-	fast	-	-	-	Chloroplast	6.5	-	-
SPC149	Core	FG001_10082	FG593_04369	FG202_05898	FG013_04494	FG005_06539	FG851_01465	FG008_01202	FU001_08346	IPR003014	PAN-1 domain	-	AA5	-	-	-	-	-	-	fast	-	-	-	Peroxisome	7	-	-
SPC150	Core	FG001_10090	FG593_04377	FG202_05891	FG013_04502	FG005_06532	FG851_01457	FG008_01494	FU001_08339	IPR000254	Cellulose-binding domain, fungal	-	CBM1	S12	D-Ala-D-Ala carboxypeptidase B	-	-	-	-	fast	-	-	Nucleus (KRNNFKLWTNTQVRRLVR)	Chloroplast	7	-	-
SPC151	Core	FG001_10091	FG593_04378	FG202_05890	FG013_04503	FG005_06531	FG851_01456	FG008_01493	FU001_08338	N/A	N/A	-	-	-	-	-	-	-	-	fast	-	-	-	Chloroplast	12	-	-
SPC152	Core	FG001_10105	FG593_04395	FG202_05872	FG013_04518	FG005_06518	FG851_01442	FG008_01474	FU001_08324	N/A	N/A	-	-	-	-	-	-	-	-	fast	Chloroplast (0.942 | 5-43)	Mitochondria (0.863 | 29-67)	-	Chloroplast	14	-	-
SPC153	Core	FG001_10111	FG593_04400	FG202_05867	FG013_04524	FG005_06513	FG851_01437	FG008_01468	FU001_08319	N/A	N/A	Effector	-	-	-	-	-	-	-	fast	-	-	-	Chloroplast	8	-	-
SPC154	Core	FG001_10155	FG593_04445	FG202_10811	FG013_04568	FG005_06477	FG851_01393	FG008_10948	FU001_11903	N/A	N/A	-	-	-	-	-	-	-	-	fast	-	-	-	Chloroplast	8	-	-
SPC155	Core	FG001_10207	FG593_04496	FG202_10862	FG013_04622	FG005_06429	FG851_01338	FG008_04342	FU001_12662	N/A	N/A	Effector	-	-	-	-	-	-	-	fast	-	-	-	Chloroplast	4	-	-
SPC156	Core	FG001_10220	FG593_04508	FG202_10874	FG013_04634	FG005_06418	FG851_01326	FG008_04354	FU001_12650	N/A	N/A	-	-	-	-	-	-	-	-	fast	-	-	Nucleus (GGGKGGGK)	Mitochondria	6	-	-
SPC157	Core	FG001_08750	FG593_04542	FG202_01329	FG013_03410	FG005_02507	FG851_12653	FG008_05563	FU001_02376	IPR006094	FAD linked oxidase, N-terminal	-	AA7	-	-	PHI:716	ZEB1	Fusarium_graminearum	unaffected_pathogenicity	fast	Chloroplast (0.856 | 24-44)	-	-	Cytoskeleton	8	-	-
SPC158	Core	FG001_08765	FG593_04554	FG202_01317	FG013_03422	FG005_02518	FG851_03637	FG008_10856	FU001_02387	N/A	N/A	-	GH64	-	-	-	-	-	-	fast	-	-	-	Cytosol	6	-	-
SPC159	Core	FG001_08782	FG593_04571	FG202_01300	FG013_03441	FG005_02536	FG851_03619	FG008_06391	FU001_02404	N/A	N/A	-	AA11	-	-	-	-	-	-	fast	-	-	-	Cytoskeleton	7	-	-
SPC160	Core	FG001_08809	FG593_04598	FG202_01273	FG013_03468	FG005_02563	FG851_03592	FG008_00858	FU001_02430	N/A	N/A	-	-	-	-	-	-	-	-	fast	-	-	-	Cytosol	7	-	-
SPC161	Core	FG001_08957	FG593_04743	FG202_01128	FG013_03615	FG005_10121	FG851_03448	FG008_07060	FU001_02575	IPR005103	Glycoside hydrolase, family 61	Effector	GH61	C56	PfpI peptidase	-	-	-	-	slow	-	-	-	Nucleus	6	Nucleus (PLPKRISRAIPGNGPVEDVTSIDMQCNGYT )	3.3
SPC162	Core	FG001_09034	FG593_04818	FG202_08335	FG013_07796	FG005_10200	FG851_03372	FG008_03406	FU001_02655	IPR000757	Glycoside hydrolase, family 16	-	GH16	-	-	-	-	-	-	slow	-	-	-	Cytosol	5	-	-
SPC163	Core	FG001_09041	FG593_04825	FG202_08328	FG013_07803	FG005_10207	FG851_03365	FG008_03399	FU001_02662	IPR000334	Glycoside hydrolase, family 45	-	GH45	-	-	-	-	-	-	slow	-	-	Nucleus (KPAPVKPAPVKPAPVKPAPVKPTKVVNKPKTTSKVGGTKTRGK)	Nucleus	11	Nucleus (SRSQCDSFPELLKDGCHWRFDWFKNADNP)	3.5
SPC164	Core	FG001_09068	FG593_04851	FG202_08306	FG013_07829	FG005_10229	FG851_03338	FG008_10367	FU001_02684	N/A	N/A	-	-	-	-	-	-	-	-	slow	-	-	-	Mitochondria	3	-	-
SPC165	Core	FG001_09071	FG593_04853	FG202_08304	FG013_07832	FG005_10231	FG851_03335	FG008_10369	FU001_02686	N/A	N/A	Effector	-	-	-	-	-	-	-	slow	-	-	-	Chloroplast	7	-	-
SPC166	Core	FG001_01506	FG593_04976	FG202_11631	FG013_07126	FG005_08710	FG851_09812	FG008_07200	FU001_09474	N/A	N/A	Effector	-	-	-	-	-	-	-	fast	-	-	-	Chloroplast	6	-	-
SPC167	Core	FG001_01513	FG593_04983	FG202_11625	FG013_07118	FG005_08716	FG851_09819	FG008_07194	FU001_09468	IPR001279	Beta-lactamase-like	-	-	-	-	-	-	-	-	fast	Chloroplast (1.0 | 22-46)	Mitochondria (0.997 | 33-53)	-	Cytoskeleton	7	-	-
SPC168	Core	FG001_01525	FG593_04995	FG202_11614	FG013_07107	FG005_08728	FG851_09831	FG008_11167	FU001_09457	IPR002018	Carboxylesterase, type B	-	CE10	S09	prolyl oligopeptidase	-	-	-	-	fast	Chloroplast (0.998 | 27-63)	Mitochondria (0.934 | 44-64)	-	Peroxisome	7	-	-
SPC169	Core	FG001_01526	FG593_04996	FG202_11613	FG013_07106	FG005_08729	FG851_09832	FG008_11166	FU001_09456	N/A	N/A	Effector	-	-	-	-	-	-	-	fast	-	-	-	Chloroplast	9	-	-
SPC170	Core	FG001_01540	FG593_05010	FG202_11600	FG013_07092	FG005_08742	FG851_09846	FG008_11121	FU001_09444	IPR014044	CAP domain	-	-	-	-	-	-	-	-	fast	-	-	-	Plasma membrane	4.5	-	-
SPC171	Core	FG001_01551	FG593_05021	FG202_11589	FG013_07080	FG005_08754	FG851_09858	FG008_04965	FU001_09432	IPR002022	Pectate lyase/Amb allergen	Effector	PL1	-	-	PHI:3226	pnl1	Penicillium_digitatum	reduced_virulence	fast	-	-	-	Cytosol	5	-	-
SPC172	Core	FG001_01554	FG593_05024	FG202_11586	FG013_07077	FG005_08756	FG851_09861	FG008_04962	FU001_09429	N/A	N/A	-	-	-	-	-	-	-	-	fast	-	-	Nucleus (KKYYGYGRTIHVKRGQK)	Cytosol	11	-	-
SPC173	Core	FG001_01555	FG593_05025	FG202_11585	FG013_07076	FG005_08757	FG851_09862	FG008_04961	FU001_09428	IPR021054	Cell wall mannoprotein 1	Effector	-	-	-	-	-	-	-	fast	-	-	-	Plasma membrane	4.5	-	-
SPC174	Core	FG001_01563	FG593_05032	FG202_11578	FG013_07069	FG005_08764	FG851_09869	FG008_04954	FU001_09421	N/A	N/A	-	-	-	-	-	-	-	-	fast	-	-	-	Cytosol	8	-	-
SPC175	Core	FG001_01564	FG593_05033	FG202_11577	FG013_07068	FG005_08765	FG851_09870	FG008_04953	FU001_09420	N/A	N/A	Effector	-	-	-	-	-	-	-	fast	-	-	-	Cytosol	4	-	-
SPC176	Core	FG001_01566	FG593_05035	FG202_11575	FG013_07066	FG005_08767	FG851_09872	FG008_04951	FU001_09418	N/A	N/A	Effector	PL9	-	-	-	-	-	-	fast	-	-	-	Nucleus	4	Nucleus (RGSDGRVKASDFLVPASGAAIGATTKAKVQKL)	5.7
SPC177	Core	FG001_01579	FG593_05047	FG202_05010	FG013_07051	FG005_08781	FG851_09887	FG008_08611	FU001_09405	IPR010905	Glycosyl hydrolase, family 88	-	GH105	-	-	-	-	-	-	fast	-	-	-	Chloroplast	4	-	-
SPC178	Core	FG001_01591	FG593_05060	FG202_05021	FG013_07039	FG005_08792	FG851_09900	FG008_06358	FU001_09394	N/A	N/A	Effector	-	-	-	-	-	-	-	fast	-	-	-	Chloroplast	7	-	-
SPC179	Core	FG001_01630	FG593_05097	FG202_05058	FG013_09593	FG005_08829	FG851_09936	FG008_05158	FU001_09358	IPR000743	Glycoside hydrolase, family 28	-	GH28	-	-	PHI:2817	Aapg1	Alternaria_alternata	unaffected_pathogenicity	fast	-	-	-	Cytosol	8	-	-
SPC180	Core	FG001_01648	FG593_05115	FG202_05076	FG013_09575	FG005_08848	FG851_09954	FG008_05176	FU001_09339	IPR002018	Carboxylesterase, type B	-	CE10	S09	prolyl oligopeptidase	-	-	-	-	fast	-	-	Nucleus (RRFKAAEWPKPFKGVKR)	Nucleus	14	Nucleus (SKEPIVVVNFHYRVNSLGFLPSKLFKDE)	5.3
SPC181	Core	FG001_01651	FG593_05118	FG202_05079	FG013_09572	FG005_08851	FG851_07182	FG008_11812	FU001_09336	IPR001223	Glycoside hydrolase, family 18, catalytic domain	-	GH18	-	-	PHI:7320	GH18	Magnaporthe_oryzae	unaffected_pathogenicity	fast	-	-	-	Chloroplast	11	-	-
SPC182	Core	FG001_01684	FG593_05149	FG202_05111	FG013_09541	FG005_08882	FG851_07214	FG008_04500	FU001_11478	IPR002018	Carboxylesterase, type B	-	CE10	S09	prolyl oligopeptidase	PHI:6121	FGSG_03243	Fusarium_graminearum	reduced_virulence	fast	-	-	Nucleus (KVKK,KRMAAFQGDNLFVSWRRRR)	Cytosol	8	-	-
SPC183	Core	FG001_01721	FG593_05182	FG202_05144	FG013_09504	FG005_08917	FG851_07251	FG008_05304	FU001_11512	IPR029167	Meiotically up-regulated gene 117 protein	-	-	-	-	-	-	-	-	fast	-	-	-	Nucleus	11	Nucleus (TFGKASCIVQFSCDDYGIGMKGSDIKKIRED)	3.5
SPC184	Core	FG001_01722	FG593_05183	FG202_05145	FG013_09503	FG005_08918	FG851_07252	FG008_05303	FU001_11513	N/A	N/A	-	-	-	-	-	-	-	-	fast	-	-	-	Nucleus	10	Nucleus (DAAKSSLEFVLNKLPDFDTDKDNHIKWQRI)	5
SPC185	Core	FG001_01746	FG593_05205	FG202_05166	FG013_09480	FG005_08940	FG851_07275	FG008_11607	FU001_11534	N/A	N/A	-	-	-	-	-	-	-	-	fast	-	-	-	Chloroplast	7	-	-
SPC186	Core	FG001_01757	FG593_05214	FG202_05176	FG013_09470	FG005_08951	FG851_07284	FG008_10329	FU001_11544	IPR000675	Cutinase	Effector	CE5	-	-	-	-	-	-	fast	-	-	-	Chloroplast	10	-	-
SPC187	Core	FG001_01760	FG593_05217	FG202_05181	FG013_09466	FG005_08956	FG851_07288	FG008_10334	FU001_12129	IPR006094	FAD linked oxidase, N-terminal	-	AA7	-	-	-	-	-	-	fast	-	-	-	Cytoskeleton	13	-	-
SPC188	Core	FG001_01770	FG593_05227	FG202_05188	FG013_09456	FG005_08964	FG851_07299	FG008_06534	FU001_12121	IPR000209	Peptidase S8/S53 domain	-	-	S08A	subtilisin Carlsberg	-	-	-	-	fast	-	-	-	Cytosol	7	-	-
SPC189	Core	FG001_01788	FG593_05243	FG202_05206	FG013_10149	FG005_08982	FG851_07315	FG008_12194	FU001_12103	IPR000209	Peptidase S8/S53 domain	-	-	S08A	subtilisin Carlsberg	-	-	-	-	fast	-	-	-	Nucleus	6	Nucleus (EQGSKPRLNEQELNKAAATYCQSLIDKRWLFK)	4.1
SPC190	Core	FG001_01792	FG593_05247	FG202_05210	FG013_10146	FG005_08986	FG851_07319	FG008_12461	FU001_00735	N/A	N/A	-	-	-	-	-	-	-	-	fast	Chloroplast (0.948 | 9-33)	-	-	Chloroplast	10	-	-
SPC191	Core	FG001_01803	FG593_05258	FG202_05221	FG013_10135	FG005_08997	FG851_07329	FG008_09401	FU001_00724	IPR001944	Glycoside hydrolase, family 35	-	GH35	-	-	-	-	-	-	fast	-	-	Nucleus (KKWK)	Cytoskeleton	9	-	-
SPC192	Core	FG001_01825	FG593_05281	FG202_05244	FG013_10113	FG005_09020	FG851_07352	FG008_10464	FU001_00701	IPR005135	Endonuclease/exonuclease/phosphatase	Effector	-	-	-	-	-	-	-	fast	-	-	-	Chloroplast	8	-	-
SPC193	Core	FG001_01831	FG593_05287	FG202_05251	FG013_10107	FG005_09028	FG851_07358	FG008_10266	FU001_00694	N/A	N/A	-	-	-	-	-	-	-	-	fast	Chloroplast (0.982 | 21-62)	-	-	Chloroplast	12	-	-
SPC194	Core	FG001_01841	FG593_05297	FG202_05260	FG013_10096	FG005_09037	FG851_07368	FG008_12279	FU001_00684	IPR001568	Ribonuclease T2-like	-	-	-	-	-	-	-	-	fast	-	-	-	Nucleus	8	Nucleus (FTKALVPLALFLAKAQADAFSSCSKDLPLS)	3.1
SPC195	Core	FG001_01847	FG593_05303	FG202_05266	FG013_10090	FG005_09043	FG851_07374	FG008_09968	FU001_09748	IPR000743	Glycoside hydrolase, family 28	-	GH28	-	-	PHI:4880	pgx6	Fusarium_oxysporum	unaffected_pathogenicity__reduced_virulence	fast	-	-	Nucleus (RKKHPYTPPMHEHRKIIR)	Cytosol	9	-	-
SPC196	Core	FG001_01850	FG593_05306	FG202_05269	FG013_10087	FG005_09046	FG851_07377	FG008_09971	FU001_09745	IPR002772	Glycoside hydrolase family 3 C-terminal domain	-	GH3	-	-	PHI:24	Avenacinase	Gaeumannomyces_graminis	unaffected_pathogenicity__loss_of_pathogenicity	fast	-	-	-	Cytosol	10	-	-
SPC197	Core	FG001_01858	FG593_05310	FG202_05273	FG013_10083	FG005_09054	FG851_07381	FG008_09975	FU001_09741	IPR008701	Necrosis inducing protein	-	-	-	-	-	-	-	-	fast	-	-	-	Mitochondria	8	-	-
SPC198	Core	FG001_01866	FG593_05318	FG202_05280	FG013_10074	FG005_09061	FG851_07390	FG008_11701	FU001_09734	IPR000560	Histidine phosphatase superfamily, clade-2	-	-	-	-	PHI:6125	FGSG_03402	Fusarium_graminearum	unaffected_pathogenicity	fast	-	-	-	Nucleus	8	Nucleus (RGKSPFCNLELFTPDDWLGWEYAEDVRYHY)	2.7
SPC199	Core	FG001_01872	FG593_05323	FG202_05285	FG013_10068	FG005_09066	FG851_07396	FG008_02077	FU001_09729	IPR000070	Pectinesterase, catalytic	Effector	CE8	-	-	PHI:278__PHI:1028	BCPME1__bcpme1	Botrytis_cinerea	unaffected_pathogenicity__reduced_virulence	fast	-	-	-	Chloroplast	10	-	-
SPC200	Core	FG001_01908	FG593_05356	FG202_09033	FG013_10999	FG005_09097	FG851_10614	FG008_02046	FU001_09696	IPR000028	Chloroperoxidase	-	-	-	-	PHI:5188	MoHPX1	Magnaporthe_oryzae	reduced_virulence	fast	-	-	-	Cytosol	8	-	-
SPC201	Core	FG001_01913	FG593_05361	FG202_09039	FG013_10994	FG005_09103	FG851_10620	FG008_12270	FU001_09691	N/A	N/A	-	-	-	-	-	-	-	-	fast	Chloroplast (0.813 | 2-42)	-	-	Chloroplast	13	-	-
SPC202	Core	FG001_01919	FG593_05369	FG202_09045	FG013_10984	FG005_09108	FG851_10628	FG008_01868	FU001_09686	N/A	N/A	-	-	-	-	-	-	-	-	fast	Chloroplast (0.744 | 8-78)	-	-	Chloroplast	13	-	-
SPC203	Core	FG001_01939	FG593_05388	FG202_09063	FG013_10964	FG005_09126	FG851_10648	FG008_01850	FU001_09668	IPR009799	EthD domain	Effector	-	-	-	-	-	-	-	fast	-	-	-	Mitochondria	6	-	-
SPC204	Core	FG001_01943	FG593_05392	FG202_09067	FG013_10960	FG005_09130	FG851_10652	FG008_01846	FU001_09664	IPR001842	Peptidase M36, fungalysin	-	-	M36	fungalysin	PHI:4970	MEP1	Trichophyton_mentagrophytes	reduced_virulence	fast	-	-	-	Mitochondria	7	-	-
SPC205	Core	FG001_01953	FG593_05402	FG202_09077	FG013_10951	FG005_09141	FG851_10662	FG008_01837	FU001_09654	IPR000172	Glucose-methanol-choline oxidoreductase, N-terminal	-	AA3	S09	prolyl oligopeptidase	-	-	-	-	fast	-	-	-	Chloroplast	3	-	-
SPC206	Core	FG001_01961	FG593_05409	FG202_09084	FG013_10943	FG005_09151	FG851_10676	FG008_01830	FU001_09647	IPR002022	Pectate lyase/Amb allergen	-	PL1	-	-	PHI:3226	pnl1	Penicillium_digitatum	reduced_virulence	fast	-	-	-	Cytoskeleton	14	-	-
SPC207	Core	FG001_01985	FG593_05434	FG202_09109	FG013_10918	FG005_09172	FG851_10696	FG008_11606	FU001_09622	IPR011707	Multicopper oxidase, type 3	-	-	-	-	-	-	-	-	fast	-	Mitochondria (0.992 | 13-34)	-	Chloroplast	4	-	-
SPC208	Core	FG001_02006	FG593_05455	FG202_09131	FG013_10897	FG005_09194	FG851_10718	FG008_06787	FU001_12551	N/A	N/A	Effector	-	-	-	PHI:3213	MoCDIP1	Magnaporthe_oryzae	Effector_(plant_avirulence_determinant)	fast	-	-	-	Cytosol	6	-	-
SPC209	Core	FG001_02009	FG593_05458	FG202_09134	FG013_10894	FG005_09198	FG851_10721	FG008_06783	FU001_12555	IPR000490	Glycoside hydrolase, family 17	-	GH17	-	-	-	-	-	-	fast	-	-	-	Cytosol	6	-	-
SPC210	Core	FG001_02012	FG593_05461	FG202_09137	FG013_10892	FG005_09201	FG851_10723	FG008_06780	FU001_12558	IPR002227	Tyrosinase copper-binding domain	-	-	-	-	-	-	-	-	fast	-	-	-	Mitochondria	6	-	-
SPC211	Core	FG001_02013	FG593_05462	FG202_09138	FG013_05604	FG005_09202	FG851_10724	FG008_11586	FU001_12559	IPR005152	Lipase, secreted	-	-	-	-	PHI:6120	FGSG_03846	Fusarium_graminearum	reduced_virulence	fast	-	-	-	Plasma membrane	5	-	-
SPC212	Core	FG001_02024	FG593_05473	FG202_09149	FG013_05615	FG005_09212	FG851_10735	FG008_08718	FU001_12569	IPR002509	Polysaccharide deacetylase	-	CE4	-	-	PHI:6391	CDA2	Magnaporthe_oryzae	unaffected_pathogenicity	fast	-	-	-	Chloroplast	3	-	-
SPC213	Core	FG001_00051	FG593_05700	FG202_03346	FG013_08585	FG005_03327	FG851_05108	FG008_06123	FU001_04955	N/A	N/A	-	-	C56	PfpI peptidase	-	-	-	-	slow	-	-	-	Chloroplast	9	-	-
SPC214	Core	FG001_08663	FG593_05796	FG202_03248	FG013_09905	FG005_03424	FG851_05211	FG008_11403	FU001_07018	N/A	N/A	-	-	-	-	-	-	-	-	fast	-	-	-	Chloroplast	4	-	-
SPC215	Core	FG001_08638	FG593_05819	FG202_03224	FG013_09930	FG005_03448	FG851_05236	FG008_06439	FU001_07041	IPR000743	Glycoside hydrolase, family 28	-	GH28	-	-	PHI:4880	pgx6	Fusarium_oxysporum	unaffected_pathogenicity__reduced_virulence	fast	-	-	-	Cytosol	9	-	-
SPC216	Core	FG001_08616	FG593_05839	FG202_03205	FG013_09953	FG005_03467	FG851_05257	FG008_08345	FU001_07060	IPR001223	Glycoside hydrolase, family 18, catalytic domain	-	GH18	S08A	subtilisin Carlsberg	-	-	-	-	fast	-	-	-	Nucleus	11	Nucleus (ITKAGVDPAKVVVGISSYGRSFRMKDPKCT)	5
SPC217	Core	FG001_08585	FG593_05870	FG202_03174	FG013_09987	FG005_03499	FG851_05289	FG008_06667	FU001_07125	N/A	N/A	Effector	-	-	-	-	-	-	-	fast	-	-	-	Mitochondria	8	-	-
SPC218	Core	FG001_08576	FG593_05877	FG202_03166	FG013_09994	FG005_03506	FG851_05297	FG008_06674	FU001_07133	IPR002828	Survival protein SurE-like phosphatase/nucleotidase	Effector	-	-	-	-	-	-	-	fast	-	-	-	Cytosol	8	-	-
SPC219	Core	FG001_08558	FG593_05894	FG202_03149	FG013_10012	FG005_03523	FG851_05315	FG008_09994	FU001_07149	IPR005193	Glycoside hydrolase, family 62, arabinosidase	-	GH62	-	-	-	-	-	-	fast	Chloroplast (0.96 | 65-87)	-	-	Nucleus	10.5	-	-
SPC220	Core	FG001_08543	FG593_05907	FG202_03136	FG013_10024	FG005_03536	FG851_05328	FG008_09887	FU001_07161	IPR006710	Glycoside hydrolase, family 43	-	GH43	S12	D-Ala-D-Ala carboxypeptidase B	-	-	-	-	fast	-	-	-	Cytoskeleton	9	-	-
SPC221	Core	FG001_07369	FG593_05936	FG202_06719	FG013_01563	FG005_09391	FG851_08889	FG008_06345	FU001_02228	N/A	N/A	Effector	-	-	-	-	-	-	-	slow	-	-	-	Cytosol	6	-	-
SPC222	Core	FG001_07361	FG593_05944	FG202_06726	FG013_01571	FG005_09398	FG851_08897	FG008_10013	FU001_02235	IPR002889	Carbohydrate-binding WSC	-	-	-	-	-	-	-	-	fast	-	-	Nucleus (KKSKPTSKTKTTSTAKPKTSTKSNKVKVQRVAAKTTTTAKSKGEKKAKNKRPSTTTSSTKSRKTMR)	Nucleus	8.5	Nucleus (KAKNKRPSTTTSSTKSRKTMRA)	5.7
SPC223	Core	FG001_07255	FG593_06045	FG202_06827	FG013_10653	FG005_09499	FG851_08998	FG008_09777	FU001_10459	N/A	N/A	-	-	-	-	-	-	-	-	slow	-	-	-	Golgi	4	-	-
SPC224	Core	FG001_07230	FG593_06066	FG202_12048	FG013_10676	FG005_09524	FG851_09021	FG008_03617	FU001_10433	IPR002889	Carbohydrate-binding WSC	-	-	-	-	-	-	-	-	slow	-	-	-	Nucleus	3	Nucleus (WFRRKKQQNEQEAYRDDPSIRDSSSGIAQRPD)	3.3
SPC225	Core	FG001_07201	FG593_06094	FG202_09589	FG013_12324	FG005_09552	FG851_10603	FG008_10434	FU001_09876	IPR002227	Tyrosinase copper-binding domain	-	-	-	-	-	-	-	-	slow	-	-	-	Nucleus	9	Nucleus (RNWNETKRAPNSTEPDNDDQEEPTSDNEQVNRA)	3
SPC226	Core	FG001_07181	FG593_06115	FG202_09606	FG013_12304	FG005_09570	FG851_10583	FG008_06935	FU001_09893	N/A	N/A	-	-	-	-	-	-	-	-	slow	-	-	-	Extracellular	5	-	-
SPC227	Core	FG001_07178	FG593_06118	FG202_09609	FG013_12301	FG005_09573	FG851_10580	FG008_06938	FU001_09896	N/A	N/A	-	-	-	-	-	-	-	-	slow	-	-	-	Endoplasmic Reticulum	5	-	-
SPC228	Core	FG001_03811	FG593_06277	FG202_05485	FG013_00151	FG005_04001	FG851_02295	FG008_02006	FU001_12397	N/A	N/A	-	-	-	-	-	-	-	-	slow	-	-	-	Cytosol	5.5	-	-
SPC229	Core	FG001_08735	FG593_06293	FG202_01344	FG013_03395	FG005_02492	FG851_04057	FG008_10405	FU001_02361	IPR002198	Short-chain dehydrogenase/reductase SDR	Effector	-	-	-	-	-	-	-	fast	-	-	-	Chloroplast	12	-	-
SPC230	Core	FG001_08727	FG593_06300	FG202_01352	FG013_03387	FG005_02484	FG851_04049	FG008_12620	FU001_02354	N/A	N/A	Effector	-	-	-	-	-	-	-	fast	-	-	-	Chloroplast	7	-	-
SPC231	Core	FG001_06495	FG593_06324	FG202_01374	FG013_03361	FG005_02461	FG851_04024	FG008_06491	FU001_02331	IPR001223	Glycoside hydrolase, family 18, catalytic domain	-	GH18	-	-	-	-	-	-	fast	-	-	Nucleus (KKTYEIKAFPKLLKEIKK)	Cytosol	7.5	-	-
SPC232	Core	FG001_06478	FG593_06341	FG202_01391	FG013_03343	FG005_02444	FG851_04006	FG008_01399	FU001_02314	IPR013148	Glycosyl hydrolase family 32, N-terminal	-	GH32	-	-	-	-	-	-	fast	-	-	-	Chloroplast	7	-	-
SPC233	Core	FG001_06471	FG593_06348	FG202_01398	FG013_03336	FG005_02436	FG851_03998	FG008_01392	FU001_02307	N/A	N/A	-	-	-	-	-	-	-	-	fast	-	-	-	Chloroplast	6	-	-
SPC234	Core	FG001_06469	FG593_06350	FG202_01400	FG013_03334	FG005_02434	FG851_03996	FG008_01390	FU001_02305	IPR011707	Multicopper oxidase, type 3	-	AA1	-	-	-	-	-	-	fast	-	-	-	Cytoskeleton	11	-	-
SPC235	Core	FG001_06467	FG593_06352	FG202_01402	FG013_03332	FG005_02432	FG851_03994	FG008_01388	FU001_02303	IPR011707	Multicopper oxidase, type 3	-	-	-	-	PHI:712__PHI:3991	GIP1__Gip1	Fusarium_graminearum	unaffected_pathogenicity	fast	-	-	-	Nucleus	9	Nucleus (NSTKDGSVITLDREHLPPYPPNPPARKADA)	4.4
SPC236	Core	FG001_06451	FG593_06366	FG202_01416	FG013_03317	FG005_02418	FG851_03978	FG008_01374	FU001_02289	IPR006102	Glycoside hydrolase, family 2, immunoglobulin-like beta-sandwich	-	GH2	M20D	carboxypeptidase Ss1	-	-	-	-	fast	-	-	-	Nucleus	7	Nucleus (RSVHIKLVDLKGKEMAQQTMRLSTEPNKSQKV)	5.5
SPC237	Core	FG001_06447	FG593_06369	FG202_01419	FG013_03312	FG005_02415	FG851_03974	FG008_08125	FU001_02286	N/A	N/A	Effector	-	-	-	-	-	-	-	fast	-	-	-	Chloroplast	7	-	-
SPC238	Core	FG001_06402	FG593_06413	FG202_01459	FG013_03267	FG005_02375	FG851_03929	FG008_07791	FU001_12291	N/A	N/A	-	-	S12	D-Ala-D-Ala carboxypeptidase B	-	-	-	-	fast	-	-	-	Chloroplast	11	-	-
SPC239	Core	FG001_06396	FG593_06419	FG202_01465	FG013_03261	FG005_02368	FG851_03922	FG008_07785	FU001_12284	N/A	N/A	-	-	-	-	-	-	-	-	fast	-	-	-	Mitochondria	5	-	-
SPC240	Core	FG001_06385	FG593_06431	FG202_01477	FG013_03249	FG005_02357	FG851_03910	FG008_08220	FU001_12273	N/A	N/A	Effector	-	-	-	-	-	-	-	fast	-	-	-	Chloroplast	3	-	-
SPC241	Core	FG001_06370	FG593_06443	FG202_01487	FG013_03237	FG005_02347	FG851_03898	FG008_08209	FU001_12262	N/A	N/A	-	-	-	-	-	-	-	-	fast	-	-	Nucleus (RRRK)	Nucleus	6	Nucleus (GAQKCLYKNADDASCTGADAKEINYCLCGL)	3
SPC242	Core	FG001_06346	FG593_06463	FG202_01513	FG013_03213	FG005_02323	FG851_03875	FG008_07732	FU001_12236	IPR000120	Amidase	-	-	S10	carboxypeptidase Y	-	-	-	-	fast	-	-	-	Chloroplast	5	-	-
SPC243	Core	FG001_06321	FG593_06487	FG202_01535	FG013_03189	FG005_02303	FG851_03850	FG008_12699	FU001_11435	IPR008758	Peptidase S28	-	-	S28	lysosomal Pro-Xaa	-	-	-	-	fast	-	-	-	Cytosol	10	-	-
SPC244	Core	FG001_06319	FG593_06489	FG202_01537	FG013_03187	FG005_02301	FG851_03848	FG008_11670	FU001_11433	IPR005103	Glycoside hydrolase, family 61	-	AA9	-	-	PHI:1581	GzOB021	Fusarium_graminearum	unaffected_pathogenicity	fast	-	-	-	Nucleus	4	Nucleus (GCKAKKARRH)	4.5
SPC245	Core	FG001_06305	FG593_06502	FG202_11803	FG013_08109	FG005_02285	FG851_03833	FG008_12166	FU001_11418	N/A	N/A	Effector	-	M20F	carnosine dipeptidase II	-	-	-	-	fast	-	-	-	Chloroplast	6	-	-
SPC246	Core	FG001_06295	FG593_06511	FG202_11795	FG013_08117	FG005_02276	FG851_03825	FG008_12178	FU001_11408	N/A	N/A	-	-	-	-	-	-	-	-	fast	-	-	-	Cytosol	6	-	-
SPC247	Core	FG001_06292	FG593_06513	FG202_11793	FG013_08119	FG005_02274	FG851_03822	FG008_11146	FU001_11406	IPR008427	Extracellular membrane protein, CFEM domain	-	-	-	-	-	-	-	-	fast	Chloroplast (0.976 | 3-32)	-	-	Chloroplast	12	-	-
SPC248	Core	FG001_06276	FG593_06521	FG202_11785	FG013_08136	FG005_02266	FG851_03814	FG008_11138	FU001_11398	N/A	N/A	Effector	-	-	-	-	-	-	-	fast	-	-	-	Chloroplast	8	-	-
SPC249	Core	FG001_06252	FG593_06544	FG202_11763	FG013_08159	FG005_02245	FG851_03790	FG008_03193	FU001_11375	N/A	N/A	-	-	-	-	-	-	-	-	fast	-	-	-	Chloroplast	6	-	-
SPC250	Core	FG001_06193	FG593_06596	FG202_10922	FG013_08211	FG005_02202	FG851_03739	FG008_08658	FU001_08518	IPR013595	Peptidase S33 tripeptidyl aminopeptidase-like, C-terminal	-	-	S33	prolyl aminopeptidase	-	-	-	-	fast	-	-	-	Chloroplast	7	-	-
SPC251	Core	FG001_06138	FG593_06647	FG202_12113	FG013_08266	FG005_02152	FG851_03684	FG008_05541	FU001_08567	IPR000111	Glycoside hydrolase, clan GH-D	-	GH27	-	-	-	-	-	-	slow	-	-	-	Cytosol	7	-	-
SPC252	Core	FG001_10581	FG593_06815	FG202_05581	FG013_12912	FG005_11008	FG851_12627	FG008_07042	FU001_11808	IPR005200	Endo-1,3(4)-beta-glucanase	-	GH81	-	-	-	-	-	-	slow	-	-	-	Cytosol	8	-	-
SPC253	Core	FG001_10661	FG593_06893	FG202_05659	FG013_07396	FG005_11087	FG851_05883	FG008_07609	FU001_10240	IPR006094	FAD linked oxidase, N-terminal	-	AA7	-	-	-	-	-	-	fast	-	-	-	Nucleus	5	Nucleus (MAPLVKKLKTI)	5
SPC254	Core	FG001_10662	FG593_06894	FG202_05660	FG013_07397	FG005_11088	FG851_05884	FG008_07610	FU001_10239	IPR002925	Dienelactone hydrolase	Effector	-	S09	prolyl oligopeptidase	-	-	-	-	fast	-	-	-	Cytosol	6	-	-
SPC255	Core	FG001_10771	FG593_06989	FG202_05763	FG013_07495	FG005_11186	FG851_05980	FG008_12110	FU001_12622	N/A	N/A	Effector	GH131	-	-	-	-	-	-	slow	-	-	-	Nucleus	8	Nucleus (KALKAATQPIARDLSGQGQYQIGMLKKPTGT)	4.4
SPC256	Core	FG001_05831	FG593_07014	FG202_00639	FG013_02217	FG005_04978	FG851_02821	FG008_07485	FU001_04580	N/A	N/A	Effector	-	-	-	-	-	-	-	fast	-	-	-	Nucleus	4	-	-
SPC257	Core	FG001_05818	FG593_07027	FG202_00626	FG013_02205	FG005_04991	FG851_02831	FG008_02280	FU001_04593	N/A	N/A	Effector	-	-	-	-	-	-	-	fast	-	-	-	Extracellular	9	-	-
SPC258	Core	FG001_05786	FG593_07056	FG202_00596	FG013_02178	FG005_05020	FG851_02858	FG008_02308	FU001_04623	N/A	N/A	Effector	-	-	-	-	-	-	-	fast	-	-	-	Chloroplast	14	-	-
SPC259	Core	FG001_05721	FG593_07117	FG202_00535	FG013_02116	FG005_05080	FG851_02921	FG008_11720	FU001_01260	IPR001384	Peptidase M35, deuterolysin	-	-	M35	deuterolysin	-	-	-	-	fast	-	-	-	Nucleus	7	Nucleus (RTAFHSKRAQVQSDCNGDRFAVTQAALAQCVS)	3.5
SPC260	Core	FG001_05714	FG593_07124	FG202_00528	FG013_02109	FG005_05088	FG851_02928	FG008_05730	FU001_01268	N/A	N/A	Effector	-	-	-	-	-	-	-	fast	-	-	-	Chloroplast	12	-	-
SPC261	Core	FG001_05608	FG593_07229	FG202_00416	FG013_02004	FG005_05201	FG851_03035	FG008_07447	FU001_01380	N/A	N/A	Effector	-	-	-	-	-	-	-	slow	-	-	-	Chloroplast	7	-	-
SPC262	Core	FG001_05580	FG593_07257	FG202_00386	FG013_01975	FG005_05230	FG851_03064	FG008_03662	FU001_01410	IPR013148	Glycosyl hydrolase family 32, N-terminal	-	GH32	-	-	-	-	-	-	slow	-	-	-	Chloroplast	10	-	-
SPC263	Core	FG001_05527	FG593_07311	FG202_00326	FG013_01923	FG005_05290	FG851_03118	FG008_08966	FU001_01470	IPR000209	Peptidase S8/S53 domain	-	-	S08A	subtilisin Carlsberg	-	-	-	-	slow	-	-	Nucleus (KKKR)	Cytosol	6	-	-
SPC264	Core	FG001_00317	FG593_07357	FG202_09863	FG013_07565	FG005_03061	FG851_09775	FG008_04030	FU001_04689	IPR006710	Glycoside hydrolase, family 43	-	GH43	-	-	-	-	-	-	fast	Chloroplast (0.985 | 26-46)	-	-	Chloroplast	12	-	-
SPC265	Core	FG001_00552	FG593_07577	FG202_07975	FG013_06481	FG005_02835	FG851_05433	FG008_02241	FU001_04075	N/A	N/A	-	-	-	-	-	-	-	-	slow	-	-	-	Chloroplast	9	-	-
SPC266	Core	FG001_00562	FG593_07586	FG202_07985	FG013_06471	FG005_02825	FG851_05423	FG008_02231	FU001_04065	IPR004843	Calcineurin-like phosphoesterase domain, apaH type	-	-	-	-	-	-	-	-	slow	-	-	-	Nucleus	8	Nucleus (DPIKVVHYSDIHVDQLYTEGSNAKCNKPI)	3.8
SPC267	Core	FG001_00572	FG593_07596	FG202_07994	FG013_06461	FG005_02816	FG851_05413	FG008_02222	FU001_04056	IPR011089	Domain of unknown function DUF1524	-	-	-	-	-	-	-	-	slow	-	-	-	Nucleus	7.5	Nucleus (WTTAKRTQFANDVTRPQLWAVTDNVNQSKSDK)	3
SPC268	Core	FG001_09547	FG593_07724	FG202_02250	FG013_05177	FG005_00797	FG851_00667	FG008_10784	FU001_05332	IPR000209	Peptidase S8/S53 domain	-	-	S08A	subtilisin Carlsberg	PHI:4615	Pr1	Metarhizium_anisopliae	unaffected_pathogenicity	slow	-	-	-	Cytoskeleton	10	-	-
SPC269	Core	FG001_09729	FG593_07897	FG202_02078	FG013_04997	FG005_00627	FG851_00486	FG008_11853	FU001_03211	N/A	N/A	-	AA11	-	-	-	-	-	-	slow	-	-	-	Nucleus	7	Nucleus (KITGGANHGGGSCQASLSFDKGKSWQVI)	3.1
SPC270	Core	FG001_06649	FG593_07989	FG202_04354	FG013_04196	FG005_07157	FG851_05815	FG008_10729	FU001_07435	IPR011707	Multicopper oxidase, type 3	-	AA1	-	-	PHI:552	BcLCC2	Botrytis_cinerea	unaffected_pathogenicity	fast	-	-	-	Peroxisome	7	-	-
SPC271	Core	FG001_06749	FG593_08084	FG202_04259	FG013_04096	FG005_07062	FG851_06564	FG008_04014	FU001_07534	IPR001461	Aspartic peptidase	-	-	A01A	pepsin A	-	-	-	-	slow	-	-	Nucleus (RRRK,RRRR)	Nucleus	4.5	Nucleus (RRRRKGTAGSNNESAGDQRQSLEDAARSPKSP)	4.5
SPC272	Core	FG001_06786	FG593_08119	FG202_04225	FG013_04058	FG005_07029	FG851_06602	FG008_03759	FU001_10319	IPR002227	Tyrosinase copper-binding domain	-	-	-	-	-	-	-	-	slow	-	-	-	Nucleus	5	Nucleus (PSLKVSLDDVAYTPPAAEDDLPIYGKSITKP)	5.4
SPC273	Core	FG001_06839	FG593_08169	FG202_04177	FG013_04006	FG005_06981	FG851_06653	FG008_03803	FU001_10366	IPR005135	Endonuclease/exonuclease/phosphatase	-	-	-	-	-	-	-	-	slow	-	-	Nucleus (RKPLAAEWKPVKGTKK)	Cytosol	11	-	-
SPC274	Core	FG001_12684	FG593_08207	FG202_09011	FG013_03162	FG005_07836	FG851_09172	FG008_00392	FU001_03182	IPR001223	Glycoside hydrolase, family 18, catalytic domain	-	GH18	-	-	PHI:144	CHT42	Trichoderma_virens	reduced_virulence	slow	-	-	-	Chloroplast	4	-	-
SPC275	Core	FG001_12656	FG593_08234	FG202_08983	FG013_03135	FG005_07864	FG851_09145	FG008_00420	FU001_03154	N/A	N/A	Effector	-	-	-	-	-	-	-	slow	-	-	-	Vacuolar membrane	5	-	-
SPC276	Core	FG001_12621	FG593_08268	FG202_08948	FG013_03100	FG005_07899	FG851_09110	FG008_00800	FU001_03121	IPR001461	Aspartic peptidase	-	-	A01A	pepsin A	PHI:697	ugt51E1	Leptosphaeria_maculans	unaffected_pathogenicity	slow	-	-	-	Nucleus	7	Nucleus (KSALLTAAALLGSAQAGVHKMKLNKVP)	6
SPC277	Core	FG001_12617	FG593_08272	FG202_08944	FG013_03096	FG005_07903	FG851_09106	FG008_00796	FU001_03117	N/A	N/A	-	-	-	-	-	-	-	-	slow	-	-	-	Mitochondria	7	-	-
SPC278	Core	FG001_12616	FG593_08273	FG202_08943	FG013_03095	FG005_07904	FG851_09105	FG008_00795	FU001_03116	IPR002889	Carbohydrate-binding WSC	-	-	-	-	-	-	-	-	slow	-	-	Nucleus (RRRR)	Chloroplast	6	-	-
SPC279	Core	FG001_04546	FG593_08422	FG202_04069	FG013_02942	FG005_08052	FG851_04933	FG008_06687	FU001_02969	IPR009009	RlpA-like double-psi beta-barrel domain	-	CBM63	-	-	-	-	-	-	slow	Chloroplast (0.961 | 19-107)	-	Nucleus (KPKPKSQTKSKSKPKAKSQTKAKPKSK)	Chloroplast	13	-	-
SPC280	Core	FG001_04548	FG593_08423	FG202_04068	FG013_02941	FG005_08053	FG851_04932	FG008_06686	FU001_02968	N/A	N/A	Effector	-	-	-	-	-	-	-	slow	-	-	-	Extracellular	13	-	-
SPC281	Core	FG001_04570	FG593_08446	FG202_04047	FG013_02918	FG005_08076	FG851_04909	FG008_07527	FU001_02948	N/A	N/A	-	-	-	-	-	-	-	-	slow	-	-	-	Nucleus	10	Nucleus (RRQKRANDMDFSQILYLHDQCGNVVDKSLR)	4.5
SPC282	Core	FG001_01474	FG593_08497	FG202_06866	FG013_07156	FG005_11636	FG851_07660	FG008_01572	FU001_06711	N/A	N/A	-	PL26	-	-	-	-	-	-	fast	Chloroplast (0.857 | 19-57)	-	-	Nucleus	8	-	-
SPC283	Core	FG001_01471	FG593_08500	FG202_06869	FG013_07159	FG005_11633	FG851_07657	FG008_01569	FU001_06714	IPR006710	Glycoside hydrolase, family 43	Effector	GH43	-	-	-	-	-	-	fast	-	-	-	Nucleus	8.5	Nucleus (GKWYIYYTAGKAEDLTGQRSHVIKGGATP)	3.2
SPC284	Core	FG001_01457	FG593_08514	FG202_06883	FG013_07173	FG005_11620	FG851_07644	FG008_01555	FU001_06728	N/A	N/A	Effector	-	-	-	-	-	-	-	fast	Chloroplast (0.988 | 9-32)	-	-	Cytosol	5	-	-
SPC285	Core	FG001_01456	FG593_08515	FG202_06884	FG013_07174	FG005_11618	FG851_07642	FG008_01553	FU001_06729	IPR000172	Glucose-methanol-choline oxidoreductase, N-terminal	-	AA3	-	-	-	-	-	-	fast	-	-	-	Cytosol	6	-	-
SPC286	Core	FG001_01428	FG593_08540	FG202_06911	FG013_07202	FG005_11591	FG851_07617	FG008_10350	FU001_06755	IPR002018	Carboxylesterase, type B	-	CE10	S09	prolyl oligopeptidase	-	-	-	-	fast	Chloroplast (0.994 | 32-69)	-	-	Chloroplast	11	-	-
SPC287	Core	FG001_01415	FG593_08551	FG202_06922	FG013_07214	FG005_11580	FG851_07606	FG008_11759	FU001_06767	IPR006710	Glycoside hydrolase, family 43	Effector	GH43	-	-	-	-	-	-	fast	-	-	-	Chloroplast	9	-	-
SPC288	Core	FG001_01400	FG593_08567	FG202_06938	FG013_07230	FG005_11566	FG851_07590	FG008_08062	FU001_06783	IPR011118	Tannase/feruloyl esterase	-	-	-	-	-	-	-	-	fast	Chloroplast (0.998 | 42-69)	-	-	Chloroplast	5	-	-
SPC289	Core	FG001_01391	FG593_08578	FG202_06949	FG013_07240	FG005_11554	FG851_07579	FG008_12040	FU001_06794	IPR004898	Pectate lyase, catalytic	Effector	PL3	-	-	PHI:179	PELA	Nectria_haematococca	reduced_virulence	fast	-	-	-	Chloroplast	9	-	-
SPC290	Core	FG001_01373	FG593_08594	FG202_06967	FG013_07255	FG005_11536	FG851_07562	FG008_09083	FU001_06812	N/A	N/A	Effector	-	-	-	-	-	-	-	fast	-	-	-	Chloroplast	12	-	-
SPC291	Core	FG001_01367	FG593_08600	FG202_06973	FG013_07261	FG005_11530	FG851_07556	FG008_09089	FU001_06818	IPR000209	Peptidase S8/S53 domain	-	-	S08A	subtilisin Carlsberg	-	-	-	-	fast	-	-	-	Chloroplast	6	-	-
SPC292	Core	FG001_01359	FG593_08607	FG202_06981	FG013_07268	FG005_11522	FG851_07548	FG008_09409	FU001_06825	IPR011118	Tannase/feruloyl esterase	-	-	-	-	-	-	-	-	fast	-	-	-	Cytosol	8	-	-
SPC293	Core	FG001_01338	FG593_08627	FG202_06999	FG013_07288	FG005_11503	FG851_07528	FG008_02511	FU001_06843	N/A	N/A	-	-	S12	D-Ala-D-Ala carboxypeptidase B	-	-	-	-	fast	-	-	-	Cytosol	5	-	-
SPC294	Core	FG001_01321	FG593_08644	FG202_07015	FG013_07306	FG005_11487	FG851_07510	FG008_02495	FU001_06859	IPR001461	Aspartic peptidase	-	-	A01A	pepsin A	-	-	-	-	fast	-	-	-	Cytoskeleton	11	-	-
SPC295	Core	FG001_01314	FG593_08650	FG202_07021	FG013_07312	FG005_11481	FG851_07503	FG008_02489	FU001_06865	N/A	N/A	Effector	-	-	-	-	-	-	-	fast	Chloroplast (0.943 | 25-61)	-	-	Extracellular	7	-	-
SPC296	Core	FG001_01296	FG593_08666	FG202_07035	FG013_07328	FG005_11467	FG851_07487	FG008_12545	FU001_06879	N/A	N/A	-	-	-	-	-	-	-	-	fast	-	-	-	Plasma membrane	6	-	-
SPC297	Core	FG001_01293	FG593_08669	FG202_07038	FG013_09891	FG005_11817	FG851_07484	FG008_11106	FU001_06882	N/A	N/A	-	-	-	-	-	-	-	-	fast	-	-	Nucleus (RRRK)	Nucleus	4.5	Nucleus (GLSKNGSIPSVEGGILWEDSINKRLYLY)	3.7
SPC298	Core	FG001_01290	FG593_08671	FG202_07040	FG013_09889	FG005_11819	FG851_07482	FG008_11104	FU001_06884	IPR013530	Protein-arginine deiminase, C-terminal	-	-	-	-	-	-	-	-	fast	-	-	-	Cytosol	9	-	-
SPC299	Core	FG001_01287	FG593_08674	FG202_07042	FG013_09886	FG005_11821	FG851_07479	FG008_11498	FU001_06886	IPR000675	Cutinase	-	CE5	-	-	PHI:2849	cutA	Fusarium_solani	unaffected_pathogenicity	fast	Chloroplast (0.991 | 23-55)	-	-	Chloroplast	7	-	-
SPC300	Core	FG001_01286	FG593_08675	FG202_07044	FG013_09885	FG005_11823	FG851_07478	FG008_11496	FU001_06888	N/A	N/A	-	-	-	-	-	-	-	-	fast	-	-	Nucleus (PKPS)	Extracellular	10	-	-
SPC301	Core	FG001_01233	FG593_08726	FG202_11256	FG013_09834	FG005_11868	FG851_11464	FG008_11426	FU001_06934	N/A	N/A	-	-	-	-	-	-	-	-	fast	-	-	-	Cytosol	4.5	-	-
SPC302	Core	FG001_11871	FG593_08808	FG202_06395	FG013_07005	FG005_06369	FG851_02406	FG008_03682	FU001_10984	N/A	N/A	-	-	-	-	-	-	-	-	slow	-	-	-	Chloroplast	5	-	-
SPC303	Core	FG001_02230	FG593_08940	FG202_06536	FG013_06873	FG005_06229	FG851_02539	FG008_02253	FU001_09218	IPR004898	Pectate lyase, catalytic	-	PL3	-	-	PHI:179	PELA	Nectria_haematococca	reduced_virulence	slow	-	-	-	Chloroplast	10	-	-
SPC304	Core	FG001_07969	FG593_09025	FG202_09687	FG013_09316	FG005_01007	FG851_06249	FG008_07507	FU001_09604	N/A	N/A	-	-	-	-	-	-	-	-	slow	-	-	-	Cytosol	12	-	-
SPC305	Core	FG001_07966	FG593_09028	FG202_09690	FG013_09319	FG005_01010	FG851_06252	FG008_07510	FU001_09607	IPR015364	Rhamnogalacturonase B, N-terminal	-	PL4	-	-	-	-	-	-	slow	Chloroplast (0.956 | 21-41)	-	-	Nucleus	11	-	-
SPC306	Core	FG001_07780	FG593_09208	FG202_11205	FG013_10862	FG005_01188	FG851_06441	FG008_01089	FU001_06038	N/A	N/A	-	-	-	-	-	-	-	-	slow	-	-	-	Chloroplast	7	-	-
SPC307	Core	FG001_02655	FG593_09365	FG202_07565	FG013_09629	FG005_05817	FG851_10756	FG008_09000	FU001_00220	IPR005198	Glycoside hydrolase, family 76	-	GH76	M41	FtsH peptidase	-	-	-	-	slow	-	-	-	Mitochondria	8	-	-
SPC308	Core	FG001_02623	FG593_09396	FG202_07532	FG013_12889	FG005_05847	FG851_12877	FG008_05620	FU001_00190	N/A	N/A	-	-	-	-	-	-	-	-	slow	-	-	-	Cytosol	7	-	-
SPC309	Core	FG001_02603	FG593_09414	FG202_06128	FG013_06275	FG005_05869	FG851_11392	FG008_05898	FU001_00170	N/A	N/A	-	-	-	-	-	-	-	-	slow	-	-	-	Cytosol	4	-	-
SPC310	Core	FG001_02587	FG593_09429	FG202_06140	FG013_06260	FG005_05881	FG851_11409	FG008_05910	FU001_00157	N/A	N/A	-	-	-	-	-	-	-	-	slow	-	-	Nucleus (RRRR)	Plasma membrane	3.5	-	-
SPC311	Core	FG001_02577	FG593_09439	FG202_06150	FG013_06250	FG005_05891	FG851_11419	FG008_05014	FU001_00147	N/A	N/A	-	-	-	-	-	-	-	-	slow	-	-	-	Mitochondria	6	-	-
SPC312	Core	FG001_02420	FG593_09577	FG202_06304	FG013_06094	FG005_06044	FG851_02727	FG008_03087	FU001_11614	N/A	N/A	-	-	-	-	-	-	-	-	slow	-	-	-	Mitochondria	6	-	-
SPC313	Core	FG001_02453	FG593_09610	FG202_06272	FG013_06128	FG005_06012	FG851_02762	FG008_10822	FU001_00023	N/A	N/A	Effector	-	-	-	-	-	-	-	slow	-	-	-	Nucleus	7	Nucleus (SKTSTSSKGTVLFGDKHTGASTCKKTTLK)	4.6
SPC314	Core	FG001_02459	FG593_09616	FG202_06266	FG013_06134	FG005_06006	FG851_02768	FG008_01783	FU001_00029	IPR010829	Cerato-platanin	Effector	-	-	-	PHI:2118; PHI:5540	MgSM1; MSP1	Magnaporthe_oryzae	effector_(plant_avirulence_determinant); increased_virulence_(hypervirulence)	slow	-	-	-	Mitochondria	8	-	-
SPC315	Core	FG001_02472	FG593_09629	FG202_06251	FG013_06147	FG005_05991	FG851_02781	FG008_01798	FU001_00044	N/A	N/A	Effector	-	-	-	-	-	-	-	slow	-	-	Nucleus (KVKK)	Chloroplast	4	-	-
SPC316	Core	FG001_04782	FG593_09695	FG202_03856	FG013_12371	FG005_08275	FG851_04703	FG008_09091	FU001_02749	IPR029413	Rhamnogalacturonan lyase, domain II	-	PL4	-	-	-	-	-	-	fast	-	-	Nucleus (PSAKRTK,KRTKYSGKVNLPKNAKR)	Nucleus	13	Nucleus (KNAKRPIIVLSENKQDFQLNVFNTKSLQYW)	5.3
SPC317	Core	FG001_04744	FG593_09729	FG202_03885	FG013_12336	FG005_08245	FG851_04737	FG008_09040	FU001_02780	IPR002227	Tyrosinase copper-binding domain	-	-	-	-	PHI:1087	FGSG_04510	Fusarium_graminearum	unaffected_pathogenicity	fast	-	-	-	Cytosol	7	-	-
SPC318	Core	FG001_04739	FG593_09734	FG202_03890	FG013_12331	FG005_08240	FG851_04742	FG008_09045	FU001_02785	N/A	N/A	-	-	-	-	-	-	-	-	fast	-	-	-	Chloroplast	5	-	-
SPC319	Core	FG001_04735	FG593_09738	FG202_03894	FG013_02749	FG005_08236	FG851_04746	FG008_11519	FU001_02789	IPR009880	Glyoxal oxidase, N-terminal	-	AA5	-	-	PHI:5393	GLX	Fusarium_graminearum	reduced_virulence	fast	-	-	-	Nucleus	4.5	Nucleus (DSTSKRALDGPVHYDETGLTAETCVAHCVGL)	4.2
SPC320	Core	FG001_04733	FG593_09740	FG202_03897	FG013_02751	FG005_08234	FG851_04748	FG008_12789	FU001_02791	IPR001148	Alpha carbonic anhydrase	-	-	-	-	-	-	-	-	fast	-	-	-	Cytosol	6	-	-
SPC321	Core	FG001_04717	FG593_09756	FG202_03912	FG013_02767	FG005_08220	FG851_04764	FG008_05512	FU001_02806	IPR006992	Amidohydrolase 2	-	-	-	-	-	-	-	-	fast	-	-	-	Nucleus	4	Nucleus (RLHIKTGALHRRSDDISLMEPVIKSFAKASAD )	3.1
SPC322	Core	FG001_04716	FG593_09757	FG202_03913	FG013_02768	FG005_08219	FG851_04765	FG008_05511	FU001_02807	N/A	N/A	Effector	-	-	-	-	-	-	-	fast	-	-	-	Chloroplast	8	-	-
SPC323	Core	FG001_04686	FG593_09785	FG202_03940	FG013_02797	FG005_08188	FG851_04795	FG008_04721	FU001_02833	N/A	N/A	Effector	-	-	-	-	-	-	-	fast	-	-	-	Cytosol	10	-	-
SPC324	Core	FG001_04681	FG593_09790	FG202_03945	FG013_02802	FG005_08183	FG851_04800	FG008_04726	FU001_02838	IPR011683	Glycosyl hydrolase family 53	-	GH53	-	-	-	-	-	-	fast	-	-	-	Mitochondria	5	-	-
SPC325	Core	FG001_04680	FG593_09791	FG202_03946	FG013_02803	FG005_08182	FG851_04801	FG008_04727	FU001_02839	N/A	N/A	Effector	-	-	-	-	-	-	-	fast	-	-	-	Mitochondria	11	-	-
SPC326	Core	FG001_04679	FG593_09792	FG202_03947	FG013_02804	FG005_08181	FG851_04802	FG008_04728	FU001_02840	N/A	N/A	-	-	-	-	-	-	-	-	fast	-	-	-	Chloroplast	5	-	-
SPC327	Core	FG001_04671	FG593_09801	FG202_03954	FG013_02813	FG005_08174	FG851_04810	FG008_04735	FU001_02848	IPR002594	Glycoside hydrolase, family 12	Effector	GH12	-	-	PHI:2978	MoCel12A	Magnaporthe_oryzae	unaffected_pathogenicity	fast	-	-	-	Nucleus	13	Nucleus (KRLLSSISNMQSAAAWSYSGTNVRANV)	4.3
SPC328	Core	FG001_04670	FG593_09802	FG202_03955	FG013_02814	FG005_08173	FG851_04811	FG008_04736	FU001_02849	IPR001375	Peptidase S9, prolyl oligopeptidase, catalytic domain	Effector	CE1	S09	prolyl oligopeptidase	PHI:2452	FAED1	Fusarium_graminearum	unaffected_pathogenicity	fast	-	-	-	Chloroplast	12	-	-
SPC329	Core	FG001_04669	FG593_09803	FG202_03956	FG013_02815	FG005_08172	FG851_04812	FG008_04737	FU001_02850	N/A	N/A	-	-	-	-	-	-	-	-	fast	-	-	Nucleus (PGTKRMR,KKTKPKSNTKSTKQKATTQNTKSKSSGKKTSTSKKTGKTNSKPTTNKKPQTSKNKKVK)	Nucleus	9	Nucleus (KSTKQKATTQNTKSKSSGKKTSTSKKTGKT)	6
SPC330	Core	FG001_04668	FG593_09804	FG202_03957	FG013_02816	FG005_08171	FG851_04813	FG008_04738	FU001_02851	N/A	N/A	-	-	-	-	-	-	-	-	fast	-	Mitochondria (0.905 | 49-69)	Nucleus (KKTGSPTTTTVSTMRTKTK)	Nucleus	5	-	-
SPC331	Core	FG001_04666	FG593_09806	FG202_03960	FG013_02818	FG005_08168	FG851_04815	FG008_04741	FU001_02854	N/A	N/A	Effector	-	-	-	-	-	-	-	fast	-	-	-	Nucleus	6	-	-
SPC332	Core	FG001_04665	FG593_09807	FG202_03961	FG013_02819	FG005_08167	FG851_04816	FG008_04742	FU001_02855	IPR006652	Kelch repeat type 1	-	AA5	-	-	-	-	-	-	fast	-	-	-	Chloroplast	6	-	-
SPC333	Core	FG001_04636	FG593_09830	FG202_03982	FG013_02850	FG005_08139	FG851_04840	FG008_09518	FU001_02883	IPR000172	Glucose-methanol-choline oxidoreductase, N-terminal	-	AA3	-	-	-	-	-	-	fast	-	-	-	Chloroplast	11	-	-
SPC334	Core	FG001_04634	FG593_09832	FG202_03984	FG013_02852	FG005_08138	FG851_04842	FG008_09520	FU001_02885	IPR024655	Glycosyl hydrolase catalytic domain	-	GH128	-	-	-	-	-	-	fast	-	-	-	Nucleus	8	Nucleus (KGQQGALLGSPAMCMQKDEKWLKEFST)	3.9
SPC335	Core	FG001_04633	FG593_09833	FG202_03985	FG013_02853	FG005_08137	FG851_04843	FG008_10116	FU001_02886	N/A	N/A	-	GH55	-	-	-	-	-	-	fast	-	-	-	Cytosol	5	-	-
SPC336	Core	FG001_04626	FG593_09840	FG202_03992	FG013_02861	FG005_08130	FG851_04850	FG008_10123	FU001_02893	IPR001137	Glycoside hydrolase, family 11	Effector	GH11	S09	prolyl oligopeptidase	PHI:570	XYL4	Fusarium_oxysporum	unaffected_pathogenicity	fast	-	-	-	Nucleus	12	Nucleus (RYQQPSIDGVQTFNQYWSIRRNKRTSGS)	3.6
SPC337	Core	FG001_04625	FG593_09841	FG202_03993	FG013_02862	FG005_08129	FG851_04851	FG008_10124	FU001_02894	IPR006094	FAD linked oxidase, N-terminal	-	AA7	-	-	-	-	-	-	fast	-	-	Nucleus (PKPS)	Cytosol	5	-	-
SPC338	Core	FG001_04608	FG593_09858	FG202_04009	FG013_02881	FG005_08114	FG851_04870	FG008_02559	FU001_02910	IPR001375	Peptidase S9, prolyl oligopeptidase, catalytic domain	-	-	S09	prolyl oligopeptidase	-	-	-	-	slow	-	-	Nucleus (KRQPKAKALTHQWNKRRIE)	Nucleus	8	Nucleus (EKTTKFVTADKLPKDLHEYWISGDAKKVLVAS)	5.3
SPC339	Core	FG001_04600	FG593_09865	FG202_04016	FG013_02888	FG005_08107	FG851_04877	FG008_12912	FU001_02917	N/A	N/A	-	CBM22	-	-	-	-	-	-	slow	-	-	-	Chloroplast	9	-	-
SPC340	Core	FG001_05477	FG593_10033	FG202_00278	FG013_01874	FG005_05338	FG851_03167	FG008_10518	FU001_01519	N/A	N/A	-	-	-	-	-	-	-	-	slow	-	-	-	Cytosol	11	-	-
SPC341	Core	FG001_05427	FG593_10086	FG202_00229	FG013_01823	FG005_05388	FG851_03220	FG008_12421	FU001_01570	IPR001938	Thaumatin	-	-	-	-	-	-	-	-	slow	-	-	-	Cytosol	5	-	-
SPC342	Core	FG001_04976	FG593_10195	FG202_11106	FG013_08321	FG005_10827	FG851_07855	FG008_10316	FU001_05732	IPR001000	Glycoside hydrolase, family 10	-	GH10	S09	prolyl oligopeptidase	PHI:4246	xyl03624	Fusarium_graminearum	unaffected_pathogenicity	fast	-	-	-	Cytosol	5	-	-
SPC343	Core	FG001_04968	FG593_10202	FG202_11099	FG013_08328	FG005_10834	FG851_07848	FG008_11491	FU001_05739	N/A	N/A	-	-	-	-	-	-	-	-	fast	-	-	-	Cytosol	9	-	-
SPC344	Core	FG001_04950	FG593_10219	FG202_11081	FG013_08344	FG005_10850	FG851_07832	FG008_12232	FU001_05756	N/A	N/A	Effector	CE12	-	-	-	-	-	-	fast	-	-	-	Chloroplast	5	-	-
SPC345	Core	FG001_04945	FG593_10223	FG202_11077	FG013_08348	FG005_10855	FG851_07828	FG008_09550	FU001_05760	N/A	N/A	-	-	-	-	-	-	-	-	fast	-	-	-	Nucleus	11	Nucleus (DNRHKRDKFSSSIEQYVTGLEMFTTYTIQFYY)	3.7
SPC346	Core	FG001_04917	FG593_10251	FG202_11049	FG013_08375	FG005_10883	FG851_07801	FG008_10656	FU001_12794	IPR000834	Peptidase M14, carboxypeptidase A	-	-	M14A	carboxypeptidase A1	-	-	-	-	fast	-	-	Nucleus (KVKK)	Cytosol	10	-	-
SPC347	Core	FG001_04897	FG593_10270	FG202_10240	FG013_08396	FG005_10901	FG851_07781	FG008_09491	FU001_11256	N/A	N/A	-	-	-	-	-	-	-	-	fast	-	-	-	Nucleus	12	Nucleus (DSKKRFLGSFAGISQFLESLQPSTTVLYTV)	4.1
SPC348	Core	FG001_04895	FG593_10272	FG202_10243	FG013_08398	FG005_10903	FG851_07779	FG008_09489	FU001_11254	IPR007312	Phosphoesterase	-	-	-	-	PHI:6127	PLC	Fusarium_graminearum	unaffected_pathogenicity	fast	-	-	-	Nucleus	12	Nucleus (INSPKYSKSALIISYDETGGWADHVTPYHAPD)	2.8
SPC349	Core	FG001_04889	FG593_10276	FG202_10247	FG013_08402	FG005_10907	FG851_07775	FG008_09485	FU001_11250	N/A	N/A	-	-	-	-	-	-	-	-	fast	-	-	-	Chloroplast	6	-	-
SPC350	Core	FG001_04886	FG593_10280	FG202_10250	FG013_08406	FG005_10910	FG851_07771	FG008_12285	FU001_11247	IPR000172	Glucose-methanol-choline oxidoreductase, N-terminal	-	AA3	-	-	-	-	-	-	fast	-	-	-	Cytosol	8	-	-
SPC351	Core	FG001_04885	FG593_10281	FG202_10251	FG013_08407	FG005_10913	FG851_07770	FG008_09623	FU001_11246	N/A	N/A	-	-	-	-	-	-	-	-	fast	-	-	Nucleus (KKHK)	Cytosol	5	-	-
SPC352	Core	FG001_04884	FG593_10282	FG202_10252	FG013_08408	FG005_10914	FG851_07769	FG008_09622	FU001_11245	IPR000028	Chloroperoxidase	-	-	-	-	-	-	-	-	fast	-	-	-	Cytosol	5	-	-
SPC353	Core	FG001_04883	FG593_10283	FG202_10253	FG013_08409	FG005_10915	FG851_07768	FG008_09621	FU001_11244	N/A	N/A	Effector	-	-	-	-	-	-	-	fast	-	-	-	Chloroplast	7	-	-
SPC354	Core	FG001_04859	FG593_10307	FG202_10275	FG013_08435	FG005_10937	FG851_07743	FG008_09260	FU001_11222	N/A	N/A	-	GH74	-	-	-	-	-	-	fast	-	-	-	Nucleus	6	Nucleus (ELPFKVGGNMPGRGMGERLAVDPKNSKIIYF)	5
SPC355	Core	FG001_04857	FG593_10309	FG202_10278	FG013_08437	FG005_10940	FG851_07740	FG008_09257	FU001_11219	IPR010679	Domain of unknown function DUF1254	-	-	-	-	-	-	-	-	fast	-	-	-	Cytosol	10	-	-
SPC356	Core	FG001_04856	FG593_10310	FG202_10279	FG013_08438	FG005_10941	FG851_07739	FG008_09256	FU001_11218	IPR010829	Cerato-platanin	-	-	-	-	PHI:6417	Sm1	Trichoderma_virens	reduced_virulence	fast	-	-	-	Chloroplast	8	-	-
SPC357	Core	FG001_04810	FG593_10358	FG202_10327	FG013_08485	FG005_10986	FG851_12317	FG008_09600	FU001_11171	IPR001254	Peptidase S1	-	-	S01A	chymotrypsin A	-	-	-	-	fast	Chloroplast (0.999 | 45-85)	Mitochondria (0.996 | 55-85)	-	Chloroplast	13	-	-
SPC358	Core	FG001_08311	FG593_10394	FG202_08869	FG013_10291	FG005_03755	FG851_08702	FG008_07655	FU001_06613	N/A	N/A	Effector	-	-	-	-	-	-	-	fast	-	-	-	Cytosol	10	-	-
SPC359	Core	FG001_08299	FG593_10405	FG202_08859	FG013_10303	FG005_03765	FG851_08690	FG008_10255	FU001_06603	IPR006094	FAD linked oxidase, N-terminal	-	AA7	-	-	PHI:716	ZEB1	Fusarium_graminearum	unaffected_pathogenicity	slow	-	-	-	Chloroplast	5	-	-
SPC360	Core	FG001_08236	FG593_10463	FG202_08800	FG013_10365	FG005_03823	FG851_08628	FG008_06824	FU001_06545	IPR002594	Glycoside hydrolase, family 12	-	GH12	-	-	-	-	-	-	slow	-	-	-	Nucleus	8	Nucleus (DVFPAKLSSIDKIEIDFEWTYAVGNKSAKG)	3.4
SPC361	Core	FG001_08205	FG593_10495	FG202_08771	FG013_10398	FG005_03852	FG851_08596	FG008_09297	FU001_06516	N/A	N/A	Effector	-	-	-	-	-	-	-	slow	-	-	-	Chloroplast	5	-	-
SPC362	Core	FG001_07458	FG593_10652	FG202_06631	FG013_01477	FG005_09304	FG851_01231	FG008_03038	FU001_02141	IPR002594	Glycoside hydrolase, family 12	-	GH12	-	-	PHI:6868	PsXEG1	Phytophthora_sojae	Effector_(plant_avirulence_determinant)	fast	Chloroplast (0.862 | 45-93)	-	-	Nucleus	9	-	-
SPC363	Core	FG001_07446	FG593_10663	FG202_06643	FG013_01489	FG005_09315	FG851_01243	FG008_12522	FU001_02152	N/A	N/A	Effector	-	-	-	-	-	-	-	fast	-	-	-	Mitochondria	4	-	-
SPC364	Core	FG001_07396	FG593_10713	FG202_06692	FG013_01536	FG005_09364	FG851_01290	FG008_05744	FU001_02201	IPR001563	Peptidase S10, serine carboxypeptidase	-	-	S10	carboxypeptidase Y	-	-	-	-	fast	-	-	Nucleus (KRAPVPPKPAFEKRAKSKFLNKK)	Cytosol	11	-	-
SPC365	Core	FG001_07387	FG593_10722	FG202_06701	FG013_01545	FG005_09373	FG851_01299	FG008_05736	FU001_02210	N/A	N/A	-	-	-	-	-	-	-	-	fast	-	-	-	Cytosol	7	-	-
SPC366	Core	FG001_07688	FG593_10777	FG202_08141	FG013_12283	FG005_01273	FG851_09479	FG008_08274	FU001_12344	N/A	N/A	-	-	-	-	-	-	-	-	slow	-	-	-	Nucleus	10	Nucleus (WMMEKVCSQEDGSLPYEASGSVMLPLKCSRT)	4.8
SPC367	Core	FG001_07687	FG593_10778	FG202_08140	FG013_12284	FG005_01274	FG851_09480	FG008_08273	FU001_12343	IPR002921	Fungal lipase-like domain	-	-	-	-	-	-	-	-	slow	Chloroplast (0.999 | 16-37)	-	-	Chloroplast	7	-	-
SPC368	Core	FG001_11637	FG593_10827	FG202_08091	FG013_11056	FG005_01322	FG851_09535	FG008_05817	FU001_05197	IPR015883	Glycoside hydrolase family 20, catalytic core	-	GH20	-	-	-	-	-	-	slow	-	-	-	Nucleus	5	Nucleus (WSKAILAVAAFALTPANAIWPVPKKISTGD)	4.8
SPC369	Core	FG001_12195	FG593_10855	FG202_12338	FG013_09187	FG005_01481	FG851_12724	FG008_12614	FU001_05028	N/A	N/A	-	-	-	-	-	-	-	-	slow	-	-	-	Chloroplast	7	-	-
SPC370	Core	FG001_08027	FG593_11042	FG202_09274	FG013_11458	FG005_00947	FG851_09367	FG008_11157	FU001_09542	N/A	N/A	-	-	-	-	-	-	-	-	slow	-	-	-	Chloroplast	8	-	-
SPC371	Core	FG001_02813	FG593_11125	FG202_11480	FG013_12043	FG005_05658	FG851_11261	FG008_04792	FU001_00379	IPR000209	Peptidase S8/S53 domain	-	-	S08A	subtilisin Carlsberg	-	-	-	-	fast	-	-	-	Cytosol	7	-	-
SPC372	Core	FG001_02832	FG593_11146	FG202_11459	FG013_12024	FG005_05637	FG851_11241	FG008_04769	FU001_00398	N/A	N/A	Effector	-	-	-	-	-	-	-	fast	-	Mitochondria (0.942 | 77-97)	-	Chloroplast	6	-	-
SPC373	Core	FG001_02840	FG593_11154	FG202_11451	FG013_12016	FG005_05629	FG851_11233	FG008_04777	FU001_00406	IPR015131	Killer toxin, Kp4	Effector	-	-	-	-	-	-	-	fast	-	-	-	Cytosol	9	-	-
SPC374	Core	FG001_02845	FG593_11160	FG202_11446	FG013_12010	FG005_05624	FG851_11227	FG008_04782	FU001_00411	N/A	N/A	Effector	-	-	-	-	-	-	-	fast	-	-	-	Chloroplast	7	-	-
SPC375	Core	FG001_05118	FG593_11166	FG202_10425	FG013_10808	FG005_12205	FG851_12727	FG008_05377	FU001_05595	IPR011707	Multicopper oxidase, type 3	-	AA1	-	-	PHI:552	BcLCC2	Botrytis_cinerea	unaffected_pathogenicity	fast	-	-	-	Cytosol	8	-	-
SPC376	Core	FG001_05119	FG593_11167	FG202_10426	FG013_10807	FG005_12206	FG851_12728	FG008_05376	FU001_05594	N/A	N/A	Effector	CE1	S09	prolyl oligopeptidase	PHI:2451	FAEB1	Fusarium_graminearum	unaffected_pathogenicity	fast	-	-	-	Chloroplast	13	-	-
SPC377	Core	FG001_05173	FG593_11215	FG202_10477	FG013_10756	FG005_12254	FG851_11731	FG008_07473	FU001_05546	IPR010435	Peptidase S8A, DUF1034 C-terminal	-	-	S08A	subtilisin Carlsberg	-	-	-	-	fast	-	-	-	Cytosol	4	-	-
SPC378	Core	FG001_05192	FG593_11239	FG202_10498	FG013_10736	FG005_12276	FG851_11751	FG008_12115	FU001_05525	IPR001000	Glycoside hydrolase, family 10	Effector	GH10	S09	prolyl oligopeptidase	PHI:2204	endo-1_4-beta-xylanase_[GH10_family]	Magnaporthe_oryzae	reduced_virulence	fast	-	-	-	Cytosol	8	-	-
SPC379	Core	FG001_05194	FG593_11241	FG202_10501	FG013_10734	FG005_12279	FG851_11753	FG008_07986	FU001_05522	IPR005103	Glycoside hydrolase, family 61	-	AA9	-	-	-	-	-	-	fast	-	-	Nucleus (FKVK)	Nucleus	10	Nucleus (IRKHQNGYMPTKFKGIPDGSISPNDKDFT)	2.6
SPC380	Core	FG001_05198	FG593_11246	FG202_10506	FG013_10729	FG005_12284	FG851_11758	FG008_07991	FU001_05517	N/A	N/A	Effector	-	-	-	-	-	-	-	fast	Chloroplast (0.973 | 39-77)	-	-	Cytosol	6	-	-
SPC381	Core	FG001_05201	FG593_11249	FG202_10509	FG013_10726	FG005_12287	FG851_11761	FG008_07994	FU001_05514	IPR008701	Necrosis inducing protein	-	-	-	-	-	-	-	-	fast	-	-	-	Cytosol	6	-	-
SPC382	Core	FG001_05204	FG593_11252	FG202_10512	FG013_10723	FG005_12290	FG851_11764	FG008_07997	FU001_05511	IPR007117	Expansin, cellulose-binding-like domain	Effector	CBM63	-	-	-	-	-	-	fast	-	-	-	Cytosol	7	-	-
SPC383	Core	FG001_08498	FG593_11299	FG202_10638	FG013_11535	FG005_03576	FG851_10881	FG008_11557	FU001_10831	IPR007312	Phosphoesterase	-	-	-	-	PHI:6124	FGSG_07678	Fusarium_graminearum	reduced_virulence	fast	-	-	-	Cytosol	10	-	-
SPC384	Core	FG001_08484	FG593_11311	FG202_10650	FG013_11521	FG005_03588	FG851_10895	FG008_08232	FU001_10819	N/A	N/A	-	-	-	-	-	-	-	-	fast	-	-	-	Chloroplast	6	-	-
SPC385	Core	FG001_08480	FG593_11315	FG202_10654	FG013_11517	FG005_03592	FG851_10899	FG008_08228	FU001_10815	IPR006710	Glycoside hydrolase, family 43	-	GH43	S09	prolyl oligopeptidase	-	-	-	-	fast	-	-	-	Chloroplast	5	-	-
SPC386	Core	FG001_08479	FG593_11316	FG202_10655	FG013_11516	FG005_03593	FG851_10900	FG008_08227	FU001_10814	IPR006710	Glycoside hydrolase, family 43	-	GH43	-	-	-	-	-	-	fast	-	-	-	Nucleus	11	Nucleus (WKSDGFPQITTVNGAWGDYDYPLPRRDV)	2.7
SPC387	Core	FG001_08447	FG593_11346	FG202_10688	FG013_11485	FG005_03627	FG851_10931	FG008_11961	FU001_10783	N/A	N/A	Effector	-	-	-	-	-	-	-	fast	-	-	-	Chloroplast	5	-	-
SPC388	Core	FG001_08446	FG593_11347	FG202_10689	FG013_11484	FG005_03628	FG851_10932	FG008_11962	FU001_10782	N/A	N/A	Effector	-	-	-	-	-	-	-	fast	-	-	-	Chloroplast	9	-	-
SPC389	Core	FG001_08443	FG593_11350	FG202_10692	FG013_11481	FG005_03631	FG851_10935	FG008_07983	FU001_10780	IPR000917	Sulfatase	-	-	-	-	-	-	-	-	fast	-	-	-	Cytosol	5	-	-
SPC390	Core	FG001_08435	FG593_11358	FG202_10699	FG013_11473	FG005_03639	FG851_10943	FG008_07975	FU001_10772	N/A	N/A	-	-	-	-	-	-	-	-	fast	-	-	-	Nucleus	10	Nucleus (KDGSKYTSPNIPGLYVEAQAPDGLWHQLGNF)	2.6
SPC391	Core	FG001_11458	FG593_11381	FG202_09982	FG013_09096	FG005_04888	FG851_12994	FG008_04224	FU001_04483	IPR002938	Monooxygenase, FAD-binding	-	-	-	-	-	-	-	-	fast	-	-	-	Cytosol	8	-	-
SPC392	Core	FG001_11485	FG593_11402	FG202_10005	FG013_09123	FG005_04863	FG851_12141	FG008_03905	FU001_04463	N/A	N/A	Effector	-	-	-	-	-	-	-	fast	-	-	-	Chloroplast	12	-	-
SPC393	Core	FG001_11492	FG593_11412	FG202_10015	FG013_09132	FG005_04857	FG851_12132	FG008_03896	FU001_04456	N/A	N/A	Effector	-	-	-	-	-	-	-	fast	-	-	-	Cytosol	9	-	-
SPC394	Core	FG001_11501	FG593_11421	FG202_10024	FG013_09141	FG005_04848	FG851_12123	FG008_03887	FU001_04447	N/A	N/A	Effector	-	-	-	-	-	-	-	fast	-	-	-	Nucleus	5	Nucleus (RWYWSKAHLYYVEWCANSCQNGGGGKDDLCRP)	2.3
SPC395	Core	FG001_11531	FG593_11448	FG202_10054	FG013_09168	FG005_04818	FG851_12096	FG008_07261	FU001_04421	N/A	N/A	-	-	-	-	-	-	-	-	fast	-	-	-	Cytoskeleton	13	-	-
SPC396	Core	FG001_11538	FG593_11455	FG202_10061	FG013_09175	FG005_04811	FG851_12089	FG008_07268	FU001_04414	IPR006710	Glycoside hydrolase, family 43	-	GH43	-	-	-	-	-	-	fast	-	-	-	Nucleus	6	Nucleus (KIPLVKNITSSPEPPLPYQLDCRIRNW)	4.3
SPC397	Core	FG001_11388	FG593_11527	FG202_12015	FG013_09026	FG005_04956	FG851_11684	FG008_04838	FU001_04553	N/A	N/A	Effector	-	-	-	-	-	-	-	fast	-	-	-	Nucleus	7	Nucleus (KTTLFTSAAAAALTLTFASGTIANHCSW)	2.5
SPC398	Core	FG001_05834	FG593_11545	FG202_12033	FG013_09008	FG005_04974	FG851_11702	FG008_04820	FU001_04578	IPR000250	Peptidase G1	-	-	G01	scytalidoglutamic peptidase	-	-	-	-	fast	-	Mitochondria (0.981 | 17-38)	-	Chloroplast	11	-	-
SPC399	Core	FG001_12505	FG593_11563	FG202_11509	FG013_11335	FG005_04783	FG851_11951	FG008_03961	FU001_07765	N/A	N/A	Effector	-	-	-	-	-	-	-	fast	-	-	-	Chloroplast	11	-	-
SPC400	Core	FG001_12507	FG593_11565	FG202_11512	FG013_11337	FG005_04780	FG851_11953	FG008_03964	FU001_07768	IPR000782	FAS1 domain	-	-	-	-	-	-	-	-	fast	-	-	Nucleus (KKEKKKKG)	Nucleus	8	Nucleus (RQDRNDKRADDNLGGPNVMLRAGLAQDVKMTAVD)	4.5
SPC401	Core	FG001_12509	FG593_11567	FG202_11514	FG013_11339	FG005_04778	FG851_11955	FG008_03966	FU001_07770	IPR018871	GLEYA adhesin domain	-	-	-	-	-	-	-	-	fast	-	-	-	Extracellular	8	-	-
SPC402	Core	FG001_12510	FG593_11569	FG202_11516	FG013_11341	FG005_04776	FG851_11957	FG008_03968	FU001_07772	IPR008801	Rapid ALkalinization Factor	Effector	-	-	-	-	-	-	-	fast	-	-	-	Chloroplast	10	-	-
SPC403	Core	FG001_12512	FG593_11571	FG202_11518	FG013_11343	FG005_04774	FG851_11959	FG008_03970	FU001_07774	IPR003014	PAN-1 domain	-	-	-	-	-	-	-	-	fast	Chloroplast(0.97 | 57-95)	-	-	Chloroplast	12	-	-
SPC404	Core	FG001_12524	FG593_11584	FG202_11531	FG013_11355	FG005_04761	FG851_11969	FG008_04245	FU001_07787	N/A	N/A	Effector	CBM18	-	-	-	-	-	-	fast	-	-	-	Nucleus	14	Nucleus (QSKFGTCNSEASNISTDGYCGKNGKTCKGS)	6
SPC405	Core	FG001_12545	FG593_11603	FG202_11543	FG013_11376	FG005_04749	FG851_11984	FG008_04260	FU001_07803	IPR000757	Glycoside hydrolase, family 16	-	GH16	-	-	-	-	-	-	fast	-	-	-	Cytosol	7	-	-
SPC406	Core	FG001_02853	FG593_11636	FG202_12163	FG013_12568	FG005_12534	FG851_12158	FG008_10919	FU001_00422	IPR001223	Glycoside hydrolase, family 18, catalytic domain	-	GH18	-	-	-	-	-	-	fast	-	-	Nucleus (PKPS)	Nucleus	6	Nucleus (RETVYKAFGMGGTTDWAVDLQEYHDVPKPSKSW)	5.5
SPC407	Core	FG001_02899	FG593_11679	FG202_12491	FG013_12725	FG005_11957	FG851_12204	FG008_09209	FU001_00455	N/A	N/A	-	-	-	-	-	-	-	-	fast	-	-	-	Chloroplast	9	-	-
SPC408	Core	FG001_02906	FG593_11684	FG202_12486	FG013_12731	FG005_11961	FG851_13142	FG008_09204	FU001_00475	IPR006094	FAD linked oxidase, N-terminal	-	AA7	-	-	-	-	-	-	fast	-	-	-	Cytosol	6	-	-
SPC409	Core	FG001_11031	FG593_11691	FG202_02640	FG013_08901	FG005_12107	FG851_08278	FG008_08769	FU001_06311	N/A	N/A	-	CBM22	-	-	-	-	-	-	fast	-	-	-	Chloroplast	9	-	-
SPC410	Core	FG001_11026	FG593_11696	FG202_02645	FG013_08906	FG005_12113	FG851_08283	FG008_08774	FU001_06306	N/A	N/A	Effector	-	-	-	-	-	-	-	fast	-	-	-	Chloroplast	14	-	-
SPC411	Core	FG001_11004	FG593_11720	FG202_02669	FG013_08930	FG005_12135	FG851_08307	FG008_06745	FU001_06282	IPR000073	Alpha/beta hydrolase fold-1	-	-	S33	prolyl aminopeptidase	-	-	-	-	fast	-	-	-	Nucleus	6	Nucleus (YMKRVAKDYEHNAPSSVTFEEASKQLNG)	4.7
SPC412	Core	FG001_10987	FG593_11736	FG202_02680	FG013_08947	FG005_12150	FG851_08324	FG008_02148	FU001_06271	IPR003014	PAN-1 domain	-	-	-	-	-	-	-	-	fast	Chloroplast (0.998 | 37-65)	-	-	Nucleus	11	-	-
SPC413	Core	FG001_10963	FG593_11759	FG202_02705	FG013_08971	FG005_12173	FG851_08349	FG008_02122	FU001_06245	IPR001466	Beta-lactamase-related	-	-	S12	D-Ala-D-Ala carboxypeptidase B	-	-	-	-	fast	-	-	-	Chloroplast	6	-	-
SPC414	Core	FG001_05052	FG593_11769	FG202_11818	FG013_11771	FG005_10762	FG851_07930	FG008_11132	FU001_05667	IPR006710	Glycoside hydrolase, family 43	-	GH43	-	-	-	-	-	-	fast	-	-	-	Cytoskeleton	8	-	-
SPC415	Core	FG001_05044	FG593_11775	FG202_11823	FG013_11764	FG005_10768	FG851_07923	FG008_09500	FU001_05673	IPR000073	Alpha/beta hydrolase fold-1	-	-	S33	prolyl aminopeptidase	-	-	-	-	fast	-	-	-	Chloroplast	6	-	-
SPC416	Core	FG001_05043	FG593_11776	FG202_11824	FG013_11763	FG005_10769	FG851_07922	FG008_09501	FU001_05674	IPR025975	Polysaccharide lyase	Effector	PL20	-	-	-	-	-	-	fast	-	-	-	Nucleus	9	Nucleus (RGYKRNDEFFYGFSFRLMEDWDFQNQSYNL)	3.4
SPC417	Core	FG001_05030	FG593_11789	FG202_11836	FG013_11750	FG005_10781	FG851_07909	FG008_12763	FU001_05686	IPR019405	Lactonase, 7-bladed beta propeller	-	-	M20D	carboxypeptidase Ss1	-	-	-	-	fast	-	-	-	Cytosol	11	-	-
SPC418	Core	FG001_05010	FG593_11806	FG202_11851	FG013_11731	FG005_10796	FG851_07890	FG008_12719	FU001_05701	N/A	N/A	-	-	-	-	-	-	-	-	fast	-	-	Nucleus (KKPR)	Chloroplast	11	-	-
SPC419	Core	FG001_04992	FG593_11823	FG202_11867	FG013_11714	FG005_10812	FG851_07872	FG008_10231	FU001_05718	IPR029226	Ecp2 effector protein	Effector	-	-	-	-	-	-	-	fast	-	-	-	Extracellular	5	-	-
SPC420	Core	FG001_04989	FG593_11826	FG202_11869	FG013_11710	FG005_10814	FG851_07868	FG008_10234	FU001_05720	N/A	N/A	-	-	-	-	-	-	-	-	fast	-	-	-	Chloroplast	8.5	-	-
SPC421	Core	FG001_05075	FG593_11847	FG202_11702	FG013_11903	FG005_10739	FG851_12247	FG008_10538	FU001_05636	IPR002018	Carboxylesterase, type B	-	CE10	S09	prolyl oligopeptidase	-	-	-	-	fast	Chloroplast (0.989 | 33-67)	-	-	Cytosol	5	-	-
SPC422	Core	FG001_02052	FG593_11910	FG202_09177	FG013_05643	FG005_10375	FG851_06932	FG008_08905	FU001_12061	IPR006652	Kelch repeat type 1	-	AA5	-	-	-	-	-	-	fast	-	-	-	Cytoskeleton	9	-	-
SPC423	Core	FG001_02053	FG593_11911	FG202_09178	FG013_05644	FG005_10376	FG851_06931	FG008_11841	FU001_12062	IPR002772	Glycoside hydrolase family 3 C-terminal domain	-	GH3	C26	gamma-glutamyl hydrolase	-	-	-	-	fast	-	-	Nucleus (KRMTTLTQYPPKRSAK)	Cytosol	9	-	-
SPC424	Core	FG001_02067	FG593_11925	FG202_09192	FG013_05659	FG005_10390	FG851_06916	FG008_11366	FU001_00741	IPR002018	Carboxylesterase, type B	-	CE10	S09	prolyl oligopeptidase	-	-	-	-	fast	-	-	-	Cytosol	7	-	-
SPC425	Core	FG001_02068	FG593_11926	FG202_09193	FG013_05660	FG005_10391	FG851_06915	FG008_11365	FU001_00742	N/A	N/A	Effector	-	-	-	-	-	-	-	fast	-	Mitochondria (0.895 | 33-53)	-	Mitochondria	7	-	-
SPC426	Core	FG001_02069	FG593_11927	FG202_09194	FG013_05661	FG005_10392	FG851_06914	FG008_11364	FU001_00743	N/A	N/A	-	-	-	-	-	-	-	-	fast	Chloroplast (0.747 | 18-59)	-	-	Plasma membrane	6.5	-	-
SPC427	Core	FG001_02081	FG593_11939	FG202_09206	FG013_05673	FG005_10404	FG851_06902	FG008_11095	FU001_00755	N/A	N/A	-	GH93	-	-	-	-	-	-	fast	-	-	-	Chloroplast	8	-	-
SPC428	Core	FG001_02084	FG593_11941	FG202_09209	FG013_05676	FG005_10407	FG851_06899	FG008_11092	FU001_00758	N/A	N/A	Effector	-	-	-	-	-	-	-	fast	Chloroplast (0.995 | 21-53)	-	-	Chloroplast	14	-	-
SPC429	Core	FG001_02085	FG593_11942	FG202_09210	FG013_05677	FG005_10408	FG851_06898	FG008_11091	FU001_00759	IPR002018	Carboxylesterase, type B	-	CE10	S09	prolyl oligopeptidase	PHI:2032	VTL1	Magnaporthe_oryzae	unaffected_pathogenicity	fast	-	-	-	Cytosol	7	-	-
SPC430	Core	FG001_04503	FG593_11956	FG202_11918	FG013_12225	FG005_04672	FG851_12382	FG008_03103	FU001_07881	N/A	N/A	-	-	-	-	-	-	-	-	fast	-	-	-	Chloroplast	13	-	-
SPC431	Core	FG001_13019	FG593_11984	FG202_11892	FG013_12197	FG005_04701	FG851_12354	FG008_05767	FU001_07855	IPR002921	Fungal lipase-like domain	-	-	-	-	-	-	-	-	fast	-	-	-	Extracellular	4	-	-
SPC432	Core	FG001_13020	FG593_11985	FG202_11891	FG013_12196	FG005_04702	FG851_12353	FG008_05768	FU001_07854	IPR008758	Peptidase S28	-	-	S28	lysosomal Pro-Xaa	-	-	-	-	fast	-	-	-	Mitochondria	8	-	-
SPC433	Core	FG001_08374	FG593_12050	FG202_12691	FG013_12093	FG005_03698	FG851_12905	FG008_10514	FU001_06673	IPR001461	Aspartic peptidase	-	-	A01A	pepsin A	-	-	-	-	fast	-	-	-	Cytosol	7	-	-
SPC434	Core	FG001_10844	FG593_12094	FG202_12534	FG013_12386	FG005_12451	FG851_12774	FG008_08801	FU001_04263	N/A	N/A	Effector	CBM61	-	-	-	-	-	-	fast	Chloroplast (0.999 | 1-27)	-	-	Chloroplast	8	-	-
SPC435	Core	FG001_10847	FG593_12097	FG202_12531	FG013_12389	FG005_12448	FG851_12771	FG008_08798	FU001_04266	IPR027414	Glycosyl hydrolase family, N-terminal domain	-	GH95	-	-	-	-	-	-	fast	-	-	Nucleus (KKASKTAATKGYAKLRKV)	Cytosol	8	-	-
SPC436	Core	FG001_10862	FG593_12111	FG202_12515	FG013_12403	FG005_12432	FG851_12759	FG008_08478	FU001_04282	IPR002227	Tyrosinase copper-binding domain	-	-	-	-	-	-	-	-	fast	-	-	Nucleus (KKCTIFNAAVRRDWK,KKAYIDAVLCLRKKPSK,KKDKKAYIDAVLCLRKKPS)	Nucleus	9	Nucleus (ETEPRKRSAGPKKCTIFNAAVRRDWKTLSKKDK)	3.1
SPC437	Core	FG001_10865	FG593_12115	FG202_12512	FG013_12407	FG005_12429	FG851_12755	FG008_08475	FU001_04285	N/A	N/A	-	GH141	-	-	-	-	-	-	fast	-	-	-	Nucleus	7	Nucleus (RAGVIPSKRKGRPVTNDPDITDVYLDIKVSDGI)	5.2
SPC438	Core	FG001_10877	FG593_12127	FG202_12846	FG013_12417	FG005_12415	FG851_12977	FG008_03508	FU001_04298	N/A	N/A	-	-	-	-	-	-	-	-	fast	Chloroplast (1.0 | 42-64)	-	-	Chloroplast	5	-	-
SPC439	Core	FG001_10882	FG593_12133	FG202_12852	FG013_12422	FG005_12410	FG851_12971	FG008_03503	FU001_04303	IPR000675	Cutinase	Effector	CE5	-	-	-	-	-	-	fast	-	-	-	Extracellular	7	-	-
SPC440	Core	FG001_10883	FG593_12134	FG202_12853	FG013_12423	FG005_12409	FG851_12970	FG008_03502	FU001_04304	N/A	N/A	Effector	-	-	-	-	-	-	-	fast	-	-	-	Chloroplast	10	-	-
SPC441	Core	FG001_11556	FG593_12146	FG202_12117	FG013_12436	FG005_12671	FG851_13014	FG008_12438	FU001_04399	N/A	N/A	-	-	-	-	-	-	-	-	fast	-	-	-	Nucleus	10	Nucleus (DAQKRALGGLGSIFQTLGNLTPSKTISYT)	4.6
SPC442	Core	FG001_11571	FG593_12160	FG202_12132	FG013_12451	FG005_12633	FG851_12831	FG008_08930	FU001_04384	IPR000254	Cellulose-binding domain, fungal	-	CBM1	-	-	PHI:3216	MoCDIP4	Magnaporthe_oryzae	Effector_(plant_avirulence_determinant)	fast	-	-	-	Chloroplast	10	-	-
SPC443	Core	FG001_11585	FG593_12173	FG202_12146	FG013_12468	FG005_12646	FG851_12847	FG008_08389	FU001_04370	N/A	N/A	-	-	-	-	-	-	-	-	fast	-	-	-	Chloroplast	8	-	-
SPC444	Core	FG001_11592	FG593_12179	FG202_12152	FG013_12475	FG005_12652	FG851_12852	FG008_08395	FU001_04364	IPR001466	Beta-lactamase-related	-	-	S12	D-Ala-D-Ala carboxypeptidase B	-	-	-	-	fast	-	-	Nucleus (KKRP)	Chloroplast	7	-	-
SPC445	Core	FG001_11595	FG593_12182	FG202_12155	FG013_12478	FG005_12655	FG851_12855	FG008_08398	FU001_04361	N/A	N/A	Effector	-	-	-	-	-	-	-	fast	-	-	-	Chloroplast	5	-	-
SPC446	Core	FG001_11596	FG593_12183	FG202_12156	FG013_12479	FG005_12656	FG851_12856	FG008_08399	FU001_04360	IPR002772	Glycoside hydrolase family 3 C-terminal domain	-	GH3	-	-	-	-	-	-	fast	-	-	-	Cytosol	8	-	-
SPC447	Core	FG001_02951	FG593_12192	FG202_10770	FG013_11969	FG005_12009	FG851_11829	FG008_04313	FU001_00520	N/A	N/A	-	-	-	-	-	-	-	-	fast	-	-	-	Extracellular	7	-	-
SPC448	Core	FG001_02959	FG593_12198	FG202_10763	FG013_11963	FG005_12016	FG851_11823	FG008_04306	FU001_00527	N/A	N/A	-	-	-	-	-	-	-	-	fast	-	-	-	Cytoskeleton	12	-	-
SPC449	Core	FG001_02978	FG593_12225	FG202_10734	FG013_13088	FG005_12036	FG851_11798	FG008_01935	FU001_00552	IPR008440	Agglutinin-like protein repeat	-	-	-	-	-	-	-	-	fast	-	-	-	Cytosol	5	-	-
SPC450	Core	FG001_08345	FG593_12240	FG202_12272	FG013_12065	FG005_03724	FG851_12536	FG008_04092	FU001_06646	IPR001461	Aspartic peptidase	-	-	A01A	pepsin A	-	-	-	-	fast	-	-	Nucleus (KKSKNFAVPFKAGKGGRK)	Chloroplast	13	-	-
SPC451	Core	FG001_08349	FG593_12244	FG202_12268	FG013_12069	FG005_03721	FG851_12540	FG008_04096	FU001_06650	IPR000073	Alpha/beta hydrolase fold-1	-	-	S09	prolyl oligopeptidase	-	-	-	-	fast	-	-	-	Chloroplast	5	-	-
SPC452	Core	FG001_08363	FG593_12257	FG202_12254	FG013_12083	FG005_03707	FG851_12554	FG008_11230	FU001_06663	IPR002889	Carbohydrate-binding WSC	Effector	CBM18	-	-	-	-	-	-	fast	Chloroplast (0.943 | 13-35)	-	-	Chloroplast	7	-	-
SPC453	Core	FG001_11916	FG593_12288	FG202_12595	FG013_12838	FG005_12373	FG851_12807	FG008_02990	FU001_03651	IPR015131	Killer toxin, Kp4	Effector	-	-	-	-	-	-	-	fast	-	-	-	Chloroplast	5	-	-
SPC454	Core	FG001_11915	FG593_12289	FG202_12594	FG013_12839	FG005_12374	FG851_12806	FG008_02989	FU001_03652	IPR015131	Killer toxin, Kp4	Effector	-	-	-	-	-	-	-	fast	-	-	-	Chloroplast	12	-	-
SPC455	Core	FG001_11914	FG593_12290	FG202_12593	FG013_12840	FG005_12375	FG851_12805	FG008_02988	FU001_03653	IPR015131	Killer toxin, Kp4	Effector	-	-	-	-	-	-	-	fast	-	-	-	Nucleus	6	-	-
SPC456	Core	FG001_02912	FG593_12323	FG202_10810	FG013_12008	FG005_11967	FG851_11868	FG008_10392	FU001_00481	IPR001764	Glycoside hydrolase, family 3, N-terminal	-	GH3	-	-	PHI:24	Avenacinase	Gaeumannomyces_graminis	unaffected_pathogenicity__loss_of_pathogenicity	fast	-	-	-	Nucleus	6	Nucleus (LPLKKPKVLSLF)	4
SPC457	Core	FG001_11965	FG593_12357	FG202_12380	FG013_12643	FG005_12326	FG851_12455	FG008_04175	FU001_03604	IPR006045	Cupin 1	Effector	-	-	-	-	-	-	-	fast	-	-	-	Cytosol	7	-	-
SPC458	Core	FG001_11955	FG593_12366	FG202_12390	FG013_12633	FG005_12336	FG851_12446	FG008_04185	FU001_03614	N/A	N/A	-	-	-	-	-	-	-	-	fast	-	-	Nucleus (KRRS)	Nucleus	11	Nucleus (KRSLLLALWSTGVLGGPCKPSKPSETS)	4.8
SPC459	Core	FG001_11603	FG593_12398	FG202_12406	FG013_12679	FG005_12603	FG851_12670	FG008_09693	FU001_12335	N/A	N/A	Effector	-	-	-	-	-	-	-	fast	-	-	-	Chloroplast	11	-	-
SPC460	Core	FG001_10920	FG593_12424	FG202_12718	FG013_12737	FG005_12377	FG851_12936	FG008_09033	FU001_04344	N/A	N/A	-	CE3	-	-	-	-	-	-	fast		Mitochondria (0.974 | 26-55)	-	Chloroplast	6	-	-
SPC461	Core	FG001_11903	FG593_12472	FG202_12710	FG013_02230	FG005_00012	FG851_12927	FG008_08847	FU001_03664	N/A	N/A	-	-	-	-	-	-	-	-	fast	-	-	-	Chloroplast	8	-	-
SPC462	Core	FG001_10952	FG593_12492	FG202_02714	FG013_08982	FG005_12183	FG851_08359	FG008_02113	FU001_06236	N/A	N/A	-	-	-	-	-	-	-	-	fast	-	-	-	Cytosol	9.5	-	-
SPC463	Core	FG001_12482	FG593_12516	FG202_12903	FG013_13044	FG005_12699	FG851_13074	FG008_09740	FU001_12499	N/A	N/A	-	-	-	-	-	-	-	-	fast	-	-	-	Nucleus	9	Nucleus (RDRKLKCSAPAGECHLDEVMDTTYCNAVPGT)	3.2
SPC464	Core	FG001_02985	FG593_12536	FG202_10725	FG013_12960	FG005_12043	FG851_13022	FG008_01928	FU001_00561	N/A	N/A	-	GH79	-	-	-	-	-	-	fast	Chloroplast (0.993 | 35-60)	-	-	Cytosol	4	-	-
SPC465	Core	FG001_02098	FG593_12548	FG202_07293	FG013_05690	FG005_10420	FG851_06885	FG008_05959	FU001_00771	IPR006710	Glycoside hydrolase, family 43	-	GH43	-	-	-	-	-	-	fast	-	-	-	Nucleus	12	Nucleus (FSQVKSQGVFSKSDIGKEDLEGNRMYKINGLY)	3.7
SPC466	Core	FG001_02101	FG593_12551	FG202_07296	FG013_05693	FG005_10423	FG851_06882	FG008_05956	FU001_00774	IPR001087	GDSL lipase/esterase	-	CE16	-	-	-	-	-	-	fast	-	-	-	Chloroplast	6	-	-
SPC467	Core	FG001_02103	FG593_12553	FG202_07298	FG013_05695	FG005_10425	FG851_06880	FG008_05954	FU001_00776	IPR008397	Alginate lyase domain	-	-	-	-	-	-	-	-	fast	-	-	-	Cytosol	8	-	-
SPC468	Core	FG001_02105	FG593_12555	FG202_07300	FG013_05697	FG005_10427	FG851_06878	FG008_05952	FU001_00778	IPR006094	FAD linked oxidase, N-terminal	-	AA7	-	-	-	-	-	-	fast	-	-	-	Nucleus	8	Nucleus (FRCKASAAGCSFSPDVVSADDSKATKPNAG)	3.8
SPC469	Core	FG001_11982	FG593_12587	FG202_12781	FG013_12992	FG005_12306	FG851_12474	FG008_10453	FU001_03591	N/A	N/A	Effector	-	-	-	-	-	-	-	fast	-	-	-	Extracellular	5	-	-
SPC470	Core	FG001_11985	FG593_12590	FG202_12778	FG013_12989	FG005_12303	FG851_12477	FG008_10456	FU001_03594	N/A	N/A	-	-	-	-	PHI:257	GAS2	Magnaporthe_oryzae	reduced_virulence	fast	Chloroplast (0.964 | 4-31)	-	-	Chloroplast	8	-	-
SPC471	Core	FG001_00281	FG593_12599	FG202_10078	FG013_08071	FG005_03098	FG851_10976	FG008_00080	FU001_04726	IPR002889	Carbohydrate-binding WSC	-	-	-	-	-	-	-	-	slow	-	-	-	Nucleus	13	Nucleus (KKLNTRSEGNNYFDKRSHSHFHKRALEK)	4.6
SPC472	Core	FG001_10933	FG593_12645	FG202_12961	FG013_13098	FG005_12684	FG851_13111	FG008_10224	FU001_04352	N/A	N/A	-	-	M06	immune inhibitor A peptidase	-	-	-	-	fast	-	-	-	Chloroplast	6	-	-
SPC473	Core	FG001_10934	FG593_12646	FG202_12960	FG013_13099	FG005_12683	FG851_13112	FG008_10223	FU001_04351	IPR000627	Intradiol ring-cleavage dioxygenase, C-terminal	-	-	-	-	-	-	-	-	fast	-	Mitochondria (0.855 | 13-50)	Nucleus (RKRLGIKTSLRKHRRD,RRAQKVQELRKRLGIKTSLRKHR)	Nucleus	7	-	-
SPC474	Core	FG001_10894	FG593_12675	FG202_13090	FG013_12768	FG005_12400	FG851_13254	FG008_03493	FU001_04313	IPR002772	Glycoside hydrolase family 3 C-terminal domain	-	GH3	-	-	PHI:191	TOM1	Septoria_lycopersici	unaffected_pathogenicity	fast	-	-	-	Mitochondria	7	-	-
SPC475	Core	FG001_10930	FG593_12708	FG202_12964	FG013_13095	FG005_12687	FG851_13109	FG008_10227	FU001_04355	IPR005103	Glycoside hydrolase, family 61	-	AA9	-	-	PHI:1581	GzOB021	Fusarium_graminearum	unaffected_pathogenicity	fast	-	-	-	Cytosol	10	-	-
SPC476	Core	FG001_05223	FG593_12726	FG202_13169	FG013_12932	FG005_12779	FG851_13070	FG008_12818	FU001_05493	IPR005193	Glycoside hydrolase, family 62, arabinosidase	Effector	GH62	-	-	-	-	-	-	fast	-	-	-	Chloroplast	9	-	-
SPC477	Accessory	-	FG593_00007	FG202_07308	FG013_05704	FG005_10435	FG851_06871	FG008_07869	FU001_00786	IPR001137	Glycoside hydrolase, family 11	Effector	GH11	-	-	PHI:2214	endo-1_4-beta-xylanase_I_[GH10_family]	Magnaporthe_oryzae	reduced_virulence	fast	-	-	-	Nucleus	9	Nucleus (RRNKRSSGSVN)	5.5
SPC478	Accessory	-	FG593_00106	FG202_07404	FG013_05808	FG005_10532	FG851_06765	FG008_08293	FU001_00882	IPR004898	Pectate lyase, catalytic	-	PL3	-	-	PHI:179	PELA	Nectria_haematococca	reduced_virulence	fast	-	-	-	Chloroplast	11	-	-
SPC479	Accessory	FG001_03789	FG593_00118	FG202_07415	FG013_05820	FG005_10543	-	FG008_12580	FU001_00893	IPR000073	Alpha/beta hydrolase fold-1	-	-	S33	prolyl aminopeptidase	-	-	-	-	fast	-	-	-	Cytosol	6	-	-
SPC480	Accessory	-	FG593_00218	FG202_07510	FG013_05926	FG005_10636	FG851_10396	FG008_11861	FU001_00986	IPR013658	SMP-30/Gluconolactonase/LRE-like region	-	-	-	-	PHI:4197	LHC1	Cryptococcus_neoformans	reduced_virulence	fast	-	-	-	Cytosol	9	-	-
SPC481	Accessory	FG001_03654	FG593_00246	-	FG013_05957	FG005_10666	FG851_10427	FG008_11754	FU001_01015	IPR006047	Glycosyl hydrolase, family 13, catalytic domain	-	GH13	-	-	-	-	-	-	fast	-	-	-	Cytosol	9	-	-
SPC482	Accessory	FG001_03633	FG593_00267	FG202_08671	FG013_05978	FG005_10685	FG851_10447	-	FU001_01034	IPR002772	Glycoside hydrolase family 3 C-terminal domain	-	GH3	C26	gamma-glutamyl hydrolase	PHI:191	TOM1	Septoria_lycopersici	unaffected_pathogenicity	fast	-	-	-	Cytosol	6	-	-
SPC483	Accessory	FG001_03508	FG593_00389	FG202_08550	FG013_05491	FG005_07193	FG851_11607	-	FU001_01155	N/A	N/A	-	-	-	-	-	-	-	-	fast	-	-	Nucleus (KKCVCKDGYEEKYGKCVKK)	Nucleus	7	Nucleus (PTCKDNEVYNWHSKKCECKDGYEAKYGKC)	5
SPC484	Accessory	-	FG593_00393	FG202_08545	FG013_05487	FG005_07199	FG851_11611	FG008_11334	FU001_01161	N/A	N/A	-	-	-	-	-	-	-	-	fast	-	-	-	Extracellular	6	-	-
SPC485	Accessory	FG001_11056	FG593_01031	FG202_02618	FG013_08880	FG005_12596	FG851_08256	-	FU001_06332	N/A	N/A	-	-	-	-	-	-	-	-	fast	-	-	-	Cytosol	4.5	-	-
SPC486	Accessory	FG001_06090	FG593_01054	FG202_01547	FG013_03631	FG005_02104	FG851_04065	FG008_08956	-	IPR002018	Carboxylesterase, type B	-	CE10	S09	prolyl oligopeptidase	-	-	-	-	fast	-	-	-	Nucleus	5	Nucleus (RFGGDPKRIILWGQSAGAASVAFYQYAYPNTPI)	3.3
SPC487	Accessory	FG001_06052	FG593_01093	FG202_01584	FG013_03670	FG005_02067	FG851_04104	FG008_01271	-	IPR001137	Glycoside hydrolase, family 11	-	GH11	-	-	PHI:2214	endo-1_4-beta-xylanase_I_[GH10_family]	Magnaporthe_oryzae	reduced_virulence	slow	-	-	-	Nucleus	13	Nucleus (EIFTRTRTNAPSIDGTQTFEQYWSVRKNHRST)	3.6
SPC488	Accessory	FG001_06036	FG593_01107	-	FG013_03686	FG005_02052	FG851_04120	FG008_01286	FU001_08914	N/A	N/A	Effector	-	-	-	-	-	-	-	slow	-	-	-	Chloroplast	11	-	-
SPC489	Accessory	FG001_09324	FG593_01425	FG202_01913	FG013_04914	FG005_01736	FG851_10221	-	FU001_09157	N/A	N/A	Effector	-	-	-	-	-	-	-	fast	-	-	Nucleus (KRAR)	Nucleus	7	Nucleus (RDEDVEKREAAPEAEPEPGKYSNYGSYHYKKYSHY)	3.5
SPC490	Accessory	FG001_09460	FG593_01556	FG202_08407	FG013_04779	FG005_01604	FG851_08845	FG008_02969	-	IPR000560	Histidine phosphatase superfamily, clade-2	-	-	-	-	-	-	-	-	slow	-	-	-	Chloroplast	10	-	-
SPC491	Accessory	FG001_03874	FG593_02278	FG202_05423	FG013_00213	FG005_04061	FG851_02232	FG008_09213	-	IPR000757	Glycoside hydrolase, family 16	-	GH16	-	-	-	-	-	-	slow	-	-	-	Nucleus	6	Nucleus (EGLKRQGEKDGAGWEKLVVKSDSGSNLRALS)	3.5
SPC492	Accessory	-	FG593_02341	FG202_09472	FG013_02257	FG005_00037	FG851_10250	FG008_07819	FU001_03691	N/A	N/A	-	CBM61	-	-	-	-	-	-	fast	-	-	-	Chloroplast	8	-	-
SPC493	Accessory	-	FG593_02343	FG202_09474	FG013_02259	FG005_00039	FG851_10252	FG008_07817	FU001_03693	IPR006094	FAD linked oxidase, N-terminal	-	AA7	-	-	-	-	-	-	fast	Chloroplast (0.972 | 42-78)	-	-	Cytosol	12	-	-
SPC494	Accessory	FG001_12828	FG593_02923	FG202_10397	FG013_10189	FG005_08683	FG851_06978	-	FU001_10599	IPR010720	Alpha-L-arabinofuranosidase, C-terminal	-	GH51	-	-	-	-	-	-	fast	-	-	Nucleus (KKHK)	Cytosol	8	-	-
SPC495	Accessory	FG001_00789	FG593_03301	FG202_00946	FG013_06751	FG005_08300	-	FG008_07798	FU001_05868	IPR007653	Signal peptidase 22kDa subunit	Effector	-	-	-	-	-	-	-	slow	-	-	-	Endoplasmic Reticulum	5	-	-
SPC496	Accessory	FG001_07606	FG593_03921	FG202_11413	FG013_01329	FG005_09688	FG851_01086	FG008_07210	-	IPR000172	Glucose-methanol-choline oxidoreductase, N-terminal	-	AA3	-	-	-	-	-	-	slow	-	-	-	Chloroplast	9	-	-
SPC497	Accessory	-	FG593_04260	FG202_06010	FG013_04379	FG005_06650	FG851_01580	FG008_11534	FU001_08457	N/A	N/A	-	-	-	-	-	-	-	-	fast	-	-	-	Chloroplast	13	-	-
SPC498	Accessory	FG001_10033	FG593_04324	FG202_05945	FG013_04447	FG005_06583	-	FG008_01247	FU001_08393	N/A	N/A	-	-	-	-	-	-	-	-	fast	-	-	-	Plasma membrane	4.5	-	-
SPC499	Accessory	FG001_08741	FG593_04533	FG202_01338	FG013_03401	FG005_02498	-	FG008_05572	FU001_02367	N/A	N/A	Effector	-	-	-	-	-	-	-	fast	-	-	-	Cytosol	9	-	-
SPC500	Accessory	FG001_09072	FG593_04854	-	FG013_07833	FG005_10232	FG851_03334	FG008_10370	FU001_02687	IPR001568	Ribonuclease T2-like	-	-	-	-	-	-	-	-	slow	-	-	-	Nucleus	6.5	Nucleus (NSRRGSCYGEASSDDACCYLSPARLLQT)	3.5
SPC501	Accessory	FG001_01657	FG593_05123	FG202_05085	FG013_09567	FG005_08856	FG851_07188	FG008_10529	-	IPR011118	Tannase/feruloyl esterase	-	-	-	-	-	-	-	-	fast	-	-	-	Chloroplast	7	-	-
SPC502	Accessory	-	FG593_05798	FG202_03246	FG013_09907	FG005_03426	FG851_05213	FG008_11401	FU001_07020	IPR000070	Pectinesterase, catalytic	-	CE8	-	-	-	-	-	-	fast	-	-	-	Cytosol	6	-	-
SPC503	Accessory	FG001_07354	FG593_05950	FG202_06733	FG013_01578	FG005_09405	FG851_08903	FG008_12790	-	IPR000757	Glycoside hydrolase, family 16	-	GH16	-	-	-	-	-	-	fast	-	-	-	Extracellular	5	-	-
SPC504	Accessory	FG001_07307	FG593_05995	FG202_06778	FG013_10603	FG005_09449	FG851_08948	-	FU001_10508	IPR029167	Meiotically up-regulated gene 117 protein	-	-	-	-	-	-	-	-	slow	-	-	-	Chloroplast	6	-	-
SPC505	Accessory	-	FG593_07088	FG202_00565	FG013_02146	FG005_05050	FG851_02891	FG008_06446	FU001_01229	IPR001547	Glycoside hydrolase, family 5	-	GH5	-	-	PHI:323	VFGLU1	Lecanicillium_fungicola	reduced_virulence	fast	Chloroplast (0.962 | 7-41)	-	-	Nucleus	8	-	-
SPC506	Accessory	FG001_05490	FG593_07345	FG202_00292	FG013_01887	FG005_05324	FG851_03154	FG008_09190	-	N/A	N/A	-	-	-	-	-	-	-	-	slow	-	-	-	Cytosol	6	-	-
SPC507	Accessory	FG001_01495	FG593_08475	FG202_06844	FG013_07134	FG005_11658	FG851_07682	FG008_09149	-	IPR015366	Peptidase S53, propeptide	-	-	S53	sedolisin	-	-	-	-	fast	-	-	-	Nucleus	8	Nucleus (RTLTERKNKPTKSTVDASCQTSITPSCLKQMYNI)	4.8
SPC508	Accessory	-	FG593_08645	FG202_07016	FG013_07307	FG005_11486	FG851_07509	FG008_02494	FU001_06860	IPR000172	Glucose-methanol-choline oxidoreductase, N-terminal	-	AA3	-	-	-	-	-	-	fast	-	-	-	Cytosol	6	-	-
SPC509	Accessory	-	FG593_08648	FG202_07019	FG013_07310	FG005_11483	FG851_07505	FG008_02491	FU001_06863	N/A	N/A	-	-	-	-	-	-	-	-	fast	-	-	Nucleus (RAPPAPKAKDVAKLKRAPILKKR)	Nucleus	13	Nucleus (WPSKRSLTERAPPAPKAKDVAKLKRAP )	6.6
SPC510	Accessory	-	FG593_08970	FG202_06569	FG013_06841	FG005_06196	FG851_02571	FG008_04851	FU001_09251	N/A	N/A	-	-	-	-	-	-	-	-	slow	-	-	-	Chloroplast	9	-	-
SPC511	Accessory	FG001_04638	FG593_09828	-	FG013_02847	FG005_08141	FG851_04837	FG008_09516	FU001_02881	IPR000743	Glycoside hydrolase, family 28	-	GH28	-	-	PHI:7283	Pg1	Fusarium_graminearum	reduced_virulence__unaffected_pathogenicity	fast	-	-	-	Cytosol	6	-	-
SPC512	Accessory	FG001_04612	FG593_09854	FG202_04006	FG013_02877	-	FG851_04866	FG008_02556	FU001_02907	IPR000172	Glucose-methanol-choline oxidoreductase, N-terminal	-	AA3	-	-	-	-	-	-	fast	Chloroplast (0.999 | 64-84)	Mitochondria (0.968 | 75-95)	-	Cytosol	8	-	-
SPC513	Accessory	-	FG593_09916	FG202_09912	FG013_10445	FG005_11421	FG851_05625	FG008_00329	FU001_10049	N/A	N/A	-	GH43	-	-	-	-	-	-	slow	Chloroplast (0.989 | 35-71)	-	-	Nucleus	6	-	-
SPC514	Accessory	FG001_04888	FG593_10277	FG202_10248	FG013_08403	FG005_10908	-	FG008_12888	FU001_11249	IPR005302	Molybdenum cofactor sulfurase, C-terminal	-	-	-	-	-	-	-	-	fast	-	-	-	Nucleus	8	Nucleus (RTFCLQKVRRDADSNINYATLLIGYELKLALF)	4.2
SPC515	Accessory	FG001_04808	FG593_10360	FG202_10329	FG013_08487	FG005_10988	-	FG008_09602	FU001_11169	IPR002022	Pectate lyase/Amb allergen	Effector	PL1	-	-	PHI:2476	CcpelA	Colletotrichum_coccodes	reduced_virulence__increased_virulence_(hypervirulence)	fast	Chloroplast (0.938 | 52-104)	-	-	Cytosol	5	-	-
SPC516	Accessory	-	FG593_10470	FG202_08793	FG013_10372	FG005_03830	FG851_08621	FG008_06817	FU001_06538	N/A	N/A	Effector	-	-	-	-	-	-	-	slow	-	-	-	Nucleus	9	Nucleus (KCCQKSGGLTPQVITSPNSNNQGSSAICGRNE)	2.1
SPC517	Accessory	FG001_08083	FG593_10988	FG202_09331	FG013_13010	FG005_00889	FG851_09423	-	FU001_09483	N/A	N/A	-	-	-	-	-	-	-	-	slow	-	-	-	Cytosol	7	-	-
SPC518	Accessory	-	FG593_11162	FG202_11444	FG013_13168	FG005_05622	FG851_11223	FG008_12856	FU001_00413	N/A	N/A	-	-	M06	immune inhibitor A peptidase	-	-	-	-	fast	-	-	-	Cytosol	5	-	-
SPC519	Accessory	FG001_05147	FG593_11192	FG202_10451	FG013_10780	FG005_12230	-	FG008_08733	FU001_05570	IPR002227	Tyrosinase copper-binding domain	-	-	-	-	-	-	-	-	fast	-	Mitochondria (0.693 | 89-112)	Nucleus (KKCTLANAAVRRDWR)	Mitochondria	7	-	-
SPC520	Accessory	FG001_08475	FG593_11320	FG202_10659	-	FG005_03597	FG851_10904	FG008_08223	FU001_10810	IPR000772	Ricin B lectin domain	-	CBM13	-	-	-	-	-	-	fast	-	-	-	Nucleus	7	Nucleus (EDEYRKRAESLRSSMQKHLWDSKAEFYKHRARD )	3.7
SPC521	Accessory	-	FG593_11466	FG202_10072	FG013_09185	FG005_04801	FG851_12078	FG008_09241	FU001_04403	IPR006094	FAD linked oxidase, N-terminal	-	AA7	-	-	-	-	-	-	fast	-	-	Nucleus (KKDFNucleusGSNucleusNucleusHQLLKVKNK)	Nucleus	7	Nucleus (KSTRKHLLEASGGENKTLVTIVPSEFSESSY)	2.6
SPC522	Accessory	FG001_12516	FG593_11575	FG202_11522	FG013_11347	FG005_04770	-	FG008_03974	FU001_07778	N/A	N/A	-	-	-	-	-	-	-	-	fast	Chloroplast (0.957 | 64-85)	-	Nucleus (PKPS)	Nucleus	5	-	-
SPC523	Accessory	FG001_12534	FG593_11593	FG202_11539	FG013_11365	-	FG851_11978	FG008_04253	FU001_07796	IPR001461	Aspartic peptidase	-	-	A01A	pepsin A	-	-	-	-	fast	-	-	-	Chloroplast	8	-	-
SPC524	Accessory	-	FG593_11632	FG202_12159	FG013_12564	FG005_12530	FG851_12154	FG008_10915	FU001_00418	N/A	N/A	Effector	-	-	-	-	-	-	-	fast	-	-	-	Chloroplast	10	-	-
SPC525	Accessory	-	FG593_11686	FG202_12484	FG013_12733	FG005_11963	FG851_13145	FG008_09202	FU001_00477	IPR006094	FAD linked oxidase, N-terminal	-	AA7	-	-	-	-	-	-	fast	Chloroplast (0.936 | 47-80)	-	-	Chloroplast	5	-	-
SPC526	Accessory	FG001_10998	FG593_11727	FG202_02671	FG013_08937	-	FG851_08314	FG008_06748	FU001_06280	N/A	N/A	Effector	-	-	-	-	-	-	-	fast	-	-	-	Mitochondria	6	-	-
SPC527	Accessory	FG001_05041	FG593_11778	FG202_11826	FG013_11761	FG005_10771	FG851_07920	FG008_09503	-	IPR011118	Tannase/feruloyl esterase	-	-	-	-	-	-	-	-	fast	Chloroplast (0.973 | 12-36)	-	-	Chloroplast	11	-	-
SPC528	Accessory	FG001_05015	FG593_11802	FG202_11848	FG013_11736	FG005_10793	FG851_07895	-	FU001_05698	N/A	N/A	-	-	-	-	-	-	-	-	fast	-	Mitochondria (0.955 | 31-55)	-	Nucleus	5	-	-
SPC529	Accessory	FG001_05001	FG593_11815	FG202_11861	FG013_11722	-	FG851_07881	FG008_12485	FU001_05711	IPR002044	Carbohydrate binding module family 20	-	CBM20	-	-	PHI:2138	SGA1	Magnaporthe_oryzae	unaffected_pathogenicity; loss_of_pathogenicity	fast	-	-	-	Chloroplast	7	-	-
SPC530	Accessory	FG001_05067	FG593_11839	FG202_11695	FG013_11894	-	FG851_12255	FG008_11052	FU001_05644	N/A	N/A	-	-	-	-	-	-	-	-	fast	-	-	-	Cytoskeleton	8	-	-
SPC531	Accessory	FG001_04496	FG593_11950	FG202_11924	FG013_12232	FG005_04664	FG851_13268	FG008_03097	-	IPR001087	GDSL lipase/esterase	Effector	CE12	-	-	-	-	-	-	fast	-	-	-	Chloroplast	6	-	-
SPC532	Accessory	-	FG593_11989	FG202_11885	FG013_12192	FG005_04707	FG851_12349	FG008_05774	FU001_07848	N/A	N/A	Effector	-	-	-	-	-	-	-	fast	-	-	-	Chloroplast	5	-	-
SPC533	Accessory	FG001_11560	FG593_12150	FG202_12122	FG013_12440	FG005_12667	FG851_13010	FG008_09613	-	N/A	N/A	-	-	-	-	PHI:257	GAS2	Magnaporthe_oryzae	reduced_virulence	fast	-	-	-	Chloroplast	5	-	-
SPC534	Accessory	FG001_11580	FG593_12168	FG202_12140	FG013_12460	-	FG851_12840	FG008_08937	FU001_04375	IPR002227	Tyrosinase copper-binding domain	-	-	-	-	-	-	-	-	fast	-	-	-	Mitochondria	9.5	-	-
SPC535	Accessory	FG001_02928	FG593_12308	FG202_10792	FG013_11992	FG005_11984	FG851_11852	-	FU001_00497	N/A	N/A	-	-	-	-	-	-	-	-	fast	-	-	-	Cytosol	8	-	-
SPC536	Accessory	FG001_02924	FG593_12312	FG202_10797	FG013_11996	FG005_11980	FG851_11856	-	FU001_00492	N/A	N/A	Effector	-	-	-	-	-	-	-	fast	-	-	-	Mitochondria	7	-	-
SPC537	Accessory	-	FG593_12691	FG202_13042	FG013_13199	FG005_12719	FG851_13262	FG008_11475	FU001_12488	IPR004302	Chitin-binding, domain 3	Effector	AA13	-	-	-	-	-	-	fast	-	-	-	Chloroplast	9	-	-
SPC538	Accessory	-	FG593_12692	FG202_13101	FG013_13205	FG005_12737	FG851_13271	FG008_11807	FU001_12863	N/A	N/A	-	GH55	S08A	subtilisin Carlsberg	-	-	-	-	Not localized	-	-	Nucleus (KKPR)	Nucleus	6	Nucleus (GDIRRFNPWINFDCSNLKGASEVFGKVLCA)	4.6
SPC539	Accessory	-	FG593_12707	FG202_12965	FG013_13094	FG005_12688	FG851_13108	FG008_12586	FU001_04356	N/A	N/A	Effector	-	-	-	-	-	-	-	Not localized	-	-	-	Chloroplast	5	-	-
SPC540	Accessory	FG001_05033	-	FG202_11833	FG013_11753	FG005_10778	FG851_07912	FG008_09510	FU001_05683	IPR000073	Alpha/beta hydrolase fold-1	-	-	-	-	-	-	-	-	fast	-	-	-	Chloroplast	8	-	-
SPC541	Accessory	FG001_10926	-	FG202_02734	FG013_09004	FG005_12199	FG851_13206	FG008_06091	FU001_06216	IPR001547	Glycoside hydrolase, family 5	-	GH5	-	-	-	-	-	-	fast	-	-	-	Nucleus	5.5	Nucleus (KAIVPLSLATLAASLPGNIQPRQAKAP)	3.7
SPC542	Accessory	FG001_11121	-	FG202_02555	FG013_11154	FG005_07794	FG851_08189	FG008_05068	FU001_06390	N/A	N/A	-	-	-	-	-	-	-	-	fast	-	-	-	Chloroplast	4	-	-
SPC543	Accessory	FG001_03779	FG593_00129	-	FG013_05832	FG005_10553	-	FG008_07932	FU001_00903	IPR025628	DJ-1 domain, InhA-type	Effector	-	C56	PfpI peptidase	-	-	-	-	fast	-	-	-	Extracellular	6	-	-
SPC544	Accessory	-	FG593_00387	FG202_08552	FG013_05493	-	FG851_11605	FG008_00516	FU001_01152	IPR002933	Peptidase M20	-	-	M20A	glutamate carboxypeptidase	-	-	-	-	fast	-	-	-	Chloroplast	7.5	-	-
SPC545	Accessory	-	FG593_02485	FG202_04454	FG013_02408	FG005_00179	FG851_00032	FG008_04433	-	N/A	N/A	-	-	-	-	-	-	-	-	fast	-	-	-	Chloroplast	10	-	-
SPC546	Accessory	FG001_06884	FG593_03984	FG202_07113	FG013_03959	FG005_06936	FG851_01862	-	-	N/A	N/A	-	-	-	-	-	-	-	-	slow	-	-	-	Cytosol	7	-	-
SPC547	Accessory	FG001_10076	FG593_04363	-	FG013_04488	FG005_06545	FG851_01472	-	FU001_08353	N/A	N/A	Effector	-	-	-	-	-	-	-	fast	-	-	-	Nucleus	5	Nucleus (KVAFFLSALFSAQVLAIPEPDNTVVKD)	2.7
SPC548	Accessory	-	FG593_04715	FG202_01157	FG013_03588	FG005_10092	FG851_03474	-	FU001_02547	N/A	N/A	-	-	-	-	-	-	-	-	slow	-	-	-	Endoplasmic Reticulum	4	-	-
SPC549	Accessory	FG001_06387	FG593_06429	FG202_01475	FG013_03251	FG005_02359	FG851_03912	-	-	IPR007173	D-arabinono-1,4-lactone oxidase	-	AA7	-	-	-	-	-	-	fast	-	-	Nucleus (KRVRQLFDNEAKKLKF)	Cytoskeleton	9	-	-
SPC550	Accessory	-	FG593_10616	FG202_11320	FG013_01438	FG005_09271	-	FG008_10476	FU001_02106	N/A	N/A	-	-	-	-	-	-	-	-	slow	-	-	-	Chloroplast	11	-	-
SPC551	Accessory	-	FG593_10635	FG202_06614	-	FG005_09288	FG851_01214	FG008_03055	FU001_02124	N/A	N/A	-	-	-	-	-	-	-	-	fast	-	-	-	Nucleus	3	Nucleus (RNKKKASDASEAGQSPTDSNFTEIKKNPSE)	5
SPC552	Accessory	FG001_11488	FG593_11408	FG202_10011	-	-	FG851_12136	FG008_03900	FU001_04460	N/A	N/A	Effector	-	-	-	-	-	-	-	fast	-	-	-	Mitochondria	7	-	-
SPC553	Accessory	-	FG593_11462	FG202_10068	FG013_09182	-	FG851_12082	FG008_09237	FU001_04407	N/A	N/A	-	-	-	-	-	-	-	-	fast	Chloroplast (0.829 | 6-52)	-	-	Chloroplast	8	-	-
SPC554	Accessory	-	FG593_11481	FG202_09959	FG013_09073	-	FG851_11638	FG008_11955	FU001_04508	IPR001466	Beta-lactamase-related	-	-	S12	D-Ala-D-Ala carboxypeptidase B	-	-	-	-	fast	-	-	-	Extracellular	3	-	-
SPC555	Accessory	-	FG593_11574	FG202_11521	FG013_11346	FG005_04771	-	FG008_03973	FU001_07777	IPR008902	Bacterial alpha-L-rhamnosidase	-	GH78	-	-	-	-	-	-	fast	-	-	-	Cytosol	8	-	-
SPC556	Accessory	-	FG593_11576	FG202_11523	FG013_11348	-	FG851_11963	FG008_03975	FU001_07779	IPR022706	Antifungal protein	Effector	-	-	-	-	-	-	-	fast	-	-	-	Mitochondria	9	-	-
SPC557	Accessory	-	FG593_11761	-	FG013_11780	FG005_12716	FG851_07939	FG008_10903	FU001_05658	IPR000073	Alpha/beta hydrolase fold-1	-	-	-	-	-	-	-	-	fast	-	-	-	Cytosol	8	-	-
SPC558	Accessory	FG001_02082	FG593_11940	-	FG013_05674	FG005_10405	FG851_06901	-	FU001_00756	IPR008427	Extracellular membrane protein, CFEM domain	-	-	-	-	PHI:7594	BcCFEM1	Botrytis_cinerea	reduced_virulence__unaffected_pathogenicity	fast	-	-	-	Extracellular	4	-	-
SPC559	Accessory	FG001_04495	FG593_11949	-	-	FG005_04663	FG851_13267	FG008_03096	FU001_07889	N/A	N/A	-	-	-	-	-	-	-	-	fast	-	-	-	Chloroplast	5	-	-
SPC560	Accessory	-	FG593_12040	FG202_12681	FG013_12104	FG005_03688	FG851_12895	-	FU001_06683	N/A	N/A	Effector	GH16	-	-	-	-	-	-	fast	Chloroplast (0.929 | 66-90)	-	-	Nucleus	6	-	-
SPC561	Accessory	-	FG593_12098	FG202_12530	FG013_12390	FG005_12447	FG851_12770	FG008_08797	-	IPR002227	Tyrosinase copper-binding domain	Effector	-	-	-	PHI:1087	FGSG_04510	Fusarium_graminearum	unaffected_pathogenicity	fast	-	-	-	Nucleus	10.5	Nucleus (NPTKRVEWRQLKDADKQSYIDAVKCLKTK)	5.5
SPC562	Accessory	FG001_11958	FG593_12363	-	FG013_12636	FG005_12333	FG851_12449	-	FU001_03611	IPR018392	LysM domain	Effector	CBM50	-	-	-	-	-	-	fast	-	-	-	Chloroplast	7	-	-
SPC563	Accessory	-	FG593_12401	FG202_12403	FG013_12682	-	FG851_12667	FG008_09696	FU001_12338	N/A	N/A	Effector	-	-	-	-	-	-	-	Not localized	Chloroplast (0.977 | 34-74)	-	Nucleus (KKWK)	Chloroplast	12	-	-
SPC564	Accessory	-	FG593_12402	FG202_12402	FG013_12683	-	FG851_12666	FG008_09699	FU001_12341	N/A	N/A	-	-	-	-	-	-	-	-	fast	-	-	Nucleus (RRRK)	Chloroplast	6	-	-
SPC565	Accessory	FG001_02710	-	FG202_07624	FG013_09684	FG005_05761	-	FG008_11518	FU001_00278	IPR002889	Carbohydrate-binding WSC	-	-	-	-	-	-	-	-	slow	-	-	Nucleus (RHRR)	Nucleus	13	Nucleus (RPAGRYKIHAINVNDLSEQPNFPVDLEGTIARN)	4.1
SPC566	Accessory	FG001_03600	-	-	FG013_05586	FG005_12471	FG851_10480	FG008_09290	FU001_01065	N/A	N/A	-	GH115	-	-	-	-	-	-	fast	-	-	-	Nucleus	5	Nucleus (PSVKYRGIFLNDEQPGLSSWVGSRWKPTWN)	4.2
SPC567	Accessory	FG001_05195	-	FG202_10503	FG013_10732	FG005_12281	FG851_11755	FG008_07988	-	N/A	N/A	-	-	-	-	-	-	-	-	fast	Chloroplast (0.872 | 8-38)	-	-	Extracellular	8	-	-
SPC568	Accessory	FG001_05868	-	-	FG013_03849	FG005_01900	FG851_04281	FG008_01668	FU001_10669	IPR024655	Glycosyl hydrolase catalytic domain	-	GH128	-	-	-	-	-	-	fast	-	-	-	Nucleus	5	Nucleus (FRKNDANEWTGKNVALFNSDGGLTKLGAEY)	4.4
SPC569	Accessory	FG001_11408	-	FG202_11994	FG013_09047	-	FG851_11664	FG008_09177	FU001_04531	N/A	N/A	-	-	-	-	-	-	-	-	fast	-	-	-	Extracellular	7	-	-
SPC570	Accessory	FG001_11960	-	FG202_12385	FG013_12638	FG005_12331	-	FG008_04180	FU001_03609	IPR008754	Peptidase M43, pregnancy-associated plasma-A	Effector	-	M43B	pappalysin-1	PHI:479	MEP1	Coccidioides_posadasii	reduced_virulence	fast	-	-	-	Cytosol	5	-	-
SPC571	Accessory	-	-	FG202_00696	FG013_11178	FG005_08543	FG851_07125	FG008_04373	FU001_07248	N/A	N/A	-	-	-	-	-	-	-	-	slow	-	-	-	Chloroplast	12	-	-
SPC572	Accessory	-	-	FG202_04527	FG013_02482	FG005_00252	FG851_00108	FG008_01165	FU001_03911	IPR005198	Glycoside hydrolase, family 76	-	GH76	-	-	-	-	-	-	slow	-	-	Nucleus (RKGRIVDPHGFKKVKS)	Peroxisome	5	-	-
SPC573	Accessory	-	-	FG202_12722	FG013_12742	FG005_12380	FG851_12940	FG008_09028	FU001_04340	N/A	N/A	Effector	-	-	-	-	-	-	-	fast	-	-	-	Cytosol	10	-	-
SPC574	Accessory	FG001_11174	FG593_02499	-	FG013_02423	FG005_00194	FG851_00050	-	-	IPR000560	Histidine phosphatase superfamily, clade-2	-	-	-	-	-	-	-	-	fast	-	Mitochondria (0.993 | 7-48)	-	Vacuolar membrane	10	-	-
SPC575	Accessory	FG001_01000	FG593_03092	FG202_00723	FG013_13038	-	FG851_07155	-	-	N/A	N/A	-	GH55	S08A	subtilisin Carlsberg	-	-	-	-	slow	-	-	-	Nucleus	5	Nucleus (VSKPILPYYYTHMIGDVNDLPVLKPAAN)	3.5
SPC576	Accessory	FG001_06943	FG593_04005	FG202_07133	FG013_11293	-	-	FG008_01428	-	N/A	N/A	-	-	-	-	-	-	-	-	fast	-	-	-	Cytosol	5	-	-
SPC577	Accessory	FG001_01623	FG593_05091	FG202_05052	-	FG005_08823	FG851_09930	-	-	N/A	N/A	-	-	-	-	-	-	-	-	fast	-	-	-	Nucleus	14	Nucleus (PTRKRQDAGDVATLGQDLSGLDTRTKYTV)	5.7
SPC578	Accessory	FG001_01861	FG593_05313	FG202_05276	-	-	-	FG008_12096	FU001_09738	IPR004843	Calcineurin-like phosphoesterase domain, apaH type	-	-	-	-	-	-	-	-	fast	-	-	-	Cytosol	4	-	-
SPC579	Accessory	FG001_06497	FG593_06322	FG202_01372	-	-	-	FG008_06489	FU001_02333	IPR015590	Aldehyde dehydrogenase domain	-	CE16	M20D	carboxypeptidase Ss1	-	-	-	-	fast	-	-	-	Cytosol	9	-	-
SPC580	Accessory	-	FG593_06351	FG202_01401	FG013_03333	-	FG851_03995	-	FU001_02304	IPR000782	FAS1 domain	-	-	-	-	-	-	-	-	fast	-	Mitochondria (0.995 | 1-21)	-	Vacuolar membrane	4	-	-
SPC581	Accessory	FG001_00319	FG593_07359	FG202_09861	-	-	FG851_09773	-	FU001_04687	N/A	N/A	-	-	-	-	-	-	-	-	fast	-	-	Nucleus (RRRR)	Chloroplast	4	-	-
SPC582	Accessory	FG001_04776	FG593_09701	-	FG013_12365	-	FG851_04709	-	FU001_02754	N/A	N/A	-	-	-	-	-	-	-	-	fast	-	-	-	Cytosol	4	-	-
SPC583	Accessory	FG001_08216	FG593_10485	-	FG013_10387	-	FG851_08607	-	FU001_06523	IPR005103	Glycoside hydrolase, family 61	-	AA9	-	-	PHI:1581	GzOB021	Fusarium_graminearum	unaffected_pathogenicity	slow	-	-	-	Nucleus	8.5	Nucleus (ERPMMRHKYEMAIPMALAPNATFLSRLKAIEY)	4.6
SPC584	Accessory	FG001_08474	FG593_11321	-	-	FG005_03598	-	FG008_08222	FU001_10809	N/A	N/A	Effector	-	-	-	-	-	-	-	fast	-	-	-	Nucleus	7	Nucleus (INAPRSQGNLDVADINYALGQMDSKCKRYEA)	3.5
SPC585	Accessory	FG001_11440	FG593_11476	FG202_09965	-	FG005_04906	FG851_11633	-	-	N/A	N/A	-	-	-	-	-	-	-	-	fast	-	-	-	Nucleus	7	Nucleus (DGEPYKLFASDGIPPDGAITKEFAAVNGRLVF)	2.3
SPC586	Accessory	-	FG593_11667	-	FG013_12714	FG005_12076	FG851_12193	-	FU001_00468	IPR000209	Peptidase S8/S53 domain	-	-	S08A	subtilisin Carlsberg	-	-	-	-	fast	-	-	-	Cytosol	11	-	-
SPC587	Accessory	-	FG593_11752	FG202_02697	-	-	FG851_08341	FG008_02130	FU001_06253	IPR018392	LysM domain	-	CBM50	-	-	-	-	-	-	fast	-	-	-	Nucleus	9	Nucleus (PTKPANGISTPSPIQAGIHKDCNKFHKIS)	5.1
SPC588	Accessory	-	FG593_11753	FG202_02698	-	-	FG851_08342	FG008_02129	FU001_06252	N/A	N/A	Effector	-	-	-	-	-	-	-	fast	-	-	-	Mitochondria	7	-	-
SPC589	Accessory	-	FG593_11755	-	FG013_08966	-	FG851_08344	FG008_02127	FU001_06250	N/A	N/A	-	-	-	-	-	-	-	-	fast	-	-	-	Chloroplast	9	-	-
SPC590	Accessory	-	FG593_12044	FG202_12685	-	-	FG851_12899	FG008_10508	FU001_06679	IPR000675	Cutinase	-	CE5	-	-	-	-	-	-	fast	-	-	-	Chloroplast	5	-	-
SPC591	Accessory	-	FG593_12199	FG202_10762	FG013_11962	-	FG851_11822	FG008_04305	-	N/A	N/A	-	-	-	-	-	-	-	-	fast	-	-	-	Chloroplast	11	-	-
SPC592	Accessory	FG001_08352	FG593_12247	FG202_12265	FG013_12072	-	FG851_12543	-	-	IPR002022	Pectate lyase/Amb allergen	-	PL1	-	-	-	-	-	-	fast	-	-	-	Cytoskeleton	6	-	-
SPC593	Accessory	-	FG593_12293	FG202_10778	FG013_11977	-	FG851_11837	FG008_04320	-	IPR002938	Monooxygenase, FAD-binding	-	-	-	-	-	-	-	-	fast	-	-	Nucleus (KRDEIFLSQLGKKELK)	Endoplasmic Reticulum	3.5	-	-
SPC594	Accessory	FG001_11976	FG593_12582	-	FG013_12998	-	FG851_12468	-	FU001_03586	N/A	N/A	-	-	M06	immune inhibitor A peptidase	-	-	-	-	fast	-	-	-	Cytosol	9	-	-
SPC595	Accessory	FG001_00681	-	-	FG013_06354	-	FG851_08452	FG008_11724	FU001_03945	IPR008442	Propeptide, carboxypeptidase Y	-	-	S10	carboxypeptidase Y	-	-	-	-	fast	-	-	-	Chloroplast	5	-	-
SPC596	Accessory	FG001_02838	-	FG202_11453	-	FG005_05631	-	FG008_04775	FU001_00404	N/A	N/A	Effector	-	-	-	-	-	-	-	fast	-	-	-	Chloroplast	4	-	-
SPC597	Accessory	FG001_02888	-	FG202_12504	FG013_12713	FG005_11944	-	-	FU001_00469	N/A	N/A	-	-	-	-	-	-	-	-	fast	-	-	-	Extracellular	7	-	-
SPC598	Accessory	FG001_07526	-	FG202_11343	FG013_01408	-	FG851_01165	-	FU001_02083	IPR002921	Fungal lipase-like domain	Effector	-	-	-	PHI:432__PHI:4212__PHI:4242	FGL1__Fgl1	Fusarium_graminearum	reduced_virulence	slow	-	-	-	Nucleus	6	Nucleus (ISWRRYRSAKRESISERATMTDAELEKKLNSY)	2.7
SPC599	Accessory	FG001_08808	-	FG202_01274	-	FG005_02562	-	FG008_00859	FU001_02429	N/A	N/A	-	-	-	-	-	-	-	-	fast	-	-	-	Chloroplast	9	-	-
SPC600	Accessory	FG001_10965	-	FG202_02703	-	FG005_12171	-	FG008_02124	FU001_06247	N/A	N/A	-	CBM18	-	-	-	-	-	-	fast	-	-	-	Chloroplast	8	-	-
SPC601	Accessory	FG001_10975	-	FG202_02692	-	FG005_12162	FG851_08336	-	FU001_06259	N/A	N/A	Effector	-	-	-	-	-	-	-	fast	-	-	-	Cytosol	4	-	-
SPC602	Accessory	-	-	FG202_07471	FG013_05885	FG005_10598	-	FG008_10964	FU001_00948	IPR005720	Dihydroorotate dehydrogenase domain	-	-	-	-	-	-	-	-	fast	-	-	-	Chloroplast	6	-	-
SPC603	Accessory	-	-	FG202_10733	-	FG005_12037	FG851_11797	FG008_01934	FU001_00553	IPR015798	Copper amine oxidase, C-terminal	-	-	M24B	aminopeptidase P	-	-	-	-	fast	-	Mitochondria (0.987 | 16-47)	-	Nucleus	12	-	-
SPC604	Accessory	-	-	FG202_12189	FG013_12593	FG005_12559	-	FG008_08806	FU001_00452	N/A	N/A	-	-	-	-	-	-	-	-	Not localized	-	-	-	Nucleus	9	Nucleus (EKRYAATCVQCSGGSFAFYTEEERTAGY)	2.3
SPC605	Accessory	FG001_03773	FG593_00135	-	FG013_05840	-	FG851_06735	-	-	IPR000172	Glucose-methanol-choline oxidoreductase, N-terminal	-	AA3	-	-	-	-	-	-	fast	-	-	-	Cytosol	8	-	-
SPC606	Accessory	FG001_03657	FG593_00243	-	FG013_05954	-	-	FG008_10568	-	N/A	N/A	-	AA11	-	-	-	-	-	-	fast	Chloroplast (0.965 | 25-47)	-	Nucleus (KKRP)	Nucleus	11	-	-
SPC607	Accessory	FG001_03644	FG593_00256	-	FG013_05967	-	FG851_10436	-	-	IPR002016	Haem peroxidase, plant/fungal/bacterial	-	AA2	-	-	PHI:7286	FvCP02	Fusarium_verticillioides	unaffected_pathogenicity__reduced_virulence	fast	-	-	-	Chloroplast	8	-	-
SPC608	Accessory	FG001_03579	FG593_00321	-	FG013_05563	-	FG851_10501	-	-	IPR001944	Glycoside hydrolase, family 35	-	GH35	-	-	-	-	-	-	fast	-	-	Nucleus (KKGASVFQFKTSSKRRIV)	Chloroplast	5	-	-
SPC609	Accessory	FG001_03572	FG593_00328	-	FG013_05556	-	FG851_11542	-	-	IPR015141	Phospholipase A2, prokaryotic/fungal	Effector	-	I51	serine carboxypeptidase Y inhibitor	-	-	-	-	fast	-	-	-	Chloroplast	13	-	-
SPC610	Accessory	FG001_03537	FG593_00362	-	FG013_05520	-	FG851_11577	-	-	N/A	N/A	-	-	-	-	-	-	-	-	fast	Chloroplast (0.91 | 7-48)	-	-	Chloroplast	9	-	-
SPC611	Accessory	FG001_11067	FG593_01020	FG202_02608	-	-	-	-	FU001_06342	N/A	N/A	Effector	-	-	-	-	-	-	-	fast	-	-	-	Nucleus	10	-	-
SPC612	Accessory	FG001_05869	FG593_01257	-	FG013_03848	-	FG851_04280	-	-	IPR008183	Aldose 1-/Glucose-6-phosphate 1-epimerase	-	-	-	-	-	-	-	-	fast	-	-	Nucleus (KKGSVNDFWSKRKMI)	Cytosol	10	-	-
SPC613	Accessory	FG001_05854	FG593_01273	-	FG013_03864	-	FG851_04296	-	-	N/A	N/A	Effector	-	-	-	-	-	-	-	fast	-	-	-	Cytosol	8	-	-
SPC614	Accessory	FG001_05842	FG593_01285	-	FG013_03876	-	FG851_04308	-	-	IPR000111	Glycoside hydrolase, clan GH-D	-	GH36	-	-	-	-	-	-	fast	-	-	-	Cytosol	9	-	-
SPC615	Accessory	FG001_09210	FG593_01312	-	-	FG005_01851	-	FG008_08372	-	N/A	N/A	Effector	-	-	-	-	-	-	-	fast	-	-	-	Chloroplast	8	-	-
SPC616	Accessory	FG001_09283	FG593_01384	-	FG013_04955	-	FG851_12509	-	-	IPR002018	Carboxylesterase, type B	-	CE10	S09	prolyl oligopeptidase	-	-	-	-	fast	-	-	-	Endoplasmic Reticulum	6	-	-
SPC617	Accessory	FG001_04265	FG593_01898	-	FG013_00604	-	FG851_12039	-	-	IPR002933	Peptidase M20	-	-	M20A	glutamate carboxypeptidase	-	-	-	-	slow	-	-	-	Cytoskeleton	14	-	-
SPC618	Accessory	FG001_01151	FG593_02962	-	FG013_10227	-	FG851_07014	-	-	IPR000073	Alpha/beta hydrolase fold-1	-	-	S33	prolyl aminopeptidase	-	-	-	-	fast	-	-	-	Chloroplast	7	-	-
SPC619	Accessory	FG001_00810	FG593_03280	-	FG013_06730	-	FG851_06210	-	-	N/A	N/A	-	-	-	-	-	-	-	-	slow	-	-	Nucleus (LGEV)	Chloroplast	7	-	-
SPC620	Accessory	FG001_10437	FG593_03780	-	FG013_01183	-	FG851_00940	-	-	IPR029411	Rhamnogalacturonan lyase, domain III	-	PL4	-	-	-	-	-	-	slow	-	-	-	Cytosol	7	-	-
SPC621	Accessory	FG001_10138	FG593_04428	-	FG013_04551	-	FG851_01412	-	-	IPR000120	Amidase	-	-	-	-	-	-	-	-	fast	-	-	-	Chloroplast	6	-	-
SPC622	Accessory	FG001_10153	FG593_04443	-	FG013_04566	-	FG851_01395	-	-	IPR002213	UDP-glucuronosyl/UDP-glucosyltransferase	-	GT1	-	-	-	-	-	-	fast	-	Mitochondria (0.906 | 56-77)	Nucleus (KFAKR)	Cytosol	9	-	-
SPC623	Accessory	FG001_08828	FG593_04618	-	FG013_03487	-	FG851_03574	-	-	IPR000209	Peptidase S8/S53 domain	-	-	S53	sedolisin	-	-	-	-	slow	-	-	-	Nucleus	4	Nucleus (RPVKELTTPDPDFTPSMLKSLQLDKRASIP)	4
SPC624	Accessory	FG001_08922	FG593_04708	-	FG013_03580	-	FG851_03482	-	-	IPR002016	Haem peroxidase, plant/fungal/bacterial	-	AA2	-	-	-	-	-	-	slow	-	-	-	Nucleus	14	Nucleus (SKTVSKDIDDGYEISIPEDKIPSRRGPWK )	4.3
SPC625	Accessory	FG001_09195	FG593_04972	-	-	FG005_10353	-	FG008_08152	-	IPR002018	Carboxylesterase, type B	-	CE10	S09	prolyl oligopeptidase	PHI:2032	VTL1	Magnaporthe_oryzae	unaffected_pathogenicity	fast	-	Mitochondria (0.784 | 47-77)	-	Nucleus	4	-	-
SPC626	Accessory	FG001_01518	FG593_04988	-	FG013_07114	-	FG851_09824	-	-	N/A	N/A	-	-	-	-	-	-	-	-	fast	-	-	-	Nucleus	12	Nucleus (DGRKRNADSFSGISQMLTSLSPSRTVLYTL )	4.2
SPC627	Accessory	FG001_01565	FG593_05034	-	FG013_07067	-	FG851_09871	-	-	N/A	N/A	Effector	-	-	-	-	-	-	-	fast	-	-	-	Chloroplast	8	-	-
SPC628	Accessory	FG001_06243	FG593_06550	-	FG013_08165	-	FG851_03784	-	-	IPR000834	Peptidase M14, carboxypeptidase A	-	-	M14A	carboxypeptidase A1	-	-	-	-	fast	-	-	Nucleus (KKWK)	Cytosol	7	-	-
SPC629	Accessory	FG001_06131	FG593_06654	-	FG013_08273	-	FG851_03677	-	-	IPR019831	Manganese/iron superoxide dismutase, N-terminal	-	-	-	-	PHI:420	SOD2	Cryptococcus_gattii	loss_of_pathogenicity	slow	-	-	-	Nucleus	6	Nucleus (LKNYATATSSSDIAGQIALQSAIKFNGG)	3.8
SPC630	Accessory	FG001_09575	FG593_07748	-	FG013_05151	-	FG851_00641	-	-	IPR000675	Cutinase	Effector	CE5	M38	isoaspartyl dipeptidase	-	-	-	-	slow	-	-	-	Cytosol	7	-	-
SPC631	Accessory	FG001_06673	FG593_08012	-	-	-	FG851_06488	-	FU001_07461	N/A	N/A	-	-	P01	DmpA aminopeptidase	-	-	-	-	slow	-	-	-	Nucleus	5	Nucleus (INPDKNKTLSDYKKRASELSSGVNPGKKVFG)	4.6
SPC632	Accessory	FG001_06717	FG593_08055	-	FG013_04125	-	FG851_06533	-	-	IPR003172	MD-2-related lipid-recognition domain	-	-	-	-	-	-	-	-	slow	-	-	-	Cytosol	10	-	-
SPC633	Accessory	FG001_01412	FG593_08554	-	FG013_07217	-	FG851_07603	-	-	N/A	N/A	-	CBM61	-	-	-	-	-	-	fast	-	-	-	Nucleus	5	Nucleus (RLSIGFFCKTGYKGDEVRVNIDDVAVYDYYKGCDSP)	2.8
SPC634	Accessory	FG001_02318	FG593_09021	-	FG013_06788	-	FG851_02625	-	-	IPR013108	Amidohydrolase 3	-	-	M38	isoaspartyl dipeptidase	-	-	-	-	slow	-	-	-	Chloroplast	4	-	-
SPC635	Accessory	FG001_02776	FG593_09248	FG202_07688	-	-	-	-	FU001_00341	N/A	N/A	-	-	-	-	-	-	-	-	fast	-	-	-	Nucleus	7	-	-
SPC636	Accessory	FG001_04774	FG593_09703	-	FG013_12363	-	FG851_04711	-	-	IPR029469	PAN-4 domain	-	-	-	-	-	-	-	-	fast	-	-	-	Chloroplast	7	-	-
SPC637	Accessory	FG001_04773	FG593_09704	-	FG013_12362	-	FG851_04712	-	-	N/A	N/A	-	-	-	-	-	-	-	-	fast	-	-	-	Nucleus	5.5	Nucleus (SLKAIVVAYAATNLLGVDAGLCRPSTKT)	2
SPC638	Accessory	FG001_04751	FG593_09722	-	FG013_12343	-	FG851_04731	-	-	N/A	N/A	-	CE2	-	-	-	-	-	-	fast	-	-	-	Chloroplast	6.5	-	-
SPC639	Accessory	FG001_04701	FG593_09770	-	FG013_02781	-	FG851_04778	-	-	IPR000254	Cellulose-binding domain, fungal	-	CBM1	-	-	-	-	-	-	fast	-	-	-	Cytosol	4	-	-
SPC640	Accessory	-	FG593_10351	FG202_10319	FG013_08478	-	-	-	FU001_11179	IPR000111	Glycoside hydrolase, clan GH-D	-	GH27	-	-	-	-	-	-	fast	Chloroplast (0.998 | 26-53)	Mitochondria (0.987 | 17-48)	-	Chloroplast	4	-	-
SPC641	Accessory	-	FG593_10352	FG202_10320	FG013_08479	-	-	-	FU001_11178	N/A	N/A	-	-	-	-	-	-	-	-	fast	-	-	Nucleus (RKLENIKTVGKRNRM)	Endoplasmic Reticulum	4.5	-	-
SPC642	Accessory	FG001_04800	FG593_10367	-	FG013_08495	-	FG851_12326	-	-	IPR029469	PAN-4 domain	-	-	-	-	-	-	-	-	fast	-	-	-	Chloroplast	6	-	-
SPC643	Accessory	-	FG593_10512	-	FG013_11557	FG005_03869	-	-	FU001_06499	N/A	N/A	-	-	-	-	-	-	-	-	slow	-	-	-	Nucleus	13	Nucleus (PTSKQPQPYIPSSGGQLVEFVPPALSNTTTT)	3.2
SPC644	Accessory	FG001_08178	FG593_10523	-	FG013_11568	-	FG851_08570	-	-	IPR000490	Glycoside hydrolase, family 17	-	GH17	-	-	-	-	-	-	slow	Chloroplast (0.833 | 1-23)	-	-	Chloroplast	11	-	-
SPC645	Accessory	FG001_11393	FG593_11522	-	FG013_09031	-	FG851_11679	-	-	N/A	N/A	-	-	-	-	-	-	-	-	fast	-	-	-	Nucleus	7	Nucleus (KKTMRLATGTLEKGETADAFNSLPASKKYGPW)	4.2
SPC646	Accessory	-	FG593_12024	FG202_12435	-	-	FG851_13050	FG008_07095	-	N/A	N/A	Effector	-	-	-	-	-	-	-	fast	-	-	-	Chloroplast	11	-	-
SPC647	Accessory	FG001_02977	FG593_12224	-	FG013_13087	-	FG851_11799	-	-	IPR013658	SMP-30/Gluconolactonase/LRE-like region	-	-	-	-	-	-	-	-	fast	-	-	-	Peroxisome	8	-	-
SPC648	Accessory	-	FG593_12233	FG202_12279	-	-	FG851_12528	FG008_04087	-	IPR006094	FAD linked oxidase, N-terminal	-	AA7	-	-	-	-	-	-	fast	-	-	Nucleus (KRKRGIGLLARSKCK)	Nucleus	8	Nucleus (FPKLKASIMSFAFGTSETISHETFWKAIRA)	4.7
SPC649	Accessory	-	FG593_12581	FG202_12788	FG013_12999	FG005_12313	-	-	-	N/A	N/A	-	-	-	-	-	-	-	-	Not localized	-	-	-	Chloroplast		-	-
SPC650	Accessory	FG001_13028	FG593_12623	-	FG013_13211	-	FG851_13106	-	-	N/A	N/A	Effector	-	-	-	-	-	-	-	fast	-	-	-	Extracellular	7	-	-
SPC651	Accessory	FG001_12853	FG593_12659	-	-	FG005_12704	FG851_13212	-	-	IPR006094	FAD linked oxidase, N-terminal	-	AA7	-	-	-	-	-	-	fast	-	-	-	Nucleus	6	Nucleus (RTSRLISRRTVIGKTDKFAAVYKKIGPTKKAPSN)	3.5
SPC652	Accessory	FG001_12854	FG593_12660	-	-	FG005_12705	FG851_13213	-	-	IPR002018	Carboxylesterase, type B	-	CE10	S09	prolyl oligopeptidase	-	-	-	-	fast	-	-	-	Cytosol	6	-	-
SPC653	Accessory	FG001_02001	-	FG202_09126	FG013_10902	FG005_09189	-	-	-	N/A	N/A	Effector	-	-	-	-	-	-	-	fast	-	-	-	Nucleus	10	Nucleus (WQSAKSLGEWTLVGTTVAPGFDPNGQVLKPKS)	2.2
SPC654	Accessory	FG001_11419	-	FG202_11985	FG013_09058	FG005_04927	-	-	-	IPR002642	Lysophospholipase, catalytic domain	-	-	-	-	-	-	-	-	fast	-	-	Nucleus (KKNWPMCLACGIMKKKDGK)	Chloroplast	7	-	-
SPC655	Accessory	FG001_12038	-	-	-	FG005_00070	-	FG008_06615	FU001_03726	IPR029498	Prion-inhibition and propagation, HeLo domain	-	-	-	-	-	-	-	-	fast	-	-	-	Nucleus	9	Nucleus (KIFAILAFLFCFSLAQDTYDPSTNYRP)	3.8
SPC656	Accessory	FG001_12531	-	FG202_11537	-	FG005_04755	-	-	FU001_07794	IPR001753	Crotonase superfamily	-	-	-	-	-	-	-	-	fast	-	-	-	Cytosol	5	-	-
SPC657	Accessory	-	-	FG202_01749	-	FG005_01901	-	FG008_01667	FU001_10668	IPR008183	Aldose 1-/Glucose-6-phosphate 1-epimerase	-	-	-	-	-	-	-	-	fast	-	-	Nucleus (LGEV,KKGSVNDFWSKRKMI,KRGGDNucleusGKSWRVRKPKC)	Cytosol	7	-	-
SPC658	Accessory	-	-	FG202_01952	-	FG005_01697	-	FG008_05940	FU001_09197	N/A	N/A	-	-	-	-	-	-	-	-	slow	-	-	-	Nucleus	4	Nucleus (RPTREFKTADSEVDELSTNPLIHPSLIPPRPRNP)	4
SPC659	Accessory	-	-	FG202_02114	-	FG005_00663	-	FG008_04586	FU001_05466	N/A	N/A	-	-	-	-	-	-	-	-	slow	-	-	-	Nucleus	9.5	-	-
SPC660	Accessory	-	-	FG202_02297	-	FG005_00845	-	FG008_01616	FU001_05286	N/A	N/A	-	-	-	-	-	-	-	-	slow	-	-	-	Chloroplast	8	-	-
SPC661	Accessory	-	-	FG202_05048	-	FG005_08819	-	FG008_09339	FU001_09367	N/A	N/A	-	-	-	-	-	-	-	-	fast	-	-	-	Chloroplast	12	-	-
SPC662	Accessory	-	-	FG202_05183	-	FG005_08958	-	FG008_12219	FU001_12128	IPR006094	FAD linked oxidase, N-terminal	-	AA7	-	-	-	-	-	-	fast	-	-	Nucleus (KKTGKARPVTGPHR)	Nucleus	5	Nucleus (ETSRKCSTSTHYIRVFPMCISPPPKKTGKA)	6.2
SPC663	Accessory	-	-	FG202_05756	-	FG005_11179	-	FG008_06417	FU001_12615	N/A	N/A	-	-	-	-	-	-	-	-	slow	-	-	-	Mitochondria	3	-	-
SPC664	Accessory	-	-	FG202_06440	-	FG005_06324	-	FG008_06183	FU001_11028	N/A	N/A	-	-	-	-	-	-	-	-	slow	-	-	-	Chloroplast	13	-	-
SPC665	Accessory	-	-	FG202_06636	-	FG005_09308	-	FG008_11173	FU001_02145	IPR001002	Chitin-binding, type 1	-	CBM18	-	-	PHI:2166__PHI:6390	CBP1	Magnaporthe_oryzae	unaffected_pathogenicity	fast	-	-	-	Cytosol	6.5	-	-
SPC666	Accessory	-	-	FG202_07213	-	FG005_06834	-	FG008_08440	FU001_10106	N/A	N/A	-	-	-	-	PHI:1613	GzP53L006	Fusarium_graminearum	unaffected_pathogenicity	fast	Chloroplast (0.966 | 1-39)	Mitochondria (0.727 | 28-107)	Nucleus (RTVKRRN)	Chloroplast	13	-	-
SPC667	Accessory	-	-	FG202_07761	-	FG005_04618	-	FG008_03426	FU001_07936	N/A	N/A	-	-	-	-	-	-	-	-	slow	-	-	-	Cytoskeleton	10	-	-
SPC668	Accessory	-	-	FG202_07770	-	FG005_04609	-	FG008_03435	FU001_07945	N/A	N/A	-	-	-	-	-	-	-	-	slow	Chloroplast (0.975 | 39-83)	-	-	Cytosol	9	-	-
SPC669	Accessory	-	-	FG202_07791	-	FG005_04589	-	FG008_05249	FU001_07966	N/A	N/A	-	-	-	-	-	-	-	-	slow	-	-	-	Vacuolar membrane	5	-	-
SPC670	Accessory	-	-	FG202_09490	-	FG005_00055	-	FG008_07392	FU001_03711	N/A	N/A	Effector	-	-	-	-	-	-	-	fast	-	-	-	Chloroplast	9	-	-
SPC671	Accessory	-	-	FG202_10249	-	FG005_10909	-	FG008_12284	FU001_11248	IPR002198	Short-chain dehydrogenase/reductase SDR	-	CE3	-	-	-	-	-	-	fast	-	-	-	Cytosol	5	-	-
SPC672	Accessory	-	-	FG202_10897	-	FG005_02226	-	FG008_08321	FU001_11356	IPR011118	Tannase/feruloyl esterase	-	-	-	-	-	-	-	-	fast	-	Mitochondria (0.975 | 7-29)	-	Nucleus	6	-	-
SPC673	Accessory	-	-	FG202_10946	-	FG005_02177	-	FG008_06474	FU001_08542	N/A	N/A	-	-	-	-	-	-	-	-	slow	-	-	-	Nucleus	7	Nucleus (EGTKTELTTVEAVSLGADCSEAPGKCCAACS)	2.8
SPC674	Accessory	-	-	FG202_11752	-	FG005_02234	-	FG008_03182	FU001_11364	IPR011707	Multicopper oxidase, type 3	-	AA1	-	-	PHI:2920	FET3-1	Colletotrichum_graminicola	reduced_virulence	fast	-	-	-	Cytosol	5	-	-
SPC675	Accessory	-	-	FG202_11829	-	FG005_10774	-	FG008_09506	FU001_05679	N/A	N/A	-	-	-	-	-	-	-	-	fast	-	-	-	Plasma membrane	3.5	-	-
SPC676	Accessory	-	-	FG202_12794	-	-	FG851_13088	FG008_09683	FU001_03679	N/A	N/A	-	-	-	-	-	-	-	-	Not localized	-	-	-	Cytosol	9	-	-
SPC677	Accessory	-	-	FG202_12955	-	FG005_12677	-	FG008_10218	FU001_04346	IPR000743	Glycoside hydrolase, family 28	-	GH28	-	-	-	-	-	-	fast	-	-	-	Cytosol	8	-	-
SPC678	Accessory	-	-	FG202_13165	-	FG005_12776	FG851_13291	FG008_12825	-	IPR001461	Aspartic peptidase	-	-	A01A	pepsin A	-	-	-	-	Not localized	-	-	-	Nucleus	9	Nucleus (FANREDGCWPPFDTSGSSGFALIGVKLLKN)	5.2
SPC679	Accessory	-	-	-	FG013_04929	FG005_01753	FG851_12483	-	FU001_09140	IPR011058	Cyanovirin-N	Effector	-	-	-	-	-	-	-	fast	-	-	-	Nucleus	3.5	Nucleus (DDNPRKNGYTNGYKSSPWLVAECPDKNGNYLCT)	2.8
SPC680	Accessory	-	-	-	FG013_07038	-	FG851_09901	FG008_06357	FU001_09393	N/A	N/A	Effector	-	-	-	-	-	-	-	fast	-	-	-	Chloroplast	7	-	-
SPC681	Accessory	-	FG593_00185	-	FG013_05892	-	FG851_06682	-	-	N/A	N/A	-	-	-	-	-	-	-	-	fast	Chloroplast (0.831 | 46-97)	-	-	Chloroplast	9	-	-
SPC682	Accessory	-	FG593_00994	FG202_02583	-	-	-	FG008_12118	-	N/A	N/A	-	-	-	-	-	-	-	-	fast	Chloroplast (0.942 | 22-59)	-	-	Chloroplast	11	-	-
SPC683	Accessory	-	FG593_02378	-	FG013_02295	-	FG851_10289	-	-	IPR003014	PAN-1 domain	-	-	-	-	-	-	-	-	fast	-	-	-	Extracellular	7	-	-
SPC684	Accessory	-	FG593_06318	-	FG013_03368	-	FG851_04031	-	-	N/A	N/A	-	CE3	-	-	-	-	-	-	fast	Chloroplast (0.994 | 45-67)	-	-	Chloroplast	8	-	-
SPC685	Accessory	-	FG593_06338	-	-	FG005_02447	-	-	FU001_02317	IPR000675	Cutinase	-	CE5	-	-	PHI:2849	cutA	Fusarium_solani	unaffected_pathogenicity	fast	-	-	-	Chloroplast	7	-	-
SPC686	Accessory	-	FG593_06343	FG202_01393	FG013_03341	-	-	-	-	N/A	N/A	-	-	-	-	-	-	-	-	fast	-	-	-	Chloroplast	9	-	-
SPC687	Accessory	-	FG593_06592	-	-	FG005_02206	FG851_03742	-	-	N/A	N/A	Effector	-	I01	ovomucoid inhibitor unit 3	-	-	-	-	fast	-	-	-	Mitochondria	10	-	-
SPC688	Accessory	FG001_05814	FG593_07030	FG202_00622	-	-	-	-	-	N/A	N/A	-	-	-	-	-	-	-	-	fast	Chloroplast (0.989 | 4-44)	Mitochondria (0.868 | 86-119)	-	Chloroplast	13	-	-
SPC689	Accessory	-	FG593_07441	-	FG013_07647	-	FG851_09692	-	-	N/A	N/A	Effector	-	-	-	-	-	-	-	slow	-	-	-	Chloroplast	6	-	-
SPC690	Accessory	FG001_06592	FG593_07937	-	-	-	-	FG008_12542	-	N/A	N/A	-	-	-	-	-	-	-	-	slow	-	-	-	Peroxisome	4	-	-
SPC691	Accessory	-	FG593_08295	-	FG013_03074	-	FG851_09084	-	-	N/A	N/A	-	-	-	-	-	-	-	-	slow	-	-	Nucleus (RKRR)	Chloroplast	9	-	-
SPC692	Accessory	-	FG593_08619	-	FG013_07280	-	FG851_07536	-	-	PF07944	Putative glycosyl hydrolase	-	GH127	-	-	-	-	-	-	fast	-	-	-	Cytosol	7	-	-
SPC693	Accessory	-	FG593_09075	-	FG013_09368	-	FG851_06301	-	-	IPR002889	Carbohydrate-binding WSC	Effector	-	M03A	thimet oligopeptidase	-	-	-	-	slow	-	-	-	Nucleus	6.5	Nucleus (LVKAGKMTVPMCLDFCTSNGTQYKYAGLE)	2.1
SPC694	Accessory	-	FG593_09422	-	-	FG005_05875	-	FG008_05904	-	N/A	N/A	Effector	-	-	-	-	-	-	-	slow	-	-	-	Nucleus	5	Nucleus (KSTILLTLIVLPFALAGPNNKARAPSPD)	2.2
SPC695	Accessory	-	FG593_09855	-	FG013_02878	-	FG851_04867	-	-	N/A	N/A	-	-	-	-	PHI:1613	GzP53L006	Fusarium_graminearum	unaffected_pathogenicity	fast	Chloroplast (0.954 | 9-41)	Mitochondria (0.836 | 28-87)	-	Extracellular	5	-	-
SPC696	Accessory	-	FG593_11281	-	FG013_12853	-	FG851_10864	-	-	IPR006094	FAD linked oxidase, N-terminal	-	AA7	-	-	-	-	-	-	fast	-	-	-	Cytosol	11	-	-
SPC697	Accessory	-	FG593_11370	FG202_09975	-	-	-	FG008_04217	-	N/A	N/A	Effector	-	-	-	-	-	-	-	fast	Chloroplast (0.995 | 16-43)	-	Nucleus (KKEDFATFRISKDKKL)	Nucleus	9	-	-
SPC698	Accessory	FG001_02886	FG593_11664	-	-	-	FG851_12190	-	-	N/A	N/A	Effector	-	-	-	-	-	-	-	fast	-	-	Nucleus (KRIR)	Nucleus	7	Nucleus (FPGKRIRCL)	3
SPC699	Accessory	FG001_00119	-	-	FG013_08518	-	FG851_05041	-	-	N/A	N/A	-	-	-	-	-	-	-	-	slow	-	-	Nucleus (LGEV)	Vacuolar membrane	9	-	-
SPC700	Accessory	FG001_01650	-	FG202_05078	-	-	FG851_07181	-	-	N/A	N/A	Effector	-	-	-	-	-	-	-	fast	-	-	-	Chloroplast	13	-	-
SPC701	Accessory	FG001_02283	-	-	FG013_06823	-	FG851_02590	-	-	N/A	N/A	-	-	-	-	-	-	-	-	slow	-	-	-	Extracellular	9	-	-
SPC702	Accessory	FG001_02881	-	-	FG013_12592	-	FG851_12185	-	-	IPR015798	Copper amine oxidase, C-terminal	-	-	-	-	-	-	-	-	fast	-	-	-	Mitochondria	5	-	-
SPC703	Accessory	FG001_02920	-	FG202_10801	-	FG005_11976	-	-	-	IPR011058	Cyanovirin-N	Effector	-	-	-	-	-	-	-	fast	-	-	-	Chloroplast	4	-	-
SPC704	Accessory	FG001_02960	-	-	-	FG005_12017	-	-	FU001_00528	N/A	N/A	-	-	-	-	-	-	-	-	fast	-	-	-	Chloroplast	14	-	-
SPC705	Accessory	FG001_03524	-	-	FG013_05506	-	FG851_11592	-	-	N/A	N/A	-	-	-	-	-	-	-	-	fast		Mitochondria (1.0 | 21-41)	-	Chloroplast	14	-	-
SPC706	Accessory	FG001_03582	-	-	-	FG005_12488	FG851_10498	-	-	IPR000073	Alpha/beta hydrolase fold-1	-	CE1	S33	prolyl aminopeptidase	-	-	-	-	fast	-	-	-	Cytosol	6.5	-	-
SPC707	Accessory	FG001_03681	-	-	-	-	-	FG008_10634	FU001_00991	N/A	N/A	Effector	-	-	-	-	-	-	-	fast	-	-	-	Nucleus	7	Nucleus (GKNYHVAWWEGDTPCDGLGHLLGSVDK)	2.1
SPC708	Accessory	FG001_07301	-	-	FG013_10610	-	FG851_08955	-	-	N/A	N/A	-	-	-	-	-	-	-	-	fast	-	-	-	Cytosol	3	-	-
SPC709	Accessory	FG001_08491	-	-	FG013_11528	-	FG851_10888	-	-	N/A	N/A	-	-	-	-	-	-	-	-	fast	-	-	-	Chloroplast	9	-	-
SPC710	Accessory	FG001_10053	-	FG202_05926	-	-	-	-	FU001_08375	IPR001223	Glycoside hydrolase, family 18, catalytic domain	-	GH18	-	-	-	-	-	-	fast	-	-	Nucleus (KKLRP,RFLKRLK)	Nucleus	6	Nucleus (DKESDKDERSIIEYQDNVAKEFDYALRKFLRDP)	4.2
SPC711	Accessory	-	-	FG202_00803	-	FG005_08441	-	-	FU001_07358	IPR000801	Putative esterase	-	CE1	S09	prolyl oligopeptidase	-	-	-	-	slow	-	-	Nucleus (KRKL)	Nucleus	6	Nucleus (EKAFKGYLGEDKEEWKKHDATELIKSWKGKFP)	3.7
SPC712	Accessory	-	-	FG202_05915	-	-	-	FG008_01218	FU001_08363	IPR001547	Glycoside hydrolase, family 5	-	GH5	-	-	-	-	-	-	fast	-	-	-	Chloroplast	7	-	-
SPC713	Accessory	-	-	FG202_07485	-	-	-	FG008_11905	FU001_00962	N/A	N/A	-	-	-	-	-	-	-	-	fast	-	-	Nucleus (RKKGSKNLPKDSQKAKHKVKKP)	Chloroplast	7	-	-
SPC714	Accessory	-	-	FG202_08315	-	FG005_10220	-	FG008_03386	-	N/A	N/A	Effector	-	-	-	-	-	-	-	slow	-	-	-	Chloroplast	13	-	-
SPC715	Accessory	-	-	FG202_08778	-	FG005_03845	-	FG008_09304	-	IPR000254	Cellulose-binding domain, fungal	-	CBM1	-	-	-	-	-	-	slow	-	-	-	Cytosol	8	-	-
SPC716	Accessory	-	-	FG202_09227	-	FG005_00994	-	-	FU001_09589	N/A	N/A	-	-	-	-	-	-	-	-	slow	-	-	-	Nucleus	11	-	-
SPC717	Accessory	-	-	FG202_11809	-	FG005_02291	-	-	FU001_11424	N/A	N/A	-	-	-	-	-	-	-	-	fast	-	-	-	Extracellular	7	-	-
SPC718	Accessory	-	-	FG202_12513	-	FG005_12430	-	FG008_08476	-	IPR001041	2Fe-2S ferredoxin-type domain	-	-	-	-	-	-	-	-	fast	-	-	-	Chloroplast	9.5	-	-
SPC719	Accessory	-	-	FG202_12783	-	FG005_12308	-	FG008_10615	-	N/A	N/A	Effector	-	-	-	-	-	-	-	fast	-	-	Nucleus (KVKK)	Chloroplast	7	-	-
SPC720	Accessory	-	-	FG202_12801	-	-	FG851_13281	FG008_12783	-	N/A	N/A	Effector	-	-	-	-	-	-	-	Not localized	-	-	-	Nucleus	8	-	-
SPC721	Accessory	-	-	-	FG013_03363	FG005_02463	FG851_04026	-	-	IPR001087	GDSL lipase/esterase	Effector	CE16	-	-	-	-	-	-	fast	-	-	-	Cytosol	5	-	-
SPC722	Accessory	-	-	-	FG013_10130	-	-	FG008_09333	FU001_00719	IPR002227	Tyrosinase copper-binding domain	-	-	-	-	-	-	-	-	fast	-	-	Nucleus (KKCTTANAKVRRDWK)	Cytoskeleton	13	-	-
SPC723	Accessory	-	-	-	-	FG005_04900	-	FG008_08898	FU001_04496	N/A	N/A	Effector	-	-	-	-	-	-	-	fast	-	-	-	Cytosol	6.5	-	-
SPC724	Accessory	-	-	-	-	FG005_06540	FG851_01466	FG008_01203	-	N/A	N/A	-	-	-	-	-	-	-	-	fast	-	-	-	Gaolgi	5	-	-
SPC725	Accessory	-	-	-	-	FG005_08747	-	FG008_11126	FU001_09439	N/A	N/A	-	-	-	-	-	-	-	-	fast	-	-	-	Chloroplast	4	-	-
SPC726	Accessory	-	FG593_00333	-	FG013_05551	-	-	-	-	N/A	N/A	-	-	-	-	-	-	-	-	fast	-	-	-	Chloroplast	5	-	-
SPC727	Accessory	-	FG593_01291	-	-	FG005_01870	-	-	-	IPR019405	Lactonase, 7-bladed beta propeller	-	-	-	-	-	-	-	-	fast	-	-	-	Chloroplast	9	-	-
SPC728	Accessory	-	FG593_05902	-	-	-	FG851_05323	-	-	N/A	N/A	-	-	-	-	-	-	-	-	Not localized	-	-	Nucleus (KKTPTRTVVLPRRTKT)	Chloroplast	6.5	-	-
SPC729	Accessory	FG001_01297	FG593_08665	-	-	-	-	-	-	N/A	N/A	-	-	-	-	-	-	-	-	fast	-	Mitochondria (0.995 | 42-62)	-	Chloroplast	11	-	-
SPC730	Accessory	-	FG593_09313	-	-	-	FG851_10808	-	-	IPR002889	Carbohydrate-binding WSC	-	-	-	-	-	-	-	-	slow	-	-	Nucleus (RHRR)	Nucleus	13	Nucleus (RPAGRYKIHAINVNDLSEQPNFPVDLEGTIARN)	4.1
SPC731	Accessory	-	FG593_12158	-	FG013_12449	-	-	-	-	N/A	N/A	-	-	-	-	-	-	-	-	fast	-	-	-	Nucleus	12	Nucleus (TSVKQSSSIEQPSSMEKPTSVDQPSSMSQQP)	3.2
SPC732	Accessory	FG001_01010	-	-	FG013_13028	-	-	-	-	IPR018946	Alkaline phosphatase D-related	-	-	-	-	PHI:6122	FGSG_06610	Fusarium_graminearum	reduced_virulence	slow	-	Mitochondria (0.988 | 17-47)	Nucleus (RRHDRLGLNVPLIKRRSLK)	Cytosol	6	-	-
SPC733	Accessory	FG001_01390	-	-	-	-	FG851_07578	-	-	IPR000209	Peptidase S8/S53 domain	-	-	S08A	subtilisin Carlsberg	PHI:4615	Pr1	Metarhizium_anisopliae	unaffected_pathogenicity	fast	-	-	-	Chloroplast	11.5	-	-
SPC734	Accessory	FG001_01472	-	-	-	FG005_11634	-	-	-	IPR001466	Beta-lactamase-related	-	-	S12	D-Ala-D-Ala carboxypeptidase B	-	-	-	-	fast	-	-	-	Chloroplast	9	-	-
SPC735	Accessory	FG001_01553	-	-	-	FG005_08755	-	-	-	IPR004007	DhaL domain	-	-	-	-	-	-	-	-	fast	-	-	-	Plasma membrane	3.5	-	-
SPC736	Accessory	FG001_01986	-	-	-	FG005_09174	-	-	-	IPR011707	Multicopper oxidase, type 3	-	-	-	-	-	-	-	-	fast	-	-	-	Peroxisome	8	-	-
SPC737	Accessory	FG001_02972	-	-	-	FG005_12031	-	-	-	IPR000675	Cutinase	Effector	CE5	-	-	-	-	-	-	fast	-	-	-	Chloroplast	4	-	-
SPC738	Accessory	FG001_04872	-	-	FG013_08422	-	-	-	-	N/A	N/A	-	-	-	-	-	-	-	-	fast	-	-	-	Cytosol	6	-	-
SPC739	Accessory	FG001_06487	-	-	-	-	FG851_04016	-	-	N/A	N/A	-	-	-	-	-	-	-	-	fast	-	-	-	Extracellular	10	-	-
SPC740	Accessory	FG001_07497	-	-	-	-	FG851_01193	-	-	N/A	N/A	-	-	-	-	-	-	-	-	slow	-	-	-	Cytosol	8	-	-
SPC741	Accessory	FG001_08406	-	FG202_12442	-	-	-	-	-	IPR020915	Uncharacterised protein family UPF0311	Effector	-	S12	D-Ala-D-Ala carboxypeptidase B	-	-	-	-	fast	Chloroplast (0.971 | 46-67)	-	-	Mitochondria	8	-	-
SPC742	Accessory	FG001_11959	-	-	-	FG005_12332	-	-	-	N/A	N/A	Effector	-	-	-	-	-	-	-	fast	-	-	-	Nucleus	4	-	-
SPC743	Accessory	FG001_11991	-	-	-	-	FG851_13221	-	-	N/A	N/A	-	-	-	-	-	-	-	-	fast	Chloroplast (0.97 | 10-44)	-	-	Nucleus	10	-	-
SPC744	Accessory	FG001_12863	-	-	-	FG005_12732	-	-	-	IPR018392	LysM domain	-	CBM50	-	-	-	-	-	-	fast	-	-	Nucleus (PKPS)	Nucleus	7	Nucleus (TPVKPSNGVQTPQPLQLEIVDNCKKFHL)	4.1
SPC745	Accessory	-	-	FG202_07515	-	FG005_10641	-	-	-	N/A	N/A	Effector	-	-	-	-	-	-	-	fast	-	-	-	Nucleus	9	Nucleus (YCRGNAGEKGSDEETWPSGSQVKNAKTY)	2.5
SPC746	Accessory	-	-	FG202_10006	-	-	-	FG008_03904	-	N/A	N/A	Effector	-	-	-	-	-	-	-	fast	-	-	Nucleus (KKNucleusTAIGSATLQIEFKRKN)	Chloroplast	8	-	-
SPC747	Accessory	-	-	FG202_10807	-	-	-	FG008_10389	-	N/A	N/A	-	-	-	-	-	-	-	-	fast	-	-	-	Cytosol	7	-	-
SPC748	Accessory	-	-	FG202_11925	FG013_12233	-	-	-	-	N/A	N/A	-	-	-	-	-	-	-	-	fast	-	-	-	Extracellular	10	-	-
SPC749	Accessory	-	-	FG202_12766	-	-	-	-	FU001_12738	N/A	N/A	Effector	-	-	-	-	-	-	-	fast	-	-	-	Extracellular	8	-	-
SPC750	Accessory	-	-	FG202_12908	FG013_12867	-	-	-	-	N/A	N/A	-	GH64	-	-	-	-	-	-	Not localized	-	-	-	Cytosol	7	-	-
SPC751	Accessory	-	-	-	FG013_00998	-	FG851_00756	-	-	IPR002044	Carbohydrate binding module family 20	-	CBM20	-	-	PHI:2138	SGA1	Magnaporthe_oryzae	unaffected_pathogenicity; loss_of_pathogenicity	slow	-	-	-	Chloroplast	9	-	-
SPC752	Accessory	-	-	-	FG013_07154	-	FG851_07662	-	-	N/A	N/A	-	GH93	-	-	-	-	-	-	fast	-	-	-	Cytosol	4	-	-
SPC753	Accessory	-	-	-	FG013_07757	-	FG851_03411	-	-	IPR000073	Alpha/beta hydrolase fold-1	-	-	S33	prolyl aminopeptidase	-	-	-	-	fast	-	-	-	Chloroplast	8	-	-
SPC754	Accessory	-	-	-	FG013_08110	-	FG851_03832	-	-	IPR000246	Peptidase T2, asparaginase 2	-	-	T02	glycosylasparaginase precursor	-	-	-	-	fast	-	-	-	Nucleus	5	Nucleus (EWKASKCQPNYRLNVSPNPEHFCGPYRPLAKNK)	3.6
SPC755	Accessory	-	-	-	FG013_08960	-	FG851_08337	-	-	N/A	N/A	-	-	T01A	archaean proteasome, beta component	PHI:256	GAS1	Magnaporthe_oryzae	reduced_virulence	fast	-	-	-	Nucleus	7	-	-
SPC756	Accessory	-	-	-	FG013_09119	-	FG851_12143	-	-	N/A	N/A	-	-	-	-	-	-	-	-	fast	-	-	-	Chloroplast	6	-	-
SPC757	Accessory	-	-	-	FG013_09467	-	FG851_07289	-	-	N/A	N/A	Effector	-	-	-	-	-	-	-	fast	-	-	-	Chloroplast	12	-	-
SPC758	Accessory	-	-	-	FG013_09599	-	-	FG008_05152	-	N/A	N/A	-	-	-	-	-	-	-	-	fast	-	-	-	Nucleus	14	Nucleus (PTRKRQDAGDVATLGQDLSGLDTRTKYTV)	5.7
SPC759	Accessory	-	-	-	FG013_11363	-	FG851_11976	-	-	IPR001753	Crotonase superfamily	-	-	-	-	-	-	-	-	fast	-	-	-	Chloroplast	4	-	-
SPC760	Accessory	-	-	-	FG013_13073	-	FG851_13159	-	-	N/A	N/A	-	-	-	-	-	-	-	-	fast	-	-	-	Extracellular	11	-	-
SPC761	Accessory	-	-	-	-	FG005_02979	-	FG008_07710	-	N/A	N/A	Effector	-	-	-	-	-	-	-	slow	-	-	-	Mitochondria	8	-	-
SPC762	Accessory	-	-	-	-	FG005_03057	-	FG008_04034	-	N/A	N/A	-	-	-	-	-	-	-	-	fast	-	-	-	Plasma membrane	3	-	-
SPC763	Accessory	-	-	-	-	FG005_04736	-	-	FU001_07816	N/A	N/A	-	GH145	-	-	-	-	-	-	fast	-	-	-	Chloroplast	5	-	-
SPC764	Accessory	-	-	-	-	FG005_06882	FG851_01805	-	-	N/A	N/A	-	-	-	-	-	-	-	-	fast	-	-	-	Cytosol	5	-	-
SPC765	Accessory	-	-	-	-	FG005_07618	-	FG008_07585	-	N/A	N/A	Effector	-	-	-	-	-	-	-	slow	-	-	-	Chloroplast	6	-	-
SPC766	Accessory	-	-	-	-	FG005_10409	-	FG008_11090	-	IPR026057	PC-Esterase	Effector	-	-	-	-	-	-	-	fast	-	-	-	Cytosol_Nucleus	6	-	-
SPC767	Accessory	-	-	-	-	-	-	FG008_04259	FU001_07802	N/A	N/A	Effector	-	-	-	-	-	-	-	fast	-	-	-	Cytosol_Nucleus	8.5	-	-
SPC768	Accessory	-	-	-	-	-	-	FG008_11948	FU001_10411	N/A	N/A	-	-	-	-	-	-	-	-	slow	-	-	-	Cytosol	7	-	-
SPC769	Singleton	-	FG593_04265	-	-	-	-	-	-	IPR000073	Alpha/beta hydrolase fold-1	-	-	-	-	-	-	-	-	fast	-	-	Nucleus (KPRK)	Cytosol	8	-	-
SPC770	Singleton	-	FG593_05633	-	-	-	-	-	-	IPR001952	Alkaline phosphatase	-	-	-	-	-	-	-	-	slow	-	-	-	Cytosol	8	-	-
SPC771	Singleton	-	FG593_09749	-	-	-	-	-	-	N/A	N/A	-	-	-	-	-	-	-	-	fast	-	-	Nucleus (KKKK,NKRAVESKKKR)	Cytosol	8	-	-
SPC772	Singleton	-	FG593_10279	-	-	-	-	-	-	N/A	N/A	Effector	CE3	-	-	-	-	-	-	fast	-	-	-	Cytosol	7	-	-
SPC773	Singleton	-	FG593_11541	-	-	-	-	-	-	IPR008313	N/A	-	GH125	-	-	PHI:785	MGG_04128	Magnaporthe_oryzae	reduced_virulence	fast	-	-	-	Cytosol	6	-	-
SPC774	Singleton	-	FG593_11560	-	-	-	-	-	-	IPR006094	FAD linked oxidase, N-terminal	-	AA7	-	-	-	-	-	-	fast	-	-	-	Cytosol	10	-	-
SPC775	Singleton	-	FG593_11638	-	-	-	-	-	-	IPR018392	LysM domain	-	-	-	-	PHI:6831	Vd4LysM	Verticillium_dahliae	Effector_(plant_avirulence_determinant)	fast	-	-	-	Chloroplast	9	-	-
SPC776	Singleton	-	FG593_12186	-	-	-	-	-	-	N/A	N/A	Effector	-	-	-	-	-	-	-	fast	-	-	-	Chloroplast	13	-	-
SPC777	Singleton	-	FG593_12592	-	-	-	-	-	-	N/A	N/A	-	-	-	-	-	-	-	-	fast	-	-	-	Nucleus	6	Nucleus (HWKTLLTLSTLTSSSVGKDLPFDAHILL)	2.4
SPC778	Singleton	FG001_01346	-	-	-	-	-	-	-	N/A	N/A	-	-	-	-	-	-	-	-	fast	-	-	-	Nucleus	11.5	Nucleus (RSLQSARPTMQRLASHQAISPDSLSQRLPRSKT)	2.2
SPC779	Singleton	FG001_01430	-	-	-	-	-	-	-	N/A	N/A	Effector	-	-	-	-	-	-	-	fast	-	-	-	Chloroplast	8	-	-
SPC780	Singleton	FG001_02096	-	-	-	-	-	-	-	N/A	N/A	Effector	-	-	-	-	-	-	-	fast	-	-	-	Chloroplast	6	-	-
SPC781	Singleton	FG001_02781	-	-	-	-	-	-	-	IPR001327	Pyridine nucleotide-disulphide oxidoreductase, NAD-binding domain	-	-	-	-	-	-	-	-	fast	-	-	-	Chloroplast	7	-	-
SPC782	Singleton	FG001_02848	-	-	-	-	-	-	-	N/A	N/A	-	-	-	-	-	-	-	-	fast	-	-	-	Chloroplast	10	-	-
SPC783	Singleton	FG001_03454	-	-	-	-	-	-	-	IPR000120	Amidase	-	-	-	-	-	-	-	-	fast	-	-	Nucleus (RKGINDALSYKGKKL)	Chloroplast	3	-	-
SPC784	Singleton	FG001_03721	-	-	-	-	-	-	-	N/A	N/A	-	-	-	-	-	-	-	-	fast	-	-	-	Chloroplast	7	-	-
SPC785	Singleton	FG001_04566	-	-	-	-	-	-	-	N/A	N/A	-	-	-	-	-	-	-	-	Not localized	Chloroplast (1.0 | 5-25)	-	Nucleus (QKKKKQR)	Chloroplast	9	-	-
SPC786	Singleton	FG001_04720	-	-	-	-	-	-	-	N/A	N/A	Effector	-	-	-	-	-	-	-	fast	-	-	-	Chloroplast	5	-	-
SPC787	Singleton	FG001_04765	-	-	-	-	-	-	-	IPR000834	Peptidase M14, carboxypeptidase A	-	-	M14A	carboxypeptidase A1	-	-	-	-	fast	-	-	-	Nucleus	6.5	Nucleus (KNGTSGPTDDATLEYFLQSLASRNDWLT)	2.5
SPC788	Singleton	FG001_04875	-	-	-	-	-	-	-	N/A	N/A	-	-	-	-	-	-	-	-	fast	-	-	-	Nucleus	9	-	-
SPC789	Singleton	FG001_05220	-	-	-	-	-	-	-	IPR000073	Alpha/beta hydrolase fold-1	Effector	-	S09	prolyl oligopeptidase	-	-	-	-	Not localized	-	-	-	Nucleus	6	Nucleus (DSRLKAIATASMYDMGAVTRNGLRRSQTLA)	2.6
SPC790	Singleton	FG001_05774	-	-	-	-	-	-	-	N/A	N/A	Effector	-	-	-	-	-	-	-	fast	-	-	-	Nucleus	11.5	Nucleus (EATKRRHHGYLSQPDPTPAIEFSHLQHLEL)	4.4
SPC791	Singleton	FG001_10230	-	-	-	-	-	-	-	N/A	N/A	Effector	-	-	-	-	-	-	-	slow	-	-	-	Mitochondria	7	-	-
SPC792	Singleton	FG001_10917	-	-	-	-	-	-	-	N/A	N/A	-	-	-	-	-	-	-	-	fast	-	-	-	Cytosol	12	-	-
SPC793	Singleton	FG001_11133	-	-	-	-	-	-	-	IPR029059	Alpha/beta hydrolase fold-5	-	-	S09	prolyl oligopeptidase	-	-	-	-	fast	-	-	-	Cytosol	6	-	-
SPC794	Singleton	FG001_11437	-	-	-	-	-	-	-	N/A	N/A	-	-	-	-	-	-	-	-	fast	-	-	-	Chloroplast	4	-	-
SPC795	Singleton	FG001_11549	-	-	-	-	-	-	-	IPR006094	FAD linked oxidase, N-terminal	-	AA7	-	-	-	-	-	-	fast	-	-	Nucleus (KKDFYGSYYHQLLKVKNK)	Golgi	3	-	-
SPC796	Singleton	FG001_12125	-	-	-	-	-	-	-	N/A	N/A	-	-	-	-	-	-	-	-	fast	Chloroplast (0.959 | 10-60)	-	-	Chloroplast	11	-	-
SPC797	Singleton	FG001_12399	-	-	-	-	-	-	-	IPR004183	Extradiol ring-cleavage dioxygenase, class III enzyme, subunit B	-	-	-	-	-	-	-	-	slow	Chloroplast (0.981 | 15-43)	Mitochondria (0.976 | 4-40)	-	Chloroplast	8	-	-
SPC798	Singleton	FG001_12479	-	-	-	-	-	-	-	N/A	N/A	-	-	-	-	-	-	-	-	fast	-	-	-	Chloroplast	7	-	-
SPC799	Singleton	FG001_12579	-	-	-	-	-	-	-	N/A	N/A	-	-	-	-	-	-	-	-	fast	-	-	-	Cytosol	7	-	-
SPC800	Singleton	FG001_12747	-	-	-	-	-	-	-	N/A	N/A	Effector	-	-	-	-	-	-	-	slow	-	-	-	Cytosol	6	-	-
SPC801	Singleton	-	-	FG202_00860	-	-	-	-	-	N/A	N/A	-	-	-	-	-	-	-	-	slow	-	-	-	Chloroplast	5	-	-
SPC802	Singleton	-	-	FG202_04357	-	-	-	-	-	N/A	N/A	-	-	-	-	-	-	-	-	slow	-	-	-	Nucleus	4	-	-
SPC803	Singleton	-	-	FG202_05474	-	-	-	-	-	IPR006035	Ureohydrolase	-	-	-	-	-	-	-	-	slow	Chloroplast (0.942 | 32-102)	-	-	Cytoskeleton	14	-	-
SPC804	Singleton	-	-	FG202_08642	-	-	-	-	-	N/A	N/A	Effector	-	-	-	-	-	-	-	Not localized	-	-	-	Cytosol	8	-	-
SPC805	Singleton	-	-	FG202_08690	-	-	-	-	-	IPR006047	Glycosyl hydrolase, family 13, catalytic domain	-	GH13	-	-	-	-	-	-	fast	-	-	-	Cytosol	8	-	-
SPC806	Singleton	-	-	FG202_09471	-	-	-	-	-	N/A	N/A	-	-	-	-	-	-	-	-	fast	Chloroplast (0.977 | 1-29)	-	-	Chloroplast	10	-	-
SPC807	Singleton	-	-	FG202_10358	-	-	-	-	-	IPR007865	Aminopeptidase P, N-terminal	-	-	-	-	-	-	-	-	fast	-	-	-	Chloroplast	7	-	-
SPC808	Singleton	-	-	FG202_11946	-	-	-	-	-	N/A	N/A	-	-	-	-	-	-	-	-	slow	-	-	-	Chloroplast	8	-	-
SPC809	Singleton	-	-	FG202_11947	-	-	-	-	-	N/A	N/A	-	-	-	-	-	-	-	-	Not localized	-	-	-	Nucleus	12	Nucleus (DPKRHGQVDASNMSGTTHSTGAPKKTPTTS)	5
SPC810	Singleton	-	-	FG202_11950	-	-	-	-	-	N/A	N/A	Effector	-	-	-	-	-	-	-	Not localized	-	-	-	Chloroplast	10	-	-
SPC811	Singleton	-	-	FG202_11965	-	-	-	-	-	N/A	N/A	-	-	-	-	-	-	-	-	Not localized	-	-	-	Nucleus	10	Nucleus (NFSKYSSQRCSGYKVDDVVCWQHLAKVERL)	4.3
SPC812	Singleton	-	-	FG202_12581	-	-	-	-	-	N/A	N/A	-	GH64	-	-	-	-	-	-	Not localized	-	-	-	Cytosol	4.5	-	-
SPC813	Singleton	-	-	FG202_12770	-	-	-	-	-	N/A	N/A	Effector	-	-	-	-	-	-	-	Not localized	-	-	-	Mitochondria	5	-	-
SPC814	Singleton	-	-	FG202_12871	-	-	-	-	-	N/A	N/A	-	-	-	-	-	-	-	-	Not localized	-	-	-	Chloroplast	6	-	-
SPC815	Singleton	-	-	FG202_13022	-	-	-	-	-	N/A	N/A	Effector	-	-	-	-	-	-	-	Not localized	-	-	-	Chloroplast	5	-	-
SPC816	Singleton	-	-	FG202_13173	-	-	-	-	-	IPR020683	Ankyrin repeat-containing domain	-	-	-	-	-	-	-	-	fast	-	Mitochondria (0.871 | 6-62)	-	Chloroplast	10	-	-
SPC817	Singleton	-	-	-	FG013_01547	-	-	-	-	IPR006969	Stigma-specific protein Stig1	-	-	-	-	-	-	-	-	fast	-	-	-	Nucleus	5.5	Nucleus (RLLRLLKRQATACQPGFSCINNECVSTTGAVNC)	4.3
SPC818	Singleton	-	-	-	FG013_01839	-	-	-	-	IPR005198	Glycoside hydrolase, family 76	-	GH76	M41	FtsH peptidase	-	-	-	-	slow	-	-	-	Cytosol	8	-	-
SPC819	Singleton	-	-	-	FG013_02124	-	-	-	-	IPR000172	Glucose-methanol-choline oxidoreductase, N-terminal	-	AA3	-	-	-	-	-	-	fast	-	-	-	Nucleus	6	Nucleus (IAMLRRAFDATGIPYKQLIPDPENERQEIKD )	2.3
SPC820	Singleton	-	-	-	FG013_02293	-	-	-	-	N/A	N/A	-	-	-	-	-	-	-	-	fast	-	-	-	Chloroplast	11	-	-
SPC821	Singleton	-	-	-	FG013_03357	-	-	-	-	N/A	N/A	-	-	-	-	-	-	-	-	fast	-	-	-	Nucleus	8	Nucleus (RNIQNRRPAQKHINPHRILFTSLLLPALALADD)	2.1
SPC822	Singleton	-	-	-	FG013_06346	-	-	-	-	N/A	N/A	-	GH16	-	-	PHI:6265	Eng1	Histoplasma_capsulatum	reduced_virulence	slow	-	-	-	Nucleus	12	Nucleus (DIWNKNPETASLGECNDYVASNPSAFKNAYW)	4.3
SPC823	Singleton	-	-	-	FG013_07087	-	-	-	-	IPR003137	Protease-associated domain, PA	-	-	M28X	N/A	-	-	-	-	fast	-	-	-	Mitochondria	9	-	-
SPC824	Singleton	-	-	-	FG013_07874	-	-	-	-	IPR019405	Lactonase, 7-bladed beta propeller	-	-	-	-	-	-	-	-	slow	-	-	-	Chloroplast	11	-	-
SPC825	Singleton	-	-	-	FG013_10456	-	-	-	-	IPR001452	SH3 domain	-	-	C45	acyl-coenzyme A:6-aminopenicillanic acid acyl-transferase precursor	-	-	-	-	slow	-	-	Nucleus (RPRR,RRRR)	Nucleus	4	Nucleus (RRARQSRKHIASKIAAFALLSASPMLVTAQDSNCI)	4
SPC826	Singleton	-	-	-	FG013_10711	-	-	-	-	IPR002889	Carbohydrate-binding WSC	-	-	-	-	-	-	-	-	fast	Chloroplast (0.906 | 30-81)	-	-	Chloroplast	6	-	-
SPC827	Singleton	-	-	-	FG013_12099	-	-	-	-	IPR000675	Cutinase	-	CE5	-	-	PHI:69	CUTA	Botrytis_cinerea	unaffected_pathogenicity	fast	-	-	-	Mitochondria	4	-	-
SPC828	Singleton	-	-	-	FG013_12467	-	-	-	-	IPR000254	Cellulose-binding domain, fungal	-	CBM1	-	-	-	-	-	-	fast	Chloroplast (0.981 | 16-53)	-	-	Nucleus	10	-	-
SPC829	Singleton	-	-	-	FG013_12724	-	-	-	-	IPR011707	Multicopper oxidase, type 3	-	AA1	-	-	PHI:552	BcLCC2	Botrytis_cinerea	unaffected_pathogenicity	fast	-	-	-	Chloroplast	4	-	-
SPC830	Singleton	-	-	-	FG013_12881	-	-	-	-	IPR013595	Peptidase S33 tripeptidyl aminopeptidase-like, C-terminal	-	-	S33	prolyl aminopeptidase	-	-	-	-	Not localized	-	-	-	Chloroplast	12	-	-
SPC831	Singleton	-	-	-	FG013_12947	-	-	-	-	N/A	N/A	-	-	-	-	-	-	-	-	Not localized	-	-	-	Nucleus	9	Nucleus (TSAKTNAPTMKPWHCWAKEGDGSITKDKRV)	4.4
SPC832	Singleton	-	-	-	FG013_13105	-	-	-	-	N/A	N/A	-	-	-	-	-	-	-	-	Not localized	-	-	-	Cytosol	6	-	-
SPC833	Singleton	-	-	-	FG013_13106	-	-	-	-	N/A	N/A	-	-	-	-	-	-	-	-	Not localized	-	-	-	Extracellular	5	-	-
SPC834	Singleton	-	-	-	FG013_13218	-	-	-	-	IPR008646	Herpesvirus UL45-like	Effector	-	-	-	-	-	-	-	Not localized	-	-	-	Chloroplast	11	-	-
SPC835	Singleton	-	-	-	FG013_13240	-	-	-	-	N/A	N/A	-	-	-	-	-	-	-	-	Not localized	-	-	Nucleus (RRRK)	Nucleus	5	Nucleus (EHVAKRGHDYISPRATAGPYELLQEAKLLEGY)	5.8
SPC836	Singleton	-	-	-	FG013_13287	-	-	-	-	PF13594	Amidohydrolase	-	-	M38	isoaspartyl dipeptidase	-	-	-	-	Not localized	-	-	-	Chloroplast	9	-	-
SPC837	Singleton	-	-	-	-	FG005_04703	-	-	-	N/A	N/A	-	CBM16	-	-	-	-	-	-	fast	-	-	-	Chloroplast	11	-	-
SPC838	Singleton	-	-	-	-	FG005_05027	-	-	-	N/A	N/A	-	-	-	-	-	-	-	-	fast	Chloroplast (0.768 | 35-75)	-	-	Chloroplast	4	-	-
SPC839	Singleton	-	-	-	-	FG005_06571	-	-	-	IPR002198	Short-chain dehydrogenase/reductase SDR	-	-	-	-	-	-	-	-	fast	-	-	-	Endoplasmic Reticulum	4	-	-
SPC840	Singleton	-	-	-	-	FG005_06579	-	-	-	N/A	N/A	Effector	-	-	-	-	-	-	-	fast	-	-	-	Chloroplast	11	-	-
SPC841	Singleton	-	-	-	-	FG005_09120	-	-	-	IPR000675	Cutinase	-	CE5	-	-	-	-	-	-	fast	-	-	-	Cytosol	8	-	-
SPC842	Singleton	-	-	-	-	FG005_10958	-	-	-	N/A	N/A	-	-	-	-	-	-	-	-	fast	-	-	-	Chloroplast	8	-	-
SPC843	Singleton	-	-	-	-	FG005_12020	-	-	-	IPR006034	Asparaginase/glutaminase	-	-	-	-	-	-	-	-	fast	-	-	-	Cytoskeleton	9	-	-
SPC844	Singleton	-	-	-	-	FG005_12077	-	-	-	IPR002018	Carboxylesterase, type B	-	CE10	S09	prolyl oligopeptidase	-	-	-	-	fast	-	-	-	Cytosol	6	-	-
SPC845	Singleton	-	-	-	-	FG005_12734	-	-	-	IPR001223	Glycoside hydrolase, family 18, catalytic domain	-	GH18	S08A	subtilisin Carlsberg	-	-	-	-	fast	-	-	Nucleus (LGEV,GRSKFKEPKKIKKGSGKKGDDGNPTDRSAPRPNNGGSKGQGAGKGGGKAPAKPPPANSNNKKKCRVPAK)	Plasma membrane	3	-	-
SPC846	Singleton	-	-	-	-	FG005_12739	-	-	-	N/A	N/A	Effector	-	-	-	-	-	-	-	Not localized	-	-	-	Chloroplast	6	-	-
SPC847	Singleton	-	-	-	-	-	FG851_04702	-	-	N/A	N/A	Effector	-	-	-	-	-	-	-	fast	-	-	-	Chloroplast	11	-	-
SPC848	Singleton	-	-	-	-	-	FG851_06926	-	-	IPR002889	Carbohydrate-binding WSC	-	-	-	-	-	-	-	-	fast	-	-	-	Chloroplast	8	-	-
SPC849	Singleton	-	-	-	-	-	FG851_11962	-	-	IPR008902	Bacterial alpha-L-rhamnosidase	-	GH78	-	-	-	-	-	-	fast	Chloroplast (0.957 | 65-86)	-	Nucleus (PKPS)	Nucleus	7	-	-
SPC850	Singleton	-	-	-	-	-	FG851_12014	-	-	N/A	N/A	-	-	-	-	-	-	-	-	fast	-	-	-	Cytosol	6	-	-
SPC851	Singleton	-	-	-	-	-	FG851_12319	-	-	IPR002022	Pectate lyase/Amb allergen	-	PL1	S33	prolyl aminopeptidase	PHI:2476	CcpelA	Colletotrichum_coccodes	reduced_virulence__increased_virulence_(hypervirulence)	fast	Chloroplast (0.938 | 52-104)	-	-	Chloroplast	4	-	-
SPC852	Singleton	-	-	-	-	-	FG851_12829	-	-	N/A	N/A	-	-	-	-	-	-	-	-	fast	-	-	-	Nucleus	13	Nucleus (KNNAAVVQPQSDTSQSQGGGSRQTKNND)	2.8
SPC853	Singleton	-	-	-	-	-	FG851_13236	-	-	N/A	N/A	-	-	-	-	-	-	-	-	Not localized	-	-	-	Cytosol	3	-	-
SPC854	Singleton	-	-	-	-	-	FG851_13247	-	-	IPR001461	Aspartic peptidase	-	-	A01A	pepsin A	-	-	-	-	fast	-	-	-	Chloroplast	9.5	-	-
SPC855	Singleton	-	-	-	-	-	FG851_13259	-	-	N/A	N/A	-	-	-	-	-	-	-	-	fast	Chloroplast (0.997 | 32-53)	Mitochondria (0.964 | 24-56)	-	Chloroplast	11	-	-
SPC856	Singleton	-	-	-	-	-	FG851_13290	-	-	N/A	N/A	-	-	-	-	-	-	-	-	fast	Chloroplast (0.98 | 27-95)	-	-	Chloroplast	7	-	-
SPC857	Singleton	-	-	-	-	-	-	FG008_00667	-	N/A	N/A	Effector	-	-	-	-	-	-	-	slow		-	-	Cytosol	6	-	-
SPC858	Singleton	-	-	-	-	-	-	FG008_01473	-	N/A	N/A	-	-	-	-	-	-	-	-	fast		-	-	Chloroplast	4	-	-
SPC859	Singleton	-	-	-	-	-	-	FG008_02314	-	N/A	N/A	-	-	-	-	-	-	-	-	fast		-	-	Extracellular	4	-	-
SPC860	Singleton	-	-	-	-	-	-	FG008_03125	-	N/A	N/A	-	-	-	-	-	-	-	-	fast		-	-	Chloroplast	5	-	-
SPC861	Singleton	-	-	-	-	-	-	FG008_03721	-	IPR009311	Interferon alpha-inducible protein 6/27	-	-	-	-	-	-	-	-	fast		-	-	Chloroplast	11	-	-
SPC862	Singleton	-	-	-	-	-	-	FG008_05630	-	N/A	N/A	-	-	-	-	-	-	-	-	slow		Mitochondria (0.96 | 7-35)	-	Chloroplast	5	-	-
SPC863	Singleton	-	-	-	-	-	-	FG008_06486	-	IPR004045	Glutathione S-transferase, N-terminal	-	-	-	-	-	-	-	-	fast	Chloroplast (0.994 | 52-74)	-	-	Chloroplast	12	-	-
SPC864	Singleton	-	-	-	-	-	-	FG008_06657	-	N/A	N/A	Effector	-	-	-	-	-	-	-	slow		Mitochondria (0.96 | 3-51)	Nucleus (RRRK)	Plasma membrane	6	-	-
SPC865	Singleton	-	-	-	-	-	-	FG008_08251	-	IPR029469	PAN-4 domain	-	-	-	-	-	-	-	-	fast		-	-	Chloroplast	6	-	-
SPC866	Singleton	-	-	-	-	-	-	FG008_08518	-	N/A	N/A	-	-	-	-	-	-	-	-	fast		-	-	Chloroplast	6	-	-
SPC867	Singleton	-	-	-	-	-	-	FG008_08624	-	IPR002198	Short-chain dehydrogenase/reductase SDR	-	-	-	-	-	-	-	-	fast		-	-	Chloroplast	11	-	-
SPC868	Singleton	-	-	-	-	-	-	FG008_08826	-	N/A	N/A	-	-	-	-	-	-	-	-	fast		-	Nucleus (KKHK)	Nucleus	6	Nucleus (EPGKKGKSNEIGFLNEGYWGMDVKKHKYTG)	4.7
SPC869	Singleton	-	-	-	-	-	-	FG008_09424	-	IPR001764	Glycoside hydrolase, family 3, N-terminal	-	GH3	C26	gamma-glutamyl hydrolase	PHI:191	TOM1	Septoria_lycopersici	unaffected_pathogenicity	fast		-	-	Cytosol	8	-	-
SPC870	Singleton	-	-	-	-	-	-	FG008_09642	-	N/A	N/A	-	-	-	-	-	-	-	-	fast	Chloroplast (0.977 | 1-29)	Mitochondria (0.815 | 14-66)	-	Chloroplast	6	-	-
SPC871	Singleton	-	-	-	-	-	-	FG008_10235	-	N/A	N/A	-	-	-	-	-	-	-	-	fast	Chloroplast (0.99 | 39-60)	-	-	Nucleus	11	-	-
SPC872	Singleton	-	-	-	-	-	-	FG008_12331	-	IPR002889	Carbohydrate-binding WSC	-	-	-	-	-	-	-	-	fast		-	-	Chloroplast	7	-	-
SPC873	Singleton	-	-	-	-	-	-	-	FU001_00671	IPR006034	Asparaginase/glutaminase	-	-	-	-	-	-	-	-	Not localized	-	-	-	Chloroplast	9	-	-
SPC874	Singleton	-	-	-	-	-	-	-	FU001_02675	N/A	N/A	-	-	-	-	-	-	-	-	slow	-	-	-	Chloroplast	13	-	-
SPC875	Singleton	-	-	-	-	-	-	-	FU001_03563	IPR004843	Calcineurin-like phosphoesterase domain, apaH type	-	-	-	-	-	-	-	-	Not localized	-	-	-	Cytosol	7	-	-
SPC876	Singleton	-	-	-	-	-	-	-	FU001_03569	N/A	N/A	-	-	-	-	-	-	-	-	Not localized	-	-	-	Chloroplast	5	-	-
SPC877	Singleton	-	-	-	-	-	-	-	FU001_03570	N/A	N/A	-	-	-	-	-	-	-	-	Not localized	-	-	-	Nucleus	9	Nucleus (RLSRCKEPMLLQFPISQPLDDPSSTILIRTCT)	4.1
SPC878	Singleton	-	-	-	-	-	-	-	FU001_03583	N/A	N/A	Effector	-	-	-	-	-	-	-	Not localized	-	-	-	Chloroplast	13	-	-
SPC879	Singleton	-	-	-	-	-	-	-	FU001_03592	N/A	N/A	-	-	-	-	-	-	-	-	fast	-	-	-	Nucleus	6	Nucleus (TATKDRYRPSASLLTPEEVLPTPVIASGA)	2.4
SPC880	Singleton	-	-	-	-	-	-	-	FU001_04267	N/A	N/A	Effector	-	-	-	PHI:1087	FGSG_04510	Fusarium_graminearum	unaffected_pathogenicity	fast	-	-	-	Nucleus	11.5	Nucleus (NPTKRVEWRQLKDADKQSYIDAVKCLKTK)	5.5
SPC881	Singleton	-	-	-	-	-	-	-	FU001_04465	N/A	N/A	-	-	-	-	-	-	-	-	fast	-	-	-	Chloroplast	9	-	-
SPC882	Singleton	-	-	-	-	-	-	-	FU001_06579	N/A	N/A	-	-	-	-	-	-	-	-	slow	-	-	-	Chloroplast	5	-	-
SPC883	Singleton	-	-	-	-	-	-	-	FU001_07072	IPR000073	Alpha/beta hydrolase fold-1	-	-	-	-	-	-	-	-	fast	-	-	-	Cytosol	5	-	-
SPC884	Singleton	-	-	-	-	-	-	-	FU001_07079	IPR001764	Glycoside hydrolase, family 3, N-terminal	-	GH3	-	-	PHI:191	TOM1	Septoria_lycopersici	unaffected_pathogenicity	fast	-	-	-	Chloroplast	7	-	-
SPC885	Singleton	-	-	-	-	-	-	-	FU001_07080	IPR011118	Tannase/feruloyl esterase	-	-	-	-	-	-	-	-	Not localized	-	-	-	Nucleus	9	Nucleus (GKFPRSSAFERIHEAVIAECDPLSLVGQS)	2.4
SPC886	Singleton	-	-	-	-	-	-	-	FU001_09364	N/A	N/A	-	-	-	-	-	-	-	-	fast	-	-	-	Nucleus	14	Nucleus (PTRKRQDAGDVATLGQDLSGLDTRTKYTV)	5.7
SPC887	Singleton	-	-	-	-	-	-	-	FU001_10186	N/A	N/A	-	-	-	-	-	-	-	-	fast	-	-	-	Cytosol	9	-	-
SPC888	Singleton	-	-	-	-	-	-	-	FU001_11224	IPR000254	Cellulose-binding domain, fungal	-	CBM1	-	-	-	-	-	-	fast	-	-	Nucleus (KKVNENucleusNucleusSQCLSHSRVRRNucleus)	Chloroplast	5	-	-
SPC889	Singleton	-	-	-	-	-	-	-	FU001_12641	N/A	N/A	-	-	-	-	-	-	-	-	fast	Chloroplast (0.987 | 20-41)	Mitochondria (0.876 | 28-48)	-	Cytosol	8	-	-
SPC890	Singleton	-	-	-	-	-	-	-	FU001_12735	N/A	N/A	-	-	-	-	-	-	-	-	Not localized	-	-	-	Chloroplast	5	-	-
SPC891	Singleton	-	-	-	-	-	-	-	FU001_12832	IPR004033	UbiE/COQ5 methyltransferase	-	-	-	-	-	-	-	-	fast	Chloroplast (0.998 | 61-88)	Mitochondria (0.996 | 71-91)	-	Chloroplast	5	-	-
SPC892	Singleton	-	-	-	-	-	-	-	FU001_12893	IPR015366	Peptidase S53, propeptide	-	-	S53	sedolisin	-	-	-	-	fast	-	-	-	Nucleus	12	Nucleus (RVASTGKQQVFSIALTMQNVDQLESKLLDLSSPD)	2
SPC893	Singleton	-	-	-	-	-	-	-	FU001_04394	N/A	N/A	-	-	T01A	archaean proteasome, beta component	PHI:257	GAS2	Magnaporthe_oryzae	reduced_virulence	fast	-	-	-	Chloroplast	4	-	-
“Proteins secreted with LOF mutations are marked in red”
