# Supplementary material for: Comparative Genomics of Eight Fusarium graminearum Strains with Contrasting Aggressiveness Reveals an Expanded Open Pangenome and Extended Effector Content Signatures
Source: Int J Mol Sci. 2021 Jun 10;22(12):6257. doi: 10.3390/ijms22126257 (PMC8230406; doi:10.3390/ijms22126257)
Supplement: Supplementary file 1 [file ijms-22-06257-s001.zip › Table S1.xlsx]

## Sheet: Table S1
	Table S1: Description of F. graminearum strains used for pangenome construction and phylogenomic analysis
	Organism	Strain	Host	Origin	NCBI Bio-Project	Accession number (run accession)	References	Isolation date (or submission date)
	F. gramiearum	MDC_Fg1	Wheat	French	PRJEB27611	UIHA02000000 (ERR2809600)	This study	2010
	F. gramiearum	MDC_Fg5	Wheat	French	PRJEB27611	CAJOAV010000000 (ERR5986480)	This study	2012
	F. gramiearum	MDC_Fg8	Wheat	German	PRJEB27611	CAJPIH010000000 (ERR5986952)	This study	2018
	F. gramiearum	MDC_Fg13	Wheat	French	PRJEB27611	CABDWO010000000 (ERR5986482)	This study	2012
	F. gramiearum	MDC_Fg202	Wheat	Italy	PRJEB27611	CAJPIJ01000000 (ERR5986539)	This study	2018
	F. gramiearum	MDC_Fg593	Wheat	Italy	PRJEB27611	CAJPII010000000 (ERR5986538)	This study	2018
	F. gramiearum	MDC_Fg851	Wheat	Italy	PRJEB27611	CAJPIG010000000 (ERR5986542)	This study	2018
	F. gramiearum	MDC_FgU1	Wheat	French	PRJEB27611	CAJOAW010000000 (ERR5986544)	This study	2010
	F. gramiearum	PH-1	Maize	USA	PRJEB5475	GCA_900044135.1	King et al., (2015 and 2017)	2015
	F. gramiearum	DAOM_233423	Wheat	USA	PRJNA274567	LAJZ00000000	Walkowiak et al., (2016)	1995
	F. gramiearum	DAOM_241165	Wheat	Canada	PRJNA274567	LAKA00000000	Walkowiak et al., (2016)	2004
	F. gramiearum	YL-1	Wheat	China	PRJNA296400	SRR2466521	Wang et al., (2017)	2015
	F. gramiearum	HN9-1	Wheat	China	PRJNA296400	SRR2466519	Wang et al., (2017)	2015
	F. gramiearum	HN-Z6	Wheat	China	PRJNA296400	SRR2466520	Wang et al., (2017)	2015
	F. gramiearum	INRA-156	Wheat	French	PRJNA295638	SRR3091721	Laurent et al., (2017)	2001
	F. gramiearum	INRA-159	Wheat	French	PRJNA295638	SRR2544634	Laurent et al., (2017)	2001
	F. gramiearum	INRA-164	Wheat	French	PRJNA295638	SRR2544633	Laurent et al., (2017)	2002
	F. gramiearum	INRA-171	Wheat	French	PRJNA295638	SRR2544632	Laurent et al., (2017)	2001
	F. gramiearum	INRA-181	Wheat	French	PRJNA295638	SRR2544631	Laurent et al., (2017)	2002
	F. gramiearum	CS3005	Barley	Australia	PRJNA235346	JATU01000001	Gardiner et al., (2014)	2000
	F. pseudogramiearum	CS3096#	Wheat	Australia	PRJNA66583	AFNW01000000	Gardiner et al., (2012)	2001
	F. culmorum	UK99#	Wheat	England	PRJEB12835	FJUU01000000	Urban et al., (2016)	1998
	F. fujikuroi	IMI58289#	Rice	German	PRJEB185	GCA_900079805.1	Wiemann., et al (2013)	2013
		Strains from this study "submitted in raw data, assembled and annotated genomes"
		Strains publicly available in assembled and annotated genomes
		Strains publicly available in assembled genome only
		Strains publicly available in raw data only
		Strain used for phylogenetic analysis (as outgroup)
