# Supplementary material for: Comparative Genomics of Eight Fusarium graminearum Strains with Contrasting Aggressiveness Reveals an Expanded Open Pangenome and Extended Effector Content Signatures
Source: Int J Mol Sci. 2021 Jun 10;22(12):6257. doi: 10.3390/ijms22126257 (PMC8230406; doi:10.3390/ijms22126257)
Supplement: Supplementary file 1 [file ijms-22-06257-s001.zip › Table S2.xlsx]

## Sheet: Table S2
	Additional file 3: Table S2: Assessment of genome completeness using BUSCO
	Strains	BUSCO Librarya	Complete genes foundb	Fragmented genes foundc	Missing genesd	Completeness (%)
	MDC_Fg1	Sordariomyceta	3659	15	51	98.63
	MDC_Fg5	Sordariomyceta	3695	8	22	99.41
	MDC_Fg8	Sordariomyceta	3651	33	41	98.90
	MDC_Fg13	Sordariomyceta	3695	10	20	99.46
	MDC_Fg202	Sordariomyceta	3691	11	23	99.38
	MDC_Fg851	Sordariomyceta	3694	9	22	99.41
	MDC_Fg593	Sordariomyceta	3695	8	22	99.41
	MDC_FgU1	Sordariomyceta	3628	17	80	97.85
	aThe Sordariomyceta library contains 3,725 genes and was used in this analysis.
	bBusco Ascomycota complete genes identified.
	cGenes of Busco Sordariomycetes partially identified..
	dBusco Sordariomyceta genes missing
